# Supplementary material for: The surfaceome of multiple myeloma cells suggests potential immunotherapeutic strategies and protein markers of drug resistance
Source: Nat Commun. 2022 Jul 15;13:4121. doi: 10.1038/s41467-022-31810-6 (PMC9287322; doi:10.1038/s41467-022-31810-6)
Supplement: Supplementary file 4 — Dataset 2 [file 41467_2022_31810_MOESM4_ESM.xlsx]

## Sheet: FinalScore
Gene	Genecards_points	Proteomics_points	CCLE_points	Monaco_points	GTEx_points	total	Note: see Supplementary Table 1 for Scoring Rubric
TNFRSF13B	3	3	5	4	4	19
TNFRSF17	3	3	5	4	4	19
CCR10	3	3	5	2	4	17
ITGB7	3	3	5	2	4	17
LAX1	3	3	5	2	4	17
SLAMF7	3	3	5	2	4	17
BTLA	3	3	5	0	4	15
CCR1	3	3	5	0	4	15
CD28	3	3	5	0	4	15
CD48	3	3	5	0	4	15
DERL3	1	3	5	4	2	15
KCNA3	3	3	5	0	4	15
LILRB4	3	3	5	0	4	15
LY9	3	3	5	0	4	15
SEMA4A	3	3	5	2	2	15
SLC38A5	3	3	5	2	2	15
TXNDC11	3	3	3	4	2	15
CD38	3	3	2	2	4	14
MEI1	3	0	5	2	4	14
MZB1	1	0	5	4	4	14
FCRL5	3	0	2	4	4	13
IFNAR1	3	3	3	2	2	13
IFNAR2	3	3	3	2	2	13
IL27RA	3	3	3	0	4	13
IL6R	3	3	5	0	2	13
KCNN3	3	0	2	4	4	13
MANEA	1	3	3	2	4	13
PLXNC1	3	3	3	0	4	13
RASGRP3	3	0	2	4	4	13
SDC1	3	3	3	4	0	13
SELPLG	3	3	5	0	2	13
CCR3	3	0	5	0	4	12
CCR7	3	3	2	0	4	12
CD19	3	3	2	0	4	12
CD300A	3	3	2	0	4	12
CD80	3	3	2	0	4	12
CD86	3	3	2	0	4	12
CD8B	3	3	2	0	4	12
CEACAM21	3	0	5	0	4	12
CR2	3	3	2	0	4	12
CSF2RB	3	3	2	0	4	12
CX3CR1	3	0	5	0	4	12
CYSLTR1	3	3	2	0	4	12
ENPP7	3	0	3	2	4	12
ENTPD1	3	3	2	2	2	12
FCER2	3	3	2	0	4	12
GPR15	3	3	0	2	4	12
GPR180	3	3	0	2	4	12
GPRC5D	3	0	5	4	0	12
HAVCR2	3	3	2	0	4	12
ICAM3	3	3	2	0	4	12
IGF1	3	0	5	4	0	12
IGLL5	3	0	5	4	0	12
IL12RB1	3	3	2	0	4	12
IL21R	3	3	2	0	4	12
IL2RB	3	3	2	0	4	12
IRF4	1	0	5	2	4	12
ITGA4	3	3	2	0	4	12
ITGAL	3	3	2	0	4	12
KCNQ5	3	3	2	0	4	12
KISS1R	3	0	5	0	4	12
LAIR1	3	3	2	0	4	12
LILRB1	3	3	2	0	4	12
MELK	3	3	0	2	4	12
MS4A1	3	3	2	0	4	12
MYO1G	3	3	2	0	4	12
NCR2	3	3	2	0	4	12
P2RX5	3	3	2	0	4	12
P2RY10	3	3	2	0	4	12
P2RY8	3	3	2	0	4	12
S1PR4	3	3	2	0	4	12
SELL	3	3	2	0	4	12
SIGLEC10	3	3	2	0	4	12
SIGLEC7	3	3	2	0	4	12
SIGLEC9	3	3	2	0	4	12
SIT1	3	3	2	0	4	12
SLAMF1	3	3	2	0	4	12
SLAMF6	3	3	2	0	4	12
SLC2A5	3	3	2	0	4	12
SPN	3	3	2	0	4	12
TLR10	3	3	2	0	4	12
TLR7	3	3	2	0	4	12
TNFRSF18	3	3	2	0	4	12
TNFRSF8	3	3	2	0	4	12
TNFSF14	3	3	2	0	4	12
TREML2	3	0	5	0	4	12
ZBP1	1	0	5	2	4	12
ALG3	1	3	3	2	2	11
ATP13A1	1	3	3	2	2	11
B4GALT3	1	3	3	2	2	11
BTN1A1	3	0	0	4	4	11
CD27	3	0	2	2	4	11
CD320	3	3	3	0	2	11
CHST12	1	3	3	0	4	11
CLEC7A	1	3	5	0	2	11
CLIC2	1	3	5	0	2	11
CLN6	1	3	3	2	2	11
CNTN5	3	3	5	0	0	11
DERL1	1	3	3	2	2	11
FKBP11	1	3	3	2	2	11
LIME1	3	3	3	0	2	11
LMAN1	1	3	3	2	2	11
MAN1A1	1	3	3	2	2	11
MGAT2	1	3	3	2	2	11
MTDH	1	3	3	2	2	11
MYBL2	1	0	2	4	4	11
OCSTAMP	3	0	2	2	4	11
POU2AF1	1	0	2	4	4	11
PRKD2	1	3	3	2	2	11
SLC33A1	3	3	3	2	0	11
SLC44A1	3	3	3	2	0	11
SPCS2	1	3	3	2	2	11
SPCS3	1	3	3	2	2	11
TAPBPL	1	3	3	2	2	11
UBE2J1	1	3	3	2	2	11
UTS2R	3	0	2	2	4	11
ABCA7	3	3	2	0	2	10
ACOXL	1	0	3	2	4	10
ADA	3	3	2	0	2	10
ADAM28	3	3	0	0	4	10
ADCY7	3	3	0	0	4	10
ADORA2A	3	3	2	0	2	10
AIFM2	3	3	0	2	2	10
AMPD1	1	0	5	4	0	10
ATP7A	3	3	0	0	4	10
BATF2	1	0	5	0	4	10
BHLHA15	1	0	5	4	0	10
BLK	1	3	2	0	4	10
BOLA2	1	0	3	2	4	10
BOLA2B	1	0	3	2	4	10
BTN3A1	3	3	2	0	2	10
BTN3A2	3	3	2	0	2	10
CASP10	3	0	3	2	2	10
CASP8	3	0	3	0	4	10
CD1D	3	3	0	0	4	10
CD226	3	3	0	0	4	10
CD274	3	3	0	0	4	10
CD33	3	3	0	0	4	10
CD37	3	3	2	0	2	10
CD4	3	3	2	0	2	10
CD53	3	3	2	0	2	10
CD5L	3	0	3	0	4	10
CD69	3	3	2	0	2	10
CD70	3	3	0	0	4	10
CD72	3	3	0	0	4	10
CD84	3	3	0	0	4	10
COL4A3	1	0	3	4	2	10
CR1	3	3	0	0	4	10
CRYBB1	1	0	5	0	4	10
CXCL9	3	0	3	0	4	10
CXCR4	3	3	2	0	2	10
CYBB	3	3	2	0	2	10
DCC	3	3	0	4	0	10
EDEM1	1	3	2	2	2	10
EVI2B	3	3	2	0	2	10
FCHO1	3	3	2	0	2	10
FCRL4	3	3	0	0	4	10
FCRLA	3	3	0	0	4	10
FFAR2	3	3	0	0	4	10
GABRR2	3	0	3	0	4	10
GAS2	1	0	5	0	4	10
GLDC	1	0	3	2	4	10
GPR160	3	0	3	0	4	10
GPR25	3	0	3	0	4	10
GPR55	3	3	0	0	4	10
GPR63	3	0	3	0	4	10
HBD	1	0	5	0	4	10
HVCN1	3	3	2	0	2	10
ICAM2	3	3	2	0	2	10
IL18R1	3	3	0	0	4	10
IL1RAP	3	3	0	0	4	10
IL2RG	3	3	2	0	2	10
IL3RA	3	3	2	0	2	10
INSR	3	3	2	0	2	10
ITGA8	3	3	2	2	0	10
ITGAM	3	3	0	0	4	10
JSRP1	1	0	5	4	0	10
KCNAB2	3	3	2	0	2	10
LILRA1	3	3	0	0	4	10
LRFN1	3	3	0	0	4	10
LRMP	1	3	2	0	4	10
LRRC25	1	3	2	0	4	10
LRRC8C	3	3	0	0	4	10
LSP1	3	3	2	0	2	10
LY75	1	3	2	0	4	10
MAGT1	3	3	0	2	2	10
MCOLN2	3	3	0	0	4	10
MILR1	3	3	0	0	4	10
MLEC	3	3	0	2	2	10
MR1	3	3	2	0	2	10
NRG2	3	3	2	2	0	10
OR2AE1	3	0	3	0	4	10
OR2G6	3	0	3	0	4	10
OR2T10	3	0	3	0	4	10
OR56A5	3	0	3	0	4	10
OR56B4	3	0	3	0	4	10
OR5H2	3	0	3	0	4	10
OR5H6	3	0	3	0	4	10
P2RX1	3	3	2	0	2	10
PDCD1	3	3	0	0	4	10
PDCD1LG2	3	3	0	0	4	10
PDK1	1	0	3	2	4	10
PIGN	3	3	0	0	4	10
PIM2	1	0	5	2	2	10
PPP1R16B	3	3	2	0	2	10
PRDM1	1	0	5	2	2	10
PSD4	3	3	2	0	2	10
RAB30	1	3	2	0	4	10
RGS1	3	0	5	0	2	10
S1PR2	3	3	2	0	2	10
SEMA4D	3	3	2	0	2	10
SFXN4	0	3	3	2	2	10
SIRPG	3	3	0	0	4	10
SLC16A1	3	3	0	2	2	10
SLC1A4	3	3	0	2	2	10
SLC35F2	3	3	0	2	2	10
SLC52A2	3	3	0	2	2	10
SLC6A9	3	3	0	4	0	10
SLC7A1	3	3	0	2	2	10
SLC7A11	3	3	0	0	4	10
SPACA3	1	0	5	4	0	10
SSTR3	3	3	0	0	4	10
ST8SIA4	1	3	2	0	4	10
STS	3	3	2	0	2	10
TAS1R3	3	0	3	0	4	10
TLR1	3	3	0	0	4	10
TLR9	1	3	2	0	4	10
TMPRSS9	3	0	3	0	4	10
TNFRSF10A	3	3	0	0	4	10
TNFRSF13C	3	3	0	0	4	10
TNFRSF4	3	3	0	0	4	10
TNFSF4	3	3	0	0	4	10
TNFSF9	3	3	0	0	4	10
TRAF3IP3	1	3	2	0	4	10
TRPM2	3	3	0	0	4	10
TSPAN33	3	3	2	0	2	10
UNC13C	1	0	5	4	0	10
VNN2	3	3	0	0	4	10
WDFY4	1	3	2	0	4	10
XCR1	3	0	3	0	4	10
ADAM23	3	3	3	0	0	9
ADGRG5	0	3	2	0	4	9
ALG2	1	3	3	0	2	9
AOC2	3	0	2	0	4	9
APH1A	3	3	3	0	0	9
APOBEC3B	1	0	0	4	4	9
APOBEC3D	1	0	2	2	4	9
ARHGAP25	3	0	2	0	4	9
ATP8B2	3	3	3	0	0	9
BIK	1	0	0	4	4	9
BST2	3	3	3	0	0	9
BTK	3	0	2	0	4	9
BTNL2	3	0	2	0	4	9
C1orf127	0	0	5	0	4	9
CCDC32	0	0	3	2	4	9
CCL1	1	0	2	2	4	9
CCR2	3	0	2	0	4	9
CCR5	3	0	2	0	4	9
CCR9	3	0	0	2	4	9
CD160	3	0	2	0	4	9
CD180	3	0	2	0	4	9
CD1C	3	0	2	0	4	9
CD2	3	0	2	0	4	9
CD200R1	3	0	2	0	4	9
CD244	3	0	2	0	4	9
CD247	3	0	2	0	4	9
CD300E	3	0	2	0	4	9
CD300LB	3	0	2	0	4	9
CD3G	3	0	2	0	4	9
CD7	3	0	2	0	4	9
CD79A	3	0	2	0	4	9
CEP128	0	0	3	2	4	9
CHAC2	1	0	2	2	4	9
CHRM3	3	3	3	0	0	9
CLDN14	3	0	2	0	4	9
CLEC17A	3	0	2	0	4	9
CLEC1B	3	0	2	0	4	9
CLEC2D	3	0	2	0	4	9
CLECL1	3	0	2	0	4	9
CLPTM1L	1	3	3	2	0	9
CNR2	3	0	2	0	4	9
COCH	1	0	0	4	4	9
COPDA1	0	0	5	0	4	9
CPNE5	1	0	2	4	2	9
CRLF2	3	0	2	0	4	9
CXCR3	3	0	2	0	4	9
CYTIP	3	0	2	0	4	9
DNAJC1	1	3	3	2	0	9
DOCK8	3	0	2	0	4	9
DPM3	1	3	3	2	0	9
E2F2	1	0	2	2	4	9
E2F5	1	0	0	4	4	9
EAF2	0	0	3	2	4	9
EPHA8	3	0	0	2	4	9
ERN1	1	3	3	0	2	9
FCGR2B	3	0	2	0	4	9
FCGR2C	0	3	2	0	4	9
FCRL1	3	0	2	0	4	9
FCRL2	3	0	2	0	4	9
FCRL3	3	0	2	0	4	9
GCSAM	3	0	2	0	4	9
GPR132	3	0	2	0	4	9
GPR171	3	0	2	0	4	9
GYPA	3	0	2	0	4	9
HNRNPA1P70	0	0	5	0	4	9
IFITM5	3	0	2	0	4	9
IFNLR1	3	0	2	0	4	9
IGHD	0	0	5	0	4	9
IGHE	0	0	5	0	4	9
IL23R	3	0	2	0	4	9
IL5RA	3	0	2	0	4	9
INTS5	1	3	3	0	2	9
ITM2C	3	3	3	0	0	9
JCHAIN	0	0	5	4	0	9
KIF18A	3	0	0	2	4	9
KLHL14	1	0	0	4	4	9
KLHL6	1	0	2	2	4	9
LAT2	3	0	2	0	4	9
LILRA2	3	0	2	0	4	9
LILRA4	3	0	2	0	4	9
LILRA5	3	0	2	0	4	9
LINC00173	0	0	5	0	4	9
LINC00494	0	0	5	0	4	9
LINC01055	0	0	5	0	4	9
LINC01136	0	0	5	0	4	9
LINC01480	0	0	5	0	4	9
LINC01484	0	0	5	0	4	9
LINC02362	0	0	5	0	4	9
LTA	3	0	2	0	4	9
LTB	3	0	2	0	4	9
MICB	3	0	2	0	4	9
MIXL1	1	0	0	4	4	9
MOGS	1	3	3	0	2	9
NCF1	3	0	2	0	4	9
NCR3	3	0	2	0	4	9
NRROS	3	0	2	0	4	9
NUGGC	1	0	2	2	4	9
NUP210	1	3	3	0	2	9
OR2B6	3	0	2	0	4	9
OR2T2	3	0	2	0	4	9
OR5K4	3	0	2	0	4	9
OR6S1	3	0	2	0	4	9
PEX11B	1	3	3	0	2	9
PLAAT2	0	0	5	0	4	9
PLCG2	3	0	2	0	4	9
PLK4	3	0	0	2	4	9
PREB	1	3	3	2	0	9
PRTN3	3	0	2	0	4	9
PSMA8	1	0	2	2	4	9
PTPN22	3	0	2	0	4	9
PTPN7	3	0	2	0	4	9
RASGRP1	3	0	2	0	4	9
RHEBL1	3	0	2	0	4	9
RPN1	1	3	3	2	0	9
RPN2	1	3	3	2	0	9
SCAMP3	1	3	3	0	2	9
SCIMP	3	0	2	0	4	9
SEC61B	1	3	3	2	0	9
SIGLEC12	3	0	2	0	4	9
SLA2	3	0	2	0	4	9
SLC23A1	3	0	2	0	4	9
SLC25A20	1	3	3	0	2	9
SLCO5A1	3	0	0	2	4	9
SNAI3	1	0	2	2	4	9
SRPRB	1	3	3	2	0	9
SSR3	1	3	3	2	0	9
SSR4	1	3	3	2	0	9
SSX6P	0	0	5	0	4	9
ST6GALNAC4	1	3	3	0	2	9
TAF4B	1	0	2	2	4	9
TBC1D27P	0	0	5	0	4	9
TEC	3	0	2	0	4	9
TERT	1	0	2	2	4	9
TIFA	1	0	2	2	4	9
TIGIT	3	0	2	0	4	9
TMCC3	1	3	3	0	2	9
TMCO1	1	3	3	2	0	9
TRAT1	3	0	2	0	4	9
UGT2B17	1	0	2	4	2	9
VAV1	3	0	2	0	4	9
VDAC2P3	0	0	5	0	4	9
XKR6	3	0	2	0	4	9
ABCB6	3	3	0	2	0	8
ABCC1	3	3	0	0	2	8
ABCC4	1	3	0	0	4	8
ABCG1	3	3	0	0	2	8
ACSL4	3	3	0	0	2	8
ACSL5	3	3	0	0	2	8
ADAM10	3	3	0	0	2	8
ADAM17	3	3	0	0	2	8
ALG1	1	3	0	2	2	8
ALG11	1	3	0	0	4	8
ALG6	1	3	0	0	4	8
ALG8	1	3	0	2	2	8
ALOX5AP	1	3	2	0	2	8
ANO9	3	3	0	0	2	8
AP2A2	3	3	0	0	2	8
APBB1IP	3	3	0	0	2	8
AQP3	3	3	0	2	0	8
ARHGEF2	3	0	3	0	2	8
ATG4A	1	0	3	2	2	8
ATP11C	3	3	0	0	2	8
ATP13A3	3	3	0	0	2	8
ATP2B1	3	3	0	0	2	8
ATP6V0A2	3	3	0	0	2	8
ATP8A1	3	3	0	0	2	8
B4GALT1	3	3	0	0	2	8
BAK1	1	0	3	2	2	8
BHLHE41	1	0	3	4	0	8
BTN2A1	3	3	0	0	2	8
BTN2A2	3	0	3	0	2	8
BTN3A3	3	3	0	0	2	8
C3AR1	3	3	0	0	2	8
C5AR1	3	0	3	0	2	8
CACNG6	3	0	5	0	0	8
CCDC51	1	3	0	2	2	8
CD22	3	3	0	0	2	8
CD40	3	3	0	0	2	8
CD47	3	3	0	0	2	8
CD58	3	3	0	0	2	8
CD59	3	3	0	2	0	8
CD82	3	3	0	0	2	8
CD83	3	3	0	0	2	8
CDV3	3	0	3	2	0	8
CEACAM1	3	3	0	0	2	8
CHIT1	1	0	3	0	4	8
CHPF	1	3	0	4	0	8
CISD2	1	3	0	2	2	8
CLIC4	3	3	0	2	0	8
CLN3	3	3	0	0	2	8
CNNM4	3	3	0	0	2	8
COMMD3	1	0	3	2	2	8
CYBA	3	3	0	0	2	8
DCPS	1	0	3	2	2	8
DDR2	3	3	0	2	0	8
DERL2	1	3	0	2	2	8
DPAGT1	1	3	0	2	2	8
DUSP28	1	0	3	0	4	8
EHD1	3	3	0	0	2	8
EIF2AK3	1	0	3	2	2	8
EMB	3	3	0	0	2	8
ENPP6	3	0	3	2	0	8
ERGIC2	1	3	0	2	2	8
ERICH3	1	0	5	2	0	8
ERMN	3	0	5	0	0	8
F11R	3	3	0	0	2	8
F2R	3	3	0	0	2	8
FAS	3	3	0	0	2	8
FLVCR1	1	3	0	0	4	8
FUT8	1	3	0	2	2	8
GALNT6	1	3	0	0	4	8
GGH	1	3	0	2	2	8
GGT1	3	3	0	0	2	8
GIMAP2	1	3	2	0	2	8
GNG7	3	3	2	0	0	8
GPR183	3	3	0	0	2	8
GRAMD1A	3	3	0	0	2	8
GRK6	3	0	3	0	2	8
GUSB	1	0	3	2	2	8
GYPC	3	3	0	0	2	8
HARBI1	1	0	3	0	4	8
HCLS1	1	3	2	0	2	8
HLA-DPB1	3	3	0	0	2	8
HLA-DQA1	3	3	0	0	2	8
HLA-DQB1	3	3	0	0	2	8
HM13	1	3	0	2	2	8
HOMER3	3	0	3	0	2	8
HSD17B8	1	0	3	2	2	8
HYAL2	3	3	0	0	2	8
HYOU1	1	0	3	2	2	8
IGF2R	3	3	0	0	2	8
IL10RB	3	3	0	0	2	8
IL17RA	3	3	0	0	2	8
IL23A	1	0	3	0	4	8
IQGAP2	3	0	3	0	2	8
ITGAX	3	3	0	0	2	8
ITGB2	3	3	0	0	2	8
ITPR2	3	3	0	0	2	8
ITPR3	3	3	0	0	2	8
KCNA2	3	3	0	2	0	8
KCNN4	3	3	0	0	2	8
KIAA2013	1	3	0	2	2	8
KLF13	1	0	3	2	2	8
LAMP5	3	3	2	0	0	8
LDLRAP1	3	0	3	0	2	8
LEFTY2	1	0	5	2	0	8
LMAN2	3	3	0	2	0	8
LRBA	3	3	0	0	2	8
LRP8	3	3	0	0	2	8
LRRC8B	3	3	0	2	0	8
LRRC8D	3	3	0	0	2	8
LYN	3	3	0	0	2	8
LYSMD3	3	3	0	0	2	8
MANF	1	0	3	2	2	8
MAPKAP1	3	3	0	0	2	8
MARK2	3	3	0	0	2	8
MARK3	3	3	0	0	2	8
MEP1B	3	0	5	0	0	8
MET	3	3	0	2	0	8
MFAP3	3	3	0	0	2	8
MFNG	1	3	2	0	2	8
MFSD1	3	3	0	0	2	8
MGAT3	1	3	2	0	2	8
MOXD1	1	3	0	4	0	8
MPDU1	1	3	0	2	2	8
MPP6	1	3	0	0	4	8
MTX1	1	3	0	2	2	8
NAPSA	1	3	0	4	0	8
NCKAP1L	3	3	0	0	2	8
NCSTN	3	3	0	0	2	8
NDC1	1	3	0	2	2	8
NEU3	3	3	0	0	2	8
NOTCH1	3	3	0	0	2	8
NRAS	1	3	0	2	2	8
ORAI1	3	3	0	0	2	8
ORAI2	3	0	3	0	2	8
PARM1	3	0	3	2	0	8
PILRA	3	3	0	0	2	8
PIP4K2A	1	3	2	0	2	8
PIP5K1A	3	3	0	0	2	8
POMK	1	3	0	0	4	8
PROB1	0	0	2	2	4	8
PSEN1	3	3	0	0	2	8
PTPRC	3	3	0	0	2	8
PTPRCAP	3	3	2	0	0	8
PTPRF	3	3	0	2	0	8
PTPRG	3	3	0	2	0	8
PTPRJ	3	3	0	0	2	8
PYCR1	1	0	3	2	2	8
QPCTL	1	3	0	2	2	8
RAB33A	1	3	2	0	2	8
RAB35	3	3	0	0	2	8
RAB39A	1	3	0	0	4	8
RAB39B	1	3	0	0	4	8
RASA3	3	3	0	0	2	8
RFTN1	3	3	0	0	2	8
RHBDF2	3	3	0	0	2	8
RHOF	1	3	0	0	4	8
RP2	3	3	0	0	2	8
SDF2L1	1	0	3	2	2	8
SEC11C	1	3	0	2	2	8
SEL1L	1	3	0	2	2	8
SEMA7A	3	3	0	0	2	8
SERP1	1	0	3	2	2	8
SGPP1	3	3	0	0	2	8
SLC12A6	3	3	0	0	2	8
SLC12A7	3	3	0	0	2	8
SLC12A9	3	3	0	0	2	8
SLC15A4	3	3	0	0	2	8
SLC16A3	3	3	0	0	2	8
SLC19A1	3	3	0	0	2	8
SLC20A1	3	3	0	0	2	8
SLC25A15	1	3	0	0	4	8
SLC25A19	1	3	0	0	4	8
SLC26A6	3	3	0	0	2	8
SLC2A3	3	3	0	0	2	8
SLC30A7	1	3	0	2	2	8
SLC31A1	3	3	0	0	2	8
SLC35B2	1	3	0	2	2	8
SLC38A1	3	3	0	0	2	8
SLC38A10	1	3	0	2	2	8
SLC39A14	3	3	0	2	0	8
SLC39A8	3	3	0	0	2	8
SLC43A1	3	3	2	0	0	8
SLC43A2	3	3	0	0	2	8
SLC45A4	3	3	0	0	2	8
SLC5A3	3	3	0	0	2	8
SLC6A6	3	3	0	0	2	8
SLC7A5	3	3	0	0	2	8
SLC7A6	3	3	0	0	2	8
SLC9A7	3	3	0	0	2	8
SLCO3A1	3	3	0	0	2	8
SLCO4A1	3	3	0	2	0	8
SNAP23	3	3	0	0	2	8
SORL1	3	3	0	0	2	8
SSR1	1	3	0	2	2	8
ST6GAL1	1	3	2	0	2	8
STIM1	3	3	0	0	2	8
STK10	3	3	0	0	2	8
STT3A	1	3	0	2	2	8
STX11	1	3	2	0	2	8
STX4	3	3	0	0	2	8
STX5	1	3	0	2	2	8
STX7	3	3	0	0	2	8
SUB1	1	0	3	2	2	8
SUSD3	3	3	0	0	2	8
SYNE3	1	3	2	0	2	8
SYVN1	1	3	2	2	0	8
TAP1	1	3	2	0	2	8
TFRC	3	3	0	0	2	8
TIMM17B	1	3	0	2	2	8
TLR6	1	3	0	0	4	8
TM7SF3	3	3	0	0	2	8
TMC6	1	3	2	0	2	8
TMC8	1	3	2	0	2	8
TMEM154	1	3	0	0	4	8
TMEM258	1	0	3	2	2	8
TMEM68	1	3	0	0	4	8
TMEM97	3	3	0	0	2	8
TMUB1	1	3	0	2	2	8
TMX3	3	3	0	0	2	8
TNFRSF10B	3	3	0	0	2	8
TNFRSF1B	3	3	0	0	2	8
TRPM7	3	3	0	0	2	8
TRPV2	3	3	0	0	2	8
TSPAN14	3	3	0	0	2	8
TTYH3	3	3	0	0	2	8
TXNDC5	1	0	3	4	0	8
UBA5	1	0	3	2	2	8
UTP3	1	0	3	2	2	8
VAMP7	3	3	0	0	2	8
VCAM1	3	3	0	0	2	8
VDAC1	3	3	0	2	0	8
VOPP1	1	0	3	2	2	8
VPS37B	3	0	3	0	2	8
XK	3	3	2	0	0	8
YIPF1	1	3	0	2	2	8
ZFAT	1	0	3	0	4	8
ZGPAT	1	0	3	2	2	8
ZNF215	0	0	2	2	4	8
ZP3	3	0	3	2	0	8
ABCA13	3	0	0	0	4	7
ABCB4	3	0	0	0	4	7
ABCD2	1	0	2	0	4	7
ABHD3	3	0	2	0	2	7
ADGRE2	0	3	0	0	4	7
ADM2	1	0	0	2	4	7
ADM5	1	0	2	0	4	7
ADRA1A	3	0	0	0	4	7
ADRA1B	3	0	0	0	4	7
ADRA2B	3	0	0	0	4	7
AIM2	1	0	2	0	4	7
AKR1B1P4	0	0	3	0	4	7
ALG10	1	0	0	2	4	7
AMER1	3	0	0	0	4	7
AMHR2	3	0	0	0	4	7
APBA3	3	0	2	0	2	7
APOBEC3H	1	0	2	0	4	7
APOBR	3	0	0	0	4	7
AQP10	3	0	0	0	4	7
ARHGAP11A	1	0	0	2	4	7
ARHGAP15	1	0	2	0	4	7
ARHGEF39	3	0	0	0	4	7
ARL11	3	0	0	0	4	7
ARL4AP4	0	0	3	0	4	7
ARRDC5	3	0	0	0	4	7
ART4	3	0	0	0	4	7
ASPM	1	0	0	2	4	7
ASTE1	3	0	0	0	4	7
ASTL	3	0	0	0	4	7
ATAD3A	0	3	0	2	2	7
ATAD3C	0	0	5	2	0	7
ATP8B3	3	0	0	0	4	7
ATP8B4	3	0	0	0	4	7
AURKA	1	0	0	2	4	7
BANK1	1	0	2	0	4	7
BATF3	1	0	2	0	4	7
BCKDHA	1	0	2	2	2	7
BCL2L11	1	0	2	2	2	7
BFSP2	1	0	2	0	4	7
BGLT3	1	0	2	0	4	7
BIN2	1	0	2	0	4	7
BIN2P2	0	0	3	0	4	7
BIRC5	1	0	0	2	4	7
BMX	3	0	0	0	4	7
BST1	3	0	0	0	4	7
BTNL8	3	0	0	0	4	7
C12orf60	1	0	0	2	4	7
C12orf77	1	0	2	0	4	7
C16orf87	1	0	0	2	4	7
C17orf99	3	0	0	0	4	7
C1orf167	1	0	2	4	0	7
C5AR2	3	0	0	0	4	7
CACNA1E	3	0	0	0	4	7
CACNA1F	3	0	0	0	4	7
CACNA2D4	3	0	0	0	4	7
CALHM3	3	0	0	0	4	7
CARD11	3	0	0	0	4	7
CARD9	3	0	0	0	4	7
CASC11	1	0	2	0	4	7
CATSPER1	3	0	0	0	4	7
CAV1	3	0	0	4	0	7
CCDC134	1	0	2	0	4	7
CCNA2	1	0	0	2	4	7
CCNB2	1	0	0	2	4	7
CCNE1	1	0	0	2	4	7
CCNE2	1	0	0	2	4	7
CCNF	1	0	0	2	4	7
CCR4	3	0	0	0	4	7
CCR8	3	0	0	0	4	7
CCRL2	3	0	0	0	4	7
CD101	3	0	0	0	4	7
CD163L1	3	0	0	0	4	7
CD177	3	0	0	0	4	7
CD1B	3	0	0	0	4	7
CD300C	3	0	0	0	4	7
CD300LD	3	0	0	0	4	7
CD300LF	3	0	0	0	4	7
CD3D	3	0	0	0	4	7
CD3E	3	0	2	0	2	7
CD40LG	3	0	0	0	4	7
CD5	3	0	0	0	4	7
CD52	3	0	2	0	2	7
CD6	3	0	0	0	4	7
CD79B	3	0	2	0	2	7
CD8A	3	0	0	0	4	7
CD96	3	0	0	0	4	7
CDC25C	1	0	0	2	4	7
CDCA3	1	0	0	2	4	7
CDCA5	1	0	0	2	4	7
CDCA8	1	0	0	2	4	7
CDKN2A	1	0	0	2	4	7
CEACAM3	3	0	0	0	4	7
CEACAM4	3	0	0	0	4	7
CEACAM8	3	0	0	0	4	7
CEACAMP3	0	0	3	0	4	7
CEP55	1	0	0	2	4	7
CFAP54	0	0	3	0	4	7
CHAC1	1	0	0	2	4	7
CHAF1B	0	3	0	0	4	7
CHI3L2	1	0	2	0	4	7
CHRM4	3	0	0	0	4	7
CHRNA10	3	0	0	0	4	7
CHRNA5	3	0	0	0	4	7
CHRNA6	3	0	0	0	4	7
CIITA	1	0	2	0	4	7
CKAP2L	1	0	0	2	4	7
CLDN20	3	0	0	0	4	7
CLDN9	3	0	0	0	4	7
CLEC10A	3	0	0	0	4	7
CLEC12A	3	0	0	0	4	7
CLEC12B	3	0	0	0	4	7
CLEC4A	3	0	0	0	4	7
CLEC4C	3	0	0	0	4	7
CLEC4D	3	0	0	0	4	7
CLEC4E	3	0	0	0	4	7
CLEC4F	3	0	0	0	4	7
CLEC6A	3	0	0	0	4	7
CNKSR1	3	0	0	4	0	7
CORO1A	3	0	2	0	2	7
COX18	1	0	0	2	4	7
CPNE7	3	0	0	0	4	7
CR1L	3	0	0	0	4	7
CSF2RA	3	0	0	0	4	7
CTLA4	3	0	0	0	4	7
CXCL10	3	0	0	0	4	7
CXCR1	3	0	0	0	4	7
CXCR2	3	0	0	0	4	7
CXCR5	3	0	0	0	4	7
CXCR6	3	0	0	0	4	7
CXorf21	1	0	2	0	4	7
CYCSP38	0	0	3	0	4	7
CYSLTR2	3	0	0	0	4	7
CYTH1	3	0	2	0	2	7
CYTH4	3	0	2	0	2	7
DAPP1	3	0	0	0	4	7
DCLRE1C	1	0	2	0	4	7
DDX49	0	0	3	2	2	7
DEPDC1	1	0	0	2	4	7
DEPDC1B	1	0	0	2	4	7
DIAPH3	1	0	0	2	4	7
DNASE1L3	1	0	2	0	4	7
DOCK2	1	0	2	0	4	7
DPEP1	3	0	0	4	0	7
DPEP2	1	0	2	0	4	7
DPY19L4P1	0	0	3	0	4	7
DSCC1	1	0	0	2	4	7
DYTN	3	0	0	0	4	7
E2F8	1	0	0	2	4	7
EBI3	1	0	2	0	4	7
ECT2	3	0	0	0	4	7
EDA2R	3	0	0	0	4	7
EIF3C	1	0	0	2	4	7
ELANE	3	0	0	0	4	7
ELMO1	3	0	2	0	2	7
EPB42	3	0	0	0	4	7
EPHA6	1	3	3	0	0	7
EPHB1	3	0	0	0	4	7
ERP29P1	0	0	3	0	4	7
ERP44	3	0	0	2	2	7
ESPL1	1	0	0	2	4	7
ESR2	1	0	2	0	4	7
EVA1A	3	0	0	0	4	7
EXO1	1	0	0	2	4	7
F2RL3	3	0	2	2	0	7
F8A3	1	0	0	2	4	7
FAM126A	3	0	0	2	2	7
FAM72B	1	0	0	2	4	7
FAM72D	1	0	2	0	4	7
FAM78A	1	0	2	0	4	7
FANCA	1	0	0	2	4	7
FANCI	1	0	0	2	4	7
FCAR	3	0	0	0	4	7
FCGR1A	3	0	0	0	4	7
FCGR1B	3	0	0	0	4	7
FCGR3B	3	0	0	0	4	7
FCN1	3	0	0	0	4	7
FCRL6	3	0	0	0	4	7
FCRLB	3	0	0	0	4	7
FDXACB1	0	0	3	0	4	7
FFAR1	3	0	0	0	4	7
FFAR3	3	0	0	0	4	7
FGF8	3	0	0	0	4	7
FMNL1	3	0	2	0	2	7
FOXM1	1	0	0	2	4	7
FOXRED1	0	3	0	2	2	7
FPR1	3	0	0	0	4	7
FPR2	3	0	0	0	4	7
FPR3	3	0	0	0	4	7
FRRS1	3	0	0	0	4	7
FTH1P22	0	0	3	0	4	7
GALK2	1	0	0	2	4	7
GAPDHP47	0	0	3	0	4	7
GAPT	3	0	0	0	4	7
GDPD2	3	0	0	0	4	7
GFRA2	3	0	0	0	4	7
GINS1	1	0	0	2	4	7
GIPR	3	0	0	0	4	7
GJA3	3	0	0	0	4	7
GLDCP1	0	0	3	0	4	7
GNB1L	3	0	0	0	4	7
GNG8	3	0	0	0	4	7
GNGT2	3	0	0	0	4	7
GNLY	1	0	2	0	4	7
GP1BA	3	0	0	0	4	7
GP5	3	0	0	0	4	7
GP6	3	0	0	0	4	7
GP9	3	0	0	0	4	7
GPBAR1	3	0	0	0	4	7
GPR141	3	0	0	0	4	7
GPR142	3	0	0	0	4	7
GPR152	3	0	0	0	4	7
GPR174	3	0	0	0	4	7
GPR18	3	0	0	0	4	7
GPR182	3	0	0	0	4	7
GPR31	3	0	0	0	4	7
GPR34	3	0	0	0	4	7
GPR35	3	0	0	0	4	7
GPR42	3	0	0	0	4	7
GPR65	3	0	0	0	4	7
GPR82	3	0	0	0	4	7
GPR84	3	0	0	0	4	7
GPR89B	1	3	3	0	0	7
GRAP	1	0	2	0	4	7
GRAP2	1	0	2	0	4	7
GRWD1	0	0	3	2	2	7
GSPT1	1	0	2	2	2	7
GTSE1	1	0	0	2	4	7
GYPB	3	0	0	0	4	7
GYPE	3	0	0	0	4	7
GZMA	3	0	0	0	4	7
GZMB	3	0	0	0	4	7
GZMK	1	0	2	0	4	7
H2AC11	0	0	3	0	4	7
H2AC18	0	0	3	0	4	7
H3C9P	0	0	3	0	4	7
HBG2	1	0	2	0	4	7
HCAR1	3	0	0	0	4	7
HCAR2	3	0	0	0	4	7
HCAR3	3	0	0	0	4	7
HCST	3	0	2	0	2	7
HELB	1	0	2	0	4	7
HEMGN	1	0	2	0	4	7
HERPUD1	1	3	3	0	0	7
HESX1	1	0	2	0	4	7
HLA-DOB	3	0	0	0	4	7
HLA-DQA2	3	0	0	0	4	7
HLA-DQB2	3	0	0	0	4	7
HLA-G	3	0	0	0	4	7
HMMR	1	0	0	2	4	7
HPDL	0	0	3	0	4	7
HRH2	3	0	0	0	4	7
HRH4	3	0	0	0	4	7
HSH2D	1	0	2	0	4	7
ICOS	3	0	0	0	4	7
ICOSLG	0	3	0	0	4	7
IFITM9P	0	0	3	0	4	7
IFNL1	3	0	0	0	4	7
IGFLR1	3	0	2	0	2	7
IGHEP1	0	0	3	0	4	7
IGHG1	0	0	5	0	2	7
IGHG2	0	0	5	0	2	7
IGHGP	0	0	3	0	4	7
IGSF6	3	0	0	0	4	7
IKZF1	1	0	2	0	4	7
IKZF3	1	0	2	0	4	7
IL10RA	3	0	2	0	2	7
IL12A	1	0	0	2	4	7
IL12B	1	0	2	0	4	7
IL12RB2	3	0	0	0	4	7
IL18RAP	3	0	0	0	4	7
IL1R2	3	0	0	0	4	7
IL2RA	3	0	0	0	4	7
IL4I1	1	0	2	0	4	7
IL9R	3	0	0	0	4	7
ILDR1	3	0	0	0	4	7
INGX	0	0	3	0	4	7
IPCEF1	3	0	0	0	4	7
ISG20	1	0	2	2	2	7
ITGAD	3	0	0	0	4	7
KAZALD1	1	0	0	2	4	7
KBTBD8	1	0	2	0	4	7
KCNB2	3	0	0	0	4	7
KCND1	3	0	0	0	4	7
KCNE1	3	0	0	0	4	7
KCNE3	3	0	0	0	4	7
KCNG2	3	0	0	0	4	7
KCNH7	3	0	0	0	4	7
KCNJ15	3	0	0	0	4	7
KCNJ2	3	0	0	0	4	7
KCNJ5	3	0	0	0	4	7
KCNMB3	3	0	0	0	4	7
KEL	3	0	0	0	4	7
KIF11	1	0	0	2	4	7
KIF18B	1	0	0	2	4	7
KIF20A	1	0	0	2	4	7
KIF23	1	0	0	2	4	7
KIF4A	1	0	0	2	4	7
KIR2DL1	3	0	0	0	4	7
KIR2DL3	3	0	0	0	4	7
KIR3DL1	3	0	0	0	4	7
KIR3DL2	3	0	0	0	4	7
KIR3DL3	3	0	0	0	4	7
KLRB1	3	0	0	0	4	7
KLRC1	3	0	0	0	4	7
KLRC2	3	0	0	0	4	7
KLRD1	3	0	0	0	4	7
KLRF1	3	0	0	0	4	7
KLRK1	3	0	0	0	4	7
KNTC1	1	0	0	2	4	7
LAG3	3	0	0	0	4	7
LAIR2	1	0	2	0	4	7
LAMP3	3	0	0	0	4	7
LAPTM5	3	0	2	0	2	7
LCK	3	0	0	0	4	7
LCP2	3	0	2	0	2	7
LGMNP1	0	0	3	0	4	7
LILRA6	3	0	0	0	4	7
LILRB2	3	0	0	0	4	7
LILRB3	3	0	0	0	4	7
LIM2	3	0	0	0	4	7
LINC00469	0	0	3	0	4	7
LINC00582	0	0	3	0	4	7
LINC00881	0	0	3	0	4	7
LINC00944	0	0	3	0	4	7
LINC02090	0	0	3	0	4	7
LINC02528	0	0	3	0	4	7
LPAR5	3	0	0	0	4	7
LRRK1	1	0	2	0	4	7
LTK	3	0	0	0	4	7
LY6G6F	3	0	0	0	4	7
LY86	1	0	2	0	4	7
MAD2L1	1	0	0	2	4	7
MADCAM1	3	0	0	0	4	7
MAP4K1	1	0	2	0	4	7
MARK2P4	0	0	3	0	4	7
MARS2	1	0	2	0	4	7
MCEMP1	3	0	0	0	4	7
MCTS1	3	0	0	2	2	7
MDS2	1	0	2	0	4	7
ME2	1	0	2	2	2	7
MEF2B	1	0	2	2	2	7
MFSD2B	3	0	0	0	4	7
MFSD9	3	0	0	0	4	7
MGAM	3	0	0	0	4	7
MIR155HG	1	0	2	0	4	7
MIR17HG	1	0	2	0	4	7
MKI67	1	0	0	2	4	7
MLLT3	1	0	2	0	4	7
MMP25	3	0	0	0	4	7
MMP26	3	0	0	0	4	7
MNDA	1	0	2	0	4	7
MS4A3	3	0	0	0	4	7
MS4A6A	3	0	2	0	2	7
MTND4LP13	0	0	3	0	4	7
NAIP	3	0	0	0	4	7
NCAPG2	1	0	0	2	4	7
NCF4	3	0	2	0	2	7
NCR1	3	0	0	0	4	7
NFAM1	3	0	0	0	4	7
NKG7	3	0	0	0	4	7
NLRC3	1	0	2	0	4	7
NLRP6	1	0	2	0	4	7
NLRP7	1	0	2	0	4	7
NME1	3	0	0	2	2	7
NMUR1	3	0	0	0	4	7
NOD2	3	0	0	0	4	7
NOX3	3	0	0	0	4	7
NPIPB7	0	0	3	4	0	7
NPY5R	3	0	0	0	4	7
NTNG2	3	0	0	0	4	7
NUSAP1	1	0	0	2	4	7
OFCC1	3	0	0	0	4	7
OPN3	3	0	0	0	4	7
OPRL1	3	0	0	0	4	7
OR10G2	3	0	0	0	4	7
OR13A1	3	0	0	0	4	7
OR1J1	3	0	0	0	4	7
OR2A42	3	0	0	0	4	7
OR2AG2	3	0	0	0	4	7
OR2AJ1	3	0	0	0	4	7
OR2AK2	3	0	0	0	4	7
OR2B11	3	0	0	0	4	7
OR2L3	3	0	0	0	4	7
OR2L5	3	0	0	0	4	7
OR2T11	3	0	0	0	4	7
OR2T3	3	0	0	0	4	7
OR2T34	3	0	0	0	4	7
OR2T5	3	0	0	0	4	7
OR2V1	3	0	0	0	4	7
OR2W3	3	0	0	0	4	7
OR2W6P	0	0	3	0	4	7
OR4C6	3	0	0	4	0	7
OR51A7	3	0	0	0	4	7
OR51B2	3	0	0	0	4	7
OR51B6	3	0	0	0	4	7
OR51D1	3	0	0	0	4	7
OR51F1	3	0	0	0	4	7
OR51F2	3	0	0	0	4	7
OR51G1	3	0	0	0	4	7
OR51G2	3	0	0	0	4	7
OR51I1	3	0	0	0	4	7
OR51I2	3	0	0	0	4	7
OR51J1	3	0	0	0	4	7
OR51L1	3	0	0	0	4	7
OR51M1	3	0	0	0	4	7
OR51Q1	3	0	0	0	4	7
OR51S1	3	0	0	0	4	7
OR51T1	3	0	0	0	4	7
OR51V1	3	0	0	0	4	7
OR52A1	3	0	0	0	4	7
OR52A5	3	0	0	0	4	7
OR52B1P	0	0	3	0	4	7
OR52B2	3	0	0	0	4	7
OR52B4	3	0	0	0	4	7
OR52B6	3	0	0	0	4	7
OR52E2	3	0	0	0	4	7
OR52E4	3	0	0	0	4	7
OR52E5	3	0	0	0	4	7
OR52E8	3	0	0	0	4	7
OR52H1	3	0	0	0	4	7
OR52I2	3	0	0	0	4	7
OR52J3	3	0	0	0	4	7
OR52K1	3	0	0	0	4	7
OR52K2	3	0	0	0	4	7
OR52L1	3	0	0	0	4	7
OR52M1	3	0	0	0	4	7
OR52N1	3	0	0	0	4	7
OR52N2	3	0	0	0	4	7
OR52N4	3	0	0	0	4	7
OR52N5	3	0	0	0	4	7
OR52R1	3	0	0	0	4	7
OR52W1	3	0	0	0	4	7
OR56A3	3	0	0	0	4	7
OR56A4	3	0	0	0	4	7
OR56B1	3	0	0	0	4	7
OR5AK2	3	0	0	0	4	7
OR5B12	3	0	0	0	4	7
OR5B2	3	0	0	0	4	7
OR5B21	3	0	0	0	4	7
OR5K3	3	0	0	0	4	7
OR6K3	3	0	0	0	4	7
OR9G4	3	0	0	0	4	7
ORC1	1	0	0	2	4	7
ORC6	1	0	0	2	4	7
OSCAR	3	0	0	0	4	7
OTOA	3	0	0	0	4	7
OXER1	3	0	0	0	4	7
OXNAD1	1	0	2	0	4	7
OXTR	3	0	0	0	4	7
P2RX6	3	0	0	0	4	7
P2RY13	3	0	0	0	4	7
P2RY6	3	0	0	0	4	7
PARP15	1	0	2	0	4	7
PARPBP	1	0	0	2	4	7
PATL2	1	0	2	0	4	7
PBK	1	0	0	2	4	7
PCDH12	3	0	0	0	4	7
PCDH17	3	0	0	0	4	7
PGLYRP1	1	0	2	0	4	7
PIEZO2	3	0	0	0	4	7
PIGF	1	0	0	2	4	7
PIK3AP1	3	0	0	0	4	7
PIK3CG	1	0	2	0	4	7
PKD2L1	3	0	0	0	4	7
PLA2G2D	1	0	2	0	4	7
PLB1	3	0	0	0	4	7
PLD4	1	0	2	0	4	7
PLEK	3	0	2	0	2	7
PLEKHA3P1	0	0	3	0	4	7
POC1A	1	0	0	2	4	7
PPARGC1B	1	0	2	0	4	7
PRAM1	3	0	0	0	4	7
PRDM15	1	0	0	2	4	7
PRF1	3	0	0	0	4	7
PRKCQ	3	0	0	0	4	7
PSMD8P1	0	0	3	0	4	7
PTAFR	3	0	0	0	4	7
PTCRA	3	0	0	0	4	7
PTGDR	3	0	0	0	4	7
PTGER1	3	0	0	0	4	7
PTK2B	3	0	2	0	2	7
PTPRH	3	0	0	0	4	7
RAB42	3	0	0	0	4	7
RACGAP1	3	0	0	2	2	7
RAD17P2	0	0	3	0	4	7
RASA4CP	0	0	3	0	4	7
RASAL3	1	0	2	0	4	7
RASGRP4	3	0	0	0	4	7
REM2	3	0	0	0	4	7
RETN	1	0	2	0	4	7
RGS18	3	0	0	0	4	7
RHAG	3	0	0	0	4	7
RHCE	3	0	0	0	4	7
RHD	3	0	0	0	4	7
RHOH	3	0	0	0	4	7
RINL	1	0	2	0	4	7
RN7SL172P	0	0	3	0	4	7
RN7SL364P	0	0	3	0	4	7
RPL7P51	0	0	3	0	4	7
RPL9P33	0	0	3	0	4	7
RPS27P29	0	0	3	0	4	7
RPS4XP19	0	0	3	0	4	7
RRM2	1	0	0	2	4	7
RUFY4	1	0	2	0	4	7
S1PR5	3	0	0	0	4	7
SAMD7	1	0	2	0	4	7
SAPCD2	3	0	0	0	4	7
SCN11A	3	0	0	0	4	7
SCN9A	3	0	0	0	4	7
SCNN1B	3	0	0	4	0	7
SELENOT	0	0	3	2	2	7
SEMA3D	3	0	0	0	4	7
SERPINB10	1	0	2	0	4	7
SFMBT2	0	0	3	0	4	7
SFXN2	0	3	0	0	4	7
SH2B2	3	0	2	0	2	7
SH2D1A	1	0	2	0	4	7
SH2D2A	1	0	2	0	4	7
SH2D3C	3	0	2	0	2	7
SHCBP1	1	0	0	2	4	7
SHMT2	1	0	2	2	2	7
SIDT1	3	0	0	0	4	7
SIGLEC11	3	0	0	0	4	7
SIGLEC15	3	0	0	0	4	7
SIGLEC5	0	3	0	0	4	7
SIGLEC8	3	0	0	0	4	7
SIRPB2	3	0	0	0	4	7
SIRPD	3	0	0	0	4	7
SKA3	1	0	0	2	4	7
SKAP1	3	0	0	0	4	7
SLAMF8	3	0	0	0	4	7
SLAMF9	3	0	0	0	4	7
SLC10A7	3	0	0	0	4	7
SLC12A8	3	0	0	0	4	7
SLC15A2	3	0	0	0	4	7
SLC16A14	3	0	2	2	0	7
SLC16A6	3	0	0	0	4	7
SLC17A9	3	0	0	2	2	7
SLC22A16	3	0	0	0	4	7
SLC24A4	3	0	0	0	4	7
SLC25A42	1	3	3	0	0	7
SLC25A46	0	3	0	2	2	7
SLC25A51	0	3	0	0	4	7
SLC26A8	3	0	0	0	4	7
SLC31A2	3	0	0	0	4	7
SLC35G5	3	0	0	0	4	7
SLC38A11	3	0	0	0	4	7
SLC39A3	3	0	2	0	2	7
SLC4A1	3	0	0	0	4	7
SLC51A	3	0	0	0	4	7
SLC5A10	3	0	0	0	4	7
SLC8A3	3	0	0	0	4	7
SLC9A5	3	0	0	0	4	7
SLCO4C1	3	0	0	0	4	7
SLFN13	1	0	2	0	4	7
SMARCE1P6	0	0	3	0	4	7
SMIM1	3	0	0	0	4	7
SNAP23P1	0	0	3	0	4	7
SNTG2	3	0	0	0	4	7
SNX20	1	0	2	0	4	7
SOX5P1	0	0	3	0	4	7
SPCS1	1	3	3	0	0	7
SPCS2P4	0	0	3	0	4	7
SPIB	1	0	2	0	4	7
SPNS3	3	0	0	0	4	7
SPTA1	3	0	0	0	4	7
SSPN	3	0	0	4	0	7
SSTR2	3	0	0	0	4	7
STAB2	3	0	0	0	4	7
STAP1	1	0	2	0	4	7
STBD1	1	3	3	0	0	7
SUB1P3	0	0	3	0	4	7
SUCNR1	3	0	0	0	4	7
SYNGR2	1	3	3	0	0	7
TAGAP	1	0	2	0	4	7
TARM1	3	0	0	0	4	7
TAS1R1	3	0	2	2	0	7
TAS2R40	3	0	0	0	4	7
TAS2R42	3	0	0	0	4	7
TAS2R50	3	0	0	0	4	7
TAS2R60	3	0	0	0	4	7
TBC1D10C	3	0	2	0	2	7
TBC1D3K	3	0	0	0	4	7
TBX21	1	0	2	0	4	7
TCF3	1	0	2	2	2	7
TCL6	1	0	2	0	4	7
TDGF1	3	0	0	0	4	7
TENT5C	0	0	5	0	2	7
TESPA1	1	0	2	0	4	7
THEMIS	1	0	2	0	4	7
THRAP3P1	0	0	3	0	4	7
TICAM2	3	0	0	0	4	7
TIMD4	3	0	0	0	4	7
TIRAP	3	0	0	0	4	7
TLE6	1	0	0	2	4	7
TLR5	3	0	0	0	4	7
TLR8	3	0	0	0	4	7
TLX1	1	0	0	2	4	7
TMEM102	3	0	0	0	4	7
TMEM106A	3	0	0	0	4	7
TMEM109	1	3	3	0	0	7
TMEM150B	3	0	0	0	4	7
TMEM170B	3	0	0	0	4	7
TMEM171	3	0	0	0	4	7
TMIGD2	3	0	0	0	4	7
TNF	3	0	0	0	4	7
TNFAIP8	1	0	2	0	4	7
TNFAIP8L2	1	0	2	0	4	7
TNFRSF10C	3	0	0	0	4	7
TNFRSF9	3	0	0	0	4	7
TNFSF11	3	0	0	0	4	7
TNFSF13B	3	0	0	0	4	7
TNFSF8	3	0	0	0	4	7
TOP2A	1	0	0	2	4	7
TOR3A	0	0	3	2	2	7
TP73	1	0	0	2	4	7
TPTEP2	0	0	3	0	4	7
TRABD2A	3	0	0	0	4	7
TRAV35	0	0	3	0	4	7
TREM1	3	0	0	0	4	7
TREML1	3	0	0	0	4	7
TREML4	3	0	0	0	4	7
TRIM59	0	3	0	0	4	7
TROAP	1	0	0	2	4	7
TRPM6	3	0	0	0	4	7
TSHR	3	0	2	2	0	7
TSPAN32	3	0	0	0	4	7
TTC41P	0	0	3	0	4	7
TTC7A	3	0	2	0	2	7
TTI2	1	0	0	2	4	7
TTK	1	0	0	2	4	7
UBE2C	1	0	0	2	4	7
UHRF1	1	0	0	2	4	7
UNC93B6	0	0	3	0	4	7
USF1P1	0	0	3	0	4	7
USP14	3	0	0	2	2	7
USP6NL	3	0	0	0	4	7
VCPIP1	1	0	2	0	4	7
VN1R96P	0	0	3	0	4	7
VNN3	3	0	0	0	4	7
VPREB1	1	0	2	0	4	7
VPREB3	1	0	2	0	4	7
VSTM1	3	0	0	0	4	7
VWCE	3	0	0	0	4	7
WDR62	1	0	0	2	4	7
ZAP70	3	0	0	0	4	7
ZBTB32	1	0	2	0	4	7
ZC3H12D	1	0	2	0	4	7
ZDHHC20P4	0	0	3	0	4	7
ZFP64	1	0	0	2	4	7
ZNF296	1	0	2	0	4	7
ZNF490	0	0	3	0	4	7
ZNF587B	0	0	3	0	4	7
AAMP	3	3	0	0	0	6
ABCA1	3	3	0	0	0	6
ABCB1	3	3	0	0	0	6
ABCB5	3	3	0	0	0	6
ABCB7	1	3	0	0	2	6
ABCB8	1	3	0	2	0	6
ABCC5	3	3	0	0	0	6
ABCD1	1	3	0	0	2	6
ABCG2	3	3	0	0	0	6
ABHD16A	1	3	0	0	2	6
ACAT1	1	0	3	2	0	6
ACKR3	3	3	0	0	0	6
ACTG1P17	0	0	2	0	4	6
ACVR1	3	3	0	0	0	6
ACVR2A	3	3	0	0	0	6
ADAM15	3	3	0	0	0	6
ADAM19	1	3	0	0	2	6
ADAM22	3	3	0	0	0	6
ADAM29	3	0	3	0	0	6
ADAM9	3	3	0	0	0	6
ADCY3	3	3	0	0	0	6
ADCY6	3	3	0	0	0	6
ADCY9	3	3	0	0	0	6
ADRB2	3	3	0	0	0	6
ADTRP	3	0	3	0	0	6
AFG3L2	1	3	0	0	2	6
AGPAT3	1	3	0	0	2	6
AGPAT5	1	3	0	0	2	6
AGRN	3	3	0	0	0	6
AKR1D1P1	0	0	2	0	4	6
ALCAM	3	3	0	0	0	6
ALDH16A1	1	0	3	0	2	6
ALG1L13P	0	0	2	0	4	6
ALG1L2	0	0	2	0	4	6
ALG5	1	3	0	2	0	6
ANKH	3	3	0	0	0	6
ANKRD36BP2	0	0	2	0	4	6
ANO5	3	3	0	0	0	6
ANO6	3	3	0	0	0	6
ANXA2	3	3	0	0	0	6
AOC1	3	3	0	0	0	6
AP2A1	3	3	0	0	0	6
AP2B1	3	3	0	0	0	6
AP2M1	3	3	0	0	0	6
AP2S1	3	3	0	0	0	6
APMAP	3	3	0	0	0	6
APP	3	3	0	0	0	6
ARHGAP17	1	3	0	0	2	6
ARL6IP5	3	3	0	0	0	6
ARMCX3	1	3	0	2	0	6
ARPC5L	1	0	3	0	2	6
ASPH	3	3	0	0	0	6
ATF6	1	0	3	0	2	6
ATP11A	1	3	0	0	2	6
ATP11B	1	3	0	0	2	6
ATP1A1	3	3	0	0	0	6
ATP1A3	3	3	0	0	0	6
ATP1A4	3	3	0	0	0	6
ATP1B1	3	3	0	0	0	6
ATP1B3	3	3	0	0	0	6
ATP2A2	1	3	0	2	0	6
ATP2A3	1	3	0	0	2	6
ATP2B4	3	3	0	0	0	6
ATP2C1	1	3	0	0	2	6
ATP5MC2P3	0	0	2	0	4	6
ATP6V0A1	3	3	0	0	0	6
ATP8B1	3	3	0	0	0	6
ATRN	3	3	0	0	0	6
ATXN2L	1	3	2	0	0	6
AURKB	0	0	0	2	4	6
AVL9	1	3	0	0	2	6
B4GALT7	1	3	0	2	0	6
BAX	1	3	0	0	2	6
BCAM	3	3	0	0	0	6
BCAP31	3	3	0	0	0	6
BIN2P1	0	0	2	0	4	6
BLM	0	0	0	2	4	6
BMP6	1	0	5	0	0	6
BMPR2	3	3	0	0	0	6
BSG	3	3	0	0	0	6
BTF3P6	0	0	2	0	4	6
BUB1	0	0	0	2	4	6
BUB1B	0	0	0	2	4	6
C12orf45	0	0	2	0	4	6
C16orf54	0	0	2	0	4	6
C16orf58	1	0	3	2	0	6
C19orf38	0	0	2	0	4	6
C1DP5	0	0	2	0	4	6
C1orf147	0	0	2	0	4	6
C2CD2L	3	0	3	0	0	6
C4B	3	0	3	0	0	6
CA9	3	3	0	0	0	6
CACNA1S	3	3	0	0	0	6
CACNG8	3	3	0	0	0	6
CADM1	3	3	0	0	0	6
CADM2	3	3	0	0	0	6
CANT1	1	3	0	0	2	6
CANX	1	3	0	2	0	6
CASC4P1	0	0	2	0	4	6
CASP3	1	0	3	0	2	6
CBWD6	0	0	0	2	4	6
CCDC110	1	0	3	2	0	6
CCDC117	0	0	2	2	2	6
CCDC137P	0	0	2	0	4	6
CCDC150	0	0	0	2	4	6
CCDC167	0	0	2	2	2	6
CCDC90B	1	3	0	2	0	6
CD151	3	3	0	0	0	6
CD276	3	3	0	0	0	6
CD44	3	3	0	0	0	6
CD46	3	3	0	0	0	6
CD63	3	3	0	0	0	6
CD74	1	3	2	0	0	6
CD97	3	3	0	0	0	6
CD99	3	3	0	0	0	6
CD99L2	3	3	0	0	0	6
CDC42	3	3	0	0	0	6
CDC45	0	0	0	2	4	6
CDC6	0	0	0	2	4	6
CDCA2	0	0	0	2	4	6
CDH17	3	3	0	0	0	6
CDK1	0	0	0	2	4	6
CDKAL1	1	3	0	0	2	6
CDON	3	3	0	0	0	6
CDT1	0	0	0	2	4	6
CDYL	1	0	3	0	2	6
CEND1	1	3	0	2	0	6
CENPA	0	0	0	2	4	6
CENPF	0	0	0	2	4	6
CENPI	0	0	0	2	4	6
CENPN	0	0	0	2	4	6
CENPP	0	0	0	2	4	6
CENPUP2	0	0	2	0	4	6
CEP350	1	0	3	0	2	6
CEPT1	1	3	0	0	2	6
CERS6	1	3	0	0	2	6
CGAS	0	0	2	0	4	6
CHCHD2P2	0	0	2	0	4	6
CHEK1	0	0	0	2	4	6
CHL1	3	3	0	0	0	6
CHPF2	1	3	0	0	2	6
CHSY1	1	3	0	0	2	6
CIB1	3	3	0	0	0	6
CLASP1	3	3	0	0	0	6
CLCC1	1	3	0	2	0	6
CLCN3	3	3	0	0	0	6
CLCN7	1	3	0	0	2	6
CLDND1	3	3	0	0	0	6
CLEC1A	3	0	3	0	0	6
CLPTM1	3	3	0	0	0	6
CLSPN	0	0	0	2	4	6
CNDP2	1	0	3	0	2	6
CNNM2	3	3	0	0	0	6
CNNM3	3	3	0	0	0	6
CNTN1	3	3	0	0	0	6
CNTNAP1	3	3	0	0	0	6
CNTNAP3	3	3	0	0	0	6
COPE	1	0	3	2	0	6
CORO7	1	0	3	0	2	6
COX15	1	3	0	0	2	6
COX20P2	0	0	2	0	4	6
CPD	1	3	0	0	2	6
CRTC2	1	0	3	0	2	6
CTAG1B	1	0	5	0	0	6
CXADR	3	3	0	0	0	6
CXCL16	1	3	0	0	2	6
CXorf65	0	0	2	0	4	6
CYC1	1	3	0	2	0	6
CYP26A1	1	0	5	0	0	6
CYP51A1	1	3	0	0	2	6
DAD1	1	3	0	2	0	6
DAG1	3	3	0	0	0	6
DBF4	0	0	2	0	4	6
DCBLD2	3	3	0	0	0	6
DDOST	1	3	0	2	0	6
DDX10P2	0	0	2	0	4	6
DEPTOR	1	0	5	0	0	6
DHCR7	1	3	0	0	2	6
DIAPH1	1	3	0	0	2	6
DLG1	3	3	0	0	0	6
DLGAP5	0	0	0	2	4	6
DMD	3	3	0	0	0	6
DNAJA2	1	3	0	0	2	6
DNPH1	1	0	3	0	2	6
DSC1	3	3	0	0	0	6
DSC3	3	3	0	0	0	6
DSCR8	1	0	5	0	0	6
DSG1	3	3	0	0	0	6
DSG2	3	3	0	0	0	6
DTL	0	0	0	2	4	6
DUSP22	1	0	3	0	2	6
DUSP5	1	0	3	0	2	6
EBP	1	3	0	0	2	6
ECE1	3	3	0	0	0	6
EDEM3	1	0	3	2	0	6
EFNA1	3	3	0	0	0	6
EFNA5	3	3	0	0	0	6
EFNB1	3	3	0	0	0	6
EFNB2	3	3	0	0	0	6
EFR3A	3	3	0	0	0	6
EHD4	1	3	0	0	2	6
EI24	1	3	0	2	0	6
EIF5AL1	0	0	0	2	4	6
ELL2P1	0	0	2	0	4	6
ELOVL5	1	3	0	0	2	6
EMC1	1	3	0	2	0	6
EMC6	1	3	0	0	2	6
EMP3	3	3	0	0	0	6
ENAM	1	0	5	0	0	6
ENPP1	3	3	0	0	0	6
EPCAM	3	3	0	0	0	6
EPHA2	3	3	0	0	0	6
EPHA3	3	3	0	0	0	6
EPHB2	3	3	0	0	0	6
EPHB4	3	3	0	0	0	6
EPOP	0	0	0	2	4	6
EPS15L1	1	3	0	0	2	6
ERAP1	1	3	0	0	2	6
ERAP2	1	3	0	0	2	6
ERGIC1	1	3	0	0	2	6
ERGIC3	1	3	0	2	0	6
ERLIN1	1	3	0	0	2	6
ERP29	3	0	3	0	0	6
ESAM	3	3	0	0	0	6
ESCO2	0	0	0	2	4	6
ESYT2	3	3	0	0	0	6
EVI2A	1	3	0	0	2	6
EXOSC5	1	0	3	0	2	6
FADS2	3	3	0	0	0	6
FAM134C	3	3	0	0	0	6
FAM162A	1	3	0	0	2	6
FAM171A1	3	3	0	0	0	6
FAM172BP	0	0	2	0	4	6
FAM215A	0	0	2	0	4	6
FAM30A	0	0	2	0	4	6
FAM72C	0	0	0	2	4	6
FAT1	3	3	0	0	0	6
FBXO48	0	0	2	0	4	6
FBXO5	0	0	0	2	4	6
FCMR	0	0	2	0	4	6
FDFT1	1	3	0	0	2	6
FGFR3	3	0	3	0	0	6
FICD	1	0	3	2	0	6
FLOT1	3	3	0	0	0	6
FLOT2	3	3	0	0	0	6
FLRT3	3	3	0	0	0	6
FNDC3A	1	3	0	2	0	6
FNDC3B	3	3	0	0	0	6
FOCAD	1	3	0	0	2	6
FOLH1	3	3	0	0	0	6
FRZB	1	0	5	0	0	6
FUNDC2P4	0	0	2	0	4	6
FZD6	3	3	0	0	0	6
GABRG1	3	0	3	0	0	6
GAGE12J	1	0	5	0	0	6
GALNT1	1	3	0	0	2	6
GALNT10	1	3	0	0	2	6
GALNT2	1	3	0	2	0	6
GALNT7	1	3	0	0	2	6
GAPVD1	3	3	0	0	0	6
GCDH	1	0	3	0	2	6
GGCX	1	3	0	2	0	6
GGT7	3	3	0	0	0	6
GHDC	1	0	3	0	2	6
GHITM	1	0	3	2	0	6
GIMAP3P	0	0	2	0	4	6
GINS2	0	0	0	2	4	6
GNA13	1	3	0	0	2	6
GNG5	3	3	0	0	0	6
GNPTAB	1	3	0	0	2	6
GOLPH3	1	3	0	2	0	6
GOLPH3L	1	0	3	0	2	6
GPAA1	1	3	0	2	0	6
GPANK1	0	0	2	2	2	6
GPM6A	3	3	0	0	0	6
GPR108	1	3	0	0	2	6
GPR126	3	3	0	0	0	6
GRAPL	0	0	2	0	4	6
GRIK4	3	0	3	0	0	6
GRM3	3	0	3	0	0	6
GRM4	3	3	0	0	0	6
GTF2H2C	0	0	0	2	4	6
GUCY2F	3	0	3	0	0	6
GVINP1	0	0	2	0	4	6
GXYLT1	1	3	0	0	2	6
H2AC7	0	0	2	0	4	6
H3C4	0	0	2	0	4	6
HASPIN	0	0	0	2	4	6
HAX1	1	0	3	2	0	6
HERC1	1	3	0	0	2	6
HHLA2	3	3	0	0	0	6
HJURP	0	0	0	2	4	6
HLA-A	3	3	0	0	0	6
HLA-B	3	3	0	0	0	6
HLA-C	3	3	0	0	0	6
HLA-DPA1	3	3	0	0	0	6
HLA-DRA	3	3	0	0	0	6
HLA-DRB1	3	3	0	0	0	6
HLA-DRB5	1	3	0	0	2	6
HLA-E	3	3	0	0	0	6
HMGA1P4	0	0	2	0	4	6
HMGN2P28	0	0	2	0	4	6
HRC	1	0	5	0	0	6
HS2ST1	1	3	0	0	2	6
HSD17B7	1	3	0	0	2	6
HSP90B1	1	0	3	2	0	6
HTR2C	3	0	3	0	0	6
ICAM1	1	3	0	0	2	6
ICAM5	3	3	0	0	0	6
IFI27L1	1	0	3	2	0	6
IFNGR1	3	3	0	0	0	6
IGF1R	3	3	0	0	0	6
IGLC4	0	0	2	0	4	6
IGLC5	0	0	2	0	4	6
IGLC7	0	0	2	0	4	6
IGLJ1	0	0	2	0	4	6
IGLJ3	0	0	2	0	4	6
IGSF3	3	3	0	0	0	6
IKBIP	1	3	0	0	2	6
IL6ST	3	3	0	0	0	6
IL9RP3	0	0	2	0	4	6
INHBE	1	0	5	0	0	6
INPP4A	1	0	3	0	2	6
INTS12	1	0	3	0	2	6
INTS2	1	3	0	0	2	6
IQCB1	0	0	2	2	2	6
IQGAP1	3	3	0	0	0	6
ISCA1P4	0	0	2	0	4	6
ITCH	3	3	0	0	0	6
ITFG1	1	3	0	2	0	6
ITGA1	3	3	0	0	0	6
ITGA2	3	3	0	0	0	6
ITGA3	3	3	0	0	0	6
ITGA5	3	3	0	0	0	6
ITGA6	3	3	0	0	0	6
ITGAV	3	3	0	0	0	6
ITGB1	3	3	0	0	0	6
ITGB3	3	3	0	0	0	6
ITGB5	3	3	0	0	0	6
ITGB8	3	3	0	0	0	6
ITM2A	3	3	0	0	0	6
ITPRIP	1	3	0	0	2	6
JAG1	3	3	0	0	0	6
JAG2	3	3	0	0	0	6
JAGN1	1	3	0	0	2	6
JAM2	3	3	0	0	0	6
KARS1P3	0	0	2	0	4	6
KDELR1	1	3	0	2	0	6
KDELR2	1	3	0	2	0	6
KIAA0319L	1	3	0	0	2	6
KIAA1524	3	3	0	0	0	6
KIAA1549	3	3	0	0	0	6
KIF15	0	0	0	2	4	6
KIF2C	0	0	0	2	4	6
KIFC1	0	0	0	2	4	6
KIR3DX1	0	0	2	0	4	6
KIRREL2	3	3	0	0	0	6
KLLN	0	0	2	0	4	6
KRT18P39	0	0	2	0	4	6
KRT18P57	0	0	2	0	4	6
KRT8P34	0	0	2	0	4	6
KRTCAP2	1	0	3	2	0	6
LAMP1	3	3	0	0	0	6
LAMP2	1	3	0	0	2	6
LAMTOR2	1	0	3	0	2	6
LBR	1	3	0	0	2	6
LDLR	3	3	0	0	0	6
LETM1	1	3	2	0	0	6
LHFPL2	3	3	0	0	0	6
LILRP2	0	0	2	0	4	6
LIMD1	1	0	3	0	2	6
LIN7C	3	3	0	0	0	6
LINC00309	0	0	2	0	4	6
LINC00426	0	0	2	0	4	6
LINC00528	0	0	2	0	4	6
LINC00539	0	0	2	0	4	6
LINC00877	0	0	2	0	4	6
LINC00880	0	0	2	0	4	6
LINC00996	0	0	2	0	4	6
LINC01056	0	0	2	0	4	6
LINC01215	0	0	2	0	4	6
LINC01259	0	0	2	0	4	6
LINC01307	0	0	2	0	4	6
LINC01353	0	0	2	0	4	6
LINC01675	0	0	2	0	4	6
LINC01678	0	0	2	0	4	6
LINC01679	0	0	2	0	4	6
LINC01685	0	0	2	0	4	6
LINC01754	0	0	2	0	4	6
LINC01771	0	0	2	0	4	6
LINC01857	0	0	2	0	4	6
LINC01887	0	0	2	0	4	6
LINC01888	0	0	2	0	4	6
LINC01891	0	0	2	0	4	6
LINC01934	0	0	2	0	4	6
LINC02132	0	0	2	0	4	6
LINC02214	0	0	2	0	4	6
LINC02245	0	0	2	0	4	6
LINC02352	0	0	2	0	4	6
LINC02363	0	0	2	0	4	6
LINC02390	0	0	2	0	4	6
LINC02422	0	0	2	0	4	6
LINC02427	0	0	2	0	4	6
LINC02576	0	0	2	0	4	6
LINC02642	0	0	2	0	4	6
LINC02694	0	0	2	0	4	6
LINC02751	0	0	2	0	4	6
LINC02865	0	0	2	0	4	6
LLGL1	3	3	0	0	0	6
LMBRD2	3	3	0	0	0	6
LNPEP	1	3	0	0	2	6
LONP1	1	0	3	0	2	6
LPCAT1	1	3	0	0	2	6
LPCAT2	1	3	0	0	2	6
LPGAT1	1	3	0	0	2	6
LRFN4	3	3	0	0	0	6
LRIG1	3	3	0	0	0	6
LRIG3	1	3	0	2	0	6
LRP10	3	3	0	0	0	6
LRRC26	3	3	0	0	0	6
LRRC8A	3	3	0	0	0	6
LRRTM4	3	3	0	0	0	6
LSAMP	3	3	0	0	0	6
LSP1P3	0	0	2	0	4	6
LY6H	3	3	0	0	0	6
M6PR	1	3	0	0	2	6
MAF	1	0	5	0	0	6
MAGEC1	1	0	5	0	0	6
MAGEH1	1	0	3	2	0	6
MAN1A2	1	3	0	2	0	6
MAN2A2	1	3	0	0	2	6
MAP2K4P1	0	0	2	0	4	6
MBOAT1	1	3	0	0	2	6
MBOAT7	1	3	0	0	2	6
MCAM	3	3	0	0	0	6
MCL1	1	3	2	0	0	6
MCM10	0	0	0	2	4	6
MCUR1	1	3	0	2	0	6
MEST	1	3	0	0	2	6
METTL7A	1	0	3	2	0	6
MFAP1	1	3	0	0	2	6
MFSD11	3	0	3	0	0	6
MFSD6	3	3	0	0	0	6
MGAT1	1	3	0	0	2	6
MGAT5	1	3	0	0	2	6
MICA	3	3	0	0	0	6
MICD	0	0	2	0	4	6
MIP	3	0	3	0	0	6
MIR646HG	0	0	2	0	4	6
MME	3	3	0	0	0	6
MMP15	3	3	0	0	0	6
MMP16	3	3	0	0	0	6
MND1	0	0	0	2	4	6
MORF4L1P3	0	0	2	0	4	6
MPC1	1	0	3	2	0	6
MPZL1	3	3	0	0	0	6
MRGPRX2	3	0	3	0	0	6
MRPS18AP1	0	0	2	0	4	6
MRPS31P2	0	0	2	0	4	6
MRS2	1	3	0	2	0	6
MSN	3	3	0	0	0	6
MT-CO1	1	3	0	2	0	6
MT-ND1	1	3	0	2	0	6
MT-ND5	1	3	0	2	0	6
MTCO2P33	0	0	2	0	4	6
MTCYBP23	0	0	2	0	4	6
MTFP1	1	3	0	0	2	6
MTFR2	0	0	0	2	4	6
MTND3P12	0	0	2	0	4	6
MTND4P23	0	0	2	0	4	6
MTND5P25	0	0	2	0	4	6
MTO1	0	0	2	0	4	6
MTRR	1	0	3	2	0	6
MUC1	3	3	0	0	0	6
MYCBP2	1	3	0	0	2	6
MYL12BP2	0	0	2	0	4	6
NAALAD2	3	3	0	0	0	6
NAPSB	0	0	2	0	4	6
NCAM1	3	3	0	0	0	6
NCAM2	3	3	0	0	0	6
NCAPG	0	0	0	2	4	6
NCAPH	0	0	0	2	4	6
NCF1B	0	0	2	0	4	6
NCF1C	0	0	2	0	4	6
NCLN	1	3	0	0	2	6
NCR3LG1	3	3	0	0	0	6
NDC80	0	0	0	2	4	6
NDNF	1	0	5	0	0	6
NDST1	1	3	0	0	2	6
NDUFA13	1	3	0	2	0	6
NDUFAB1	1	0	3	2	0	6
NDUFB11	1	3	0	2	0	6
NEK2	0	0	0	2	4	6
NENFP2	0	0	2	0	4	6
NEO1	3	3	0	0	0	6
NFX1	1	0	3	0	2	6
NFXL1	1	3	0	0	2	6
NIBAN3	0	0	2	0	4	6
NNT	1	3	0	0	2	6
NOMO1	1	3	0	2	0	6
NOTCH2	3	3	0	0	0	6
NPC1	3	3	0	0	0	6
NPDC1	3	3	0	0	0	6
NPIPB9	1	0	3	2	0	6
NPM1P25	0	0	2	0	4	6
NPTN	3	3	0	0	0	6
NRCAM	3	3	0	0	0	6
NRM	1	3	0	0	2	6
NRP2	3	3	0	0	0	6
NRXN1	3	3	0	0	0	6
NT5E	3	3	0	0	0	6
NTRK2	3	3	0	0	0	6
NUDT17	0	0	2	0	4	6
NUF2	0	0	0	2	4	6
NXPE3	1	0	3	2	0	6
OIP5	0	0	0	2	4	6
OPA1	1	3	0	0	2	6
OR13C9	3	0	3	0	0	6
OR13F1	3	0	3	0	0	6
OR14I1	3	0	3	0	0	6
OR1J4	3	0	3	0	0	6
OR1L6	3	0	3	0	0	6
OR2C1	3	0	3	0	0	6
OR2K2	3	0	3	0	0	6
OR5H7P	0	0	2	0	4	6
OR5H8	0	0	2	0	4	6
OR7G3	3	0	3	0	0	6
OR8G5	3	0	3	0	0	6
OXA1L	1	3	0	2	0	6
OXSM	1	0	3	0	2	6
P2RX7	3	3	0	0	0	6
PACSIN1	1	0	5	0	0	6
PAGE5	1	0	5	0	0	6
PAQR6	3	0	3	0	0	6
PCDH1	3	3	0	0	0	6
PCDH9	3	3	0	0	0	6
PCLAF	0	0	0	2	4	6
PDCD6	1	3	0	0	2	6
PDE3B	1	3	2	0	0	6
PDIA6	1	0	3	2	0	6
PEBP1P3	0	0	2	0	4	6
PECAM1	3	3	0	0	0	6
PEX16	1	3	0	0	2	6
PFDN6	1	0	3	0	2	6
PGAM5	1	3	0	0	2	6
PHIP	1	3	0	0	2	6
PICALM	3	3	0	0	0	6
PIEZO1	1	3	0	0	2	6
PIF1	0	0	0	2	4	6
PIGB	1	3	0	0	2	6
PIGO	1	3	0	0	2	6
PIGS	1	3	0	0	2	6
PIGT	1	3	0	2	0	6
PKMYT1	0	0	0	2	4	6
PLXNA1	3	3	0	0	0	6
PLXNA2	3	3	0	0	0	6
PLXNA3	3	3	0	0	0	6
PLXNB1	3	3	0	0	0	6
PLXNB2	3	3	0	0	0	6
PLXND1	3	3	0	0	0	6
PMS2P5	0	0	2	0	4	6
PMVK	1	0	3	2	0	6
PNPLA6	1	3	0	0	2	6
PODXL	3	3	0	0	0	6
POLQ	0	0	0	2	4	6
POLR2CP1	0	0	2	0	4	6
PON2	3	3	0	0	0	6
POP5	1	0	3	0	2	6
PPIB	1	0	3	2	0	6
PPP1R2	1	0	3	0	2	6
PRADC1P1	0	0	2	0	4	6
PRAMENP	0	0	2	0	4	6
PRCC	1	0	3	0	2	6
PRDX4	1	0	3	2	0	6
PRKAR1A	3	3	0	0	0	6
PRKD3	1	0	3	0	2	6
PRNP	3	3	0	0	0	6
PROCR	3	3	0	0	0	6
PRORSD1P	0	0	2	0	4	6
PRRT3	3	3	0	0	0	6
PRSS21	3	3	0	0	0	6
PRSS55	3	0	3	0	0	6
PTDSS1	1	3	0	0	2	6
PTGIR	3	3	0	0	0	6
PTPRA	3	3	0	0	0	6
PTPRB	3	3	0	0	0	6
PTPRD	3	3	0	0	0	6
PTPRK	3	3	0	0	0	6
PTPRM	3	3	0	0	0	6
PTPRS	3	3	0	0	0	6
PTTG2	0	0	2	0	4	6
PVALB	1	0	5	0	0	6
PVR	3	3	0	0	0	6
QSOX2	1	3	0	0	2	6
RAB27A	1	3	0	0	2	6
RAB29	1	3	0	0	2	6
RAB36	1	0	3	2	0	6
RAB3D	1	3	0	0	2	6
RAB8A	1	3	0	0	2	6
RAB8B	1	3	0	0	2	6
RAB9A	1	3	0	0	2	6
RAC1	3	3	0	0	0	6
RAD51	0	0	0	2	4	6
RAD51AP1	0	0	0	2	4	6
RAD54L	0	0	0	2	4	6
RAP1A	1	3	0	0	2	6
RELL1	3	3	0	0	0	6
REPS1	3	3	0	0	0	6
RFT1	1	3	0	0	2	6
RGS17P1	0	0	2	0	4	6
RGS19	1	3	0	0	2	6
RHOA	3	3	0	0	0	6
RHOG	1	3	0	0	2	6
RN7SL211P	0	0	2	0	4	6
RN7SL288P	0	0	2	0	4	6
RN7SL32P	0	0	2	0	4	6
RN7SL337P	0	0	2	0	4	6
RN7SL806P	0	0	2	0	4	6
RN7SL842P	0	0	2	0	4	6
RNF122	1	0	3	0	2	6
ROBO1	3	3	0	0	0	6
ROBO2	3	3	0	0	0	6
ROR1	3	3	0	0	0	6
RPL12P27	0	0	2	0	4	6
RPL12P37	0	0	2	0	4	6
RPL13AP19	0	0	2	0	4	6
RPL21P123	0	0	2	0	4	6
RPL23AP89	0	0	2	0	4	6
RPL32P1	0	0	2	0	4	6
RPL34P1	0	0	2	0	4	6
RPL7P50	0	0	2	0	4	6
RPS10P7	0	0	2	0	4	6
RPS29P27	0	0	2	0	4	6
RPS2P36	0	0	2	0	4	6
RPSA	3	3	0	0	0	6
RPUSD2	0	0	2	2	2	6
RRAGD	1	0	3	0	2	6
RRBP1	1	3	0	2	0	6
RRP12	1	3	0	0	2	6
RTN4	3	3	0	0	0	6
RTN4RL2	3	3	0	0	0	6
SCARNA9	0	0	2	0	4	6
SCRIB	3	3	0	0	0	6
SDHA	1	0	3	2	0	6
SEC22B	1	3	0	0	2	6
SEC61A1	1	3	0	2	0	6
SEC61G	1	3	0	2	0	6
SEC62	1	3	0	2	0	6
SEC63	1	3	0	2	0	6
SEMA4B	3	3	0	0	0	6
SEMA6D	3	3	0	0	0	6
SEPTIN1	0	0	2	0	4	6
SERINC1	3	3	0	0	0	6
SERINC3	3	3	0	0	0	6
SESN2	1	0	3	0	2	6
SETP9	0	0	2	0	4	6
SFXN1	1	3	0	0	2	6
SGCE	3	3	0	0	0	6
SGCZ	3	3	0	0	0	6
SHISAL2A	0	0	2	0	4	6
SIGLEC16	0	0	2	0	4	6
SIRPA	3	3	0	0	0	6
SKA1	0	0	0	2	4	6
SLC11A2	3	3	0	0	0	6
SLC12A2	3	3	0	0	0	6
SLC12A4	3	3	0	0	0	6
SLC13A1	3	3	0	0	0	6
SLC16A10	3	3	0	0	0	6
SLC16A7	3	3	0	0	0	6
SLC19A2	3	3	0	0	0	6
SLC1A3	3	3	0	0	0	6
SLC1A5	3	3	0	0	0	6
SLC20A2	3	3	0	0	0	6
SLC22A18	1	3	0	0	2	6
SLC22A23	3	3	0	0	0	6
SLC22A5	3	3	0	0	0	6
SLC23A2	3	3	0	0	0	6
SLC25A10	1	3	0	2	0	6
SLC25A13	3	3	0	0	0	6
SLC25A17	1	3	0	0	2	6
SLC25A23	1	3	0	2	0	6
SLC25A3	1	3	0	2	0	6
SLC25A32	1	3	0	0	2	6
SLC25A4	1	3	0	2	0	6
SLC25A40	1	3	0	0	2	6
SLC25A45	1	0	3	0	2	6
SLC25A5	1	3	0	2	0	6
SLC26A2	3	3	0	0	0	6
SLC29A1	3	3	0	0	0	6
SLC29A2	3	3	0	0	0	6
SLC2A1	3	3	0	0	0	6
SLC30A6	1	3	0	0	2	6
SLC35A1	3	3	0	0	0	6
SLC35E1	1	3	0	0	2	6
SLC37A4	1	3	0	2	0	6
SLC38A2	3	3	0	0	0	6
SLC39A10	3	3	0	0	0	6
SLC39A6	3	3	0	0	0	6
SLC39A7	1	3	0	2	0	6
SLC3A2	3	3	0	0	0	6
SLC43A3	1	3	0	0	2	6
SLC44A2	3	3	0	0	0	6
SLC46A1	3	3	0	0	0	6
SLC4A11	3	3	0	0	0	6
SLC4A2	3	3	0	0	0	6
SLC4A4	3	3	0	0	0	6
SLC4A7	3	3	0	0	0	6
SLC4A8	3	3	0	0	0	6
SLC5A6	3	3	0	0	0	6
SLC8A1	3	3	0	0	0	6
SLC9A1	3	3	0	0	0	6
SLC9A6	3	3	0	0	0	6
SLC9A9	1	3	2	0	0	6
SLC9C1	3	0	3	0	0	6
SLITRK1	3	3	0	0	0	6
SLITRK5	3	3	0	0	0	6
SMAGP	3	3	0	0	0	6
SMC2	0	0	0	2	4	6
SMG1P4	0	0	2	0	4	6
SOAT1	1	3	0	0	2	6
SOHLH1	1	0	5	0	0	6
SOWAHD	0	0	2	0	4	6
SPARC	3	3	0	0	0	6
SPC25	0	0	0	2	4	6
SPDYE3	0	0	2	0	4	6
[truncated: 31,382 more rows]
