# Supplementary material for: The surfaceome of multiple myeloma cells suggests potential immunotherapeutic strategies and protein markers of drug resistance
Source: Nat Commun. 2022 Jul 15;13:4121. doi: 10.1038/s41467-022-31810-6 (PMC9287322; doi:10.1038/s41467-022-31810-6)
Supplement: Supplementary file 6 — Dataset 4 [file 41467_2022_31810_MOESM6_ESM.xlsx]

## Sheet: PI-resistant Myeloma RNA seq
gene_id	Gene	transcript_id(s)	AMO1Btz1_FPKM	AMO1Btz2_FPKM	AMO1Cfz1_FPKM	AMO1Cfz2_FPKM	AMO1wt1_FPKM	AMO1wt2_FPKM	ARHBtz1_FPKM	ARHBtz2_FPKM	ARHwt1_FPKM	ARHwt2_FPKM	L363Btz1_FPKM	L363Btz2_FPKM	L363Cfz1_FPKM	L363Cfz2_FPKM	L363wt1_FPKM	L363wt2_FPKM	RPMIBtz1_FPKM	RPMIBtz2_FPKM	RPMIwt1_FPKM	RPMIwt2_FPKM	Description
6232	RPS27	NM_001030,NM_001349946,NM_001349947	7004.71	6913.97	4825.08	4564.44	3754.26	4924.39	3352.09	2953.96	2445.9	2758.43	4232.49	3630.56	4551.32	4466.66	5042.7	4428.33	4445.36	4458.56	3427.32	3360.25	ribosomal protein S27
972	CD74	NM_001025158,NM_001025159,NM_004355	6328.04	6320.32	1281.23	1240	851.26	938.35	4615.26	4500.19	2840.67	2917.37	649.23	901.18	535.62	612.27	1248.16	1137.57	1.55	3.92	506.53	486.73	CD74 molecule
2512	FTL	NM_000146	6078.58	4662.28	275.93	313.74	7274.92	7832.94	1916.31	2010.28	2447.18	2707.49	249.86	274.5	279.09	289.06	303.85	313.94	2569.3	2752.44	3158.13	3434.36	ferritin light chain
100462981	MTRNR2L2	NM_001190470	5622.77	5668.78	2329.36	2615.81	5097.59	5211.18	5679.53	6471.02	3479.53	2640.16	3087.45	3617.6	3275.38	3099.7	2838.81	2886.47	4315.1	4998.98	3617	4628.75	MT-RNR2-like 2
6187	RPS2	NM_002952	4343.67	4556.3	4566.85	4694.04	2521.79	2949.99	6056.78	6357.57	5779.84	7080.87	4112.33	4065.48	4013.02	4263.85	4368.42	4365.06	1920.22	2570.92	4457.78	4546.71	ribosomal protein S2
2597	GAPDH	NM_001256799,NM_001289745,NM_001289746,NM_001357943,NM_002046	4163.35	3994.18	5204.68	5619.74	5757.73	5270.46	5835.64	5738.72	5502.35	5280.77	7895.3	7961.18	4933.55	5024.54	4859.54	4892.75	3571.21	4205.36	2729.9	2425.55	glyceraldehyde-3-phosphate dehydrogenase
100463486	MTRNR2L8	NM_001190702	2683.49	2761.59	1087.24	1193.91	2472.8	2587.66	2752.2	3253.81	1584.61	1324	1414.51	1686.08	1466.36	1458.95	1306.12	1266.69	2171.63	2557.13	1814.23	2207.67	MT-RNR2-like 8
3512	JCHAIN	NM_144646	2529.38	2804.94	4282.38	4227.27	4244.9	3121.12	3.85	5.61	4.76	4.06	4137.65	3795.06	3404.97	3901.24	6693.37	4811.7	1043.94	821.87	2522.49	2282.35	joining chain of multimeric IgA and IgM
1915	EEF1A1	NM_001402	2483.24	2243.61	3293.57	3160.05	2596.25	2996.65	4556.8	4265.91	3112.68	3643.74	3206.23	3045.63	2785.47	3029.19	2785.79	2825.21	5471.25	6680.67	5972.53	6036.96	eukaryotic translation elongation factor 1 alpha 1
4869	NPM1	NM_001037738,NM_001355006,NM_001355007,NM_001355009,NM_001355010,NM_002520,NM_199185	2480.39	2442.22	2299.8	2299.94	1569	1469.35	3354.49	3138.02	2201.21	2059.97	1821.81	1860.43	2035.18	2098.68	1912.53	2124.92	1884.28	1937.88	1461.93	1341.43	nucleophosmin 1
6124	RPL4	NM_000968	2473.06	2465.27	2370.78	2185.62	1411.21	1667.17	2251.34	2068.09	1706.75	1834.5	2154.92	1936.48	2162.83	2014.9	1951.88	1934.3	3141.38	3499.38	3006.89	2935.49	ribosomal protein L4
567	B2M	NM_004048	2420.59	2157.13	1774.5	1606.52	2152.34	2141.05	1887.14	1556.21	1451.57	1644.41	1051.86	888.46	1392.35	1413.04	1763.14	1497.15	979.68	838.54	1783.28	1644.83	beta-2-microglobulin
7114	TMSB4X	NM_021109	2409.94	2139.05	853.64	964.16	976.94	1264.87	2560.27	2541.5	2654.65	3806.9	590.55	552.2	719.93	922.14	828.85	909.95	1227.65	1727.28	869.06	973	thymosin beta 4, X-linked
6194	RPS6	NM_001010	2404.19	2314.29	3388.5	3218.17	2217.84	2418	1934.76	1563.01	1538.29	1654.88	2978.09	2637.4	2622.87	2752.07	2586.06	2494.99	1911.25	2129.02	2392.56	2126.06	ribosomal protein S6
6218	RPS17	NM_001021	2388.82	2528.4	1507.85	1609.09	1709.33	1996.27	2097.5	1772.15	1832.05	1692.5	1322.49	1224.31	1344.2	1413.43	1589.4	1628.9	1269.89	1242.83	1279.76	1389.87	ribosomal protein S17
11224	RPL35	NM_007209	2383.65	2581.98	2089.41	2179.41	1535.62	1766.15	2600.26	2233.59	2400.64	2089.1	1576.8	1410.75	1599.19	1787.32	2140.32	2077.92	3495.96	3382.59	2380.47	2070.11	ribosomal protein L35
6132	RPL8	NM_000973,NM_001317771,NM_001317782,NM_033301	2336.22	2358.13	1470.91	1434.73	1202.59	1418.05	2715.41	2311.77	2350.06	2436.63	1181.6	1044.87	1201.71	1176.89	1384.02	1320.4	2082.5	2456.67	2517.61	2430.88	ribosomal protein L8
5757	PTMA	NM_001099285,NM_002823	2320.26	2607.79	1828.18	1828.49	2410.53	2152.83	1896.58	2104.52	2147.35	1933.83	1943.08	1936.27	2032.19	1872.12	2159.75	2198.65	1963.08	1862.25	1188.53	1118.4	prothymosin, alpha
10399	RACK1	NM_006098	2312.55	2163.81	2312.97	2262.88	1011.29	1105.39	2743.93	2556.21	1534.78	1476.09	2240.21	2192.54	2273.99	2332.76	2067.86	2032.44	1493.08	1755.01	957.01	960.35	receptor for activated C kinase 1
6208	RPS14	NM_001025070,NM_001025071,NM_005617	2289.92	2258.11	2493.45	2290.8	1121.39	1316.68	2690.68	2448.2	1604.49	1639.19	2018.47	1681.16	1964.16	2022.17	2038.44	1891.75	1367.16	1499.48	1030.85	952.82	ribosomal protein S14
6201	RPS7	NM_001011	2239.35	2206.89	1639.27	1559.31	2562.96	3107.89	1556.85	1361.73	1261.84	1163.55	1329.83	1154.03	1266.3	1330.64	1287.34	1221.89	1137.49	1281.06	1277.49	1110.34	ribosomal protein S7
6205	RPS11	NM_001015	2206	2240.56	2322.85	2107.22	2498.5	2794.68	2105.27	1937.09	1977.19	2061	1938.3	1691.94	1986.38	1909.71	1982.98	1834.42	1776.44	1694.62	1481.07	1310.66	ribosomal protein S11
6171	RPL41	NM_001035267,NM_021104	2200.04	2298.87	2373.47	2554.3	2696.75	3430.58	2168.55	2056.75	1949.51	2252.83	2137.69	2032.65	2283.65	2533.52	2187.86	2318.56	1454.23	1561.09	2155.49	2128.79	ribosomal protein L41
6133	RPL9	NM_000661,NM_001024921	2156.24	2029.96	1736.94	1595.53	1358.28	1608.04	2547.75	2160.55	1921.63	2135.49	1252.87	1094.73	1246.88	1310.23	1414.21	1366.85	1049.78	1219.52	1335.74	1250.06	ribosomal protein L9
6176	RPLP1	NM_001003,NM_213725	2152.96	2020.24	1949.44	1807.38	1540.81	1810.64	2130.77	2118.85	1972.56	1969.71	2161.16	1825.69	1966.97	1854.38	2308.74	1991.59	3673.58	3377.02	2869.14	2822.22	ribosomal protein lateral stalk subunit P1
6129	RPL7	NM_000971	2084.41	2019.92	2023.1	1923.92	1137.84	1281.14	1612.82	1462.2	1464.92	1404.41	1742.46	1538.83	1734.22	1853.32	1660.81	1591.93	874.64	1012.74	1001.72	939.02	ribosomal protein L7
60	ACTB	NM_001101	2055.71	2139.12	1260.84	1425.07	1512.58	1230.52	4190.45	4293.05	3451	2529.21	1586.35	1657.97	1708.17	1494.38	1450.45	1525.22	1704.15	1142.29	932.87	985.11	actin beta
23521	RPL13A	NM_001270491,NM_012423	2013.39	1941.61	1742.48	1637.19	1562.32	2091.07	2246.26	2070.4	1777.41	1830.01	1389.08	1327.08	1339.37	1512.21	1439.41	1426.6	1350.49	1708.52	1159.83	1125.8	ribosomal protein L13a
6210	RPS15A	NM_001019,NM_001030009	1984.41	1959.76	1644.49	1438.89	1089.36	1417.89	2162.76	2046.49	1642.74	1779.77	1349.46	1197.22	1465.38	1500.2	1481.83	1420.23	1383.73	1627.93	1896.31	1922.5	ribosomal protein S15a
6175	RPLP0	NM_001002,NM_053275	1957.03	1840.67	3036.72	2741.89	1704.58	2146.25	2700.48	2662.11	2754.47	3260.87	2773.24	2337.24	2575.42	2521.57	2757.57	2443.66	2874.53	3162.83	3029.68	2853.8	ribosomal protein lateral stalk subunit P0
6154	RPL26	NM_000987,NM_001315530,NM_001315531	1911.67	1792.48	1352.34	1305.41	2098.69	2333.42	1598.81	1365.24	1153.03	1267.17	1162.52	1063.47	1115.21	1163.16	1132.73	1101.98	1144.17	1290.73	1556.07	1435.98	ribosomal protein L26
1937	EEF1G	NM_001404	1893.33	1851.13	1684.8	1554.95	1358.96	1430.35	717.51	646.77	641.77	668.87	1588.34	1385.89	1492.37	1442.06	1354.1	1263.86	1480.19	1706.74	2159.85	1934.6	eukaryotic translation elongation factor 1 gamma
3122	HLA-DRA	NM_019111	1803.25	1688.07	220.7	237.57	218.36	223.22	1123.68	1057.8	966.71	979.23	69.97	98.02	74.16	104.06	191.2	177.67	0.35	0.85	80.81	99.92	major histocompatibility complex, class II, DR alpha
6191	RPS4X	NM_001007	1789.28	1746.51	1400.24	1283.09	1065.02	1189.37	1504.25	1440.87	1230.9	1218.55	1318.41	1174.43	1280.2	1264.33	1311.26	1195.15	1330.14	1369.68	1481.47	1420.94	ribosomal protein S4, X-linked
6229	RPS24	NM_001026,NM_001142282,NM_001142283,NM_001142284,NM_001142285,NM_033022	1679.74	1790.23	2513.41	2388.37	1553.86	1839.08	2506.34	1935.17	2077.3	2253.44	2021.92	1814.99	1872.85	2157.47	2098.02	2066.07	1523.59	1498.58	1600.91	1628.26	ribosomal protein S24
100463487	MTRNR2L9	NM_001190706	1639.55	1553.79	626.39	684.55	1604.35	1600.72	1515.97	2006.21	974.66	832.85	909.04	1031.22	883.02	859.34	713.31	719.75	1308.3	1561.7	982.22	1149.81	MT-RNR2-like 9
6130	RPL7A	NM_000972	1634.2	1645.08	1399.71	1345.61	1091.72	1244.62	1824.27	1728.17	1541.1	1532.16	1323.04	1206.75	1311.53	1236.07	1210.88	1171.13	1261.26	1417.55	1682.52	1459.71	ribosomal protein L7a
6222	RPS18	NM_022551	1629.52	1568.21	2429.46	2251.88	1653.75	1957.41	1817.73	1393.7	1278.17	1376.53	1908.01	1586.19	1850.55	1887.52	1961.99	1816.54	2078.55	2078.14	2467.42	2257.15	ribosomal protein S18
6122	RPL3	NM_000967,NM_001033853	1627.42	1609.82	1639.34	1694.43	1075.28	1290.08	1591.56	1544.84	1196.47	1229.97	1726.33	1603.06	1508.85	1733.97	1490.7	1517.53	1181.91	1543.2	1383.83	1333.79	ribosomal protein L3
3921	RPSA	NM_001304288,NM_002295	1609.31	1573.51	1329.83	1283.27	1172.17	1474.13	801	751.64	843.14	922.56	1087.98	1005.26	1108.37	1158.33	1358.88	1305.12	793.98	938.26	1136.9	1183.61	ribosomal protein SA
6136	RPL12	NM_000976	1603.62	1495.3	1498.67	1563.58	1072.24	1319.15	3051.23	2454.8	2011.11	2191.57	1247.76	1238.25	1160.89	1395.37	1278.6	1323.29	1416.42	2120.02	1367.35	1575.05	ribosomal protein L12
6156	RPL30	NM_000989	1588.39	1606.89	2150.08	2093.16	1074.58	1305.97	2415.4	1989.56	1932.15	2082.85	1575.25	1398.46	1762.61	1766.58	1923.57	1922.78	1298.47	1443.77	1320.84	1283.67	ribosomal protein L30
6139	RPL17	NM_000985,NM_001035006,NM_001199340,NM_001199341,NM_001199342,NM_001199343,NM_001199344,NM_001199345	1555.63	1527.13	1404.26	1383.64	1268.35	1531.65	1452.59	1462.87	1148.43	1168.1	1311.88	1218.72	1213.51	1360.24	1313	1329.66	1754.02	2099.23	1876.6	1944.22	ribosomal protein L17
6159	RPL29	NM_000992	1553.38	1618.02	1540.8	1521.08	1164.48	1370.12	681.72	629.96	559.34	518.11	1310.24	1093.36	1333.99	1322.17	1404.73	1291.93	938.32	945.62	948.83	817.19	ribosomal protein L29
6189	RPS3A	NM_001006,NM_001267699	1472.18	1414.2	1538.14	1403.3	1016.33	1146.93	2571.12	2497.31	2271.31	2456.1	1419.35	1223.75	1313.46	1394.08	1484.44	1428.09	834	944.99	928.64	807.89	ribosomal protein S3A
6168	RPL37A	NM_000998	1424.02	1539.57	1031.53	1032.52	954.84	1253.9	1227.51	1117.3	1056.38	1102.75	941.17	795.9	948.44	960.98	977.26	942.82	1071.15	1086.25	746.6	653	ribosomal protein L37a
6142	RPL18A	NM_000980	1408.9	1513.53	1229.85	1164.62	1309.39	1586.28	1292.46	1412.1	1318.01	1111.85	1304.42	1122.82	1479.19	1213.91	1342.17	1239.68	1466.46	1557.38	1434.03	1400.99	ribosomal protein L18a
6155	RPL27	NM_000988,NM_001349921,NM_001349922	1372.76	1395.53	1475.93	1264.07	1214.74	1484.83	1814.58	1536.06	1569.95	1580.8	1106.78	1008.79	1157.2	1199.36	1358.93	1228.3	1411.52	1485.12	1789.16	1510.25	ribosomal protein L27
6202	RPS8	NM_001012	1362.06	1375.13	2018.04	1872.49	1455.81	1668.97	2048.19	1744.15	1723.13	1730.89	1959.71	1603.65	1766.05	1740.49	1798.64	1721.55	1852.16	2154.99	2801.78	2607.72	ribosomal protein S8
6135	RPL11	NM_000975,NM_001199802	1356.97	1343.05	1725.45	1790.95	1297.95	1375.23	1815.72	1559.23	1682.18	1588.66	1550.75	1479.07	1543.73	1580.37	1426.44	1457.38	1779.2	1808.05	2450.75	2255.86	ribosomal protein L11
6230	RPS25	NM_001028	1354.1	1396.96	1213.94	1161.04	1386.75	1739.76	2892.25	2446.66	2633.91	2681.75	1058.64	1029.2	1026.58	1138.59	1174.08	1129.34	1124.49	1282.57	1693.49	1471.07	ribosomal protein S25
6143	RPL19	NM_000981,NM_001330200	1342.76	1395.83	1832.41	1788.1	2054.83	2271.23	2516.78	2472.67	2175.7	2233.49	1854	1675.87	1807.68	1778.16	1873	1726.8	1905.74	1871.99	1778.8	1727.22	ribosomal protein L19
6209	RPS15	NM_001018,NM_001308226	1313.95	1567.63	1356.97	1403.32	888.39	1030.83	917.47	996.81	961.38	901.07	1322.01	1283.24	1556.68	1399.21	1529.31	1450.58	995.28	897.05	801.15	841.07	ribosomal protein S15
6382	SDC1	NM_001006946,NM_002997	1276.12	1355.96	233.27	224.32	3265.9	2883.13	9.29	9.9	8.4	9.09	221.28	202.01	195.15	188.19	231.48	216.81	67.84	38.24	56.3	54.85	syndecan 1
6223	RPS19	NM_001022,NM_001321483,NM_001321484,NM_001321485	1261.07	1333.61	1054.54	992.3	1359.52	1667.69	1314.58	1116.69	1186.04	1195.04	904.7	764.05	863.73	850.2	1059.88	991.63	742.44	729.65	692.49	624.25	ribosomal protein S19
226	ALDOA	NM_000034,NM_001127617,NM_001243177,NM_001355562,NM_001355563,NM_001355564,NM_001355565,NM_184041,NM_184043	1256.59	1373.42	1217.98	1166.03	841.07	789.35	845.29	860.44	868.77	774.73	1214.04	1136.72	1336.74	1103.78	1140.39	1114.32	1133.95	1250.45	1090.04	976.3	aldolase, fructose-bisphosphate A
6170	RPL39	NM_001000	1256.19	1218.81	962.59	904.97	819.05	959.82	874.26	618.74	717.11	840.22	751.85	656.92	749.34	777.77	1525.64	1329.42	1422.21	1185.23	1236.58	1006.97	ribosomal protein L39
6144	RPL21	NM_000982	1255.91	1368.09	1271.69	1214.47	1054.97	1256.06	1280.33	1189.64	1086.03	1110.37	1132.27	1013.21	1174.65	1131.28	1229.59	1115.51	709.23	707.48	875.94	882.88	ribosomal protein L21
3123	HLA-DRB1	NM_001243965,NM_001359193,NM_001359194,NM_002124	1250.62	1205.35	48.78	53.89	76.33	100.76	588.98	562.61	564.76	576.45	27.27	31.01	10.33	17.76	37.47	37.73	0.12	0.52	14.47	19.49	major histocompatibility complex, class II, DR beta 1
6193	RPS5	NM_001009	1246.93	1251.1	1050.96	1059.15	1118	1232.76	980.17	923.36	968.3	896.31	897.25	813.88	975.62	948.28	985.87	971.95	832.32	831.14	1343.3	1209.98	ribosomal protein S5
6152	RPL24	NM_000986	1227.16	1239.3	1180.76	1117.51	962.72	1152.96	702.01	623.91	620.06	566.08	960.2	844.06	1004.38	997.15	922.45	909.41	759.56	880.44	1183.62	1108.88	ribosomal protein L24
6164	RPL34	NM_000995,NM_001319232,NM_001319234,NM_001319235,NM_001319236,NM_033625	1218.14	1219.17	955.01	934.92	858.75	961.18	1023.64	928.15	849.14	842.75	768.47	705.37	817.32	900.74	909.49	872.94	617.55	696.35	603.9	592.17	ribosomal protein L34
1938	EEF2	NM_001961	1200.69	1178.44	1379.16	1517.56	886.16	1045.7	1070.09	1186.07	916.94	1009.23	1508.93	1570.4	1395.67	1585.24	1255.84	1416.44	845.05	1212.96	1009.43	1063.68	eukaryotic translation elongation factor 2
6181	RPLP2	NM_001004	1199.22	1178.84	1106.94	1107.83	896.75	1061.83	616.49	597.24	624.53	589.19	1339.41	1257.29	1075.82	1153.93	1199.61	1131.86	1719.2	1630.22	1442.22	1372.06	ribosomal protein lateral stalk subunit P2
6204	RPS10	NM_001014,NM_001203245,NM_001204091	1173.59	1206.62	1303.47	1349.25	1101.44	1275.3	793.79	792.12	761.02	744.6	1120.24	1114.62	1261.02	1317.24	1452.93	1398.25	1408.95	1574.36	1537.84	1455.89	ribosomal protein S10
6234	RPS28	NM_001031	1153.84	1444.01	2082.15	2307.16	1507.74	1641.61	1207.12	1283.35	1250.49	1205.48	2010.15	2094.06	2431.21	2162.18	2282.61	2234.8	1482.2	1691.06	1330.76	1283.24	ribosomal protein S28
6217	RPS16	NM_001020,NM_001321111	1151.53	1212.47	926.86	883.38	1056.38	1239.42	990.56	905.3	974.92	930.11	816.71	698.35	838.62	768.81	848.49	783.14	766.61	766.53	675.33	569.12	ribosomal protein S16
9045	RPL14	NM_001034996,NM_003973	1151.26	1104.42	934.74	887.36	1038.36	1108.99	619.65	574.47	506.07	493.21	970.02	889.35	954.26	902.7	900.15	865.02	632.1	680.05	645.65	628.4	ribosomal protein L14
9168	TMSB10	NM_021103	1143.62	1375.37	527.78	636.71	985.52	1465.11	610.67	625.17	656.99	781.77	598.76	576.28	705.42	776.23	565.05	590.93	302.06	394.53	355.92	393.32	thymosin beta 10
6173	RPL36A	NM_001199972,NM_021029	1124.17	1185.61	1849	1699.43	770.4	847.58	1238.92	936.29	908.75	984.3	1515.82	1306.46	1389.77	1529.21	1618.4	1637	1012.13	1015.28	1379.67	1334.35	ribosomal protein L36a
3312	HSPA8	NM_006597,NM_153201	1115.06	1206.09	1502.3	1412.4	1419.32	1313.87	2771.75	2415.62	3130.77	1588.26	1041.49	1232.88	1519.55	1142.34	1335.13	1464.56	1292.34	890.33	1471.95	1161.2	heat shock protein family A (Hsp70) member 8
6224	RPS20	NM_001023,NM_001146227	1114.1	1091.99	1141.09	1227.08	736.92	960.96	1147.9	1007.36	1038.95	1073.89	1043.83	978.72	1045.7	1129.76	1116.86	1064.55	718.52	742.89	694.48	627.44	ribosomal protein S20
9349	RPL23	NM_000978	1081.7	1010.41	1727.66	1724.65	1654.25	1968.88	2136.75	1840.71	1794.87	1803.69	1388.29	1267.26	1380.64	1453.08	1393.38	1408.19	1725.27	2052.8	1976	1799.74	ribosomal protein L23
1933	EEF1B2	NM_001037663,NM_001959,NM_021121	1061.38	1069.35	909.66	857.21	632.88	772.65	789.73	750.85	456	507.72	775.09	695.13	752.79	836.11	809.12	765.07	758.98	809.17	685.25	608.51	eukaryotic translation elongation factor 1 beta 2
100462977	MTRNR2L1	NM_001190452	1048.39	1106.49	430	493.62	1053.05	1091.32	1181.15	1278.41	692.69	505.4	557.36	623.12	597.17	551.01	494.04	475.54	945.51	1059.91	734.09	917.53	MT-RNR2-like 1
6141	RPL18	NM_000979,NM_001270490	1034.19	1099.9	1012.23	947.82	845.07	979.42	1087.48	1082.41	954.27	887.02	890.71	806.75	984.22	840.89	964.52	909.52	701.97	694.53	646.13	645.08	ribosomal protein L18
10376	TUBA1B	NM_006082	1015.02	1007.37	1637.56	1380.69	2150.39	1649.93	1851.6	1895.49	1978.26	1958.39	1427.16	1344.4	1670.11	1335.04	1610.12	1493.46	1138.35	730.83	1527.72	1285.38	tubulin alpha 1b
6128	RPL6	NM_000970,NM_001024662,NM_001320137,NM_001320138,NM_001320139,NM_001320140,NM_001320141,NM_001320142	988.66	1068.66	1616.74	1441.16	1107.02	1197.64	1890.02	1915.82	1703.8	1617.99	1629.44	1472.89	1539.32	1530.96	1494.36	1463.03	1432.41	1557.13	1630.23	1583.49	ribosomal protein L6
689	BTF3	NM_001037637,NM_001207	988.62	1017.24	844.9	805.88	493.09	590.36	746.73	692.35	636.38	621.5	707.21	729.95	809.03	810.82	648.08	655.91	1045.7	1090.71	668.33	643.29	basic transcription factor 3
3320	HSP90AA1	NM_001017963,NM_005348	987.88	1122.22	247.95	221.74	792.18	525.99	763.8	670.41	1065.01	763.28	249.88	240.66	313.08	189.83	260.14	249.27	1272.27	1003.48	868.21	865.87	heat shock protein 90 alpha family class A member 1
4736	RPL10A	NM_007104	986.86	970.41	1053.34	1035.34	858.35	1009.42	850.28	790.14	689.23	736.82	926.3	825.92	909.63	935.48	1020.62	956.14	758.19	953.23	942.28	868.1	ribosomal protein L10a
25873	RPL36	NM_015414,NM_033643	966.54	986.76	1464.68	1358.59	925.52	1095.7	1146.32	940.03	988.6	972.19	1156.54	1057.42	1235.25	1179.13	1194.69	1167.94	1234.91	1226.76	1075.32	984.41	ribosomal protein L36
8407	TAGLN2	NM_001277223,NM_001277224,NM_003564	959.72	1006.89	324.25	297.52	629.22	653	372.75	379.43	378.7	316.03	323.86	299.62	336.13	268.35	245.66	245.39	550	532.98	450.02	418.51	transgelin 2
2023	ENO1	NM_001201483,NM_001353346,NM_001428	958.63	1010.66	1147.29	1114.96	1170.04	1062.1	1435.94	1287.51	1554.12	1160.48	1002.27	927.87	1078.84	973.18	1030.11	1101.8	2372.69	2226.24	2057.51	1704.23	enolase 1
10971	YWHAQ	NM_006826	951.01	902.15	173.85	168	1548.53	1407.65	271.53	254.26	265.97	285.76	162.11	161.62	164.64	153.67	158.05	154.14	237.22	211.33	290.47	287.07	tyrosine 3-monooxygenase/tryptophan 5-monooxygenase activation protein theta
6167	RPL37	NM_000997	939.94	983.27	490.62	444.9	471.49	537.99	624.85	484.3	408.4	413.43	332.86	294.84	373.81	387.82	417.8	392.71	577.68	628.27	562.12	518.74	ribosomal protein L37
6134	RPL10	NM_001256577,NM_001256580,NM_001303624,NM_001303625,NM_001303626,NM_006013	921.68	872.68	1551.19	1442.57	673.81	833.36	806.43	708.63	603.87	620.31	1272.22	1127.81	1169.99	1289.41	1351.01	1259.95	912.61	1142.43	1063.12	1024.92	ribosomal protein L10
6125	RPL5	NM_000969	921.05	884.25	1285.45	1213.67	756.69	928.05	1174.19	1116.87	961.6	955.96	1200.46	1061.84	1194.87	1246.97	1056.67	1097.89	635.52	796.34	762.76	753.35	ribosomal protein L5
7431	VIM	NM_003380	915.75	849.45	877.39	841.81	466.34	457.95	78.93	80.01	51.83	49.76	921.94	859.76	1126.5	1210.32	892.77	899.04	131.56	231.76	19	19.23	vimentin
2778	GNAS	NM_000516,NM_001077488,NM_001077489,NM_001077490,NM_001309840,NM_001309842,NM_001309861,NM_001309883,NM_016592,NM_080425,NM_080426	912.91	1056.12	1003.29	1008.96	620.54	674.14	715.85	736.7	603.32	700.45	1303.34	1244.09	1264.53	1150.6	1185.27	1098.98	500.48	416.26	322.71	341.79	GNAS complex locus
71	ACTG1	NM_001199954,NM_001614	848.78	911.95	340.99	376.37	1102.38	1033.73	1578.8	1868.97	1317.27	1129.44	394.69	400.08	449.2	467.88	329.16	369.13	604.48	587.49	527.37	638.96	actin gamma 1
6207	RPS13	NM_001017	844.5	872.88	724.11	716.79	665.98	796.04	505.81	403.14	389.97	332.01	667.97	598.35	670.78	654.65	671.89	633.9	512.2	540.99	600.89	547.65	ribosomal protein S13
6233	RPS27A	NM_001135592,NM_001177413,NM_002954	831.91	851.37	818.55	781.78	699.98	827.1	847.94	718.83	775.92	731.28	663.6	607.47	614.88	697.05	729.75	683.91	773.61	784	759.73	749.75	ribosomal protein S27a
6147	RPL23A	NM_000984	828.39	897.32	688.33	685.96	884.72	1056.58	1366.3	1253.48	1246.64	1211.13	815.99	741.34	763.51	722.07	708.38	666.83	871.4	934.79	825.89	800.33	ribosomal protein L23a
2495	FTH1	NM_002032	825.97	563.29	110.68	112.17	367.32	453.98	785.25	813.03	821.84	828.84	120.03	120.72	133.38	111.75	133.03	140.06	1462.49	1363.95	937.75	1079.6	ferritin heavy chain 1
6165	RPL35A	NM_000996,NM_001316311	824.13	828.49	1222.31	1162.87	1043.79	1218.15	1362.7	1098.29	1099.97	1075.85	915.83	802.8	980.15	1047.26	1132.5	1101.19	1366.58	1493.77	1224.03	1116.25	ribosomal protein L35a
6161	RPL32	NM_000994,NM_001007073,NM_001007074	816.67	802.09	736.3	705.4	615.53	686.3	1289.01	1021.17	1078.07	1118.94	558.7	498.67	597.51	597.77	610.48	583.18	532.38	585.26	486.02	463.03	ribosomal protein L32
3945	LDHB	NM_001174097,NM_001315537,NM_002300	815.17	826.94	1011.73	983.11	828.84	790.01	777.38	710.09	755.14	805.74	808.57	756.07	774.15	814.77	727.6	764.9	642.47	641.95	493.04	476.97	lactate dehydrogenase B
7314	UBB	NM_001281716,NM_001281717,NM_001281718,NM_001281719,NM_001281720,NM_018955	808.59	841.73	1013.01	1066.89	1029.1	959.9	664.61	669.75	678.23	566.68	1028.99	1036.58	1168.53	1076.39	1166.53	1173.69	452	435.39	784.14	778.34	ubiquitin B
3326	HSP90AB1	NM_001271969,NM_001271970,NM_001271971,NM_001271972,NM_007355	807.65	844.71	894.81	835.39	903.72	754.16	1111.08	1060.55	1598.7	1244.88	852.14	847.72	1045.29	762.09	877.44	862.38	1691.51	1377.65	1689.3	1468.35	heat shock protein 90 alpha family class B member 1
203068	TUBB	NM_001293212,NM_001293213,NM_001293214,NM_001293215,NM_001293216,NM_178014	794.55	785.5	972.28	834.67	991.91	646.92	617.3	580.65	661.93	600.47	890.97	836.8	1019.38	774.85	929.71	873.16	1248.86	900.76	917.84	803.92	tubulin beta class I
5478	PPIA	NM_001300981,NM_021130	792.5	823.64	1087.06	1193.8	815.95	912.41	826.78	800.96	938.79	884.16	1002.67	1023.89	1035.32	1132.62	1152.78	1100.44	1431.01	1302.51	948.23	957.55	peptidylprolyl isomerase A
6138	RPL15	NM_001253379,NM_001253380,NM_001253382,NM_001253383,NM_001253384,NM_002948	789.09	764.92	670.17	639.4	565.05	654.25	457.12	394.09	336.51	361.83	536.64	480.06	539.51	583.79	615.13	611.23	435.94	519.08	491.57	493.06	ribosomal protein L15
4691	NCL	NM_005381	779.46	850.02	536.55	521.69	742.67	642.54	683.03	729.74	865.32	590.68	582.52	625.96	638.26	545.91	616.71	604.19	756.26	571.03	478.69	407.49	nucleolin
5315	PKM	NM_001206796,NM_001206797,NM_001206798,NM_001206799,NM_001316318,NM_002654,NM_182470,NM_182471	777.67	813.43	556.64	572.43	576.68	549.56	534.57	527.71	695.39	542.81	600.64	571.14	658.04	625.94	602.94	677.65	1359.48	1353.85	1019.78	978.4	pyruvate kinase M1/2
4666	NACA	NM_001113201,NM_001113202,NM_001113203,NM_001320193,NM_001320194,NM_005594	764.43	742.78	596.51	591.37	805.89	910.47	775.53	720.71	635.52	678.26	606	549.2	589.36	654.35	551.47	525.98	438.78	487.93	725.71	635.4	nascent polypeptide-associated complex alpha subunit
7203	CCT3	NM_001008800,NM_005998	758.3	781.89	357.57	351.02	532.61	512.93	274.12	262.25	351.39	273.77	283.05	289.17	337.83	305.41	301.93	293.06	572.61	482.74	462.11	394.65	chaperonin containing TCP1 subunit 3
6203	RPS9	NM_001013,NM_001321701,NM_001321702,NM_001321704,NM_001321705,NM_001321706	751.96	745.5	694.78	699.44	623.48	795.9	742.75	721.21	684.25	633.43	579.28	539.28	591.94	652.19	682.45	654.41	582.97	691.86	631.36	578.07	ribosomal protein S9
26986	PABPC1	NM_002568	749.06	792.02	1269.12	1299.98	703.84	769.73	1052.49	1138.19	1579.91	1702.78	1435.68	1579.07	1402.12	1409.2	1248.95	1285.32	948.35	1048.35	950.54	993.88	poly(A) binding protein cytoplasmic 1
3068	HDGF	NM_001126050,NM_001126051,NM_001319186,NM_001319187,NM_001319188,NM_004494	748.87	811.82	432.99	453.29	602.03	615.06	249.51	231.58	267.01	257.88	402.43	444.03	412.52	406.86	356.19	351.85	668.81	614.3	483.1	450.07	heparin binding growth factor
3329	HSPD1	NM_002156,NM_199440	739.18	793.96	518.03	490.95	744.87	627.13	616.07	575.79	781.62	616.17	483.46	508.72	539.7	440.04	516.6	507.28	866.41	805.16	792.68	776.56	heat shock protein family D (Hsp60) member 1
3178	HNRNPA1	NM_002136,NM_031157	736.59	675.98	819.42	878.88	873.86	870.84	897.73	942.75	762.4	811.47	1034.78	1090.03	873.97	917.54	769.53	824.12	725.94	847.88	851.59	819.8	heterogeneous nuclear ribonucleoprotein A1
3106	HLA-B	NM_005514	733.84	701.79	455	398.99	518.09	541.55	477.07	427	482.52	362.14	323.53	273.26	521.03	467	420.06	360.15	256.56	224.57	515.67	424.59	major histocompatibility complex, class I, B
3956	LGALS1	NM_002305	730.33	693.27	374.54	494.35	277.2	423.15	227	238.34	171.3	200.08	437.74	362.18	413.08	530.72	521.67	447.43	79.15	157.71	127.99	107.16	galectin 1
6188	RPS3	NM_001005,NM_001256802,NM_001260506,NM_001260507	726.58	737.05	817.32	856.4	638.7	773.05	953.81	872.25	880.97	922.13	736.5	687.37	750.48	787.4	714.1	712.33	702.05	903.87	1266.98	1187.73	ribosomal protein S3
1350	COX7C	NM_001867	724.35	755.96	676.27	782.67	314.71	388.99	637.75	577.38	431.62	532.55	657.49	619.24	548.44	704.15	781.9	786.91	718.44	789.64	444.91	455.65	cytochrome c oxidase subunit 7C
6160	RPL31	NM_000993,NM_001098577,NM_001099693	714.35	725.84	848.35	786.27	556.66	728.14	1254.35	1001.47	942.56	1025.68	625.66	528.96	598.1	699.36	675.68	657.53	862.15	1024.87	946.23	939.35	ribosomal protein L31
811	CALR	NM_004343	710	736.46	1358.56	1233.23	1338.35	1020	599.96	569.73	729.41	471.63	1212.27	1138.43	1401.27	1071.55	1370.89	1179.31	458.91	352.31	887.67	746.35	calreticulin
7178	TPT1	NM_001286272,NM_001286273,NM_003295	705.66	632.82	550.22	514.43	494.26	520.12	528.36	413.38	334.82	364.24	490.98	422.45	433.84	451.68	505.24	462.98	313.66	333.53	358.39	331.79	tumor protein, translationally-controlled 1
9741	LAPTM4A	NM_014713	699.03	610.55	54.9	53.53	1149.3	1004.26	35.78	29.69	29.6	35.29	39.7	37.91	42.71	41.66	45.33	40.81	70.05	67.45	76.07	66.7	lysosomal protein transmembrane 4 alpha
3113	HLA-DPA1	NM_001242524,NM_001242525,NM_033554	686.56	666.3	52.78	55.77	80.42	91.79	314.24	290.32	272.49	258.94	18.88	23.98	11.37	14.19	35.26	32.69	0.1	0.23	6.28	8.32	major histocompatibility complex, class II, DP alpha 1
3561	IL2RG	NM_000206	679.99	675.69	382.42	388.07	319.85	284.03	125.19	134.16	120.91	99.71	313.57	342.03	257.62	280.78	412.25	373.7	0.94	3.74	119.45	92.27	interleukin 2 receptor subunit gamma
6206	RPS12	NM_001016	674.74	683.37	488.17	484.58	889.09	1034.78	1555.27	1295.83	1391.74	1477.49	412.75	384.29	401.59	407.01	389.72	389.84	635.85	594.23	756	679.59	ribosomal protein S12
506	ATP5F1B	NM_001686	660.95	678.32	638.43	629.78	805.51	866.24	688.45	668.19	612.42	573.58	636.16	587.95	614.07	576.7	592.95	598.1	424.24	455.46	556.54	562.32	ATP synthase F1 subunit beta
3105	HLA-A	NM_001242758,NM_002116	656.11	603.1	431.56	405.98	580.01	626.97	69.59	58.3	66.38	51.66	262.43	233.86	428.53	428.56	348.7	302.54	512.05	479.37	511.53	449	major histocompatibility complex, class I, A
3939	LDHA	NM_001135239,NM_001165414,NM_001165415,NM_001165416,NM_005566	655.51	733.89	750.77	777.53	814.05	701.95	394.17	368.63	351.23	299.77	632.75	691.3	752.37	739.65	660.26	747.9	827.67	1002.55	698.6	557.95	lactate dehydrogenase A
468	ATF4	NM_001675,NM_182810	650.23	585.31	349.21	422.82	393.62	560.46	560.15	531.48	423.75	524.61	301.55	316.99	306.85	393.61	388.75	404.3	208.64	626.14	395.36	413.49	activating transcription factor 4
1327	COX4I1	NM_001318786,NM_001318788,NM_001318794,NM_001318797,NM_001318802,NM_001861	629.34	618.7	345.86	370.38	312.52	349.02	405.23	398.67	336.59	329.51	359.38	333.88	332.25	337.15	362.45	358.2	246.92	237.83	211.17	191.84	cytochrome c oxidase subunit 4I1
3315	HSPB1	NM_001540	627.83	754.35	432.92	484.98	522.55	548.5	264.9	250.76	245.96	216.31	458.48	460.05	688.05	555.08	444.96	471.33	731.3	650.61	572.47	527.5	heat shock protein family B (small) member 1
5692	PSMB4	NM_002796	625.42	615.53	436.34	417.03	415.12	407.29	211.08	200.71	281.99	220.41	371.23	338.28	409.2	362.23	445.93	412.71	383.93	360.58	300.33	265.4	proteasome subunit beta 4
1984	EIF5A	NM_001143760,NM_001143761,NM_001143762,NM_001970	606.81	699.63	426.27	466.94	1052.55	1022.3	405.19	416.4	549.51	375.18	415.63	447.22	486.55	426.92	450.44	446.27	801.5	701.5	724.16	665.83	eukaryotic translation initiation factor 5A
292	SLC25A5	NM_001152	589.83	609.15	419.07	404.81	429.89	428.71	434.98	445.58	434.18	446.07	392.06	351.49	384.5	367.46	780.15	789.82	327.83	334.26	340.77	323.29	solute carrier family 25 member 5
4282	MIF	NM_002415	589.74	701.23	555.05	685.06	478.26	550.19	355.8	430.08	395.53	395.4	602.78	645.96	620.24	720.28	715.26	743.95	562.39	639.38	583.09	547.17	macrophage migration inhibitory factor
6746	SSR2	NM_003145	585.64	577.74	680.74	684.21	559.87	594.11	241.07	183.33	186.47	176.93	532.23	517.36	617	602.65	589.16	520.25	513.59	453.19	497.79	454.81	signal sequence receptor subunit 2
3608	ILF2	NM_001267809,NM_004515	578.32	592.1	336.81	337.67	366.46	373.36	274.81	238.88	278.39	236.39	266.36	273.97	301.12	292.75	280.48	274.73	418.95	368.58	276.06	262.68	interleukin enhancer binding factor 2
51237	MZB1	NM_016459	573.13	684.14	855.79	880.86	488.57	489.35	71.32	60.5	86.19	94.7	744.1	684.91	712.35	743.12	1018.24	831.63	389.34	345.72	716.88	654.32	marginal zone B and B1 cell specific protein
6227	RPS21	NM_001024	569.11	671.89	430.22	469.61	427.92	580.41	650.96	701.65	633.42	635.93	475.87	425.38	488.02	537.86	518.99	509.42	402.19	369.4	430.1	439.94	ribosomal protein S21
3107	HLA-C	NM_001243042,NM_002117	565.62	507.79	347.86	294.66	431.38	465.18	374.75	335.13	351.77	278.54	270.77	234.09	332.47	317.35	310.86	279.46	177.8	149.73	272.34	237.19	major histocompatibility complex, class I, C
7531	YWHAE	NM_006761	559.01	570.26	248.92	248.49	476.4	501.25	264.3	261.32	271.63	261.93	235.06	238.83	244.33	232.25	232.26	243.98	427.92	395.26	341.18	343.01	tyrosine 3-monooxygenase/tryptophan 5-monooxygenase activation protein epsilon
293	SLC25A6	NM_001636	548.64	559.57	276.98	286.49	197.51	277.87	195.22	199.56	137.3	174.65	276.39	274.74	269.16	287.63	243.61	248.57	373.49	529.98	225.92	241.85	solute carrier family 25 member 6
10923	SUB1	NM_006713	527.35	521.13	213.24	208.52	307.06	279.53	96.75	102.96	111.97	121.06	200.61	188.41	237.89	260.43	272.31	265.84	106.71	101.34	112.55	116.22	SUB1 homolog, transcriptional regulator
516	ATP5MC1	NM_001002027,NM_005175	526.85	559.3	374.86	325.85	334.24	295.89	190.6	179.32	280.43	230.4	306.32	283.79	309.04	263.78	278.48	263.52	395.66	298.2	447.34	367.3	ATP synthase membrane subunit c locus 1
7295	TXN	NM_001244938,NM_003329	520.14	507.63	386.16	417.31	502.23	496.35	490.28	429.88	542.27	531.78	319.3	316.31	339.3	352.47	393.69	383.49	518.1	555.55	401.03	393.49	thioredoxin
7184	HSP90B1	NM_003299	517.94	600.92	869.98	843.09	1182.1	985.93	455.55	428.7	411.17	346.54	907.45	1005.07	939.7	874.06	1178.97	1055.06	327.79	295.77	457.78	466.32	heat shock protein 90 beta family member 1
7316	UBC	NM_021009	515.61	479.74	347.75	358.85	406.44	393.98	477.08	453.58	448.23	456.17	289.17	296.1	344.08	342.2	428.46	419.4	643.49	847.09	660.03	614.5	ubiquitin C
6158	RPL28	NM_000991,NM_001136134,NM_001136135,NM_001136136,NM_001136137	508.36	558.73	583.54	588.98	525.4	608.51	651.82	633.01	507.03	577.07	718.12	685.65	798.75	594.55	595.99	571.8	388.05	385.35	540.63	571.09	ribosomal protein L28
81567	TXNDC5	NM_001145549,NM_030810	500.6	613.15	1584.37	1629.28	1399.4	1492.41	37.4	34.09	43.56	37.4	1517.55	1577.65	1648.86	1760.16	2095.51	2000.35	882.74	989.24	840.23	851.35	thioredoxin domain containing 5
7167	TPI1	NM_000365,NM_001159287,NM_001258026	496.07	527.75	733.23	754.1	877.62	824.53	834.38	809.93	808.47	756.41	985.67	909.61	632.17	662.61	735.92	757.91	544.26	613.99	525.91	419.09	triosephosphate isomerase 1
1349	COX7B	NM_001866	492.61	533.08	351.46	383.81	295.87	335.45	415.3	367.31	297.91	362.26	335.06	305.93	310.06	360.52	344.14	382.34	474.97	487.8	478.87	511.83	cytochrome c oxidase subunit 7B
1072	CFL1	NM_005507	490.15	514.68	622.21	651.88	553.98	587	1076.21	1166.71	1146.15	1046.84	567.34	580.91	628.27	625.44	688.33	670.6	704.46	641.9	1024.79	1017.75	cofilin 1
6235	RPS29	NM_001030001,NM_001032,NM_001351375	485.55	481.15	442.57	394.47	234.27	339.44	290.03	271.51	163.18	188.54	629.34	606.79	335.26	392.63	357.92	303.89	351.59	390.81	319.18	279.9	ribosomal protein S29
2014	EMP3	NM_001313905,NM_001425	480.06	449.56	288.84	278.09	317.2	341.45	124.2	112.8	98.09	69.69	338.29	238.13	301.24	336.46	207.84	180.86	44.37	46.1	114.72	82.19	epithelial membrane protein 3
3119	HLA-DQB1	NM_001243961,NM_001243962,NM_002123	476.73	418.98	68.59	67.88	51.72	56.75	259.14	267.92	229.79	209.79	23.12	25.45	21.88	28.28	52.14	46.18	0	0.14	1.01	1.46	major histocompatibility complex, class II, DQ beta 1
3117	HLA-DQA1	NM_002122	476.29	401.89	5.48	4.13	26.61	28.55	232.31	210.43	201.47	166.86	1.25	2.04	1.44	1.64	8.32	7.16	0.07	0.11	1.22	1.72	major histocompatibility complex, class II, DQ alpha 1
5216	PFN1	NM_005022	474.1	499.78	303.12	308.5	621.36	615.07	1051.36	1114.18	562.21	482.88	342.61	358.19	342.87	304.29	312.31	313.87	521.29	464.26	364.77	367.13	profilin 1
4831	NME2	NM_001018137,NM_001018138,NM_001018139,NM_001198682,NM_002512	473.47	531.4	680.25	781.58	909.36	1016.73	580.7	556.2	631.3	633.04	624.33	619.62	631.23	649.83	747.54	740.18	1211.57	1167.9	682.23	714.34	NME/NM23 nucleoside diphosphate kinase 2
2029	ENSA	NM_004436,NM_207042,NM_207043,NM_207044,NM_207045,NM_207046,NM_207047,NM_207168	466.09	458.92	346.29	365.6	582.03	634.55	133.23	113.93	139.39	139.72	275.62	270.79	302.24	323.38	336.9	330.31	255.98	215.73	183.62	167.81	endosulfine alpha
6169	RPL38	NM_000999,NM_001035258	447.55	438.61	536.93	525.06	464.17	517.47	805.58	777.1	727.32	613.59	606.97	587.44	619.81	565.65	546.61	555.42	679.01	570.56	569.39	573.69	ribosomal protein L38
8878	SQSTM1	NM_001142298,NM_001142299,NM_003900	436.15	278.21	90.47	86.46	230.73	184.21	81.1	66.87	64.99	52.52	68.57	68.84	80.79	76.78	83.76	80.88	139.86	214.42	77.97	70.19	sequestosome 1
10456	HAX1	NM_001018837,NM_006118	434.96	397.3	247.58	263.46	217.5	284.67	119.53	110.68	109.03	122.46	225.9	225.03	261.68	254.46	280.36	265.07	203.91	276.04	200.46	206.23	HCLS1 associated protein X-1
2224	FDPS	NM_001135821,NM_001135822,NM_001242824,NM_001242825,NM_002004	434.91	499.02	435.5	442.5	303.41	326.32	198.83	213.11	179.77	268.9	317.94	283.82	420.63	477.08	330.51	331.21	332.23	407.1	391.93	360.89	farnesyl diphosphate synthase
5996	RGS1	NM_002922	434.8	272.7	0.08	0.08	5.66	12.47	6.59	3.38	3.22	3.32	0	0.09	0	0	0.53	0.37	0	0.04	84.04	125.43	regulator of G protein signaling 1
2950	GSTP1	NM_000852	429.38	452.14	0.06	0.11	447.63	533.46	503.38	512.32	583.77	605.54	0.06	0	0.18	0.24	0.06	0.24	0.12	0.57	0.11	0.45	glutathione S-transferase pi 1
3313	HSPA9	NM_004134	412.97	382.91	381.49	366.66	252.94	214.96	229.23	220.77	267.39	209.87	372.85	380.74	402.01	342.12	360.07	358.88	278.06	242.79	166.17	151.47	heat shock protein family A (Hsp70) member 9
3125	HLA-DRB3	NM_022555	407.36	392.68	0	0.06	20.4	29.78	318.93	324.8	330.2	312.87	0	0	0	0	0	0.03	0.06	0.17	1.27	1.29	major histocompatibility complex, class II, DR beta 3
4904	YBX1	NM_004559	406.06	434.33	522.93	563.28	581.34	586.86	494.34	494.79	621.48	646.05	534.87	549.2	504.81	524.79	511.66	544.35	799.29	939.11	1052.68	1026.64	Y-box binding protein 1
6647	SOD1	NM_000454	403.4	386.31	289.49	313.15	346.82	371.17	244.85	218.39	288.61	303.59	237.87	239.39	239.6	257.84	222.71	229.35	247.87	230.85	449.85	405.93	superoxide dismutase 1
3015	H2AFZ	NM_002106	400.38	432.52	324	362.07	424.83	454.67	364.03	356.39	405	384.36	282.22	263.2	317.06	353.86	338.39	340.28	222.9	266.78	191.77	190.5	H2A histone family member Z
1340	COX6B1	NM_001863	400.01	417.21	425.09	465.15	320.76	342.25	458.52	404.64	387	379.92	354.59	334.04	376.61	410.94	412.19	407.09	303.4	276.08	262.59	259.35	cytochrome c oxidase subunit 6B1
10574	CCT7	NM_001009570,NM_001166284,NM_001166285,NM_006429	386.51	408.61	272.2	263.16	310.99	305.8	426.47	382.04	439.92	381.99	225.05	226.26	275.3	238.57	241.12	243.8	314.08	271.77	320.85	280.42	chaperonin containing TCP1 subunit 7
4953	ODC1	NM_001287188,NM_001287189,NM_001287190,NM_002539	386.41	414.58	292.1	274.35	787.36	654.83	315.01	289.41	401.12	244.6	262.86	251.14	295.87	228.98	316.42	297.87	316.52	238.71	437.68	388.29	ornithine decarboxylase 1
5230	PGK1	NM_000291	382	430.76	230.04	225.58	362.96	374.57	272.31	270.98	252.54	256.81	249.16	230.59	249.96	253.84	239.4	262.58	563.57	797.2	481.32	446.89	phosphoglycerate kinase 1
1973	EIF4A1	NM_001204510,NM_001416	379.79	399.11	303.9	309.43	773.21	779.85	324.27	294.62	374.02	293.67	270.45	273.27	313.14	281.11	283.59	281.73	407.71	425.32	454.85	445.63	eukaryotic translation initiation factor 4A1
5479	PPIB	NM_000942	376.46	421.36	909.54	952.82	524.38	518.48	413.11	331.71	424.25	357.59	720.56	665.11	747.13	816.4	828.63	765.1	1155.78	960.18	1525.6	1369.94	peptidylprolyl isomerase B
10437	IFI30	NM_006332	374.67	348.64	201.19	244.32	463.61	409.63	406.5	375.94	343.89	238.04	182.81	197.59	171.87	208.72	231.82	224.03	218.89	190.4	263.02	252.44	IFI30, lysosomal thiol reductase
3646	EIF3E	NM_001568	373.96	364.14	478.2	456.79	251.57	287.48	362.86	358.77	398.36	462.04	396.21	396.87	414.25	437.99	400.83	406.4	290.63	386.03	320.54	330.63	eukaryotic translation initiation factor 3 subunit E
4946	OAZ1	NM_001301020,NM_004152	370.07	394.41	515.57	539.23	530.24	588.51	326.51	351.14	373.02	434.55	456.24	436.56	595.83	546.36	592.95	569.04	353.78	382.72	611.09	648.61	ornithine decarboxylase antizyme 1
498	ATP5F1A	NM_001001935,NM_001001937,NM_001257334,NM_001257335,NM_004046	365.78	358.76	490.98	513.21	360.6	359.76	340.55	340.09	316.66	327.26	507.79	489.54	499.08	499.41	485.73	481.35	531.47	452.73	405.33	411.44	ATP synthase F1 subunit alpha
5093	PCBP1	NM_006196	364.48	422.47	238.39	244.42	293.67	294.36	194.1	184.43	208.08	190.5	238.82	245.42	249.58	236.33	237.88	240.52	282	246.28	295.33	268.3	poly(rC) binding protein 1
7170	TPM3	NM_001043351,NM_001043352,NM_001043353,NM_001278188,NM_001278189,NM_001278190,NM_001278191,NM_001349679,NM_152263,NM_153649	362.52	348.82	286.68	277.1	354.06	358.31	188.96	183.96	191.47	173.13	269.81	273.24	287.46	269.5	264.53	262.76	277.74	238.97	260.71	239.66	tropomyosin 3
27166	PRELID1	NM_001271828,NM_013237	358.36	389.91	509.31	550.32	222.31	224.8	425.46	391.36	367.56	318.01	405.37	413.35	393.65	403.13	522.77	545.08	255.64	238.82	191.38	167.76	PRELI domain containing 1
3181	HNRNPA2B1	NM_002137,NM_031243	356.46	360.89	469.45	510.02	439.17	409.15	389.25	393.5	421.56	428.75	502.65	552.4	477.05	493.01	448.98	499.12	510.3	550.57	432.68	408.72	heterogeneous nuclear ribonucleoprotein A2/B1
51142	CHCHD2	NM_001320327,NM_016139	353.78	371.45	555.42	581.7	355.79	406.05	403.48	381.97	414.12	418.94	434.84	421.72	466.2	500.72	546.66	533.19	1088.01	1127.03	672.61	655.6	coiled-coil-helix-coiled-coil-helix domain containing 2
6228	RPS23	NM_001025	353.47	338.53	348.57	339.83	159.86	201.91	302.8	236.95	233.13	216.46	297.44	263.18	287.85	306.56	318.71	317.37	368.72	354.99	243.49	224.14	ribosomal protein S23
1537	CYC1	NM_001916	351.16	363.35	203.6	194.48	136.7	147.2	333.7	317.29	342.62	295.75	173.82	159.9	189.37	161.38	190.03	181.04	240.33	236.23	283.79	255.91	cytochrome c1
3309	HSPA5	NM_005347	345.63	411.03	292.31	259.39	570.15	366.53	233.36	182.29	241.7	137.57	254.87	239.58	280.2	223.07	305.18	265.95	273.1	198.8	288.56	250.15	heat shock protein family A (Hsp70) member 5
5355	PLP2	NM_002668	345.28	335.11	254.89	239.13	279.02	270.37	77.27	72.65	55.69	58.86	300.18	246.16	350.41	308.62	234.35	220.23	279.45	295.82	205.9	157.5	proteolipid protein 2
2879	GPX4	NM_001039847,NM_001039848,NM_002085	342.47	308.86	170.77	165.22	132.09	138.61	209.79	201.54	269.59	268.1	146.06	133.71	149.24	138.32	151.35	142.4	63.84	60.36	90.87	92.24	glutathione peroxidase 4
6231	RPS26	NM_001029	341.4	402	388.41	420.1	611.87	611.48	531.16	518.91	566.36	474.53	417.7	474.14	478.11	386.69	386.13	411.82	341.83	348.05	555.93	520.97	ribosomal protein S26
3336	HSPE1	NM_002157	339.97	406.66	281.16	255.42	265.61	283.98	269.84	272.49	368.36	275.52	241.93	246.38	284.3	242.05	273.39	270.81	459.05	374.6	376.38	323.43	heat shock protein family E (Hsp10) member 1
4673	NAP1L1	NM_001307924,NM_001330231,NM_001330232,NM_004537,NM_139207	338.42	309.29	184.32	177.72	206.41	219.65	460.76	442.83	401.36	433.04	204.62	205.77	177.19	178.16	161.45	171.67	312.18	359.72	262.32	256.56	nucleosome assembly protein 1 like 1
6137	RPL13	NM_000977,NM_001243130,NM_001243131,NM_033251	337.7	350.92	236.58	222.29	194.63	234.29	299.05	308.8	257.54	257.31	225.59	187.55	224.15	225.5	247.03	225.47	148.01	157.3	241.68	216.61	ribosomal protein L13
517	ATP5MC2	NM_001002031,NM_001330269,NM_005176	331.16	319.62	477.18	449.47	496.12	543.87	545.56	489.68	473.05	540.75	446.87	451.19	528.64	477.49	395.93	365.67	330.94	320.16	415.41	381.02	ATP synthase membrane subunit c locus 2
53827	FXYD5	NM_001164605,NM_001320912,NM_001320913,NM_014164,NM_144779	330.94	344.78	520.74	492.26	500.92	432.93	100.14	93.16	84.13	98.76	582.73	531.27	541.25	413.73	459.42	410.85	107.46	108.4	152.98	127.97	FXYD domain containing ion transport regulator 5
10109	ARPC2	NM_005731,NM_152862	329.15	322.03	147.03	141.53	310.38	329.35	370.79	408.82	292.99	316.63	139.11	129.16	134.92	143	150.57	152.58	205.66	224.93	244.6	246.4	actin related protein 2/3 complex subunit 2
3936	LCP1	NM_002298	327.87	288.51	4.38	6	216.34	252.15	822.48	767.49	741.59	698.31	0.86	1.48	0.99	2.24	0.36	0.42	259.25	322.65	414.1	421.51	lymphocyte cytosolic protein 1
25912	C1orf43	NM_001098616,NM_001297717,NM_001297718,NM_001297720,NM_001297721,NM_001297723,NM_015449,NM_138740	326.26	306.24	240.44	234.26	189.47	212.57	120.52	112.7	122.9	106.16	213.21	194.17	232.84	220.41	222.39	212.39	246.9	251.09	203.45	187.68	chromosome 1 open reading frame 43
1337	COX6A1	NM_004373	326.2	353.23	615.59	695.49	380.34	458.17	534.52	550.01	448.15	494.04	635.65	629.39	576.53	659.06	705.21	700.47	752.38	687.74	442.36	444.18	cytochrome c oxidase subunit 6A1
10383	TUBB4B	NM_006088	326.01	353.25	317.58	285.21	274.42	191.47	275.26	292.53	383.9	274.17	309.24	296.08	348.12	289.49	354.23	325.88	183.04	111.79	179.1	149.65	tubulin beta 4B class IVb
2197	FAU	NM_001997	324.88	345.95	509.56	498.68	337.68	394.43	844.05	829.05	817.25	758.14	457.33	392.46	490.91	468.79	527.78	497.89	537.92	475.43	713.05	633.25	FAU, ubiquitin like and ribosomal protein S30 fusion
6166	RPL36AL	NM_001001	321.96	337.29	337.39	345.23	303.31	285.69	225.95	204.82	97.04	101.66	610.62	623.13	351.47	369.02	322.94	331.91	271.83	208.97	312.04	309.18	ribosomal protein L36a like
4046	LSP1	NM_001013253,NM_001013254,NM_001013255,NM_001242932,NM_001289005,NM_002339	321.52	282.61	18.09	20.56	180.71	186.75	20.29	29.12	28.02	27.23	2.02	2.04	30.77	34.71	30.64	25.92	9.33	19.71	196.03	172.42	lymphocyte-specific protein 1
821	CANX	NM_001024649,NM_001746	320.44	309.72	457.51	435.6	315.74	267.12	399.01	387.41	258.17	242.36	477.08	479.85	482.77	465.94	448.37	464.32	345.16	315.75	243.26	241.83	calnexin
514	ATP5F1E	NM_006886	318.54	385	269.19	305.41	197.62	266.71	388.56	389.01	374.1	414.3	249.09	241.66	229.59	269.85	288.59	279.44	205.5	234.29	204.94	206.53	ATP synthase F1 subunit epsilon
3190	HNRNPK	NM_001318186,NM_001318187,NM_001318188,NM_002140,NM_031262,NM_031263	316.36	310.49	275.22	267.93	291.74	283.38	317.96	300.02	315.96	286.75	258.83	262.45	261.53	258.53	266.03	260.23	329.87	321.85	227.03	237.46	heterogeneous nuclear ribonucleoprotein K
805	CALM2	NM_001305624,NM_001305625,NM_001305626,NM_001743	312.03	307.25	270.93	280.08	296.74	277.74	218.49	205.76	198.96	188.15	233.26	230.38	218.45	246.52	257.41	270.6	384.83	376.55	345.16	308.49	calmodulin 2
5902	RANBP1	NM_001278639,NM_001278640,NM_001278641,NM_002882	310.55	315.23	281.14	269.76	250.98	214.43	310.01	298.15	422.26	290.18	253.12	237.2	286.23	240.84	282.49	273.39	139.42	104.25	104.28	87.43	RAN binding protein 1
328	APEX1	NM_001244249,NM_001641,NM_080648,NM_080649	310.05	306.98	184.81	187.04	150.08	140.74	114.58	102.07	139.73	100.96	147.98	146.42	175.85	183.66	180.1	175.59	159.21	133.34	150.83	119.69	apurinic/apyrimidinic endodeoxyribonuclease 1
539	ATP5PO	NM_001697	309.81	321.25	389.63	379.99	232.57	260.54	412.23	382.62	333.2	357.29	332.56	296.56	315.96	316.32	327.25	307.38	198.94	193.08	272.89	264.06	ATP synthase peripheral stalk subunit OSCP
200185	KRTCAP2	NM_173852	308.94	321.61	405.6	414.67	365.46	337	126.1	107.36	126.43	103.51	443.22	399.07	527.54	409.48	424.08	366.62	431.5	329.9	458.64	327.83	keratinocyte associated protein 2
5036	PA2G4	NM_006191	308.48	335.79	285.44	263.59	468.02	389.81	340.4	305.66	395.05	258.78	231.21	230.96	286.8	245.6	259.23	258.65	267.82	209.6	406.37	335.17	proliferation-associated 2G4
4726	NDUFS6	NM_004553	307.4	333.64	276.02	275.24	200.38	202.65	181.1	144.88	179.48	152.53	162.97	143.54	194.17	172.63	156.68	164.73	210.21	163.58	225.83	220.08	NADH:ubiquinone oxidoreductase subunit S6
962	CD48	NM_001256030,NM_001778	305.34	366.88	398.14	372.97	330.24	358.77	204.73	195.69	189.1	241.49	384.76	405.2	284.59	318.84	400.79	366.15	0.2	0.49	6.02	5.74	CD48 molecule
6319	SCD	NM_005063	303.4	324.99	425.75	404.75	257.06	249.89	118.13	120.55	120.87	171.99	376.45	375.23	474.37	450.22	272.04	288.66	340.89	376.78	335.37	315.2	stearoyl-CoA desaturase
100463488	MTRNR2L10	NM_001190708	302.16	326.83	101.28	121.5	324.84	340.97	349.55	425.45	206.17	139.83	131.88	155.39	144.49	143.95	116.7	120.99	250.63	309.69	189.41	244.16	MT-RNR2-like 10
1603	DAD1	NM_001344	300.71	294.67	306.3	322.41	241.48	238.66	109.36	92.47	126.73	106.24	245.7	218.02	244.26	274.16	282.8	288.3	156.11	139.82	197.88	186.98	defender against cell death 1
4144	MAT2A	NM_005911	299.43	291.06	198.14	188.56	240.74	206.83	203.84	195.73	187.27	132.48	190.33	192.88	179.18	175.66	187.9	186.98	254.17	205.14	147.96	145.39	methionine adenosyltransferase 2A
1936	EEF1D	NM_001130053,NM_001130055,NM_001130056,NM_001130057,NM_001195203,NM_001289950,NM_001317743,NM_001330646,NM_001960,NM_032378	297.16	313.37	246.06	248.93	205.38	209.56	321.53	261.94	290.14	273.08	237.2	222.26	243.11	226.8	255.5	249.32	432.98	468.5	470.18	411.43	eukaryotic translation elongation factor 1 delta
10541	ANP32B	NM_006401	293.35	309.57	224.81	226.44	222.44	232.32	259.58	280.77	237.12	274.37	283.31	307.11	281.39	257.5	270.12	287.37	260.29	278.89	186.85	187.57	acidic nuclear phosphoprotein 32 family member B
1982	EIF4G2	NM_001042559,NM_001172705,NM_001418	290.04	276.78	340.52	335.38	342.82	296.56	468.55	445.14	291.4	237.28	342.6	360.26	335.99	312.93	364.03	353.75	263.73	203.37	244.47	214.4	eukaryotic translation initiation factor 4 gamma 2
10130	PDIA6	NM_001282704,NM_001282705,NM_001282706,NM_001282707,NM_005742	288.41	319.34	376.42	357.13	666.52	568.58	178.97	170.32	163.2	161.58	354.3	334.38	401.8	366.82	375.07	352.5	210.73	167.57	327.03	309.16	protein disulfide isomerase family A member 6
9551	ATP5MF	NM_001003713,NM_001003714,NM_001039178,NM_004889	284.41	315.51	616.46	704.43	397.16	436.15	284.15	263.85	303.76	295.26	542.28	567.32	560.24	594.1	584.12	604.8	433.21	380.21	322.24	355.17	ATP synthase membrane subunit f
8663	EIF3C	NM_001037808,NM_001199142,NM_001267574,NM_001286478,NM_003752	283.38	298.19	176.65	174.27	239.79	224.18	218.27	225.64	249.68	225.2	200.49	198.27	223.7	186.5	193.76	194.35	203.6	227.31	213.91	223.26	eukaryotic translation initiation factor 3 subunit C
11040	PIM2	NM_006875	282.64	272.16	325.44	308.03	374.58	543.69	21.32	19.35	26.84	41.92	207.73	231.94	243.98	237.74	267.51	234.82	260.94	291.95	342.07	356.32	Pim-2 proto-oncogene, serine/threonine kinase
9377	COX5A	NM_004255	280.72	294.25	266.92	267.92	190.01	210.77	293.35	284.56	231.99	250.14	299.71	286.62	302.29	249.74	259.24	250.46	482.11	431.36	295	265.77	cytochrome c oxidase subunit 5A
5450	POU2AF1	NM_006235	279.21	321.86	83.67	88.93	143.95	137.08	84.03	111.86	90.9	141.18	90.33	97.87	114.02	119.42	120.7	124.47	1.77	2.5	88.39	94.55	POU class 2 associating factor 1
8655	DYNLL1	NM_001037494,NM_001037495,NM_003746	278.32	260.66	239.19	223.46	211.99	210	219.63	194.09	252.5	150.12	191.18	181.87	216.52	189.32	228.4	209.28	239.56	172.1	176.13	147.69	dynein light chain LC8-type 1
55573	CDV3	NM_001134422,NM_001134423,NM_001282762,NM_001282763,NM_001282764,NM_001282765,NM_017548	277.89	246.84	409.16	403.99	177.8	163.15	83.3	81.83	112.58	97.04	427.83	415.49	342.98	322.99	432.73	465.72	170.98	139.48	143.14	142.74	CDV3 homolog
4715	NDUFB9	NM_001278645,NM_001278646,NM_001311168,NM_005005	277.59	273.07	240.81	268.8	161.89	208.54	220.62	205.41	323.25	290	225.74	211.81	214.2	225.94	241.51	251.32	190.24	152.98	257.59	230.62	NADH:ubiquinone oxidoreductase subunit B9
3187	HNRNPH1	NM_001257293,NM_005520	277.39	292.84	275.03	268.09	281.57	221.89	253.93	292.27	205.57	187.78	297.46	315.9	286.31	291.02	269.75	273.02	276.48	212.51	151.1	148.52	heterogeneous nuclear ribonucleoprotein H1
7458	EIF4H	NM_022170,NM_031992	276.96	283.67	184.64	187.42	150.61	159.13	180.18	182.5	194.07	189.35	237.9	250.23	190.04	190.44	173.43	187.43	147.92	159.66	148.91	145.24	eukaryotic translation initiation factor 4H
3182	HNRNPAB	NM_004499,NM_031266	276.6	314.65	296.69	300.4	237.07	194.97	314.45	336	285.25	180.25	324.94	339.1	352.65	302.6	347.82	361.09	239.27	171.47	128.76	122.05	heterogeneous nuclear ribonucleoprotein A/B
2547	XRCC6	NM_001288976,NM_001288977,NM_001288978,NM_001469	275.95	277.21	248.64	240.27	264.2	235.54	262.99	252.38	347.02	298.22	221.72	205.1	250.1	215.99	222.9	222.17	355.63	311.34	387.39	370.17	X-ray repair cross complementing 6
3159	HMGA1	NM_001319077,NM_001319078,NM_001319079,NM_001319080,NM_001319081,NM_001319082,NM_002131,NM_145899,NM_145901,NM_145902,NM_145903,NM_145905	274.84	323.96	577.78	597.55	496.72	476.92	334.74	345.68	483.81	464.75	594.54	636.54	656.17	562.68	479.46	528.22	634.34	735.1	597.29	544.95	high mobility group AT-hook 1
5721	PSME2	NM_002818	271.39	289.57	322.15	323.81	203.24	212.39	216.46	192.81	210.11	187.23	278.17	245.55	275.12	270.46	336.63	292.32	138.73	110.79	213.55	197.5	proteasome activator subunit 2
6418	SET	NM_001122821,NM_001248000,NM_001248001,NM_003011	271.38	279.94	253.14	249.99	263.69	245.34	330.29	342.63	346.27	306.62	272.51	286.08	271.31	252.81	277.16	268.13	345.9	309.93	325.91	303.13	SET nuclear proto-oncogene
1192	CLIC1	NM_001287593,NM_001287594,NM_001288	271.06	277.6	438.68	424.13	293.19	319.08	153.99	158.25	138.53	125.38	355.56	290.72	426.91	421.13	391.12	379.8	334.98	356.35	347.48	343.48	chloride intracellular channel 1
509	ATP5F1C	NM_001001973,NM_001320886,NM_005174	271.01	266.38	266.94	259.96	206.86	235.78	146.62	146.11	116.93	121.2	248.34	223	252.88	264.62	271.97	269.67	276.05	263.56	236.99	231.18	ATP synthase F1 subunit gamma
4637	MYL6	NM_021019,NM_079423	270.56	227.73	238.98	256.59	188.19	215.31	299.46	284.1	206.38	216.75	221.35	204.42	209.06	247.09	246.59	232.93	206.25	158.22	213.6	205.91	myosin light chain 6
10209	EIF1	NM_005801	270.39	241.53	225.15	243.57	371.49	395.13	179.22	148.65	128.82	138.25	242.9	244.49	246.48	223.38	258.01	266.17	352.63	538.06	295.26	310.06	eukaryotic translation initiation factor 1
27335	EIF3K	NM_001300992,NM_001308393,NM_013234	270.05	272.55	234.79	223.02	223.35	228.98	283.7	295.94	246.29	234.89	240.69	221.32	261.41	238.72	246.25	231.86	174.38	158.6	161.1	150.18	eukaryotic translation initiation factor 3 subunit K
4830	NME1	NM_000269,NM_198175	265.7	315.45	455.32	527.28	549.47	518.28	319.58	283.35	412.11	254.97	356.98	362.48	410.16	419.18	472.57	478.44	643.81	506.78	463.46	399.87	NME/NM23 nucleoside diphosphate kinase 1
7520	XRCC5	NM_021141	265.66	266	153.5	144.75	212.54	186.25	231.71	215.22	267.95	216.05	143.2	140.32	168.01	147	155.15	154.9	178.38	152.92	123.34	112.01	X-ray repair cross complementing 5
6184	RPN1	NM_002950	265.13	268.46	308.79	300.36	266.13	255.52	207.75	181.25	198.55	178.52	269.38	244.29	299.28	284.37	341.19	334.01	161.34	146.24	235.82	213.45	ribophorin I
5687	PSMA6	NM_001282232,NM_001282233,NM_001282234,NM_002791	262.56	256.76	220.8	219.68	113.04	108.4	213.95	177.42	123.56	104.87	163.49	150.59	181.21	169.22	194.74	197.18	146.91	141.61	139.33	123.1	proteasome subunit alpha 6
1535	CYBA	NM_000101	261.68	298.28	259.32	261.52	293.36	368.87	213.45	217.86	234.27	188.02	230.2	213.37	237.48	247.93	312.15	275.87	223.42	229.13	534.32	463.66	cytochrome b-245 alpha chain
400916	CHCHD10	NM_001301339,NM_213720	261.36	285.4	462.64	413.13	166.99	178.59	256.26	304.67	251.02	253.46	537.24	493.8	602.17	429.69	486.54	464	250.17	221.7	376.7	344.02	coiled-coil-helix-coiled-coil-helix domain containing 10
7298	TYMS	NM_001071,NM_001354867,NM_001354868	261	251.32	154.33	135.84	217.97	197.87	179.06	170.98	213.8	186.96	143.1	126.7	147.43	129.74	138.2	138.3	153.58	119.29	141.84	129.1	thymidylate synthetase
81037	CLPTM1L	NM_030782	259.82	299.88	458.78	390.23	180.43	158.24	73.64	77.08	63.34	52.05	311.96	268.05	389.15	331.51	454.1	417.59	127.67	95.2	163.93	170.08	CLPTM1 like
7001	PRDX2	NM_005809	259.56	286.14	335.58	365.03	229.06	238.42	157.58	173.02	209.11	208.84	393.13	390.41	371.14	379.18	383.58	373.69	411.71	338.3	186.29	192.86	peroxiredoxin 2
8667	EIF3H	NM_003756	259.11	230.55	323.21	328.3	201.87	245.66	285	265.01	369.79	408.88	306.66	311.95	309.12	321.21	309.37	293.42	200.47	234.56	197.64	196.38	eukaryotic translation initiation factor 3 subunit H
1351	COX8A	NM_004074	257.27	269.2	424.57	454.3	175.19	254.06	129.73	129.29	101.42	143.99	392.7	381.14	446.27	434.18	428.71	429.62	455.79	454.16	412.37	427.59	cytochrome c oxidase subunit 8A
5223	PGAM1	NM_001317079,NM_002629	255.73	287.42	296.67	305.61	256.26	250.4	377.87	377.94	407.35	333.7	258.83	249.75	280.81	289.83	276.93	301.89	246.37	253.62	208.63	183.14	phosphoglycerate mutase 1
6348	CCL3	NM_002983	255.31	182.07	0.88	0.95	414.92	511.96	5.68	1.59	0.64	0.34	0.52	0.3	1.02	2.34	4.19	4.54	0.07	0.07	0.27	0	C-C motif chemokine ligand 3
1163	CKS1B	NM_001826	255.12	252.16	280.26	257.02	232.45	237.4	158.86	146.61	139.78	171.12	208.75	199.19	263.02	248.89	229.96	211.95	209.67	260.88	311.42	261.3	CDC28 protein kinase regulatory subunit 1B
3183	HNRNPC	NM_001077442,NM_001077443,NM_004500,NM_031314	254.38	254.05	274.17	262.95	269.27	265.26	278.79	308.34	268	293.06	250.07	237	264.55	256.35	282.76	284.37	280.24	291.31	239.98	244.05	heterogeneous nuclear ribonucleoprotein C (C1/C2)
79590	MRPL24	NM_024540,NM_145729	253.96	245.57	117.66	119.94	120.89	144.31	109.32	105.13	114.79	129.7	84.99	75.6	111.36	104.17	110.49	96.66	128.64	116.81	116.95	117.14	mitochondrial ribosomal protein L24
2091	FBL	NM_001436	253.41	285.98	317.56	336.26	360.77	371.32	326.53	314.75	368.81	311.22	299.54	287.21	338.3	315.38	335.73	345.58	260.98	281.25	293.3	256.43	fibrillarin
3020	H3F3A	NM_002107	252.52	264.32	835.16	851.71	223.76	250.82	384.16	384.57	341.11	380.23	792.39	794.86	759.74	896.35	922.56	870.58	780.87	738.01	607.47	665.85	H3 histone family member 3A
7345	UCHL1	NM_004181	251.3	221.42	0	0	263.46	217.89	111.91	85.41	284.91	263.53	0.05	0.16	0	0	0.1	0.05	0	0.44	0.38	0.48	ubiquitin C-terminal hydrolase L1
6902	TBCA	NM_001297738,NM_001297740,NM_004607	251.14	246.66	215.9	205.52	140.19	183.25	157.97	167.72	148.33	182.72	222.05	216.89	223.4	228.39	215.4	233.69	321.12	340.87	191.68	193.8	tubulin folding cofactor A
6185	RPN2	NM_001135771,NM_001324299,NM_001324301,NM_001324302,NM_001324303,NM_001324304,NM_001324305,NM_001324306,NM_002951	250.27	251.04	260.85	246.06	321.58	299.34	162.24	153.58	166.52	164.82	263.72	239.13	256.49	257.67	247.42	230.36	164.35	146.01	258.17	243.01	ribophorin II
7086	TKT	NM_001064,NM_001135055,NM_001258028	250.22	271.28	201.31	217.97	222.97	240.44	84.94	83.81	88.15	91.93	220.17	210.93	225.6	206.33	217.38	230.12	264.22	303.78	238.76	228.83	transketolase
84790	TUBA1C	NM_001303114,NM_001303115,NM_001303116,NM_001303117,NM_032704	249.33	257.8	312.03	301.66	446.64	329.37	310.04	273.32	366.15	272.31	287.98	310.33	330.39	306.05	276.29	267.62	372.34	321.18	308.53	257.12	tubulin alpha 1c
3108	HLA-DMA	NM_006120	248.56	262.48	39.52	37.82	39.34	41.32	194.57	186.22	177.72	145.63	10.42	14.99	10.96	15.91	26.33	24.09	1.68	1.2	16.07	17.82	major histocompatibility complex, class II, DM alpha
4605	MYBL2	NM_001278610,NM_002466	246.61	267.87	208.53	224.4	274.91	239.09	138.7	143.02	218.61	184.02	224.52	225.48	264.74	216.18	202.95	217	101.97	88.57	90.66	81.65	MYB proto-oncogene like 2
3191	HNRNPL	NM_001005335,NM_001533	245.73	268.15	253.64	263.76	294.2	253.03	251.2	252.74	283.81	292.83	261.51	266.64	263.89	251.46	255.34	264.53	232.96	228	235.32	244.37	heterogeneous nuclear ribonucleoprotein L
4841	NONO	NM_001145408,NM_001145409,NM_001145410,NM_007363	245.65	240.72	160.47	157.13	189.86	178.4	202.15	209.97	229.48	210.2	158.79	173.38	169.09	162.61	154.28	158.73	251.19	249.65	206.97	194.99	non-POU domain containing octamer binding
6897	TARS	NM_001258437,NM_001258438,NM_152295	243.57	233.25	84.81	86.38	136.8	144.05	179.19	164.61	148.77	151.65	75.48	82.96	84.72	84.47	89.89	90.93	80.43	114.21	58.53	63.21	threonyl-tRNA synthetase
2617	GARS	NM_001316772,NM_002047	243.44	219.48	255.8	295.55	221.41	278.47	224.67	199.73	176.94	237.82	207.86	244.39	253.93	271.51	279.3	289.4	196.57	471.02	209.7	244.4	glycyl-tRNA synthetase
6146	RPL22	NM_000983	243.34	257.37	319.64	296.45	222.75	276.58	328.25	316.77	290.75	315.94	307.47	283.28	273.25	306.48	316.33	310.57	292.77	333.35	358.22	380.7	ribosomal protein L22
684	BST2	NM_004335	243	246.52	288.44	243.97	246.89	240.95	191.16	166.54	236.68	212.85	192.04	154.12	199.02	169.28	239.65	225.15	174.45	151.07	348.62	321.61	bone marrow stromal cell antigen 2
5034	P4HB	NM_000918	240.56	251.94	408.51	420.14	580.71	500.67	293.37	268.51	297.61	265.31	371.18	355.06	415.63	438.15	436.47	428.66	346.52	330.15	538.85	495	prolyl 4-hydroxylase subunit beta
5052	PRDX1	NM_001202431,NM_002574,NM_181696,NM_181697	240.13	262.67	348.31	371.69	370.7	350.7	421.98	455.18	598	514.63	386.16	380.22	351.18	327.5	325.88	331.27	403.41	325.05	776.3	679.33	peroxiredoxin 1
3837	KPNB1	NM_001276453,NM_002265	239.35	236.65	179.89	174.07	202.74	169.93	191.59	185.18	222.08	183.27	187.02	190.75	189.22	165.61	164.26	166.9	156.62	134.14	133.87	131.44	karyopherin subunit beta 1
826	CAPNS1	NM_001003962,NM_001302632,NM_001302633,NM_001749	239.25	227.05	213.87	211.39	257.1	313.07	175.13	186.51	171.94	188.45	200.23	173.27	230.19	205.5	192.77	181.34	121.96	108.71	119.21	125.62	calpain small subunit 1
900	CCNG1	NM_004060,NM_199246	234.8	198.19	130.6	123.22	72.94	89.84	38.42	37.35	22.51	49.98	134.45	129.2	131.69	147.35	119.49	112.65	88.77	130.32	46.78	71.42	cyclin G1
51386	EIF3L	NM_001242923,NM_016091	234.34	225.47	203.05	188.52	134.51	147.74	179.41	185.97	153.44	171.24	206.22	199.2	206.81	206.63	176.78	175.23	179.02	214.1	179.37	176.28	eukaryotic translation initiation factor 3 subunit L
387	RHOA	NM_001313941,NM_001313943,NM_001313944,NM_001313945,NM_001313946,NM_001313947,NM_001664	232.31	224.71	272.7	271.99	260.46	263.93	173.68	168.1	173.11	191.89	280.05	291.05	298.29	264.64	261.91	271.63	246.39	234.62	209.38	203.17	ras homolog family member A
4478	MSN	NM_002444	232.04	245.38	194.83	190.54	272.19	305.32	166.72	168.52	197.61	229.25	188.01	182.51	188.05	175.71	166.14	165.05	216.01	191.43	157.5	151.43	moesin
8682	PEA15	NM_001297576,NM_001297577,NM_001297578,NM_003768	231.23	212.29	33.42	31.95	99.63	86.9	58.84	49.45	60.78	36.51	30.52	29.32	34.26	31.47	32.18	30.77	23.61	20.55	42.57	38.53	proliferation and apoptosis adaptor protein 15
1968	EIF2S3	NM_001415	231	221.91	88.18	90.43	114.68	108.23	105.85	101.71	108.97	103.35	91.22	98.87	91.4	92.18	89.73	95.31	168.66	163.4	110.39	117.47	eukaryotic translation initiation factor 2 subunit gamma
6675	UAP1	NM_001324113,NM_001324114,NM_001324115,NM_001324116,NM_001324117,NM_003115	229.91	246.68	259.38	241.27	222.12	231.22	24.28	20.45	27.23	27.14	264.15	255.83	225.27	219.39	245.52	224.91	111.73	110.51	90.15	96.69	UDP-N-acetylglucosamine pyrophosphorylase 1
10952	SEC61B	NM_006808	229.43	214.88	231.99	238.46	207.8	226.12	199.73	155.45	210.66	157.18	163.62	148.9	208.86	225.2	241.56	206	198.75	152.91	344.72	336.87	Sec61 translocon beta subunit
7388	UQCRH	NM_001297565,NM_001297566,NM_006004	229.05	242.1	360.07	412.92	235.75	294.98	335.3	293.36	264.16	282.63	388.16	371.4	317.44	408.22	368.37	376.35	545.63	564.38	527.83	530.92	ubiquinol-cytochrome c reductase hinge protein
3276	PRMT1	NM_001207042,NM_001536,NM_198318	227.7	256.49	270.88	275.92	347.33	335.74	332.72	316.01	381.35	249.05	254.61	248.64	277.49	257.04	264.02	272.59	176	165.8	212.91	193.75	protein arginine methyltransferase 1
2821	GPI	NM_000175,NM_001184722,NM_001289789,NM_001289790,NM_001329909,NM_001329910,NM_001329911	227.48	263.43	197.92	195.59	213.3	216.84	154.41	161.01	163.23	160.3	208.74	201	200.99	177.39	182.69	191.62	196.83	277.4	140.27	135.8	glucose-6-phosphate isomerase
9898	UBAP2L	NM_001127320,NM_001287815,NM_001287816,NM_001330730,NM_014847	224.55	231.02	165.5	167.31	185.89	167.63	106.49	106.01	127.41	94.36	157.25	167.62	179.78	166.76	152.97	151.32	222.93	153.23	97.9	91.67	ubiquitin associated protein 2 like
4694	NDUFA1	NM_004541	224.49	199.87	150.59	155.04	107.09	151.38	84.94	85.37	79.45	109.99	119.67	110.88	108.6	148.57	283.72	250.04	214.19	216.71	195.37	186.21	NADH:ubiquinone oxidoreductase subunit A1
6157	RPL27A	NM_000990	224.14	239.71	204.01	205.85	175.68	217.65	126.23	108.69	114.43	110.07	174.4	168.02	169.09	179.34	190.84	186.47	174.87	183.45	172.91	173.1	ribosomal protein L27a
2079	ERH	NM_004450	221.43	228.77	144.48	153.09	136.48	129.12	100.52	100.53	106	81.8	154.26	150.01	168.65	159.72	167.47	160.91	135.85	119.18	102.89	96.28	ERH, mRNA splicing and mitosis factor
3958	LGALS3	NM_001357678,NM_002306	221.18	123.08	24.58	25.85	132.12	178.48	38.93	33.8	18.81	21	25.02	22.17	25.95	31.28	23.65	26.33	3.33	5.48	2.02	2.01	galectin 3
475	ATOX1	NM_004045	220.66	215.34	264.99	288.8	96.46	89.06	205.97	191.05	114.49	104.43	230.15	229.35	285.89	264.95	260.38	250.5	135.12	98.77	61.25	70.02	antioxidant 1 copper chaperone
967	CD63	NM_001257389,NM_001257390,NM_001257391,NM_001257392,NM_001257400,NM_001257401,NM_001267698,NM_001780	220.47	177.76	299.31	279.44	331.6	334.55	170.46	145.6	133.37	137.67	335.72	257.27	292.4	283.78	277.15	225.87	148.27	137.37	140.44	122.66	CD63 molecule
5710	PSMD4	NM_001330692,NM_002810	219.39	214.58	194.56	205.9	184.52	193.51	119.42	115.87	148.1	127.41	174.92	166.08	194.83	175.7	213.82	210.26	187.19	172.3	151.45	149.19	proteasome 26S subunit, non-ATPase 4
6748	SSR4	NM_001204526,NM_001204527,NM_006280	216.54	203.14	403.13	356.13	204.45	203.37	113.8	104.66	101.28	91.41	387.81	314.2	377.6	329.91	431.1	343.14	283	222.51	312.53	244.26	signal sequence receptor subunit 4
10606	PAICS	NM_001079524,NM_001079525,NM_006452	214.56	226.87	214.34	210.01	212.94	198.87	236.45	232.53	246.14	231.73	208.8	221.17	234.27	213.28	205.04	209.18	239.46	205.36	186.68	181.08	phosphoribosylaminoimidazole carboxylase and phosphoribosylaminoimidazolesuccinocarboxamide synthase
5695	PSMB7	NM_002799	214.31	204.62	168.79	162.33	164.9	147.75	169.72	145.58	204.63	168.27	130.65	131.03	142.24	133.79	150.3	143.63	252.72	239.76	171.04	159.15	proteasome subunit beta 7
6472	SHMT2	NM_001166356,NM_001166357,NM_001166358,NM_001166359,NM_005412	213.02	192.99	139.31	159.2	248.69	322.59	146.55	144.87	157.16	161.6	116.27	123.02	133.21	139.15	155.95	170.07	101.05	174.51	182.55	203.87	serine hydroxymethyltransferase 2
8804	CREG1	NM_003851	212.88	195.21	121.62	116.97	138.65	132.94	23.55	21.92	18.66	17.04	106.07	102.98	144.68	144.19	129.11	129.2	372.02	406.73	384.88	412.3	cellular repressor of E1A stimulated genes 1
8721	EDF1	NM_001281297,NM_001281298,NM_001281299,NM_003792,NM_153200	212.58	214.22	181.72	191.13	131.74	148.01	195.12	171.06	191.46	156.38	155.34	132.96	157.56	168.02	181.55	175.15	210.9	172.4	210.21	178.45	endothelial differentiation related factor 1
302	ANXA2	NM_001002857,NM_001002858,NM_001136015,NM_004039	211.83	203.84	25.65	32.59	254.81	280.68	91.06	78.24	112.78	119.71	39.21	36.28	56.73	77.75	45.2	47.84	136.33	167.84	191.97	194.55	annexin A2
7534	YWHAZ	NM_001135699,NM_001135700,NM_001135701,NM_001135702,NM_003406,NM_145690	211.64	196	235.96	228.79	219.87	209.29	218.85	225.43	314.91	363.18	246.25	245.35	255.67	259.32	218.11	227.1	224.24	228.55	197.12	194.84	tyrosine 3-monooxygenase/tryptophan 5-monooxygenase activation protein zeta
7419	VDAC3	NM_001135694,NM_005662	209.66	214.08	220.98	223.5	123.32	113.07	173.99	175.58	177.42	154.73	184.61	184.85	185.65	185.89	179.76	177.74	62.97	58.71	75.64	72.07	voltage dependent anion channel 3
10899	JTB	NM_006694	209.53	228.53	176.22	185.62	236.13	249.5	94.11	96.75	108.93	95.63	160.65	149.33	171.48	161.31	196.17	181.19	260.54	223.91	191.32	169.03	jumping translocation breakpoint
27316	RBMX	NM_001164803,NM_002139	209.04	217.16	189.12	195.15	172.22	153.04	218.19	233.17	202.58	155.48	208.12	221.9	211.64	216.07	255.5	249.45	203.51	176.98	136.56	131.57	RNA binding motif protein, X-linked
6427	SRSF2	NM_001195427,NM_003016	207.57	213.22	231.28	217.2	241.77	209.36	203.49	193.66	240.8	148.24	221.4	210.44	232.02	215.36	213.54	205.86	265.55	201.12	274.43	227.35	serine and arginine rich splicing factor 2
3151	HMGN2	NM_005517	207.28	196.86	188.7	176.1	309.15	274.85	315.66	316.75	340	324.92	202.35	208.45	220.54	189.26	227.12	219.94	300.32	214.83	230.74	210.48	high mobility group nucleosomal binding domain 2
308	ANXA5	NM_001154	206.65	180.72	81.13	87.79	223.74	226.24	108.67	94.56	120.45	125.12	80.14	80.62	103.43	120.78	79.9	77.7	70.06	68.98	85.39	94.37	annexin A5
4738	NEDD8	NM_006156	205.96	215.25	174.24	164.42	128.3	144.39	62.47	56.08	84.42	73.31	117.29	112.5	125.57	141.69	150.75	143.11	138.27	115.1	111.26	101.33	neural precursor cell expressed, developmentally down-regulated 8
2971	GTF3A	NM_002097	205.92	219.05	264.58	241.34	259.88	263.57	261.65	252.75	304.25	272.58	262.8	249.73	267.75	228.71	285.34	262.23	203.63	165.09	234.62	199.18	general transcription factor IIIA
3735	KARS	NM_001130089,NM_005548	205.75	213.37	163.73	160.09	180.14	172.11	198.1	184.83	229.22	201.84	140.14	138.62	157.97	141.15	147.55	145.28	223.01	220.42	249.03	226.39	lysyl-tRNA synthetase
6637	SNRPG	NM_001317165,NM_001317166,NM_001317167,NM_001317168,NM_001317169,NM_001317171,NM_003096	204.68	225.46	166.11	162.36	193.37	216.55	159.13	143.07	162.1	181.81	126.42	124.01	153.53	147.14	164.65	159.2	215.42	201.44	166.49	158.35	small nuclear ribonucleoprotein polypeptide G
30848	CTAG2	NM_020994,NM_172377	203.65	216.71	200.48	205.67	128.48	148.12	0	0	0	0.16	194.65	166.15	166.69	160	143.02	142.57	0	0	23.57	22.83	cancer/testis antigen 2
10549	PRDX4	NM_006406	203.52	199.9	132.65	145.78	117.78	94.45	71.41	65.06	86.87	68.68	126.22	111.52	129.11	145.75	179.66	147.58	289.95	224.11	299.63	254.11	peroxiredoxin 4
84833	ATP5MD	NM_001206426,NM_001206427,NM_032747	203.06	214.01	193.87	205.77	147.75	172.69	151.7	139.04	143.41	136.4	179.44	161.84	168.4	189.39	185.38	205.92	174.94	153.43	117.42	125.71	ATP synthase membrane subunit DAPIT
682	BSG	NM_001322243,NM_001728,NM_198589,NM_198590,NM_198591	202.49	215.87	312.68	319.61	324.73	316.49	213.77	247.51	216.82	176.7	333.63	321.9	358.67	342.06	321.51	310.86	217.89	187.56	186.85	172.35	basigin (Ok blood group)
4729	NDUFV2	NM_021074	202.05	188.78	198.51	211.82	155.47	164.07	124.47	129.9	120.74	131.69	150.26	157.62	193.03	183.34	182.33	183.78	125.17	123.77	439.81	449.49	NADH:ubiquinone oxidoreductase core subunit V2
3146	HMGB1	NM_001313892,NM_001313893,NM_002128	201.5	202.75	144.69	150.96	241.13	228.75	236.35	245.35	230.18	239.56	140.84	142.68	150.85	160	162.66	166.87	140.11	136.61	142.45	143.86	high mobility group box 1
10576	CCT2	NM_001198842,NM_006431	200.68	200.84	157.07	149.16	484.94	449.42	205.76	191.67	240.88	159.2	126.15	118.64	146.5	131.46	149.4	143.42	229.5	195.14	196.36	171.51	chaperonin containing TCP1 subunit 2
10797	MTHFD2	NM_006636	199.87	168.15	90.13	98.24	202.73	249.49	183.25	165.08	145.74	198.32	76	82.07	86.13	101.35	103.1	108.05	117.93	290.03	140.65	175.85	methylenetetrahydrofolate dehydrogenase (NADP+ dependent) 2, methenyltetrahydrofolate cyclohydrolase
11331	PHB2	NM_001144831,NM_001267700	199.58	219.74	294.31	297.13	302.49	341.01	235.54	229.75	261.08	228.27	405.3	387.99	285.32	278.5	291.72	294.64	202.01	223.21	190.48	176.04	prohibitin 2
1329	COX5B	NM_001862	198.88	195.19	247.13	268.09	157.92	184.5	306.3	318.6	229.14	223.06	234.7	218.16	240.8	252.5	263.74	262.78	225.76	205.12	179.23	204.07	cytochrome c oxidase subunit 5B
100128731	OST4	NM_001134693	198.84	216.37	216.33	236.13	248.09	281.61	183.39	159.12	190.95	216.13	191.02	188.11	195.02	212.16	216.58	223.21	246.11	214.06	199.05	218.85	oligosaccharyltransferase complex subunit 4, non-catalytic
10067	SCAMP3	NM_005698,NM_052837	196.89	194.24	188.81	182.03	183.91	179.81	54.53	54.28	71.42	53.83	180.82	173.57	217.87	177.2	175.15	170.25	126.06	108.65	139.1	115.97	secretory carrier membrane protein 3
10412	NSA2	NM_001271665,NM_014886	196.58	177.29	229.31	206.44	116.89	111.54	125.19	113.45	111.91	99.24	209.24	193.83	218.41	210.32	222.65	218.16	207.04	188.78	168.94	152.91	NSA2, ribosome biogenesis homolog
2923	PDIA3	NM_005313	196.46	208.2	195.56	183.78	172.79	144.63	217.22	187.39	204.11	187.83	194.22	187.19	213.5	179.22	186.15	168.87	97.65	80.73	117.75	118.67	protein disulfide isomerase family A member 3
51637	RTRAF	NM_016039	196.08	201.37	137.47	138.37	115.87	127.15	193.18	178.57	100.9	92.68	121.97	125.3	130.67	122.82	147.01	141.02	109.37	98.49	87.19	89.79	RNA transcription, translation and transport factor
1622	DBI	NM_001079862,NM_001079863,NM_001178017,NM_001178041,NM_001178042,NM_001178043,NM_001282633,NM_001282634,NM_001282635,NM_001282636,NM_001352432,NM_020548	195.65	214.5	257.62	285.3	351.64	405.46	395.76	344.01	301.26	335.46	188.49	174.29	217.91	276.69	245.54	248.16	312.6	314.1	307.81	271.31	diazepam binding inhibitor, acyl-CoA binding protein
5684	PSMA3	NM_002788,NM_152132	195.4	186.82	137.6	124.77	113.62	110.52	160.92	139.91	95.43	73.63	108.95	93.41	132.97	118.64	132.7	132.1	129.4	115.19	110.93	104.06	proteasome subunit alpha 3
522	ATP5PF	NM_001003696,NM_001003697,NM_001003701,NM_001003703,NM_001320266,NM_001320267,NM_001685	195.11	227.32	198.9	197.73	194.22	213.42	175.79	201.64	160.85	143.24	208.09	218.86	214.74	230.21	215.19	207.23	132.96	118.34	163.52	171.93	ATP synthase peripheral stalk subunit F6
6277	S100A6	NM_014624	194.75	177.61	0.08	0.08	88.82	164.29	13.45	12.36	8.97	12.97	0	0.18	0	0	0.17	0.09	0	0.08	93.24	78.01	S100 calcium binding protein A6
16	AARS	NM_001605	193.45	186.85	101.13	115.82	162.53	202.67	88.69	93.92	75.6	155.12	82.67	91.87	101.66	111.08	102.32	107.88	111.48	251.36	176.7	221.2	alanyl-tRNA synthetase
10728	PTGES3	NM_001282601,NM_001282602,NM_001282603,NM_001282604,NM_001282605,NM_006601	192.42	202.67	163.04	153.61	339.5	292.15	241.85	229.64	287.62	255.71	155.21	158.49	199.88	154.57	162.37	160.32	256.06	257.58	423.15	397.07	prostaglandin E synthase 3
29956	CERS2	NM_022075,NM_181746	192.36	190.63	158.53	153.38	414.61	408.81	30.75	33.74	33.13	30.18	174.27	169.57	192.4	166.02	172.27	170.39	130.21	135.97	70.1	62.82	ceramide synthase 2
51629	SLC25A39	NM_001143780,NM_001321240,NM_001321241,NM_016016	191.79	210.36	163.97	165.73	225.31	212	178.96	198.53	242.38	233.43	175.99	169.42	187.33	167.52	151.7	153.75	340.9	317.65	310.57	296.94	solute carrier family 25 member 39
7385	UQCRC2	NM_003366	191.3	191.72	121.79	106.28	86.95	92.39	176.88	178.37	152.19	171.93	112.02	101.17	111.62	106.76	120.87	116.47	119.89	130.21	115.98	137.51	ubiquinol-cytochrome c reductase core protein 2
11222	MRPL3	NM_007208	190.72	188.85	121.79	118.68	156.32	155.71	177.36	157.9	200.07	168.12	96.85	104.89	116.4	106.72	137.03	136.05	153.07	135.4	187.49	171.76	mitochondrial ribosomal protein L3
8140	SLC7A5	NM_003486	190.16	188.53	103.82	127.05	212.41	261.24	82.03	83.89	103.4	88.96	100.61	127.15	123.07	111.81	115.34	135.15	128.53	226.78	125.1	132.21	solute carrier family 7 member 5
1345	COX6C	NM_004374	189.44	181.84	190.4	223.91	127.49	158.19	275.83	269.34	191.14	233.21	199.05	198.33	175.57	216.77	236.8	224.23	172.72	228.16	99.4	100.34	cytochrome c oxidase subunit 6C
5725	PTBP1	NM_002819,NM_031990,NM_031991	188.92	207.73	227.26	228.87	186.59	157.79	202.21	208.34	225.81	177.81	242.27	242.56	248.27	235.05	223.66	231.72	159.64	140.02	162.98	147.94	polypyrimidine tract binding protein 1
4710	NDUFB4	NM_001168331,NM_004547	188.54	188.03	158.25	151.87	101.83	129.14	174.77	150.48	181.57	191.95	139.96	119.73	143.09	130.41	155.01	161.67	109.86	99.86	92.61	91.4	NADH:ubiquinone oxidoreductase subunit B4
5931	RBBP7	NM_001198719,NM_002893	188.38	184.31	73.47	74.23	105.06	102.79	93.77	103.31	105.38	127.42	70.39	70.06	73.8	73.62	75.33	75.15	149.25	140.12	158.86	166.1	RB binding protein 7, chromatin remodeling factor
10933	MORF4L1	NM_001265603,NM_001265604,NM_001265605,NM_006791,NM_206839	188.25	171.14	99.63	102.33	161.34	175.74	171.56	165.81	158.9	189.94	88.33	90.68	92.26	97.33	96.29	94.63	117.81	135.6	161.51	172.94	mortality factor 4 like 1
10694	CCT8	NM_001282907,NM_001282908,NM_001282909,NM_006585	187.33	186.69	207.66	196.65	262.06	251.99	289.96	267.15	312.54	258.54	176.71	173.59	211.79	181.7	179	175.55	151.02	143.99	210.15	206.82	chaperonin containing TCP1 subunit 8
4170	MCL1	NM_001197320,NM_021960,NM_182763	187.33	177.7	146.8	158.13	333.5	368.09	40.21	43.09	41.56	43	140.82	151.26	122.48	163.29	205.37	209.91	81.45	97.55	63.58	68.8	MCL1, BCL2 family apoptosis regulator
10262	SF3B4	NM_005850	187.26	189.88	132.84	139.86	128.48	112.03	76.09	75.98	96.31	56.85	151.94	146.63	166.75	138.19	139.46	140.01	120.72	88.14	77.38	61.82	splicing factor 3b subunit 4
55651	NHP2	NM_001034833,NM_017838	186.75	210.51	277.56	270.67	139	153.54	160.78	163.04	142.19	124.61	241.83	240.74	275.78	247.71	268.77	250.38	235.45	186.77	161.42	146.34	NHP2 ribonucleoprotein
128240	NAXE	NM_144772	186.59	209.49	115.44	119.19	97.68	121.11	42.88	41.39	41.07	51.73	110.93	103.92	125.37	107.14	113.75	107.43	232.09	186.04	130.56	120.9	NAD(P)HX epimerase
191	AHCY	NM_000687,NM_001161766,NM_001322084,NM_001322085,NM_001322086	185.72	199.64	152	165.42	146.89	145.88	93.09	104.59	114.98	113.88	147.5	154.13	156.12	163.51	137.89	147.73	132.08	135.85	103.24	92.85	adenosylhomocysteinase
6430	SRSF5	NM_001039465,NM_001320214,NM_006925	184.27	187.3	115.37	109.19	101.17	93.41	71.31	66.51	73.41	70.58	134.16	121.03	111.59	127.89	128.77	123.38	93.39	79.34	63.68	67.88	serine and arginine rich splicing factor 5
220988	HNRNPA3	NM_001330247,NM_001330248,NM_001330249,NM_001330250,NM_001330251,NM_194247	183.71	177.86	113.11	114.56	162.37	164.59	148.39	148.35	149.01	159.02	124.77	132.62	119.1	123.69	117.67	129.75	151.91	143.58	118.65	125.87	heterogeneous nuclear ribonucleoprotein A3
550	AUP1	NM_181575	183.47	192.05	259	240.14	207.82	160.64	165.96	152.04	180.11	109.42	215.15	198.55	255.05	239.19	218.07	212.43	165.36	118.52	250.3	183.39	AUP1, lipid droplet regulating VLDL assembly factor
51073	MRPL4	NM_015956,NM_146387,NM_146388	183.4	205.17	212.62	227.99	196.6	221.04	112.92	123.99	167.23	127.81	186.32	191.35	211.51	189.61	221.1	219.02	150.99	149.78	147	124.78	mitochondrial ribosomal protein L4
4696	NDUFA3	NM_004542	182.43	193.98	213.82	259.16	150.84	185.39	106.83	97.18	105.14	126.69	213.77	208.48	198.18	206.41	246.33	224.33	90.88	87.25	97.63	104.6	NADH:ubiquinone oxidoreductase subunit A3
10945	KDELR1	NM_006801	182.01	188.83	196.09	200.81	275.84	274.86	72.75	71.32	70.38	77.77	183.59	184.86	238.23	213.29	181.8	185.05	113.79	117.35	140.72	140.53	KDEL endoplasmic reticulum protein retention receptor 1
6628	SNRPB	NM_003091,NM_198216	181.38	204.93	210.03	238.85	190.43	217.44	190.66	192.55	245.56	167.53	194.58	179.04	225.93	226.58	220.95	225.77	153.25	172.43	151.7	128.73	small nuclear ribonucleoprotein polypeptides B and B1
22948	CCT5	NM_001306153,NM_001306154,NM_001306155,NM_001306156,NM_012073	181.36	191.12	162.33	159.45	131.08	120.24	161.81	155.53	184.91	141.97	112.99	107.64	153.32	120.11	115.35	111.64	113.24	98.12	97.73	87.54	chaperonin containing TCP1 subunit 5
10480	EIF3M	NM_001307929,NM_006360	181.11	177.55	163.18	155.22	138.56	139.95	172.34	151.64	121.22	105.24	62.12	59.9	137.84	133.53	147.73	138.74	70.61	81.37	152.96	146.53	eukaryotic translation initiation factor 3 subunit M
3157	HMGCS1	NM_001098272,NM_001324219,NM_001324220,NM_001324222,NM_001324223,NM_001324224,NM_001330663,NM_002130	180.27	196.35	32.13	32.91	85.24	98.82	54.83	56.85	46.19	69.99	23.12	25.21	39.17	39.74	19.42	21.47	25.32	53.31	24.39	30.53	3-hydroxy-3-methylglutaryl-CoA synthase 1
7311	UBA52	NM_001033930,NM_001321017,NM_001321018,NM_001321019,NM_001321020,NM_001321021,NM_001321022,NM_003333	179.93	184.81	194.61	203.87	175.17	194.24	195.49	176.98	208.34	178.06	186.89	173.26	197.94	198.79	207.51	195.57	233.69	224.14	205.25	186.41	ubiquitin A-52 residue ribosomal protein fusion product 1
4833	NME4	NM_001286433,NM_001286435,NM_001286436,NM_001286438,NM_001286439,NM_001286440,NM_005009	179.64	197.78	297.15	300.81	98.94	96.63	107.77	97.71	123.12	141.96	240.53	228.15	270.97	265.26	250.47	241.78	80.7	79.31	54.1	40.58	NME/NM23 nucleoside diphosphate kinase 4
8662	EIF3B	NM_001037283,NM_003751	179.56	199.57	175.72	178.07	206.62	184.89	124.11	123.11	164.97	111.65	182.08	183.73	201.98	179.6	174.92	178.25	231.19	185.54	154.45	137	eukaryotic translation initiation factor 3 subunit B
6352	CCL5	NM_001278736,NM_002985	179.39	112.77	10.88	11.23	234.92	252.43	59.23	58.33	87.93	75.23	12.05	12.41	12.51	14.64	23.05	20.79	19.69	34.94	73.56	55.31	C-C motif chemokine ligand 5
79002	TRIR	NM_001329738,NM_001329739,NM_024038	179.38	186.91	241.25	249.99	166.19	173.3	174.84	173.88	175.75	135.68	215.65	195.41	235.71	241.68	263.28	264.32	182.76	171.85	145.34	133.73	telomerase RNA component interacting RNase
5818	NECTIN1	NM_002855,NM_203285,NM_203286	178.74	163.81	3.82	3.24	103.53	88.24	21.86	26.22	28.56	29.55	2.16	3.32	3.69	3.2	6.99	8.37	9.56	9.57	28.05	29.27	nectin cell adhesion molecule 1
9556	ATP5MPL	NM_001127393,NM_004894	178.74	176.14	83.08	86.77	105.53	119.49	131.91	129.21	124.77	129.25	73.33	68.93	68.46	76.76	77.19	83.72	213.94	189.62	70.46	76.47	ATP synthase membrane subunit 6.8PL
4609	MYC	NM_001354870,NM_002467	178.63	232.19	207.56	219.62	273.79	276.7	89.55	80.11	100.95	102.78	179.79	217.37	185.25	189.71	200.36	217.62	275.37	378.39	249.35	240.14	MYC proto-oncogene, bHLH transcription factor
7284	TUFM	NM_003321	178.32	206.8	196.22	201.64	199.31	203.15	181.54	188.35	212.72	176.85	194.17	186.25	199.59	183.07	201.16	206.54	216.45	235.59	258.27	261.08	Tu translation elongation factor, mitochondrial
3925	STMN1	NM_001145454,NM_005563,NM_203399,NM_203401	178.07	175.03	204.24	204.46	196.76	181.15	159.89	170.35	144.93	201.5	205.83	189.1	198.75	215.47	208.91	200.23	311.45	257.91	318.6	279.41	stathmin 1
5111	PCNA	NM_002592,NM_182649	177.77	181.32	121.88	113.81	263.29	206.47	209.01	205.01	257.9	221.56	120.69	104.78	129	114.56	138.09	137.88	193.25	145.59	163.62	144.72	proliferating cell nuclear antigen
7818	DAP3	NM_001199849,NM_001199850,NM_001199851,NM_004632,NM_033657	177.6	168.97	166.04	155.79	169.09	166.79	84.58	76.99	97.72	99.5	134.2	126.28	135.97	133.2	133.71	124.93	153.25	159.15	93.34	92.75	death associated protein 3
6275	S100A4	NM_002961,NM_019554	177.57	150.48	0.11	0.56	254.25	501.96	22.54	19.71	11.98	17.63	0.12	0.49	0.24	0	0.24	0.12	0.12	0.57	298.66	306.69	S100 calcium binding protein A4
27338	UBE2S	NM_014501	176.32	214.08	193.29	222.58	179.64	192.38	179.16	219.94	233.87	214.52	206.68	217.9	257.69	261.81	226.24	233.4	102.91	117.43	127.91	96.3	ubiquitin conjugating enzyme E2 S
6713	SQLE	NM_003129	176.26	179.88	120.3	122.36	124.6	107.63	109.34	110.48	139.8	228.74	93.43	94.1	123.08	125.36	82.45	84.32	93.33	91.11	112.88	110.78	squalene epoxidase
10575	CCT4	NM_001256721,NM_006430	175.62	181.61	126.57	121.54	172.3	162.03	237.33	223.03	252.81	198.17	113.88	112.76	126.59	114.18	114.18	115.38	168.35	165.38	177.34	159.32	chaperonin containing TCP1 subunit 4
11065	UBE2C	NM_001281741,NM_001281742,NM_007019,NM_181799,NM_181800,NM_181801	175.51	183.85	100.41	112.57	157.03	128.06	108.04	114.59	143.95	131.91	76.71	100.07	103.57	110.83	79.13	78.64	1.4	1.17	0.84	0.95	ubiquitin conjugating enzyme E2 C
6633	SNRPD2	NM_004597,NM_177542	174.55	187.43	205.65	227.01	208.52	236.53	188.36	149.77	205.48	206.95	170.63	158.56	175.81	196.06	185.51	182.67	219.96	211.63	152.78	147.41	small nuclear ribonucleoprotein D2 polypeptide
5425	POLD2	NM_001127218,NM_001256879,NM_006230	174.32	192.27	270.15	267.46	184.04	183.37	152.71	152.31	192.57	184.18	222.29	213.46	249.66	220.32	233.56	234.76	292.18	267.29	292.31	265.52	DNA polymerase delta 2, accessory subunit
51506	UFC1	NM_016406	173.85	167.58	142.08	136.81	105.01	122.7	84.29	75.41	80.72	77.97	116.72	115.02	105.64	107.58	102.34	95.73	148.57	113.97	97.65	88.11	ubiquitin-fold modifier conjugating enzyme 1
64776	C11orf1	NM_001330371,NM_022761	173.48	175.34	24.33	24.4	174.62	204.34	60.76	65.27	61.9	74.08	19.32	22.47	17.96	21.39	24.92	21.17	35.91	40	67.94	62.76	chromosome 11 open reading frame 1
5688	PSMA7	NM_002792	173.43	180.24	111.12	113.86	137.35	145.77	220.27	222.25	279.76	217.27	96.88	85.45	108.09	104.74	118.18	116.56	115.47	104.62	118.13	108.76	proteasome subunit alpha 7
5685	PSMA4	NM_001102667,NM_001102668,NM_001330673,NM_001330675,NM_001330676,NM_002789	173.23	170.73	189.65	187.35	136.27	136.34	259.14	228.1	260.97	235.73	155.71	161.95	169.18	166.26	182.53	176.53	146.7	135.49	119.81	119.96	proteasome subunit alpha 4
5901	RAN	NM_001300796,NM_001300797,NM_006325	173.11	182.75	220.05	227.32	250.5	255.2	249.47	240.86	290.45	255.44	186.4	188.68	210.91	196.09	211.74	207.85	242.02	231.48	175.9	159.23	RAN, member RAS oncogene family
5250	SLC25A3	NM_002635,NM_005888,NM_213611	172.88	181.19	242.22	242.51	161.1	160.89	221.91	218.51	231.07	236.28	255.97	249	235.86	235.66	222.09	210.57	276.02	294.92	268.84	267.71	solute carrier family 25 member 3
518	ATP5MC3	NM_001002258,NM_001190329,NM_001689	171.8	175.54	117.16	108.96	103.29	115.3	94.96	82.22	89.29	77.56	94.78	83.35	86.45	89.44	93.46	91.72	84.53	78.2	77.74	69.48	ATP synthase membrane subunit c locus 3
3028	HSD17B10	NM_001037811,NM_004493	171.57	175.76	120.23	128.03	122.69	126.95	108	115.04	124.89	117.52	100.75	92	102.83	99.57	116.27	114.63	138.64	116.79	159.04	149.2	hydroxysteroid 17-beta dehydrogenase 10
5018	OXA1L	NM_005015	171.47	158.25	103.26	108.78	86.69	94.95	66.97	65.13	72.08	71.63	93.62	102.3	92.55	96.25	85.16	92.87	75.42	86.67	78.98	76.57	OXA1L, mitochondrial inner membrane protein
2222	FDFT1	NM_001287742,NM_001287743,NM_001287744,NM_001287745,NM_001287747,NM_001287748,NM_001287749,NM_001287750,NM_001287751,NM_001287756,NM_004462	171.37	184.98	92.62	92.24	158.59	179.45	287.09	278.54	266.71	418.79	62.59	62.67	93.71	91.09	64.15	64.66	206.94	232.82	198.86	202.1	farnesyl-diphosphate farnesyltransferase 1
513	ATP5F1D	NM_001001975,NM_001687	171.18	195.86	196.75	200.42	115.64	133.3	84.59	104.23	97.46	80.13	220.8	211.79	256.09	211.46	209.42	225.47	113.65	134.26	126.87	137.23	ATP synthase F1 subunit delta
51079	NDUFA13	NM_015965	170.91	182.33	159.64	186.13	135.82	156.18	199.62	231.22	174.89	192.08	172.56	155.67	162.02	177.53	183.29	175.42	185.08	163.78	141.02	134.37	NADH:ubiquinone oxidoreductase subunit A13
708	C1QBP	NM_001212	170.38	197.13	100.11	102.74	365.96	371.3	155.62	168.73	195.34	145.39	107.8	106.67	120.36	98.98	110.69	106.46	222.71	231.31	187.51	183.65	complement C1q binding protein
4735	2020-09-02	NM_001008491,NM_001008492,NM_001282972,NM_001282973,NM_001321029,NM_001321030,NM_001321031,NM_001321032,NM_001321033,NM_001321034,NM_001321035,NM_001349287,NM_001349288,NM_001349289,NM_001349290,NM_001349291,NM_001349302,NM_001349304,NM_001349305,NM_001349306,NM_001349307,NM_001349308,NM_001349309,NM_001349310,NM_001349311,NM_001349312,NM_001349313,NM_001349314,NM_001349315,NM_004404,NM_006155	170.38	160.46	116.64	125.76	92.46	92.9	188.3	192.07	177.15	187.1	111	123.3	105.57	120.67	115.85	122.83	65.03	59.36	107.4	107.87	septin 2
1975	EIF4B	NM_001300821,NM_001330654,NM_001417	170.34	167.66	231.24	225.75	311.59	342.19	190.39	190.53	147.86	162.39	237.61	243.18	204.41	219.73	187.48	193.59	189.77	267.99	312.03	314.56	eukaryotic translation initiation factor 4B
6613	SUMO2	NM_001005849,NM_006937	168.51	163.78	206.35	186.46	193.31	181.71	294.03	290.17	307.66	287.13	172.92	169.26	188.33	180.89	194	184.78	316.47	305.15	251.2	249.02	small ubiquitin-like modifier 2
55967	NDUFA12	NM_001258338,NM_018838	168.12	164.6	178.28	164.42	177.71	178.92	209.45	168.36	160.85	142.48	164.21	157.73	148.17	153.37	158.49	151.8	177.44	136.1	126.29	115.73	NADH:ubiquinone oxidoreductase subunit A12
7416	VDAC1	NM_003374	167.87	178.87	363.25	362.66	120.87	123.56	271.43	255.47	273.31	257.04	362.12	359.08	345.5	317.85	347.71	352.12	224.26	223.63	158.05	151.63	voltage dependent anion channel 1
27258	LSM3	NM_014463	167.2	178.33	154.43	163.11	141.36	154.21	240.04	204.84	244.98	216.68	120.1	129.93	121.79	131.27	142.24	155.45	112.68	86.53	107.83	106.7	LSM3 homolog, U6 small nuclear RNA and mRNA degradation associated
2907	GRINA	NM_000837,NM_001009184	166.91	162.62	65.48	73.4	48.34	51.71	124.21	139.67	145.45	126.43	75.89	75.52	70.38	76.35	73.67	86.35	65.94	65.93	120.79	132.01	glutamate ionotropic receptor NMDA type subunit associated protein 1
6929	TCF3	NM_001136139,NM_001351778,NM_001351779,NM_003200	166.08	183.53	314.89	318.07	121.02	125.19	90.48	109.11	129.52	140.43	333.76	330.16	317.76	337.49	278.01	276.4	70.72	75.63	68.97	66.91	transcription factor 3
4190	MDH1	NM_001199111,NM_001199112,NM_001316374,NM_005917	165.84	163.02	219.04	214.84	143.69	154.18	186.57	180.51	150.08	165.76	199.28	173.64	174.25	204.12	216.04	210.59	115.37	96.69	93.63	100.08	malate dehydrogenase 1
5720	PSME1	NM_001281528,NM_001281529,NM_006263,NM_176783	164.91	169.63	145.23	150.42	120.12	138.92	78.58	80.28	79.56	87.5	168.76	161.59	157.01	148.08	181.31	169.74	67.94	71.16	101.45	102.42	proteasome activator subunit 1
6627	SNRPA1	NM_003090	164.81	168.64	64.14	57.35	170.32	149.43	76.4	67.84	95.67	85.48	53.69	56.84	68.13	51.87	70.24	59.83	138.78	139.31	113.97	121.19	small nuclear ribonucleoprotein polypeptide A'
10131	TRAP1	NM_001272049,NM_016292	164.25	195.11	137.6	149.2	155.82	161.59	142.67	144.63	166.05	143.31	130	140.45	136.74	130.37	137.48	142.79	158.62	167.09	220.01	205.21	TNF receptor associated protein 1
192286	HIGD2A	NM_138820	164.23	169.04	185.77	191.36	71.62	86.15	74.37	73.07	44.38	57.08	186.39	177.37	218.68	205.96	195.81	190.56	129.72	107.11	74.87	75.21	HIG1 hypoxia inducible domain family member 2A
1737	DLAT	NM_001931	163.96	164.29	43.42	36.71	271.4	236.28	68.27	65.38	68.14	58.8	42.72	40.26	41.25	35.02	34.34	34.49	43.3	37.71	49.72	45.75	dihydrolipoamide S-acetyltransferase
7453	WARS	NM_004184,NM_173701,NM_213645,NM_213646	163.63	132.03	38.91	41.08	117.02	129.52	188.35	134.64	108.16	106.25	31.88	32.65	38.86	39.3	42.8	40.87	76.67	121.29	50.11	59.38	tryptophanyl-tRNA synthetase
3148	HMGB2	NM_001130688,NM_001130689,NM_002129	162.68	154.47	135.17	149.47	183.1	187.44	187.82	196.09	200.57	280.11	142.32	151.86	137.35	180.33	192.53	190.65	181.4	229.86	173.56	183.02	high mobility group box 2
6510	SLC1A5	NM_001145144,NM_001145145,NM_005628	162.28	157.51	128.69	158.97	199.45	248.79	97.43	87.31	79.84	98.26	114.89	122.19	142.54	134.37	152.26	159.27	115.78	202.21	130.03	140.04	solute carrier family 1 member 5
4725	NDUFS5	NM_001184979,NM_004552	161.4	182.88	239.42	265.47	140.99	165.74	175.16	157.03	157.64	173.62	223.89	205.94	207.06	247.29	239.83	224.84	258.6	257.08	269.78	255.16	NADH:ubiquinone oxidoreductase subunit S5
5993	RFX5	NM_000449,NM_001025603	160.77	143.77	51.66	52.2	73.87	75.11	49.44	53.72	56.77	71.51	46.65	46.22	41.11	48.05	56.43	55.96	46.15	44.24	42.09	43.89	regulatory factor X5
970	CD70	NM_001252,NM_001330332	160.63	145.15	79.21	73.38	164.68	167.2	142.1	141.66	141.91	111.67	46.55	43.77	53.36	54.49	47.08	54.6	13.68	15.94	34.47	33.68	CD70 molecule
6727	SRP14	NM_001309434,NM_003134	159.93	155.64	152.99	146.08	115.84	131.03	146.91	167.06	158.39	155.93	156.34	143.21	164.34	167.63	165.9	162.31	120.52	103.04	110.07	103.26	signal recognition particle 14
10134	BCAP31	NM_001139441,NM_001139457,NM_001256447,NM_005745	159.21	167.96	245.49	256.01	126.62	146.22	84.96	86.83	104.58	90.56	232.33	208.28	217.55	237.85	247.01	237.91	203.53	178.04	211.33	195.02	B cell receptor associated protein 31
908	CCT6A	NM_001009186,NM_001762	158.78	168.03	241.14	222.06	172.26	151.42	181.3	176.72	219.58	159.34	207.63	209.62	258.18	211.37	215.52	207.18	281.66	227.78	162.93	153.3	chaperonin containing TCP1 subunit 6A
353	APRT	NM_000485,NM_001030018	158.52	169.83	166.63	176.84	129.81	144.11	127.83	134.56	176.33	161.82	140.06	130.91	149.92	157.44	188.24	181.25	108.36	115.72	129.19	117.07	adenine phosphoribosyltransferase
8665	EIF3F	NM_003754	158.45	156.48	125.8	123.31	91.72	109.39	73.24	81.09	64.15	75.63	153.84	151.19	153.01	133.09	126.19	116.28	84.64	97	80.6	86.58	eukaryotic translation initiation factor 3 subunit F
29997	NOP53	NM_015710	157.36	150.55	147.94	135.44	87.55	118.21	143.67	169.72	89.39	116.6	151.14	132.55	127.99	145.6	125.64	121.83	68.53	107.18	66.57	69.29	NOP53 ribosome biogenesis factor
9181	ARHGEF2	NM_001162383,NM_001162384,NM_001350110,NM_001350111,NM_001350112,NM_004723	157.32	158.07	94.16	95.02	117.3	112.35	28.45	31.69	29.12	24.92	112.56	98.95	97.85	103.21	98.25	91.88	49.56	60.59	57.51	57.79	Rho/Rac guanine nucleotide exchange factor 2
2316	FLNA	NM_001110556,NM_001456	157.29	163.98	90.7	85.48	86.47	79.14	91.4	110.26	80.95	69.11	116.78	104.88	141.6	131.59	92.31	95.78	65.94	66.97	56.24	68.98	filamin A
10992	SF3B2	NM_006842	157	183.22	146.85	140.81	231.81	211.7	164.46	152.11	192.32	181.05	145.45	142.27	180.56	164.82	117.69	109.17	164.58	161.08	262.07	238.18	splicing factor 3b subunit 2
9352	TXNL1	NM_004786	156.97	148.05	124.86	120.03	137.61	126.12	144.62	115.31	150.22	120.8	103.17	107.25	128.26	113.01	120.34	111.2	148.21	126.92	151.28	150.78	thioredoxin like 1
309	ANXA6	NM_001155,NM_001193544	156.81	165.63	213.49	222.52	105	114.02	130.99	133.82	79.87	102.27	206.89	199.31	176.64	195.52	188.25	188.73	3.56	6.64	37.02	32.08	annexin A6
103	ADAR	NM_001025107,NM_001111,NM_001193495,NM_015840,NM_015841	156.43	157.98	140.28	137.04	120.66	113.15	81.85	77.5	86.16	88.96	134.18	134.7	121.78	119.41	126.88	121.35	98.2	100.41	76.53	82.06	adenosine deaminase, RNA specific
4720	NDUFS2	NM_001166159,NM_004550	155.53	144.62	79.03	84.95	105.41	131.04	34.11	35.14	36.42	42.74	79.88	80.34	75.69	79.93	71.4	67.44	74.07	86.38	48.52	53	NADH:ubiquinone oxidoreductase core subunit S2
10632	ATP5MG	NM_006476	155.15	163.82	166.24	181.16	172.78	175.72	319.03	267.32	280.82	347.5	140.02	131.99	133.1	151.23	162	157	161.59	154.08	179.67	172.62	ATP synthase membrane subunit g
5682	PSMA1	NM_001143937,NM_002786,NM_148976	154.69	150.74	127.13	116.9	117.08	109.62	154.54	141.56	95.14	83.15	113.45	107.7	117.16	110.91	123.19	117.86	99.34	96.66	103.16	103.83	proteasome subunit alpha 1
29968	PSAT1	NM_021154,NM_058179	154.49	118.84	47.97	63.3	97.01	139.43	43.38	41.66	31.21	59.67	37.9	45.72	43.81	54.65	62.9	71.35	11.32	45.14	60.91	80.76	phosphoserine aminotransferase 1
51614	ERGIC3	NM_015966,NM_198398	154.45	148.02	193.69	172.34	120.04	121.88	91.75	88.05	88.11	87.56	206.14	164.7	192.56	182.81	211.78	190.47	100.19	84.27	112.56	98.35	ERGIC and golgi 3
54539	NDUFB11	NM_001135998,NM_019056	154.06	154.44	118.41	127.15	108.72	127.2	93.53	87.77	90.94	85.42	101.49	96.98	106.15	115.26	129.74	119.14	131.04	120.4	132.21	131.94	NADH:ubiquinone oxidoreductase subunit B11
52	ACP1	NM_001040649,NM_004300,NM_007099	153.89	147.23	75.23	73.73	189.82	198.63	68.18	61.61	69.47	75.05	60.43	63.99	69.44	67.59	66.57	66.86	54.51	50.17	56.83	50.53	acid phosphatase 1
9689	BZW1	NM_001207067,NM_001207068,NM_001207069,NM_001321688,NM_001321690,NM_001321691,NM_001321693,NM_001321694,NM_014670	153.61	139.89	72.64	70.22	108.43	98.04	119.85	114.9	142.39	119.59	65.79	66.33	64.91	65	71.04	73.32	65.56	59.92	65.2	61.37	basic leucine zipper and W2 domains 1
51094	ADIPOR1	NM_001290553,NM_001290557,NM_001290629,NM_015999	153.01	149.98	111.03	99.38	99.09	95.54	92.94	96.28	92.03	97.41	103.8	96.28	114.06	102.74	101.8	95.99	92.1	90.72	105.34	98.89	adiponectin receptor 1
204	AK2	NM_001199199,NM_001319139,NM_001319140,NM_001319141,NM_001319142,NM_001319143,NM_001625,NM_013411	152.86	159.84	199.3	192.54	148.86	141.65	249.22	230	243.22	207	171.83	165.01	190.79	164.68	182.06	192.67	280.13	215.85	272.88	251.77	adenylate kinase 2
4061	LY6E	NM_001127213,NM_002346	152.7	163.17	382.22	337.68	103.23	111.41	143	129.22	138.8	143.26	261.69	211.9	311.36	285.13	356.09	312.6	103.01	105.31	105.45	111.18	lymphocyte antigen 6 family member E
8815	BANF1	NM_001143985,NM_003860	152.39	170.66	172.77	173.6	138.22	152.75	170.12	183.75	216.35	202.39	140.85	153.55	189.62	189.76	200.68	193.34	263.6	221.31	428.55	391.07	barrier to autointegration factor 1
3150	HMGN1	NM_004965	151.64	142.02	188.67	194.57	179.01	173.38	260.79	286.79	265.44	302.54	198.66	194.43	191.76	187.13	206.27	205.18	167.1	165.75	209.45	200.97	high mobility group nucleosome binding domain 1
10963	STIP1	NM_001282652,NM_001282653,NM_006819	151.35	159.38	209.12	188.71	173.95	147.46	135.84	114.7	171.91	127.26	188.88	176.23	219.86	162.34	165.89	158.62	278.03	223.67	357.5	277.53	stress induced phosphoprotein 1
3615	IMPDH2	NM_000884	151.35	168.12	147.21	144.25	229.81	235.65	76.17	72.82	104.63	103.98	138.26	129.15	160.2	144.09	138.18	137.86	158.71	199.08	225.69	209	inosine monophosphate dehydrogenase 2
10960	LMAN2	NM_006816	151.04	156.65	268.24	266.34	120.92	117.77	148.58	159.73	112.12	97.04	239.13	220.72	273.35	269.04	269.68	263.13	122.73	100.79	130.74	114.49	lectin, mannose binding 2
166	AES	NM_001130,NM_198969,NM_198970	150.85	154.39	257.61	257.99	160.12	195.07	170.59	179.25	176.91	208.91	279.25	255.37	258.4	245.34	233.74	238.42	191.08	179.78	119.35	112.88	amino-terminal enhancer of split
6428	SRSF3	NM_003017	150.77	156.23	138.17	135.06	150.29	133.54	115.26	110.75	115.49	88.07	118.16	112.15	122.93	124.3	130.93	127.27	141.22	112.42	99.99	96.01	serine and arginine rich splicing factor 3
6391	SDHC	NM_001035511,NM_001035512,NM_001035513,NM_001278172,NM_003001	150.42	139.8	59.79	59.54	89.78	90.36	37.38	28.44	37.96	39.22	50.93	52.48	37.51	39.73	49.85	46.26	11.26	9.94	47.61	46.23	succinate dehydrogenase complex subunit C
5546	PRCC	NM_005973	150.14	156.6	69.05	69.76	116.53	111.05	49.59	46.69	59.76	43.23	72.49	76.77	74.91	64.57	70.46	64.61	94.82	79.12	63.54	58.66	papillary renal cell carcinoma (translocation-associated)
5094	PCBP2	NM_001098620,NM_001128911,NM_001128912,NM_001128913,NM_001128914,NM_005016,NM_031989	150.06	151.04	192.02	191.54	247.96	237.43	199.19	187.33	216.56	205.89	204.26	202.33	219.25	201.34	182.8	185.9	221.11	217.84	231.18	225.45	poly(rC) binding protein 2
2969	GTF2I	NM_001163636,NM_001280800,NM_001518,NM_032999,NM_033000,NM_033001	149.88	151.39	132.54	141.65	117.27	109.38	102.35	104.4	109.45	101.74	154.33	168.1	133.45	144.59	143.43	143.2	122.23	102.97	74.34	75.61	general transcription factor IIi
1164	CKS2	NM_001827	149.48	153.11	126.14	125.1	115.05	123.28	126.2	125.01	144.89	154.07	89.18	98.48	102.12	111.3	115.32	121.66	168.64	181.06	150.79	131.55	CDC28 protein kinase regulatory subunit 2
527	ATP6V0C	NM_001198569,NM_001694	149.42	160.18	170.58	174.62	123.64	121.17	144.31	148.34	164.42	130.96	191.51	202.33	234.59	171.04	171.74	186.52	119.72	111.07	213.1	190.94	ATPase H+ transporting V0 subunit c
26472	PPP1R14B	NM_138689	149.36	168.85	346.52	341.7	147.57	158.21	80.82	78.86	100	96.66	322.7	299.77	323.91	289.33	352.3	322.58	291.04	276	348.01	328.85	protein phosphatase 1 regulatory inhibitor subunit 14B
9141	PDCD5	NM_004708	149.01	153.81	187.66	183.02	197.95	201.23	193.42	151.12	200.22	147.64	148	145.44	155.69	156.12	154.56	159.81	162.73	129.37	138.42	117.62	programmed cell death 5
23471	TRAM1	NM_001317804,NM_001317805,NM_014294	148.65	145.49	467.38	430.6	185.26	160.74	92.91	74.15	63.74	62.84	363.72	355.55	424.35	417.62	393.45	373.52	54.3	55.72	116.76	113.32	translocation associated membrane protein 1
4791	NFKB2	NM_001077494,NM_001261403,NM_001288724,NM_001322934,NM_001322935,NM_002502	148.57	147.23	46.33	50.11	54.6	59.38	68.06	69.69	75.61	46.73	44.53	49.89	37.39	51.38	51.59	52.33	30.27	48.34	34.94	36.65	nuclear factor kappa B subunit 2
10155	TRIM28	NM_005762	148.44	165.03	129.18	134.8	188.95	168.58	202.39	219.05	267.63	202.58	138.99	146.05	143.99	129.26	119.42	123.04	120.07	107.65	163.21	152.16	tripartite motif containing 28
8666	EIF3G	NM_003755	147.82	152.62	194.36	208.93	140.17	148.8	140.86	136.77	172.04	146.39	192.6	192.07	206.54	202.41	199.61	199.04	147.38	147.29	164.17	150.75	eukaryotic translation initiation factor 3 subunit G
11315	PARK7	NM_001123377,NM_007262	147.48	146.56	186.77	194.82	123.36	131.48	193.14	190.79	213.96	212.11	153.76	153.31	165.56	182.55	178.28	180.29	240.07	204.49	300.38	269.93	Parkinsonism associated deglycase
51107	APH1A	NM_001077628,NM_001243771,NM_001243772,NM_016022	146.68	140.04	158.71	155.29	121.02	132.01	69.15	69.47	87.56	78.1	138.01	130.55	143.47	143.58	158.53	157.26	137.15	132.84	103.18	90.66	aph-1 homolog A, gamma-secretase subunit
10452	TOMM40	NM_001128916,NM_001128917,NM_006114	146.55	159.78	160.28	157.89	151.58	137.95	156.25	152.74	197.82	99.53	136.51	136.93	171.65	137.04	142.59	146.46	143.91	108.84	90.44	75.97	translocase of outer mitochondrial membrane 40
103910	MYL12B	NM_001144944,NM_001144945,NM_033546	146.25	134.88	103.04	96.59	122.16	116.81	191.5	163.96	154.78	168.5	104.02	96.37	115.89	109.15	111.72	103.27	141.63	139.16	145.32	146.1	myosin light chain 12B
11151	CORO1A	NM_001193333,NM_007074	146.04	184.14	28	34.17	272.24	346.24	257.75	322.22	229.15	286.52	18.11	22.39	21.33	30.09	30.69	32.71	37.66	73.47	308.25	280.59	coronin 1A
29927	SEC61A1	NM_013336	145.7	143.53	183.26	190.49	191.7	176.52	104.95	94.95	128.48	90.49	168.8	174.89	195.14	190.96	196.42	202.72	109.88	77.38	143.25	142.42	Sec61 translocon alpha 1 subunit
81502	HM13	NM_030789,NM_178580,NM_178581,NM_178582	145.16	152.02	214.1	213	147.67	147.34	107.63	82.04	102.87	63.31	181.57	176.6	223.83	207.62	215.03	195.59	130.48	95.86	178.81	160.47	histocompatibility minor 13
7879	RAB7A	NM_004637	145.13	134.45	81.53	77.94	121.61	128.75	106.54	118.97	123.6	123.41	80.24	83.7	89.66	84.77	96.61	104.93	81.71	84.35	71.35	70.33	RAB7A, member RAS oncogene family
1431	CS	NM_004077	144.43	152.15	131.88	129.47	223.07	211.75	107.55	102.9	118.25	117.55	152.91	160.62	140.11	125.21	125.87	132.07	114.03	118.34	139.97	142	citrate synthase
10476	ATP5PD	NM_001003785,NM_006356	143.97	147.66	267.96	269.16	122.94	123.59	271.88	238.28	209.03	197.34	236.1	216.55	238.35	235.91	256.22	238.88	249.11	209.22	209.91	191.37	ATP synthase peripheral stalk subunit d
7277	TUBA4A	NM_001278552,NM_006000	143.86	168.91	105.73	89.83	154.22	107.47	114.19	98.27	155.62	109.84	90.62	84.61	110.37	81.16	101.32	95.2	143.47	75.02	71.82	63.01	tubulin alpha 4a
5202	PFDN2	NM_012394	143.61	152.14	84.82	82.7	129.85	138.74	56.04	55.8	75.84	66.55	81.26	72.25	83.55	73.21	76.74	65.67	123.02	123.65	74.19	70.61	prefoldin subunit 2
5714	PSMD8	NM_002812	143.37	136.73	198.33	185.6	143.26	132.89	151.79	148.31	178.84	164.94	165.29	154.54	197.16	170.88	190.02	178.17	70.39	63.75	86.95	73	proteasome 26S subunit, non-ATPase 8
8409	UXT	NM_004182,NM_153477	143.1	146.75	101.23	104.08	88.52	111.53	125.81	117.26	95.97	105.01	90.02	80.61	87.29	94.43	111.49	96.88	147.95	138.62	136.79	118.78	ubiquitously expressed prefoldin like chaperone
90701	SEC11C	NM_001307941,NM_033280	143.04	121.65	172.88	148.78	203.75	180.44	223.52	169.74	180.1	142.49	155.25	115.74	157.18	139.76	173.16	138.83	306.81	258.01	439.86	381.75	SEC11 homolog C, signal peptidase complex subunit
4713	NDUFB7	NM_004146	142.99	151.28	226.37	240.44	119.85	157.62	128.57	126.06	135.11	120.5	177.96	172.26	206.21	217.33	233.3	241.01	148.31	138.87	106.73	99.56	NADH:ubiquinone oxidoreductase subunit B7
2171	FABP5	NM_001444	142.74	161.97	219.29	253.11	264.08	270.9	235.34	202.67	325.06	264.35	162.87	176.69	200.53	199.51	231.6	236.03	0.62	0.46	22.44	17.03	fatty acid binding protein 5
26354	GNL3	NM_014366,NM_206825,NM_206826	142.7	148.28	127.47	116.31	181.79	162.09	70.17	62.11	89.56	65.24	112.85	108.66	117.65	111.28	126.26	114.91	132.51	104.28	153.86	126.58	G protein nucleolar 3
6923	ELOB	NM_007108,NM_207013	142.05	146.95	128.76	148.62	90.06	109.98	113.1	117.26	126.6	120.73	122.79	125.05	127.94	128.67	151.88	148.9	89.99	91.05	135.75	136.74	elongin B
84246	MED10	NM_032286	141.05	127.19	31.36	35.81	71.75	76.62	28.47	21.56	30.16	21.35	20.83	18.65	20.07	22.11	23.94	22.61	8.82	9.02	13.49	13.77	mediator complex subunit 10
28972	SPCS1	NM_014041	140.96	135.85	333.93	322.28	198.2	209.92	51.07	44.47	58.8	57.61	260.78	258.27	285.68	262.28	310.98	264.78	124.39	120.97	260.64	226.2	signal peptidase complex subunit 1
2280	FKBP1A	NM_000801,NM_001199786,NM_054014	140.92	144.78	181.51	184.09	245.45	222.23	230.17	233.48	274.39	252.05	188.23	198.18	202.96	186.67	195.3	197.48	249.96	236.02	203.11	190.32	FK506 binding protein 1A
65005	MRPL9	NM_001300733,NM_031420	140.29	151.94	100.37	107.49	103.87	106.56	46.15	48.6	58.35	47.55	89.86	91.16	96.12	98.6	107.15	106.68	87.01	78.89	64.49	63.23	mitochondrial ribosomal protein L9
8664	EIF3D	NM_003753	139.68	142.66	146.25	141.57	125.71	129.28	273.66	268.29	249.23	235.54	138.78	136.25	142.63	144.86	142.81	137.36	170.84	198.73	214.35	201.92	eukaryotic translation initiation factor 3 subunit D
6950	TCP1	NM_001008897,NM_030752	139.54	142.47	71.89	68.4	206.22	176.72	238.1	221.91	303.09	222.16	68.81	70.94	83.81	62.78	70.07	69.18	271.81	218.3	263.34	247.38	t-complex 1
10528	NOP56	NM_006392	139.43	146.21	143.46	133.43	214.28	176.74	170.33	157.08	207.05	113.92	147.44	140.02	147.36	127.84	145.09	140.78	134.63	92.48	137.73	106.14	NOP56 ribonucleoprotein
4670	HNRNPM	NM_001297418,NM_005968,NM_031203	139.31	144.85	144.49	153.98	145.86	130.7	173.8	155.97	205.48	112.9	169.44	173.22	161.91	156.41	147.7	157.47	162.88	138.82	123.95	107.48	heterogeneous nuclear ribonucleoprotein M
122060	SLAIN1	NM_001040153,NM_001242868,NM_001242869,NM_001242870,NM_001242871,NM_144595	139.19	149.04	71.36	70.3	47.74	38.18	29.93	30.78	38.4	38.42	74.22	78.41	67.05	75.26	103.47	96.24	11.49	15.01	0.06	0.28	SLAIN motif family member 1
1434	CSE1L	NM_001256135,NM_001316	139.17	146.01	100.49	98.25	138.44	113.22	111.33	108.75	124.19	102.68	90.79	101.45	102.96	88.23	90.61	87.37	111.1	96.71	99.46	103.24	chromosome segregation 1 like
10212	DDX39A	NM_005804	138.88	148.38	164.43	176.69	161.85	138.84	150.81	137.97	171.05	92.43	146.03	142.61	163.79	163.9	153.31	161.85	134.88	108.42	99.66	82.92	DExD-box helicase 39A
7386	UQCRFS1	NM_006003	138.68	144.55	110.86	116.92	101.56	116.52	96.12	101.44	89.75	95.47	105.1	96.62	105.48	111.96	112.4	111.06	76	71.24	59.88	52.5	ubiquinol-cytochrome c reductase, Rieske iron-sulfur polypeptide 1
23478	SEC11A	NM_001271918,NM_001271919,NM_001271920,NM_001271921,NM_001271922,NM_014300	137.71	119.68	121.81	125.52	91.08	103.06	83.57	80.92	68.05	77.44	106.98	95.71	99.3	104.94	108.48	115.72	71.69	82.5	85.49	87.59	SEC11 homolog A, signal peptidase complex subunit
4191	MDH2	NM_001282403,NM_001282404,NM_005918	137.4	148.24	201.86	196.12	159.02	181.45	225.11	241.17	218.46	217.87	244.72	238.03	258.73	208.9	201.12	209.26	181.73	161.11	131.87	137.61	malate dehydrogenase 2
64710	NUCKS1	NM_022731	137.07	125.21	46.41	47.49	58.99	57.87	53.02	57.84	55.77	61.54	50.79	55.55	48.36	55.96	46.71	49.23	71.91	72.74	52.45	58.47	nuclear casein kinase and cyclin dependent kinase substrate 1
3192	HNRNPU	NM_004501,NM_031844	137.02	134.41	150.25	157.36	115.98	114.32	151.87	159.04	168.19	132.29	180.28	196.63	162.13	159.98	151.71	157.26	151.23	153.99	118.39	112.74	heterogeneous nuclear ribonucleoprotein U
1978	EIF4EBP1	NM_004095	136.72	121.41	148.26	178.59	195.31	249.42	59	65.72	39.73	71.96	118.4	124.27	152.93	154.67	153.73	157.51	116.26	173.87	97.05	115.84	eukaryotic translation initiation factor 4E binding protein 1
8992	ATP6V0E1	NM_003945	136.64	126.58	202.8	194.18	107.19	101.74	167.96	164.62	107.09	83.81	153.55	146.55	187.97	178.76	203.39	190.84	124.09	98.85	67.2	60.68	ATPase H+ transporting V0 subunit e1
5880	RAC2	NM_002872	136.62	140.99	134.82	144.62	156.34	189.19	111.75	123.23	125.08	157.82	109.8	107.93	123.27	132.42	144.69	154.21	39.06	47.99	157.16	174.08	Rac family small GTPase 2
7417	VDAC2	NM_001184783,NM_001184823,NM_001324087,NM_001324088,NM_001324089,NM_001324090,NM_003375	135.75	139.47	175.16	169.94	123.39	119.61	194.41	184.44	183.08	155.16	168.86	167.49	183.15	159.99	159.97	163.89	127.54	113.81	99.14	94.82	voltage dependent anion channel 2
10521	DDX17	NM_001098504,NM_006386	135.66	131.64	119.75	116.05	79.11	71.73	95.39	97.74	80.48	100.84	136.9	137.09	126.4	135.94	125.04	134.5	119.01	91.57	80.88	93.34	DEAD-box helicase 17
2665	GDI2	NM_001115156,NM_001494	135.48	127.49	148.07	143.56	169.89	159.78	117.64	117	107.16	102.47	129.55	134.49	147.3	138.73	134.95	139.15	228.05	205.21	183.27	165.89	GDP dissociation inhibitor 2
7384	UQCRC1	NM_003365	135.28	140.64	152.91	159.01	91.53	105.94	64.54	68.4	57.69	58.02	158.86	141.65	154.67	145.75	145.37	148.55	75.28	79.9	61.64	62.57	ubiquinol-cytochrome c reductase core protein 1
375	ARF1	NM_001024226,NM_001024227,NM_001024228,NM_001658	135.16	136.12	316.68	334.04	138.99	147.84	243.64	245.79	268.88	258.35	327.66	317.17	369.01	340.13	331.75	313.22	334.69	308.86	437.5	469.81	ADP ribosylation factor 1
55969	C20orf24	NM_001199534,NM_018840,NM_199483	134.98	131.07	149.96	132.75	109.29	93.92	93.39	76.85	135.83	79.75	113.3	91.33	117.46	92.91	122.24	114.44	82.8	62.54	101.68	85.42	chromosome 20 open reading frame 24
59286	UBL5	NM_001048241,NM_024292	134.97	139.96	201.4	228.87	120.86	156.03	110.09	121.31	135.06	121.78	166.85	184.37	179.77	212.02	221.76	218.83	157.47	159.34	147.19	161.82	ubiquitin like 5
7037	TFRC	NM_001128148,NM_001313965,NM_001313966,NM_003234	134.48	146.88	140.28	126.97	166.48	109.01	132.66	125.23	145.21	100.69	125.94	110.48	138.7	132.56	118.63	131.02	131.92	66.97	56.65	53.85	transferrin receptor
26147	PHF19	NM_001009936,NM_001286840,NM_001286842,NM_001286843,NM_015651	134.09	139.01	130.3	137.35	69.25	56.9	28.41	32.35	36.05	38.84	150.17	150.23	125.82	138.11	116.3	123.42	274.8	266.96	53.76	49.35	PHD finger protein 19
9584	RBM39	NM_001242599,NM_001242600,NM_001323422,NM_001323423,NM_001323424,NM_004902,NM_184234	133.58	124.59	88.64	90.28	93.08	94	90.51	80.11	81.62	78.14	87.28	87.88	82.18	93.18	86.82	90.55	78.44	66.55	61.55	57.31	RNA binding motif protein 39
29089	UBE2T	NM_001310326,NM_014176	133.41	128.68	101.23	100.75	85.02	78.83	98.41	100.87	101.69	106.39	95.71	97.73	114.98	101.38	90.03	81.6	71.11	74.4	86.15	75.51	ubiquitin conjugating enzyme E2 T
51604	PIGT	NM_001184728,NM_001184729,NM_001184730,NM_015937	133.39	130.87	107.45	105.62	108.08	94.99	28.11	30.54	35.54	32.42	108.85	106.5	103.34	97.69	95.62	88.1	70.74	58.62	88.13	77.77	phosphatidylinositol glycan anchor biosynthesis class T
5634	PRPS2	NM_001039091,NM_002765	133.18	120.27	28.39	29.26	90.9	79.77	35.8	35.82	41.34	44.34	35.21	36.71	66.76	61.97	46.19	45.95	40.91	45.85	33.8	37.84	phosphoribosyl pyrophosphate synthetase 2
8125	ANP32A	NM_006305	133.18	132.77	139.07	147.19	115.25	110.97	141.94	132.34	155.87	138.27	152.22	167.41	163.15	161.8	142.1	149.46	251.82	241.52	141.32	134.51	acidic nuclear phosphoprotein 32 family member A
9782	MATR3	NM_001194954,NM_001194955,NM_001194956,NM_001282278,NM_018834,NM_199189	132.99	124.95	121.5	120.66	97.64	92.81	118.59	118.39	118.01	128.69	128.72	137.05	124.83	124.07	125.27	123.74	126.19	115.17	70.89	80.76	matrin 3
7009	TMBIM6	NM_001098576,NM_003217	132.97	123.25	225.88	229.16	277.5	284.13	218.97	218.49	206.25	222.46	201.52	195.85	216.98	238.6	236.52	227.71	143.85	138.27	272.45	264.16	transmembrane BAX inhibitor motif containing 6
11047	ADRM1	NM_001281437,NM_001281438,NM_007002,NM_175573	132.83	147.41	120.06	122.67	162.08	142.76	138.13	126.7	222.85	116.91	98.16	94.68	125.15	115.23	139.37	136.88	125.14	87.28	101.76	84.56	adhesion regulating molecule 1
5160	PDHA1	NM_000284,NM_001173454,NM_001173455,NM_001173456	132.53	131.59	47.72	52.31	73.68	75.64	52.7	49.64	44.5	42.28	53.78	53.72	48.55	48.57	49.11	49.02	80.38	79.23	57.72	60.78	pyruvate dehydrogenase E1 alpha 1 subunit
23524	SRRM2	NM_016333	132.09	148.2	117.72	119.44	87.82	75.51	111.83	130.3	128.01	136	163.71	154.51	147.72	145.21	120.55	125.95	87.84	63.82	118.82	138.3	serine/arginine repetitive matrix 2
5245	PHB	NM_001281496,NM_001281497,NM_001281715,NM_002634	131.89	146.08	169.48	154.6	243.89	222.49	189.23	177.68	219.7	159.53	128.08	120.14	154	128.78	153.9	145.38	214.59	171.32	193.14	159.18	prohibitin
3030	HADHA	NM_000182	131.51	126.82	120.3	121.07	108.95	116.7	155.09	158.38	122.64	156.13	122.2	118.7	123.63	126.47	121.25	121.8	128.65	145.52	119.69	120.55	hydroxyacyl-CoA dehydrogenase trifunctional multienzyme complex subunit alpha
6742	SSBP1	NM_001256510,NM_001256511,NM_001256512,NM_001256513,NM_003143	131.41	141.64	281.37	268.96	227.25	213.33	193.23	177.7	209.09	140.45	253.27	252.49	226.51	217.43	262.31	274.3	230.59	192.64	277.82	236.34	single stranded DNA binding protein 1
23451	SF3B1	NM_001005526,NM_001308824,NM_012433	130.6	119.13	85.26	89.8	97.15	97.75	107.76	109.12	107.14	119.87	91.86	96.65	84.31	95.42	87.78	91.33	117.13	116.15	97.48	104.74	splicing factor 3b subunit 1
396	ARHGDIA	NM_001185077,NM_001185078,NM_001301240,NM_001301241,NM_001301242,NM_001301243,NM_004309	130.31	156.41	198.82	199.25	223.53	185.33	194.94	184.09	251.84	157.17	221	212.3	242.83	189.69	204.54	201.38	259.09	186.22	230.59	183.67	Rho GDP dissociation inhibitor alpha
6726	SRP9	NM_001130440,NM_003133	130.3	127.5	308.75	306.41	118.96	114.38	163.71	150.56	156.65	177.05	232.16	241.78	244.85	283.26	244.84	240.21	309.56	248.25	257.96	233.91	signal recognition particle 9
57823	SLAMF7	NM_001282588,NM_001282589,NM_001282590,NM_001282591,NM_001282592,NM_001282593,NM_001282594,NM_001282595,NM_001282596,NM_021181	130.23	156.96	152.94	146.16	91.91	88.56	25.98	20.19	32.08	25.75	172.34	179.98	105.52	123.78	216.23	175.13	0.27	0.41	0.74	0.82	SLAM family member 7
1653	DDX1	NM_004939	130.2	130.28	61.77	61.87	252.56	229.55	68.5	63.92	76.94	50.18	59.52	59.52	62.23	56.95	58.56	61.87	77.65	73.04	64.36	65.1	DEAD-box helicase 1
81552	VOPP1	NM_001284282,NM_001284283,NM_001284284,NM_001321242,NM_001321243,NM_001321244,NM_001321246,NM_001321247,NM_001321248,NM_001321249,NM_001321250,NM_001321251,NM_030796	130.12	130.06	337.92	332.33	102.19	95.98	83.71	82.82	100.87	78.66	333.92	303.53	356.38	353.83	446.1	443.04	82.61	72	93.85	110.34	VOPP1, WBP1/VOPP1 family member
5700	PSMC1	NM_001330212,NM_002802	130.1	123.58	43.68	42.52	86.37	80.53	50.35	47.2	70.3	56.45	39.86	38.58	43.9	40.21	44.83	39.92	150.56	127.94	70.08	67.45	proteasome 26S subunit, ATPase 1
7307	U2AF1	NM_001025203,NM_001025204,NM_006758	130.05	132.35	132.58	131.77	144.44	116.82	172.37	149.95	185.29	130.99	107.1	105.95	122.17	112.75	118.4	115.78	128.08	80.72	130.86	116.65	U2 small nuclear RNA auxiliary factor 1
55299	BRIX1	NM_018321	130.03	133.51	71.12	65.8	105.54	99.56	88.05	80.67	103.81	66.95	62.81	59.94	71.47	58.21	62.43	60.62	68.02	50.52	52.41	49.1	BRX1, biogenesis of ribosomes
5713	PSMD7	NM_002811	129.66	125.69	93.55	84.33	116.36	113.15	82.89	76.96	104.68	93.89	78.67	73.58	94.76	79.09	86.47	84.34	127.97	118.27	142.84	136.03	proteasome 26S subunit, non-ATPase 7
471	ATIC	NM_004044	129.66	137.47	82.65	79.23	92.33	94.44	154.75	150.56	179.23	140.11	77.74	81.98	91.12	76.07	79.99	78.17	164.1	157.24	103.68	89.3	5-aminoimidazole-4-carboxamide ribonucleotide formyltransferase/IMP cyclohydrolase
79144	PPDPF	NM_001353423,NM_024299	129.62	133.29	54.46	49.62	54.32	66.41	42.95	54.95	52.09	79.32	70.08	62.17	87.81	58.33	64.51	61.44	42.93	46.74	63.17	70.26	pancreatic progenitor cell differentiation and proliferation factor
6520	SLC3A2	NM_001012662,NM_001012664,NM_001013251,NM_002394	129.55	114.43	62.59	71.47	125.1	172.43	49.5	45.2	57.72	57.95	49	58.08	59.23	61.45	65.59	73.66	71.68	148.47	93.97	96.16	solute carrier family 3 member 2
4714	NDUFB8	NM_001284367,NM_001284368,NM_005004	129.45	131.86	117.02	144.11	88.44	100.56	129.94	134.81	124.01	130.95	123.25	125.51	111.49	131.38	145.01	152.8	99.95	96.61	79.09	74.01	NADH:ubiquinone oxidoreductase subunit B8
3184	HNRNPD	NM_001003810,NM_002138,NM_031369,NM_031370	128.87	137.19	199.49	206.01	193.83	171.16	245.87	232.38	262.41	254.75	218.67	233.49	229.17	200.15	187.78	199.5	238.13	197.52	151.31	166.6	heterogeneous nuclear ribonucleoprotein D
11316	COPE	NM_001330469,NM_007263,NM_199442,NM_199444	128.82	142.63	160.34	179.14	166.93	201.56	105.31	110.11	97.27	102.39	143.56	131	164.46	158.96	176.87	167.13	155.2	153.15	209.51	230.62	coatomer protein complex subunit epsilon
5176	SERPINF1	NM_001329903,NM_001329904,NM_001329905,NM_002615	128.77	121.72	1	0.91	313.85	381.18	0.65	1.06	1.17	1	0.88	0.52	1.22	0.56	1.16	1.16	1.3	0.64	0.46	0.57	serpin family F member 1
7832	BTG2	NM_006763	128.41	119.58	37.41	39.29	85.49	108.56	19.35	20.84	16.05	27.61	42.49	39.13	28	45.43	41.97	42.19	14.59	21.25	40.83	48.44	BTG anti-proliferation factor 2
10094	ARPC3	NM_001278556,NM_001287222	128.3	126.48	205.09	203.3	143.85	166.99	238.39	249.95	233.89	258.4	192.86	175.54	194.5	194.35	204.59	197.02	236.41	203.52	219.43	209.27	actin related protein 2/3 complex subunit 3
4779	NFE2L1	NM_001330261,NM_001330262,NM_003204	128.22	111.79	35.39	38.82	72.95	91.48	68.42	62.67	52.76	63.28	31.81	32.64	32.53	39.01	40.89	42.84	42.86	52.69	45.1	55.62	nuclear factor, erythroid 2 like 1
6421	SFPQ	NM_005066	128.08	135.44	164.96	170.76	148.89	125.94	184.56	179.98	188.12	101.05	183.18	192.24	166.32	169.7	158.54	168.26	169.47	132.92	137.49	110.58	splicing factor proline and glutamine rich
3185	HNRNPF	NM_001098204,NM_001098205,NM_001098206,NM_001098207,NM_001098208,NM_004966	128.06	128.2	152.45	147.78	160.11	151.35	159.77	154.43	176.18	140.98	139.64	131.31	143.12	139.74	147.8	147.13	142.19	137.83	120.79	107.79	heterogeneous nuclear ribonucleoprotein F
26528	DAZAP1	NM_001352033,NM_001352034,NM_001352035,NM_018959,NM_170711	127.99	150.24	173.15	176.11	145.52	161.34	134.21	135.07	168.38	165.72	190.53	187.03	182.46	180.77	166.54	179.46	175.59	196.2	136.37	148.62	DAZ associated protein 1
5464	PPA1	NM_021129	127.56	133.65	227.36	220	199.63	191.36	141.95	142.64	145.42	122.11	219.3	202.01	216.6	209.15	220.13	229.09	170.69	175.37	174.66	159.54	pyrophosphatase (inorganic) 1
9232	PTTG1	NM_001282382,NM_001282383,NM_004219	127.48	132.71	261.66	291.55	79.2	95.35	168.37	181.36	103.36	170.49	204.73	234.18	224.55	282.65	263.87	273.48	155.35	191.27	110.2	115.52	pituitary tumor-transforming 1
374291	NDUFS7	NM_024407	127.44	125.65	159.9	165.22	63.91	77.66	57.34	70.48	57.23	59.13	156.18	141.4	162.04	151.12	174.68	162.58	65.24	74.65	56.94	56.25	NADH:ubiquinone oxidoreductase core subunit S7
51253	MRPL37	NM_001330602,NM_016491	127.37	120.31	161.76	172.96	142.68	128.74	192.09	166.01	198.98	164.37	139.19	147.97	155.15	153.57	165.35	168.51	144.57	132.97	195.55	184.12	mitochondrial ribosomal protein L37
9524	TECR	NM_001321170,NM_138501	127.14	152.72	255.89	293.41	103.71	111.12	95.09	97.61	102.78	103.89	310.42	316.93	300.9	309.77	340.58	318.27	162.73	142.52	204.14	195.16	trans-2,3-enoyl-CoA reductase
7317	UBA1	NM_003334,NM_153280	126.94	141.29	107.96	110.47	120.86	123.03	133.7	147.12	142.82	156.54	107.57	107.09	124.42	109.75	106.74	111.36	191.88	184.73	220.59	219.26	ubiquitin like modifier activating enzyme 1
1347	COX7A2	NM_001865	126.87	106.36	164.34	176.58	121.64	145.64	171.2	153.51	140.4	159.17	130.49	127.85	130.23	168.9	166.49	171.75	220.42	198.15	180.55	198.34	cytochrome c oxidase subunit 7A2
4706	NDUFAB1	NM_005003	126.41	125.74	119.07	111.27	99.06	106.2	152.74	147.31	147.92	114.12	113.79	104.13	130.63	105.96	137.98	127.45	126.31	114.61	122.15	121.25	NADH:ubiquinone oxidoreductase subunit AB1
55249	YY1AP1	NM_001198899,NM_001198900,NM_001198901,NM_001198902,NM_001198903,NM_001198904,NM_001198905,NM_001198906,NM_018253,NM_139118,NM_139119,NM_139121	126.33	119.39	83.2	86.26	62.36	64.49	38.81	38.48	41.22	46.93	84.23	87.31	79.12	87.61	86.47	81.86	71.29	62.98	54.82	53.74	YY1 associated protein 1
114049	BUD23	NM_001202560,NM_017528	126.03	129.99	222.36	228.73	135.35	125.33	72.84	66.87	83.65	81.21	262.02	240.35	209.61	209.12	210.94	181.2	122.89	101.97	146.72	140.19	BUD23, rRNA methyltransferase and ribosome maturation factor
6741	SSB	NM_001294145,NM_003142	125.94	127.81	108.97	103.33	156.16	149.63	133.71	128.15	146.46	137.35	101.16	105.38	106.18	104.64	110.28	112.2	166.62	159.51	164.08	148.59	Sjogren syndrome antigen B
7323	UBE2D3	NM_001300795,NM_003340,NM_181886,NM_181887,NM_181888,NM_181889,NM_181890,NM_181891,NM_181892,NM_181893	125.83	118.3	93.33	89.02	114.51	106.34	102.62	98.16	123.86	106.49	79.53	80.94	89.16	85.66	88.14	88.47	87.53	80.04	70.22	68.39	ubiquitin conjugating enzyme E2 D3
521	ATP5ME	NM_007100	125.5	130.73	241.6	267.78	87.78	108.61	173.8	143.76	160.74	169.71	205.17	174.63	157.98	190.88	184.73	187.29	146.68	159	224.47	222.54	ATP synthase membrane subunit e
9270	ITGB1BP1	NM_001319066,NM_001319067,NM_001319068,NM_001319069,NM_001319070,NM_004763,NM_022334	125.26	123.37	34.67	31.7	311.86	271.09	34.8	30.26	39.91	35.01	33.35	27.05	30.97	28.77	31.59	32.62	37.07	27.86	40.17	35.45	integrin subunit beta 1 binding protein 1
5691	PSMB3	NM_002795	125.12	126.23	208.36	227.19	212.22	210.88	184.78	174.68	240.14	200.75	185.84	174.49	242.77	204.67	238.57	226.59	240.1	209.4	228.44	209.08	proteasome subunit beta 3
808	CALM3	NM_001329921,NM_001329922,NM_001329923,NM_001329924,NM_001329925,NM_001329926,NM_005184	125.12	132.47	112.83	121.96	155.3	155.11	201.54	215.97	207.83	258.36	118.7	121.76	130.02	131.57	120.45	129.67	106.62	99.51	60.63	58.36	calmodulin 3
84321	THOC3	NM_032361	124.86	133.91	71.09	73.95	92.83	98.97	89.76	86.77	84.89	93.78	56.79	58.55	62.14	61.55	67.89	72.76	96.59	106.78	65.45	64.87	THO complex 3
57222	ERGIC1	NM_001031711	124.53	133.03	286.92	286.83	100.13	84.58	100.65	96.53	70.3	57.26	309.23	308.79	328.28	303.34	330.8	334.95	226.06	163.03	131.33	117.28	endoplasmic reticulum-golgi intermediate compartment 1
92745	SLC38A5	NM_033518	124.48	147.97	194.08	191.68	210.92	170.37	26.95	25.2	38.2	19.11	168.5	153.01	180.47	164.45	178.93	171.28	171.72	131.41	268.9	197.66	solute carrier family 38 member 5
9167	COX7A2L	NM_001319036,NM_001319037,NM_001319038,NM_001319040,NM_004718	124.36	115.27	94.46	96.58	82.64	105.32	103.78	85.75	72.23	87.3	68.74	63.36	75.56	78.07	82.77	82.72	65.62	91	58.41	71.46	cytochrome c oxidase subunit 7A2 like
10961	ERP29	NM_001034025,NM_006817	124.08	119.2	213.96	242.64	216.63	240.64	109.22	118.32	115.52	137.25	194.07	184.29	229.05	280.01	242.97	219.29	192.17	188.14	229.01	227.64	endoplasmic reticulum protein 29
6404	SELPLG	NM_001206609,NM_003006	124.03	108.52	83.57	87.11	88.62	103.18	9.14	8.33	8.83	8.34	37.54	32.18	71.52	80.87	72.28	71.02	7.52	9.67	83.9	80.39	selectin P ligand
7027	TFDP1	NM_007111	123.57	134.14	62.94	59.42	160.44	133.35	119.32	114.26	150.11	120.24	62.53	64.25	75.61	66.4	62.86	67.42	85.65	61.83	73.75	73.57	transcription factor Dp-1
7529	YWHAB	NM_003404,NM_139323	123.35	118.53	90.33	85.52	95.53	85.1	113.86	114.01	110.8	97.75	100.19	103.3	108.3	95.57	98.17	101.02	89.15	74.68	70.3	67.75	tyrosine 3-monooxygenase/tryptophan 5-monooxygenase activation protein beta
51187	RSL24D1	NM_016304	122.99	107.29	81.21	86.34	101.45	125.13	129.29	111.63	110.63	141.48	59.18	66.48	65.68	76.74	74.83	83.26	125.5	239.21	169.47	173.38	ribosomal L24 domain containing 1
25824	PRDX5	NM_001358511,NM_001358516,NM_012094,NM_181651,NM_181652	122.8	118.07	216.86	242.38	99.49	144.99	79.96	90.97	68.16	93.69	207.91	188.17	197.26	235.5	241.29	227.01	209.11	229.14	378.18	391.18	peroxiredoxin 5
440400	RNASEK	NM_001004333	122.79	122.15	131.88	131.76	210.84	198.08	59.12	43.73	52.79	55.89	116.83	111.41	147.21	115.88	114.64	105.03	83.61	95.95	71.18	72.13	ribonuclease K
100423062	IGLL5	NM_001178126,NM_001256296	122.74	144.31	19642.2	19654.1	250.48	259.75	0.94	10.98	0.95	4.03	23281.6	21286.1	21828.3	22173.9	27962.1	23549.4	5245.77	4509.37	11564.5	9644.52	immunoglobulin lambda like polypeptide 5
1019	CDK4	NM_000075	122.6	114.53	102.05	101.31	139.23	140.78	116.01	106.46	170.31	104.45	79.6	78.47	90.46	81.62	96.35	95.8	98.7	86.35	141.06	119.6	cyclin dependent kinase 4
11100	HNRNPUL1	NM_001301016,NM_001321208,NM_001321211,NM_007040,NM_144732	122.13	126.74	99.88	105.04	121.99	131.55	137.73	147.76	150.71	153.95	110.33	118.76	108.46	110.56	102.19	111.14	104.07	108.43	82.62	82.54	heterogeneous nuclear ribonucleoprotein U like 1
7150	TOP1	NM_003286	121.98	125.37	95.41	94.96	105.62	116.44	85.95	98.69	108.3	108.04	113.68	124.62	107.66	101.58	101.6	109.44	57.54	53.54	57.87	61.96	DNA topoisomerase I
58505	OSTC	NM_001267817,NM_001267818,NM_021227	121.89	110.8	181.53	182.37	157.66	158.08	86.3	72.64	84.12	74.96	134.59	131.45	156.57	160.52	163.2	140.29	93.57	85.42	128.8	131.25	oligosaccharyltransferase complex non-catalytic subunit
7341	SUMO1	NM_001005781,NM_001005782,NM_003352	121.41	115.59	73.88	74.95	105.29	109.74	101.79	89.77	101.61	107.7	65.18	60.31	63.82	67.24	70.43	73.49	109.91	110.85	76.69	80.73	small ubiquitin-like modifier 1
7514	XPO1	NM_003400	121.21	116	85.26	81.37	136.2	119.1	124.05	123.52	126.42	123	85.14	90.76	81.78	80.66	79.93	80.15	94.12	92.99	93.43	96.87	exportin 1
27069	GHITM	NM_014394	121.17	104.75	134.88	130.47	117.97	126.55	159.16	137.05	141.48	143.12	117.58	110.3	107.41	112.43	132.39	130.57	101.81	113.79	106.44	114.91	growth hormone inducible transmembrane protein
10440	TIMM17A	NM_006335	120.88	115.84	87.02	83.35	56.52	52.3	48.31	46.68	51.62	38.81	83.35	79.46	82.43	73.03	76.39	71.89	58.46	43.58	46.16	46.38	translocase of inner mitochondrial membrane 17A
4033	LRMP	NM_001204126,NM_001204127,NM_006152	120.78	113.25	18.07	21.58	54.82	67.78	28.62	27.64	22.41	46.48	0.22	0.25	5.28	8.26	21.92	23.74	16.84	26.57	28.59	31.43	lymphoid restricted membrane protein
4076	CAPRIN1	NM_005898,NM_203364	120.7	115.57	107.42	106.39	89.15	83.42	60.58	59.72	60.24	56.89	104.95	109.93	105.95	103.63	101.78	106.09	55.59	51.11	65.97	72.17	cell cycle associated protein 1
3376	IARS	NM_002161,NM_013417	120.69	113.54	119.01	121.51	99.05	100.2	92.9	91.9	90.06	102.12	108.21	118.73	119.91	113.78	112.72	113.08	98.03	126.13	89.66	107.16	isoleucyl-tRNA synthetase
3609	ILF3	NM_001137673,NM_004516,NM_012218,NM_017620,NM_153464	120.58	135.44	200.59	199.02	142.1	132	125.76	128.87	164.73	141.04	216.46	224.32	207.97	203.73	205.27	208.76	165.68	156.03	148.82	142.16	interleukin enhancer binding factor 3
9588	PRDX6	NM_004905	120.43	124.16	69.71	75.31	132.77	133.77	64.63	59.27	67.84	66.72	66.27	70.09	66.15	69.6	58.14	54.43	179.17	169.63	141.17	144.26	peroxiredoxin 6
8802	SUCLG1	NM_003849	120.23	114.88	80.94	83.64	75.76	83.93	97.9	94.59	84.93	87.83	75.92	72.41	79.23	75.53	83.5	81.15	58.93	62.54	51.75	57.19	succinate-CoA ligase alpha subunit
5689	PSMB1	NM_002793	120.22	122.76	78.64	80.47	131.11	135.83	176.71	158.9	206.17	184.13	141.51	127.6	82.23	78.5	80.23	77.13	210.1	174.62	169.13	173.21	proteasome subunit beta 1
9221	NOLC1	NM_001284388,NM_001284389,NM_004741	119.84	131.71	139.64	139.06	138.88	112.68	133.33	139.79	159.84	111.54	132.86	145.07	142.7	123.97	133.43	138.72	143.48	105.88	122.12	111.4	nucleolar and coiled-body phosphoprotein 1
51258	MRPL51	NM_016497	119.63	128.44	187.46	187.76	197.43	200.58	167.02	138.86	178.31	145.96	131.08	126.57	149.86	146.18	155.18	152.69	159.52	129.37	123.95	120.04	mitochondrial ribosomal protein L51
6241	RRM2	NM_001034,NM_001165931	119.32	114.04	80.69	77.4	241.47	177.6	104.85	118.68	114.05	92.87	82.51	79.49	102.4	82.09	95.75	92.1	78.21	78.72	63.19	62.74	ribonucleotide reductase regulatory subunit M2
5879	RAC1	NM_006908,NM_018890	119.26	116.78	121.09	128.9	96.68	93.62	124.9	119.25	131.11	116.83	126.92	132.9	150.78	139.8	122.86	128.3	208.11	198.9	114.35	117.24	Rac family small GTPase 1
2130	EWSR1	NM_001163285,NM_001163286,NM_001163287,NM_005243,NM_013986	119.07	133.33	115.61	124.72	115.36	115.44	166.37	154.47	183.44	134.52	122.23	129.3	123.47	123.11	122.65	124.4	131.01	148.64	110.85	112.09	EWS RNA binding protein 1
11335	CBX3	NM_007276,NM_016587	118.99	115.08	199.3	193.31	123.71	109.39	119.56	125.54	125.12	120.63	200.23	190.57	190.53	185.27	207.69	199.08	152.43	132.3	107.45	111.37	chromobox 3
22919	MAPRE1	NM_012325	118.69	114.17	80.19	77.1	125.7	116.62	99.52	96.08	102.94	91.44	78.6	78.96	74.54	76.39	78.92	83.14	68.67	57.48	62.6	61.36	microtubule associated protein RP/EB family member 1
64951	MRPS24	NM_032014	118.54	139.05	192.8	193.14	148.98	149.87	58.61	58.94	81.45	68.35	198.44	187.04	191.39	176.5	213.71	206.1	141.82	122.84	121.82	106.84	mitochondrial ribosomal protein S24
7555	CNBP	NM_001127192,NM_001127193,NM_001127194,NM_001127195,NM_001127196,NM_003418	118.49	115.5	102.27	103.4	142.85	125.45	144.58	132	135.79	134.41	88.11	89.6	93.01	90.89	105.99	109.02	100.39	81.01	102.32	100.83	CCHC-type zinc finger nucleic acid binding protein
5204	PFDN5	NM_002624,NM_145897	118.34	119.97	189.74	178.22	178.36	209.09	150.71	141.26	134.69	151.23	172.48	138.12	152.01	168.73	193.03	177.41	111.81	115.71	147.9	135.31	prefoldin subunit 5
55505	NOP10	NM_018648	118.16	116.64	124.2	130.45	125.66	144.91	139.49	129.63	180.47	192.51	96.08	94.04	109.39	106.09	116.55	116.16	153.17	126.21	116.84	95.88	NOP10 ribonucleoprotein
51177	PLEKHO1	NM_001304722,NM_001304723,NM_001304724,NM_016274	117.98	117.99	87.39	95.83	55.25	56.29	61.55	62.69	67.65	43.06	78.05	80.51	74.89	86.45	79.44	81.03	1.24	1.69	10.79	8.07	pleckstrin homology domain containing O1
81892	SLIRP	NM_001267863,NM_001267864,NM_031210	117.6	139	202.92	219.14	149.01	141.9	127.96	112.9	138	103.08	160.85	153.83	175.44	172.95	176.82	196.36	200.62	159.08	152.87	160.01	SRA stem-loop interacting RNA binding protein
6888	TALDO1	NM_006755	117.47	111.17	106.93	104.25	91.29	96.31	60.84	61.6	67.43	63.28	107.98	96.31	117.02	113.63	102.23	100.21	256.49	227.68	198.32	198.17	transaldolase 1
4000	LMNA	NM_001257374,NM_001282624,NM_001282625,NM_001282626,NM_005572,NM_170707,NM_170708	117.23	124.51	16.93	15.43	82.11	90.34	23.08	20.37	34.75	19.72	14.83	11.07	16.01	16.6	15.12	12.79	18.51	26.15	49.62	52.26	lamin A/C
10959	TMED2	NM_001321445,NM_006815	117.16	115.67	222.69	214.39	182.09	179.93	193.16	177.44	177.68	155.44	203.53	191.57	228.89	220.64	226.17	210.06	236.33	204.89	186.51	191.93	transmembrane p24 trafficking protein 2
231	AKR1B1	NM_001346142,NM_001628	117.12	113.89	156.95	162.27	139.66	166.31	133.11	137.82	131.19	144.43	131.01	129.68	106.88	117.91	154.04	149.39	48.95	59.01	67.1	75.51	aldo-keto reductase family 1 member B
3301	DNAJA1	NM_001314039,NM_001539	116.88	118.69	123.48	112.36	103.47	76.26	173.71	152.9	207.83	105.19	105.19	110.04	128.33	91.99	107.07	109.44	97.84	56.11	103.04	78.57	DnaJ heat shock protein family (Hsp40) member A1
1314	COPA	NM_001098398,NM_004371	116.24	110.3	55.9	60.23	80.22	89.88	62.28	58.24	52.33	61.67	53.53	56.41	57.04	64.36	56.42	56.35	72.81	75.69	64.35	73.63	coatomer protein complex subunit alpha
6389	SDHA	NM_001294332,NM_001330758,NM_004168	116.08	117.61	125.98	133.43	92.59	92.49	108.09	110.87	71.02	88.25	92.63	87.12	99.64	103.83	89.52	91.58	80.63	87.88	120.21	147.32	succinate dehydrogenase complex flavoprotein subunit A
1471	CST3	NM_000099,NM_001288614	115.7	126.66	32.74	25.91	69.34	79.71	24.76	26.01	19.78	16.82	42	36.52	72.39	60.87	42.81	35.67	57.1	47.01	6.88	6.37	cystatin C
6446	SGK1	NM_001143676,NM_001143677,NM_001143678,NM_001291995,NM_005627	115.66	90.86	4.47	4.06	80.09	90.6	0.53	0.19	0.25	0.16	3.79	4.35	4.58	4.35	5.56	3.82	1.16	1.69	1.47	1.12	serum/glucocorticoid regulated kinase 1
2271	FH	NM_000143	115.38	112.42	129.93	119.13	74.42	73.93	82.17	76.64	67.66	65.92	126.49	111.83	121.66	113.71	114.99	101.84	139.47	130.82	116.05	110.94	fumarate hydratase
9144	SYNGR2	NM_001320523,NM_004710	115.06	113.65	187.78	186.27	127.73	124.43	123.62	126.69	153.42	113.38	141	148.17	168.41	157.82	200.44	195.41	151.96	150.52	316.56	286.24	synaptogyrin 2
3916	LAMP1	NM_005561	115.05	111.83	70.92	73.95	127.21	105.92	48.37	45.93	57.96	47.08	67.53	70.18	73.98	73.1	73.05	80.88	56.29	45.24	52.6	53.22	lysosomal associated membrane protein 1
2876	GPX1	NM_000581,NM_001329455,NM_001329502,NM_001329503,NM_201397	115	108.52	22.76	22.84	98.64	128.55	40.43	42.45	48.43	44.58	23.4	17.91	22.21	17.38	35.77	34.6	33.59	32.63	0	0.11	glutathione peroxidase 1
4150	MAZ	NM_001042539,NM_001276275,NM_001276276,NM_002383	114.67	125.9	112.28	115.11	125.67	116.24	77.48	86.73	100.16	98.68	139.73	148.59	155.42	135.65	105.79	109.4	202.89	173.72	155.55	144.96	MYC associated zinc finger protein
1650	DDOST	NM_005216	114.63	112.27	188.74	182.57	158.59	157.8	150.45	141.13	162.97	141.62	156.63	144.41	173.27	169.03	188.88	171.55	184.87	179.78	298.08	288.19	dolichyl-diphosphooligosaccharide--protein glycosyltransferase non-catalytic subunit
7335	UBE2V1	NM_001032288,NM_001257393,NM_001257394,NM_001257395,NM_001257396,NM_001257397,NM_001257398,NM_001257399,NM_001282575,NM_001282576,NM_001282577,NM_001282578,NM_001282579,NM_001282580,NM_021988,NM_022442,NM_199144	114.58	120.41	88	85.03	106.49	107.8	98.17	95.04	101.74	93.81	83.2	93.13	87.41	88.3	84.3	88.47	68.97	65.66	76.98	71.98	ubiquitin conjugating enzyme E2 V1
6635	SNRPE	NM_001304464,NM_001328637,NM_001328638,NM_003094	114.52	118.75	82.19	85.2	74.02	72.61	64.99	55.39	71.57	57.83	66.65	57.05	72.9	74.09	73.43	69.11	92.97	76.5	85.77	76	small nuclear ribonucleoprotein polypeptide E
51692	CPSF3	NM_001321833,NM_001321834,NM_001321835,NM_001321836,NM_016207	114.28	110.97	32.26	31.4	251.44	274.47	60.11	55.21	60.76	55.87	30.84	32.89	35.6	34.11	31.8	31.69	47.11	56.55	55.33	53.75	cleavage and polyadenylation specific factor 3
515	ATP5PB	NM_001688	114.23	114.46	158.23	153.51	141.77	146.92	160.68	140.72	151.93	126.03	136.18	130.49	146.17	146.59	139.83	144.08	91.06	84.38	87.32	84.39	ATP synthase peripheral stalk-membrane subunit b
5683	PSMA2	NM_002787	114.18	120.56	178.01	190.58	124.38	133.12	123.92	121.97	141.87	132.87	142.75	142.84	167.79	170.28	173.54	173.52	140.28	148.16	101.27	111.05	proteasome subunit alpha 2
5589	PRKCSH	NM_001001329,NM_001289102,NM_001289103,NM_001289104,NM_002743	114.09	124.75	193.96	190.43	131.51	110.82	106.48	114.25	92.82	77.52	204.94	199.19	193.02	172.77	166.58	176.85	168.66	151.83	175.64	168.57	protein kinase C substrate 80K-H
10627	MYL12A	NM_001303047,NM_001303048,NM_001303049,NM_006471	113.99	119.99	77.77	80.04	110.05	110.66	275.41	276.97	223.49	224.1	68.5	67.36	86.35	91.84	94.76	93.16	83.53	85.35	133.91	125.29	myosin light chain 12A
2806	GOT2	NM_001286220,NM_002080	113.84	121.46	95.18	97.02	166.22	150	105.88	98.4	116.14	107.44	100.69	108.28	96.24	85.99	89.78	95.39	177.65	158.57	152.99	152.79	glutamic-oxaloacetic transaminase 2
5859	QARS	NM_001272073,NM_005051	113.84	121.47	123.97	116.14	82.78	85.71	59.16	63.18	55.28	54.81	128.08	127.11	116.25	112.44	109.23	114.34	68.28	70.19	70.01	64.4	glutaminyl-tRNA synthetase
84798	C19orf48	NM_001290149,NM_001290150,NM_001290151,NM_001290152,NM_001290153,NM_001290154,NM_001290155,NM_032712,NM_199249,NM_199250	113.67	114.34	75.24	77.12	111.48	133.91	133.47	127.01	144.23	119.08	60.68	62.09	67.15	70.92	67.53	70.1	72.4	79.98	101.68	87.68	chromosome 19 open reading frame 48
891	CCNB1	NM_001354844,NM_001354845,NM_031966	113.43	117.35	105.94	123.76	77.21	70.96	67.91	72.06	81.85	74.97	89.67	103.08	93.65	117.75	103.59	112.65	99.37	126.62	86.4	75.28	cyclin B1
5886	RAD23A	NM_001270362,NM_001270363,NM_005053	113.34	119.71	177.74	159.46	114.99	115.1	153.93	155.05	156.63	171.55	189.28	174.76	219.23	162.6	182.84	173.91	156.35	137.81	124.22	128.06	RAD23 homolog A, nucleotide excision repair protein
10419	PRMT5	NM_001039619,NM_001282953,NM_001282954,NM_001282955,NM_001282956,NM_006109	113.32	122.26	83.02	82.45	77.24	70.75	52.86	46.6	61.08	34.75	243.58	256.48	81.93	72.84	72.09	74	84.7	77.92	76.2	69.57	protein arginine methyltransferase 5
23480	SEC61G	NM_001012456,NM_014302	113.28	110.42	205.33	231.71	138.03	150.5	149.59	108.99	135.5	132.49	155.73	154.42	200.89	202.83	215.92	201.11	284.06	323.1	185.01	151.36	Sec61 translocon gamma subunit
10128	LRPPRC	NM_133259	113.22	111.7	50.17	50.2	101.82	90.45	51.5	51.94	49.07	41.1	53.03	58.1	50.35	50.49	46.99	49.95	94.64	102.96	70.94	73.78	leucine rich pentatricopeptide repeat containing
9709	HERPUD1	NM_001010989,NM_001272103,NM_014685	113.13	118.26	129.55	141.76	217.28	235.49	41.24	30.51	29.93	26.9	102.91	111.66	152.6	162.59	91.46	97.39	34.42	76.14	134.78	149.17	homocysteine inducible ER protein with ubiquitin like domain 1
3337	DNAJB1	NM_001300914,NM_001313964,NM_006145	112.89	114.15	89.72	88.21	63.26	52.83	64.01	53.19	91.41	60.29	75.36	77.4	93.31	79.83	79.92	83.32	95.88	81.26	154.98	115.07	DnaJ heat shock protein family (Hsp40) member B1
3692	EIF6	NM_001267810,NM_002212,NM_181466,NM_181468	112.64	116.15	70.06	67.23	111.68	116.28	90.13	82.14	103.73	74.92	52.98	52.02	62.46	56.96	57.93	62.83	62.18	56.46	90.84	78.94	eukaryotic translation initiation factor 6
100188893	TOMM6	NM_001134493	112.53	122.22	208.05	206.94	190.72	178.69	182.42	169.5	231.51	193	144.02	148.73	193.75	175.99	173.14	175.04	261.49	229.27	242.13	227.63	translocase of outer mitochondrial membrane 6
1655	DDX5	NM_001320595,NM_001320596,NM_001320597,NM_004396	112.45	108.44	150.28	148.55	205.69	188.3	144.59	135.62	141.87	101.48	149.37	151.84	142.46	151.75	171.41	166.27	193.23	153.59	115.91	114.56	DEAD-box helicase 5
7324	UBE2E1	NM_001202476,NM_003341,NM_182666	112.27	103.52	114.29	119.86	146.02	159.56	53.25	47.94	42.66	53.52	95.38	100.51	91.84	110.83	111.28	115.32	140.86	160.12	118.19	138.66	ubiquitin conjugating enzyme E2 E1
50	ACO2	NM_001098	112.2	121.63	134.16	123.06	71.32	69.72	120.43	118.26	106.08	104.94	156.41	134.58	154.25	127.27	125.9	123.71	85.08	61.19	76.29	78.39	aconitase 2
126328	NDUFA11	NM_001193375,NM_175614	112.19	107.93	148.57	161.33	101.26	113.42	90.28	92.71	102.15	95.43	127.99	124.9	139.39	141.72	154.23	152.35	109.19	102.82	85.12	85.86	NADH:ubiquinone oxidoreductase subunit A11
4709	NDUFB3	NM_001257102,NM_002491	112.11	124.38	87.13	92.9	79.59	102.07	92.75	85.58	84.6	96.41	73.35	72.08	76.73	87.91	90.99	94.52	96.65	81.62	96.05	108.94	NADH:ubiquinone oxidoreductase subunit B3
121355	GTSF1	NM_144594	111.99	107.94	25.62	25.87	151.97	146.13	137.45	118.33	126.07	129.22	12.49	16.72	27.13	26.97	4.07	4.29	69.88	67.08	170.32	159.68	gametocyte specific factor 1
10598	AHSA1	NM_001321441,NM_012111	111.69	119.69	122.29	115.8	176.69	145.01	69.32	63.67	99.63	76.11	108.7	107.33	125.57	93.52	126.41	122.6	157.5	124.33	205.55	160.72	activator of HSP90 ATPase activity 1
7873	MANF	NM_006010	111.55	128.95	181.87	161.91	243.81	185.27	64.05	45.81	62.51	41.62	153.47	136.85	190.79	156.63	184.51	155.66	79.08	60.14	111.13	110.29	mesencephalic astrocyte derived neurotrophic factor
8894	EIF2S2	NM_001316363,NM_001316364,NM_003908	111.42	110.4	68.16	76.64	94.18	104.85	98.74	101.83	100.19	104.35	69.93	77.32	78.26	81.62	80.21	84.61	52.02	69.71	66.36	70.09	eukaryotic translation initiation factor 2 subunit beta
3069	HDLBP	NM_001243900,NM_001320965,NM_001320966,NM_001320967,NM_005336,NM_203346	111.29	116.76	124.33	140.96	69.43	75.99	111.87	109	105.3	108.56	133.5	134.91	129.66	137.64	117.21	124.74	29.69	25.81	93.69	104.59	high density lipoprotein binding protein
6625	SNRNP70	NM_001301069,NM_003089	111.21	117.06	85.52	94.2	104.2	109.15	93.21	92.35	110.22	98.05	91.3	85.2	97.06	92.43	98.79	97.38	95.59	88.34	80.8	76.77	small nuclear ribonucleoprotein U1 subunit 70
8570	KHSRP	NM_003685	111.07	122.51	150.48	166.06	149.84	137.48	143.88	156.78	190.86	142.34	176.46	195.54	182.74	171.27	154.1	164.85	172.8	170.2	148.37	134.65	KH-type splicing regulatory protein
10221	TRIB1	NM_001282985,NM_025195	110.93	121.02	193.8	198.86	25.37	25.48	21.17	21.46	35.32	51.04	224.69	246.03	190.26	196.07	226.77	249.89	24.98	18.48	15.95	15.31	tribbles pseudokinase 1
29952	DPP7	NM_013379	110.92	120.23	65.35	55.84	89.03	81.43	43.14	45.82	56.58	50.9	60.31	54.47	66.53	60.76	60.29	54.45	99.37	92.55	137.5	125.9	dipeptidyl peptidase 7
2108	ETFA	NM_000126,NM_001127716	110.89	103.28	83.34	86.22	88.32	94.96	93.12	89.7	90.17	99.04	84.58	74.48	76.65	76.99	82.96	81.21	125.7	152.45	91.31	102.35	electron transfer flavoprotein alpha subunit
28974	C19orf53	NM_014047	110.43	116.25	167.22	175.98	130.81	133.81	101.67	94.89	128	112.33	134.36	136.52	151.37	149.21	158.29	158.95	127.25	111.49	105.85	101.08	chromosome 19 open reading frame 53
79085	SLC25A23	NM_024103	110.34	120.81	149.08	148.68	59.14	71.57	38.55	44.7	31.1	45.47	206.24	202.1	189.67	170.82	124.39	123.26	63.71	62.79	43.89	48.04	solute carrier family 25 member 23
2288	FKBP4	NM_002014	110.19	124.55	113.45	106.53	160.45	134.63	80.3	72.6	113.2	69.16	94.36	88.52	120.4	85.27	108.61	104.32	66.09	54.4	84.05	62.45	FK506 binding protein 4
1173	AP2M1	NM_001025205,NM_001311198,NM_004068	109.61	112.88	151.35	150.79	155.36	161.85	148.11	154.75	173.64	177.35	140.34	131.93	153.62	136.52	171.24	175.14	253.25	213.02	150.76	148.43	adaptor related protein complex 2 mu 1 subunit
4924	NUCB1	NM_006184	108.99	113.66	86.93	84.21	123.72	124.12	63.94	65.55	54.45	61	94.91	88.24	94.58	91.99	91.86	86.08	16	15.12	38.91	35.18	nucleobindin 1
10808	HSPH1	NM_001286503,NM_001286504,NM_001286505,NM_001349704,NM_006644	108.51	114.67	64.46	54.66	99.19	75.59	119.32	113.52	157.01	103.92	59.01	61.78	76.08	47	70.42	69.17	59.46	49.86	92.12	71.58	heat shock protein family H (Hsp110) member 1
2771	GNAI2	NM_001166425,NM_001282617,NM_001282618,NM_001282619,NM_001282620,NM_002070	108.49	115.18	106.68	109.5	132.63	163.06	61.87	64.62	47.68	64.33	115.54	112.66	115.57	119.8	127.48	128.15	103.73	100.59	105.46	115.29	G protein subunit alpha i2
56993	TOMM22	NM_020243	108.28	106.83	101.42	91.15	81.85	77.42	114.07	113.89	131.82	75.79	107.04	103.21	117.48	92.2	106.15	97.34	113.47	77.79	86.38	74.28	translocase of outer mitochondrial membrane 22
64979	MRPL36	NM_032479	107.94	132.35	92.3	94.15	86.91	93.9	75.83	75.15	58.34	48.66	48.18	40.23	60.67	59.25	57.25	52.36	81.66	60.11	135.11	124.77	mitochondrial ribosomal protein L36
746	TMEM258	NM_014206	107.93	118.46	155.24	168.04	101.49	128.98	49.22	41.26	54.1	55.82	115.75	117.61	130.35	150.9	170.14	148.82	128.27	109.66	255.46	244.6	transmembrane protein 258
54998	AURKAIP1	NM_001127229,NM_001127230,NM_017900	107.89	116.25	152.79	153.56	118.01	121.79	117.48	122.28	133.34	97.42	129.96	112.44	140.58	137.12	148.63	146.42	135.33	105.6	166.74	145.58	aurora kinase A interacting protein 1
65993	MRPS34	NM_001300900,NM_023936	107.76	120.17	128.5	128.14	104.77	97.61	85.64	91.01	102.99	78.2	101.51	98.41	117.09	111.47	133.59	131.84	61.43	52.18	154.06	130.07	mitochondrial ribosomal protein S34
4141	MARS	NM_004990	107.48	97.81	106.15	110.97	138.98	163.12	114.2	110.28	97.42	131.8	97.74	103.08	113.52	109.46	117.96	118.61	55.43	107.58	104.79	120.92	methionyl-tRNA synthetase
6612	SUMO3	NM_001286416,NM_006936	107.45	106.09	74.06	70.28	93.85	89.48	68.56	69.13	83.36	73.43	58.67	57.69	65.44	61.95	74.29	70.46	53.59	38.57	76.64	68.59	small ubiquitin-like modifier 3
11198	SUPT16H	NM_007192	107.38	104.59	68.61	65.55	81.79	68.04	49.07	54.93	60.81	55.03	64.1	68.09	66.23	65.22	65.09	71.21	127.15	95.87	91.15	93.62	SPT16 homolog, facilitates chromatin remodeling subunit
5641	LGMN	NM_001008530,NM_005606	107.13	79.42	24.06	23.06	47.46	50.17	0.29	0.37	0.27	0.44	18.49	18.97	21.32	24.28	22.46	21.67	261.08	262.89	103.47	107.52	legumain
374882	TMEM205	NM_001145416,NM_001321112,NM_001321113,NM_001321114,NM_033408,NM_198536	107.08	89.22	161.28	146.35	79.91	90.15	124.81	130.8	130.98	126.89	121.97	110.66	125.01	135.82	152.54	138.91	101.56	109.38	96.41	91.67	transmembrane protein 205
5037	PEBP1	NM_002567	106.94	117.25	216.96	207.32	183.69	194.24	103.9	96.94	130.49	119.38	200.39	199.03	209.3	210.73	216.42	226.69	322.55	273.77	338.66	329.66	phosphatidylethanolamine binding protein 1
3838	KPNA2	NM_001320611,NM_002266	106.93	110.45	173.8	189.03	231.38	180.7	192.75	183.61	230.13	190.85	151.06	179.09	159.01	170.52	160.17	172.78	172.21	178.03	172.09	146.03	karyopherin subunit alpha 2
10146	G3BP1	NM_005754,NM_198395	106.76	103.53	109.57	112.51	75.69	64.43	140.93	139.61	116.75	76.67	103.14	111.97	104	104.12	108.7	113.24	103.09	80.52	63.23	59.64	G3BP stress granule assembly factor 1
11140	CDC37	NM_007065	106.71	112.14	190.7	193.5	148.41	139.33	108.93	105.71	152.85	98.36	178.28	173.02	185.47	180.06	177.15	195.92	164.61	153.24	142.26	129.46	cell division cycle 37
54940	OCIAD1	NM_001079839,NM_001079840,NM_001079841,NM_001079842,NM_001168254,NM_017830	106.57	100.85	84.58	84.33	104.86	111.41	88.94	82.88	77.07	83.61	76.15	74.7	79.45	82.06	79.08	79.69	66.48	56.86	48.5	46.45	OCIA domain containing 1
58485	TRAPPC1	NM_001166621,NM_021210	106.47	112.98	71.85	84.3	177.92	184.02	58.21	61.12	73.33	78.3	76.03	74.35	78.44	79.3	79.51	81.67	98.2	83.35	120.2	124.51	trafficking protein particle complex 1
257106	ARHGAP30	NM_001025598,NM_001287600,NM_001287602,NM_181720	106.3	111.1	55.04	61.21	98.28	109.07	43.23	51.34	47.54	59.14	71.67	75.61	50.36	62.6	56.18	58.57	0.51	1.16	16.81	14.48	Rho GTPase activating protein 30
7756	ZNF207	NM_001032293,NM_001098507,NM_003457	106.22	99.7	115.65	113.54	121.15	114.09	128	123.73	131.83	87.35	116.41	131.3	121.5	122.65	116.16	122.26	131.87	107.09	108.04	97.78	zinc finger protein 207
3662	IRF4	NM_001195286,NM_002460	106.08	131.41	166.86	185.85	134.39	176.96	87.24	94.75	108.51	106.28	212.46	243.74	208.45	241.59	203.72	206.22	84.11	116.41	60.68	66.11	interferon regulatory factor 4
9555	H2AFY	NM_001040158,NM_004893,NM_138609,NM_138610	105.94	109.07	122.68	113.3	72.97	71.32	149.19	151.45	162.16	154.59	121.12	116.41	133.41	114.24	115.22	109.45	124.49	107.36	74.82	77.35	H2A histone family member Y
4173	MCM4	NM_005914,NM_182746	105.81	114.66	86.91	85.73	115.72	94.04	88.07	87.09	111.21	105.85	84.02	80.9	87.57	84.68	82.53	89.66	80.96	62.83	58.94	61.37	minichromosome maintenance complex component 4
6626	SNRPA	NM_004596	105.8	121.93	116.58	122	116	121.89	129.56	112.5	130.57	115.91	120.4	119.93	126.06	115.67	100.2	100.11	102.72	114.63	93.96	96.39	small nuclear ribonucleoprotein polypeptide A
5501	PPP1CC	NM_001244974,NM_002710	105.57	97.87	148.47	155.61	117.04	113.79	158.39	152.47	168.66	165.49	134.69	147.44	125.01	143.44	146.17	163	147.81	155.7	135.83	139.91	protein phosphatase 1 catalytic subunit gamma
10921	RNPS1	NM_001286625,NM_001286626,NM_001286627,NM_006711,NM_080594	105.54	116.55	85.85	87.9	97.29	86.91	107.98	115.89	138.54	103.64	100.65	100.81	106.48	94.37	97.84	96.56	94.53	75.94	141.22	140.57	RNA binding protein with serine rich domain 1
3074	HEXB	NM_000521,NM_001292004	105.52	99.74	108.93	96.7	54.74	52.24	27.36	23.37	28.22	39.13	114.61	98.48	113.91	109.28	104.45	89.72	83.35	81.79	53.86	57.93	hexosaminidase subunit beta
83658	DYNLRB1	NM_001281727,NM_001281728,NM_001281729,NM_001319157,NM_014183,NM_177953	105.47	95.24	83.12	81.62	103.02	108.8	112.46	105.26	105.43	116.32	93.46	96.64	115.93	98.58	95.85	94.43	92.61	85.67	93.4	85.91	dynein light chain roadblock-type 1
22827	PUF60	NM_001136033,NM_001271096,NM_001271097,NM_001271098,NM_001271099,NM_001271100,NM_014281,NM_078480	105.38	109.51	67.1	71.78	59.05	59.48	90.3	98.82	107.34	78.76	65.75	63.59	74.01	63.13	72.7	70.1	95.34	88.81	95.91	85.33	poly(U) binding splicing factor 60
8473	OGT	NM_181672,NM_181673	105.27	96.71	55.76	57.38	65.6	72.03	60.39	59.69	46.33	70.32	68.1	71.32	51.76	64.58	67.47	69.23	114.04	119.35	91.55	103.22	O-linked N-acetylglucosamine (GlcNAc) transferase
6723	SRM	NM_003132	105.25	141.66	260.39	239.41	247.71	217.73	113.65	124.22	196.68	114.46	298.12	291.73	435.34	244.49	284.33	274.27	312.48	192.04	438.09	366.37	spermidine synthase
2805	GOT1	NM_002079	104.93	102.08	60.77	57.25	39.69	45.88	59.25	55.99	42.92	61.72	66.99	59.77	61.97	57.72	62.47	61.5	29.88	37.72	27.15	28.58	glutamic-oxaloacetic transaminase 1
3843	IPO5	NM_002271	104.06	108.95	84.42	78.37	115.12	102.01	80.26	79.29	94.31	88.07	75.44	75.8	81.8	73.16	67.47	70.8	67.77	76.48	71.58	74	importin 5
7919	DDX39B	NM_004640,NM_080598	104.03	109.88	84.18	83.33	97.72	92.78	87.47	84.91	92.21	77.32	97.76	92.34	90.61	88.2	83.63	86.74	182.5	161.28	96.51	104.19	DExD-box helicase 39B
10594	PRPF8	NM_006445	104.01	114.27	46.19	45.48	112.61	96.73	52.78	56.3	63.34	60.5	54.86	52.99	57.2	44.73	43.19	45.91	86.72	79.06	65.28	74.41	pre-mRNA processing factor 8
10430	TMEM147	NM_001242597,NM_001242598,NM_032635	103.7	108.75	150.44	148.91	147.42	132.46	77.76	82.53	101.56	92.07	145.87	126.56	146.88	131.68	144.89	124.99	98.06	76.53	131.72	123.44	transmembrane protein 147
51639	SF3B6	NM_016047	103.26	105.66	121.22	122.19	108.63	114.43	146.56	135.28	139.49	130.75	94.73	86.19	112.29	110.62	118.1	118.78	102.73	96.83	105.09	94.12	splicing factor 3b subunit 6
389257	LRRC14B	NM_001080478	103.16	106.6	28.39	25.2	80.86	66.46	0	0	0.02	0.02	9.74	8.22	13.8	11.93	6.25	5.82	3.27	1.29	36.89	33	leucine rich repeat containing 14B
230	ALDOC	NM_005165	102.7	115.8	30.91	26.54	57.95	75.19	51.55	48.61	33.58	95.32	25.66	21.84	26.17	30.06	25.96	26.78	34.93	76.77	50.6	41.22	aldolase, fructose-bisphosphate C
6767	ST13	NM_001278589,NM_003932	102.22	100.86	90.53	88.91	74.78	67.74	133.88	130.58	135.87	140.58	88.57	87.39	99.09	88.19	81.05	81.85	149.02	131.06	132.67	118.82	ST13, Hsp70 interacting protein
1654	DDX3X	NM_001193416,NM_001193417,NM_001356	102.03	102.77	78.34	74.43	98.29	80.69	87.97	89.33	94.24	73.56	76.79	78.72	76.56	74.5	73.56	75.53	127.01	105.35	74.77	75.29	DEAD-box helicase 3, X-linked
3550	IK	NM_006083	101.33	97.24	96.76	95.62	72.78	72.32	95.64	90.63	106.96	96.72	97.76	100.01	99.88	97.27	99.22	95.89	75.85	70.63	59.18	58.04	IK cytokine
64983	MRPL32	NM_031903	101	100.22	118.2	131.5	110.36	103.86	93.37	80.56	97.34	65.47	98.23	98.04	104.77	102.64	117.01	115.59	110.79	108.28	67.26	59.09	mitochondrial ribosomal protein L32
4522	MTHFD1	NM_005956	100.71	99.19	66.19	61.3	58.25	51.35	147.1	135.62	78.89	64.58	81.17	76.64	72.96	60.93	73.35	75.47	99.11	76.44	67.57	57.77	methylenetetrahydrofolate dehydrogenase, cyclohydrolase and formyltetrahydrofolate synthetase 1
54460	MRPS21	NM_018997,NM_031901	100.67	105.78	107.63	115.37	99.82	101.59	32.41	34.19	41.57	39.08	96.44	90.92	97.56	108.77	98.98	103.48	125.37	95.54	80.11	73.94	mitochondrial ribosomal protein S21
8079	MLF2	NM_005439	100.49	94.92	122.69	123.67	160.75	169.25	120.5	119.54	135.52	133.57	159.64	159.63	121.34	118.41	113.47	107.27	89.5	99.47	73.06	65.88	myeloid leukemia factor 2
5694	PSMB6	NM_001270481,NM_002798	100.45	104.44	67.01	65.4	143.84	152.88	103.18	111.84	67.55	56.43	71.56	59.76	76.32	63.17	70.94	64.38	95.71	80.57	84.54	80.54	proteasome subunit beta 6
51116	MRPS2	NM_016034	100.45	111.37	52.16	60.55	85.66	78.45	66.96	63.08	78.08	55.17	51.03	55.16	55.35	51.59	54.58	54.28	73	69.25	77.13	66.38	mitochondrial ribosomal protein S2
51465	UBE2J1	NM_016021	100.31	115.01	87.97	92.59	149.89	141.51	51.72	49.72	52.79	51.69	88.89	97.83	84.8	100.84	116.93	115.39	94.6	88.3	82.99	87.51	ubiquitin conjugating enzyme E2 J1
7076	TIMP1	NM_003254	99.92	92.76	118.47	104.87	111.99	121.67	101.21	90.84	70.64	49.16	54.27	45.03	79.07	64.82	25.55	24.28	83.57	61.09	6.05	4.87	TIMP metallopeptidase inhibitor 1
2193	FARSA	NM_004461	99.85	101.24	147.59	137.57	128.03	113.28	94.61	81.61	121.31	63.54	132.42	123.61	151.66	116.52	133.48	128.65	115.23	88.22	115.66	99.74	phenylalanyl-tRNA synthetase alpha subunit
388962	BOLA3	NM_001035505,NM_212552	99.72	106.92	79.25	87.37	75.49	80.21	65.86	64.57	75.27	71.09	71.86	65.2	72.23	72.62	87.5	86.29	115.74	91.26	68.42	66.99	bolA family member 3
653519	GPR89A	NM_001097612,NM_001097613	99.61	95.01	48.42	46.83	176.34	144.72	23.36	19.02	27.36	24.76	44.39	42.36	44.67	41.19	41.87	37.7	42.03	30.18	35.93	35.05	G protein-coupled receptor 89A
4677	NARS	NM_004539	99.5	92.24	84.7	92.11	107.33	117.04	81.29	78.83	72.99	72.94	84.79	91.84	83.43	88.61	88.07	93.01	127.67	181.62	122.63	129.02	asparaginyl-tRNA synthetase
23770	FKBP8	NM_001308373,NM_012181	99.42	98.05	137.59	154.13	74.89	101.06	72.1	80.49	70.01	100.63	125.47	121.21	131.5	148.25	135.33	139.43	136.25	166.21	138.87	155.61	FK506 binding protein 8
5660	PSAP	NM_001042465,NM_001042466,NM_002778	99.11	69.87	91.33	94.23	139.31	125.8	287.68	321.21	199.48	278.78	93.76	94.85	79.08	88	98.23	93.1	172.58	185.65	138.08	121.91	prosaposin
4702	NDUFA8	NM_001318195,NM_014222	98.89	103.92	88.57	92.57	51.4	57.99	82.24	79.49	73.54	69.75	79.31	73.56	82.41	75.82	94.06	91	89.2	76.66	51.33	50.46	NADH:ubiquinone oxidoreductase subunit A8
8872	CDC123	NM_006023	98.81	102.36	101.04	101.42	151.56	139.57	76.02	67.23	85.96	69.67	89.59	98.13	96.17	93.14	91.53	94.73	192.3	179.84	140.01	134.7	cell division cycle 123
5552	SRGN	NM_001321053,NM_001321054,NM_002727	98.76	100.68	394.31	374.9	232.92	229.03	1312.66	1053.23	1215.52	891.49	264.74	267.91	327.63	352.98	368.08	332.11	48.77	57.3	241.68	263.88	serglycin
4261	CIITA	NM_000246,NM_001286402,NM_001286403	98.62	96.06	6.81	6.43	9.17	6.48	57.14	65.45	66.21	47.59	3.29	4.43	2.51	3.72	7.45	8.4	0.63	0.57	3.18	3.2	class II major histocompatibility complex transactivator
10055	SAE1	NM_001145713,NM_001145714,NM_005500	98.58	92.8	93.31	94.66	112.45	110.54	105.96	99.15	115.94	123.02	76.79	73.75	75.37	80.6	81	85.19	74.36	67.98	47.53	43	SUMO1 activating enzyme subunit 1
10682	EBP	NM_006579	98.49	104.95	100.02	102.29	81.23	80.44	73.38	69.82	75.26	80.75	85.75	81.01	99.31	95.43	97.23	93.72	126	118.96	137.3	115.27	emopamil binding protein (sterol isomerase)
6390	SDHB	NM_003000	98.05	97	112.6	111.75	104.26	119.04	204.56	197.02	164.71	164.45	107.7	102.34	114.01	100.5	114.5	113.54	113.76	121.46	147.63	148.78	succinate dehydrogenase complex iron sulfur subunit B
3638	INSIG1	NM_001346590,NM_001346591,NM_001346592,NM_001346593,NM_001346594,NM_005542,NM_198336,NM_198337	97.76	104.09	132.31	119.88	204.63	191.97	58.95	66.29	45.83	80.57	59.41	58.61	124.61	127.74	88.29	93.02	168.15	387.95	369.84	316.13	insulin induced gene 1
4257	MGST1	NM_001260511,NM_001260512,NM_001267598,NM_020300,NM_145764,NM_145791,NM_145792	97.73	98.28	158.6	168.04	110.74	113.02	0	0.3	0	0	143.61	147.98	207.56	195.76	160.57	153.59	308.11	262.93	205.02	208.68	microsomal glutathione S-transferase 1
4716	NDUFB10	NM_004548	97.68	99.18	125.45	128.13	71.52	88.01	98.2	100.87	113.18	108	125.69	113.44	129.52	113.51	106.88	104.12	83.18	66.47	109.95	107.88	NADH:ubiquinone oxidoreductase subunit B10
23636	NUP62	NM_001193357,NM_012346,NM_016553,NM_153718,NM_153719	97.61	90.14	63.99	61.18	77.45	62.66	72.12	76.66	86.63	60.86	65.71	65.31	68.89	65.12	63.52	62.61	79.92	57.84	66.78	61.5	nucleoporin 62
1460	CSNK2B	NM_001282385,NM_001320	97.59	100.59	159.72	156.28	110.73	103.47	90.72	84.03	95.52	77.45	168.63	165.18	204.59	150.5	158.49	151.49	187.06	142.43	147.93	134.48	casein kinase 2 beta
5518	PPP2R1A	NM_014225	97.58	95.23	89.82	91.26	92.8	99.41	107.85	103.31	111.8	101.89	89.41	86.54	90.95	86.34	74.3	78.83	84.68	81.05	90.73	91.07	protein phosphatase 2 scaffold subunit Aalpha
64960	MRPS15	NM_031280	97.5	99.29	143.31	145.71	119.38	112.66	157.22	141.86	189.3	168.21	126.08	130.77	141.49	133.16	147.44	147.18	167.46	147.74	190.73	180.76	mitochondrial ribosomal protein S15
1981	EIF4G1	NM_001194946,NM_001194947,NM_001291157,NM_004953,NM_182917,NM_198241,NM_198242,NM_198244	97.41	110.06	147.45	152.94	168.89	139.66	179.18	176.17	263.94	167.72	164.78	172.53	157.24	135.75	160.69	169.73	236.08	201.02	158.8	146.8	eukaryotic translation initiation factor 4 gamma 1
1652	DDT	NM_001084392,NM_001355	97.29	113.22	148.95	143.85	39.92	40.88	147.74	149.23	118.42	140.4	122.3	117.89	122.7	127.19	120.36	115.1	133.56	109.07	107.19	113.83	D-dopachrome tautomerase
10989	IMMT	NM_001100169,NM_001100170,NM_006839	96.89	90.31	68.61	66.91	78.51	73.91	85.87	83.74	81.66	82.9	65.74	72.22	67.39	69.03	61.89	64.56	80.32	86.29	67.1	66.17	inner membrane mitochondrial protein
890	CCNA2	NM_001237	96.59	92.64	67.58	74.71	89.85	76.29	76.03	78.78	93.16	111.02	54.89	68.33	59.14	70.62	66.73	67.4	49.03	57.38	51.05	44.44	cyclin A2
51660	MPC1	NM_001270879,NM_016098	96.42	83.72	40.88	33.78	31.71	28.85	100.58	84.21	77.03	57.08	81.39	64.1	37.02	34.04	36.96	32.32	70.73	62.7	91.34	74.88	mitochondrial pyruvate carrier 1
4707	NDUFB1	NM_004545	96.34	107.86	55.42	63.79	72.21	82.44	74.59	59.79	57.37	85.51	45.71	44.12	42.17	52.42	50.28	52.23	154.76	124.13	57.77	54.42	NADH:ubiquinone oxidoreductase subunit B1
7171	TPM4	NM_001145160,NM_003290	95.98	81.87	64.77	76.46	50.94	56.1	222.92	242.12	179.39	189.98	64.75	66	59.77	76.19	68.67	78.18	105.05	116.72	62.62	74.94	tropomyosin 4
23530	NNT	NM_001331026,NM_012343,NM_182977	95.87	86.5	69.37	68.08	39.96	38.01	19.41	22.71	17.31	25.1	73.57	68.33	59.85	61.39	61.87	61.98	41.25	37.85	33.11	36.58	nicotinamide nucleotide transhydrogenase
8703	B4GALT3	NM_001199873,NM_001199874,NM_003779	95.77	103.72	85.17	82.84	107.16	128.37	16.08	17.68	23.85	28.23	85.6	83.02	90.61	83.38	81.25	74.48	52.53	53.77	50.97	54.56	beta-1,4-galactosyltransferase 3
1642	DDB1	NM_001923	95.74	102.65	99.24	99.27	117.64	114.75	51.97	52.98	57.93	54.16	91.75	93.93	103.52	96.88	87.74	90.49	102.74	98.9	138.22	140.29	damage specific DNA binding protein 1
8553	BHLHE40	NM_003670	95.68	88.14	13.19	12.57	17.45	24.18	67.14	66.75	50.22	61.62	8.74	11.07	14.84	15.81	7.8	12.52	9.77	27.86	9.64	6.99	basic helix-loop-helix family member e40
11171	STRAP	NM_007178	95.4	93.85	91.77	92.23	111.97	115.27	126.39	131.53	146.94	123.81	93.77	91.83	101.67	86.72	94.75	91.37	67.16	64.46	59.16	60.9	serine/threonine kinase receptor associated protein
5510	PPP1R7	NM_001282409,NM_001282410,NM_001282411,NM_001282412,NM_001282413,NM_001282414,NM_002712	95.32	89.04	67.65	70.16	63.78	63.09	67.72	69.42	71.36	67.5	61.78	58.81	69.36	68.36	72.68	67.96	20.27	14.58	42.86	47.84	protein phosphatase 1 regulatory subunit 7
56851	EMC7	NM_020154	94.73	90.05	150.72	139.04	79.88	69.61	67.46	62.39	65.61	54.53	126.96	108.75	142.49	132.73	145.72	139.85	58.72	47.08	50.53	47.95	ER membrane protein complex subunit 7
5441	POLR2L	NM_021128	94.65	113.41	114.08	115.94	87.12	94.78	31.02	31.02	39.4	35.33	96.38	100.38	111.67	107.01	116.11	115.28	195.69	162.73	108.27	110.35	RNA polymerase II subunit L
1719	DHFR	NM_000791,NM_001290354,NM_001290357	94.13	95.07	71.27	69.34	55.72	51.56	49.94	48.53	52.71	47.9	64.86	65.76	75.07	79.66	89.12	90.89	158.33	105.23	106.21	99.25	dihydrofolate reductase
10245	TIMM17B	NM_001167947,NM_005834	94.02	91.03	67.24	68.69	63.64	85.11	59.42	55.77	72.54	67.99	47.43	48.94	58.14	54.85	57.79	56.41	69.3	76.85	70.16	77.08	translocase of inner mitochondrial membrane 17B
8971	H1FX	NM_006026	93.96	89.01	27.66	27.39	61.86	87.69	7.5	7.68	4.64	7.3	24.56	20.91	41.76	49.29	36.32	38.14	57.92	89.34	61.45	45.34	H1 histone family member X
5831	PYCR1	NM_001282279,NM_001282280,NM_001282281,NM_001330523,NM_006907,NM_153824	93.91	99.78	140.84	154.65	111.51	143.82	83.18	85.91	111.67	121.92	114.2	117.55	127.99	131.79	146.13	144.97	106.19	151.25	173.74	172.29	pyrroline-5-carboxylate reductase 1
91304	TMEM259	NM_001033026,NM_033420	93.68	96.91	76.64	73.75	63.41	66.75	48.49	54.9	62.12	57.11	87.16	82.2	85.17	81.73	82.22	85.81	47.1	45.27	52.28	47.25	transmembrane protein 259
90480	GADD45GIP1	NM_052850	93.63	102.53	151.04	161.14	88.58	95.37	88.75	97.86	103.99	86.68	140.33	126.21	138.63	143.93	168.42	173.59	104.8	80.42	103.69	95.31	GADD45G interacting protein 1
412	STS	NM_000351,NM_001320750,NM_001320751,NM_001320752,NM_001320753,NM_001320754	93.62	80.99	2.35	2.03	20.02	21.27	5.2	4.97	5.41	6.01	1.55	2.32	2.02	2.8	3.15	3.62	58.01	63.84	27.12	29.25	steroid sulfatase
10056	FARSB	NM_005687	93.39	96.45	80.27	73.54	77.79	76.74	74.1	67.58	90.77	73.15	67.61	71.96	91.59	70.35	69.42	72.39	89.49	80.75	101.9	99.51	phenylalanyl-tRNA synthetase beta subunit
4722	NDUFS3	NM_004551	93.24	96.43	107.4	111.03	60.08	59.75	74.47	61.75	68.47	53.38	94.26	76.75	101.1	92.44	105.15	98.85	39.49	33.68	70.86	59.72	NADH:ubiquinone oxidoreductase core subunit S3
3115	HLA-DPB1	NM_002121	93.23	83.71	6.96	5.81	8.33	9.66	74.35	72.23	58.97	60.3	2.09	2.37	1.3	1.71	6.06	5.05	0	0.08	1.4	2.38	major histocompatibility complex, class II, DP beta 1
9445	ITM2B	NM_021999	93.23	88.36	87.1	81.89	80.91	87.55	4.76	3.78	5.99	6.89	81.52	80.18	85.13	90.43	92.16	82.84	72.04	62.33	58.4	60.56	integral membrane protein 2B
4695	NDUFA2	NM_001185012,NM_002488	92.79	99.34	110.12	122	35.95	47.33	58.4	65.36	59.29	60.89	98.25	95.66	94.08	105.57	123.13	113.49	52.66	46.71	37.34	37.04	NADH:ubiquinone oxidoreductase subunit A2
23225	NUP210	NM_024923	92.67	94.41	72.66	80.01	104.3	99.51	84.24	102.98	94.09	108.9	91.23	96.45	76.76	83.34	77.77	89.06	112.86	101.94	47.57	57.57	nucleoporin 210
51012	PRELID3B	NM_001256403,NM_016045	92.45	87.27	62.26	59.8	69.39	71.77	140.14	134.42	133.03	133.84	58.51	60.22	56.74	54.94	62.66	60.83	42.85	45.03	35.92	38.45	PRELI domain containing 3B
5347	PLK1	NM_005030	92.41	107.72	86.2	109.55	93.42	82.45	88.17	96.85	109.9	113.89	82.27	112.13	86.98	105.88	90.38	103.44	81.68	104.42	123.72	107.66	polo like kinase 1
11337	GABARAP	NM_007278	92.28	80.47	81.72	81.97	141.65	162.97	29.38	30.03	30.08	41.23	74.28	69.03	80.14	70.33	75.73	73.35	78	73.25	150.27	141.74	GABA type A receptor-associated protein
10197	PSME3	NM_001267045,NM_001330229,NM_005789,NM_176863	92.13	96.89	88.27	83.51	120.67	96.54	90.36	88.34	131.53	73.18	86	89.84	92.04	74.17	91.67	88.32	96.55	63.71	90.01	79.47	proteasome activator subunit 3
10975	UQCR11	NM_006830	92.09	95.93	99.63	113.73	65.94	83.12	57.48	54.27	62.94	59.94	82.82	86.62	82.89	98.58	103.22	104.33	80.11	79.9	60.05	56.93	ubiquinol-cytochrome c reductase, complex III subunit XI
1728	NQO1	NM_000903,NM_001025433,NM_001025434,NM_001286137	92.07	90	52.46	65.37	33.47	37.89	10.37	10.85	15.1	11.79	38.44	48.4	32.74	44.52	35.61	38.23	24.44	22.4	13.56	15.5	NAD(P)H quinone dehydrogenase 1
54865	GPATCH4	NM_015590,NM_182679	91.82	90.32	59.64	58.25	68.86	58.75	40.61	43.68	66.48	26.82	80.24	79.75	79.74	60.9	70.96	65.14	60.03	36.71	52.48	39.28	G-patch domain containing 4
23367	LARP1	NM_015315	91.72	101.34	106.4	113.28	66.38	57.91	112.8	119.78	87.44	72.85	128.6	135.11	119.84	112.97	112.46	116.98	90.12	83.85	42.51	45.29	La ribonucleoprotein domain family member 1
7265	TTC1	NM_001282500,NM_003314	91.55	86.78	72.7	66.27	64.48	57.39	89.87	81.31	71.21	52.16	66.38	64.06	71.71	70.01	80.06	79.2	57.24	39.78	42.13	39.55	tetratricopeptide repeat domain 1
3133	HLA-E	NM_005516	91.53	83.4	61.98	67.25	58.94	75.02	99.6	102.95	84.62	104.33	47.67	46.96	49.97	68.86	67.36	67.12	30.21	33.92	57.92	52.09	major histocompatibility complex, class I, E
131076	CCDC58	NM_001017928,NM_001308326	91.53	86.26	44.12	44.81	56.41	59.29	60.26	60.63	71.83	44.93	43.04	42.41	49.14	46.84	50.47	55.95	55.63	42.72	35.64	30.23	coiled-coil domain containing 58
5693	PSMB5	NM_001130725,NM_001144932,NM_002797	91.33	103.55	62.11	63.59	55.17	49.9	100.22	88.8	71.58	43.22	192.25	187.39	66.36	58.07	60.08	53.01	200.41	154.11	54.67	52.33	proteasome subunit beta 5
23193	GANAB	NM_001278192,NM_001278193,NM_001278194,NM_001329222,NM_001329223,NM_001329224,NM_001329225,NM_198334,NM_198335	91.3	95.42	171.81	173.53	127.6	119.14	54.76	55.84	55.82	57.48	176.37	178.14	184.79	177.67	172.84	174.19	192.96	172.62	218.56	210.06	glucosidase II alpha subunit
5214	PFKP	NM_001242339,NM_001323067,NM_001323068,NM_001323069,NM_001323070,NM_001323071,NM_001323072,NM_001323073,NM_001323074,NM_001345944,NM_002627	91.28	107.85	42.53	46.44	95.84	100.26	48.82	51.64	36.52	30.77	43.54	43.01	47.31	49.28	36	42.14	68.18	90.7	65.45	62.14	phosphofructokinase, platelet
22936	ELL2	NM_012081	91.25	94.17	88.77	85.42	57.73	56.45	12.22	12.69	20.46	19.05	78.05	85.97	67.26	77.2	101.43	98.57	3.46	4.11	11.93	13.45	elongation factor for RNA polymerase II 2
6426	SRSF1	NM_001078166,NM_006924	91.06	94.4	123.32	113.32	116.56	93.33	96.7	97.48	102.5	76.91	122	121.59	118.52	112.12	122.68	120.47	107.27	72.39	74.58	71.61	serine and arginine rich splicing factor 1
50854	C6orf48	NM_001040437,NM_001040438,NM_001287482,NM_001287483,NM_001287484,NM_001287485,NM_001287486,NM_001287487,NM_001287488	91.04	71.32	61.29	56.68	53.61	73.42	55.86	41.99	33.32	41.22	64.5	70.74	44.22	49.77	49.18	47.65	41.71	58.87	54.86	60.78	chromosome 6 open reading frame 48
6749	SSRP1	NM_003146	91.03	100.59	110.97	120.26	122.94	116.73	89.61	89.59	113.37	105.76	123.52	122.73	136.83	122.75	116.84	129.53	155.69	138.58	195.16	195.24	structure specific recognition protein 1
9643	MORF4L2	NM_001142418,NM_001142419,NM_001142420,NM_001142421,NM_001142422,NM_001142423,NM_001142424,NM_001142425,NM_001142426,NM_001142427,NM_001142428,NM_001142429,NM_001142430,NM_001142431,NM_001142432,NM_012286	91	87.04	153.97	154.98	92.58	91.35	119.93	107.72	116.69	130.08	126.34	131.94	142.95	150.63	138.97	135.55	143.65	142.55	190.63	192.06	mortality factor 4 like 2
81611	ANP32E	NM_001136478,NM_001136479,NM_001280559,NM_001280560,NM_030920	90.74	90.42	108.6	113.88	138.25	124.73	73.87	81.73	71.09	81.37	132.37	152.73	111.08	121.34	116.38	124.11	118.1	144.53	87.12	90.97	acidic nuclear phosphoprotein 32 family member E
10935	PRDX3	NM_001302272,NM_006793	90.65	93.72	272.34	281.24	164.78	169.4	128.16	122.77	148.83	172.11	224.03	218.07	216.6	229.01	252.22	248.25	141.29	149.49	98.17	103.88	peroxiredoxin 3
10204	NUTF2	NM_001322038,NM_001322039,NM_001322040,NM_001322041,NM_005796	90.52	96.07	68.22	63.37	72.85	73.35	69.83	70.2	78.64	68.92	70.56	72.7	82.05	65.93	68.45	66.01	81.32	69.81	87.68	83.94	nuclear transport factor 2
51372	TMA7	NM_001329417,NM_015933	90.51	103.87	92.15	103.2	108.69	125.42	38.71	36.91	42.68	51.61	94.74	97	90.83	101.57	104.15	104.92	159.74	131.99	85.05	78.63	translation machinery associated 7 homolog
25874	MPC2	NM_001143674,NM_015415	90.36	87.99	57.44	60.43	51.03	55.36	28.47	27.65	25.6	36.2	48.46	42.75	43.36	46.48	50.2	47.13	40.09	38.79	35.74	36.03	mitochondrial pyruvate carrier 2
6917	TCEA1	NM_006756,NM_201437	90.3	73.68	79.89	82.96	76.83	84.8	121.08	113.36	108.49	147.98	76.25	77.75	74.82	78	77.16	78.74	41.34	49.54	40.95	45.96	transcription elongation factor A1
25828	TXN2	NM_012473	90.19	88.85	72.35	74.01	71.22	83.94	90.31	85.82	98.49	94.55	60	59.3	63.69	63.56	68.22	67.96	77.65	72.57	78.23	76.05	thioredoxin 2
64981	MRPL34	NM_023937	90.17	100.85	153.63	151.49	95.93	96.82	51.74	49.57	57.42	49.36	136.4	137.59	139.33	136.69	175.36	167.19	83.4	75.21	65.33	62.53	mitochondrial ribosomal protein L34
6432	SRSF7	NM_001031684,NM_001195446	90.12	96.43	86.58	83.26	79.98	76.91	91.53	86.19	96.12	71.29	86.13	80.93	90.11	83.63	90.43	82.85	82.21	53.97	55.71	53.23	serine and arginine rich splicing factor 7
28987	NOB1	NM_014062	89.46	92.51	56.49	56.36	70.35	71.61	86.28	80.43	93.6	70.7	46.25	49.72	50.76	54.29	57.53	57.62	80.36	97.76	82.04	75.33	NIN1/PSMD8 binding protein 1 homolog
22889	KHDC4	NM_014949	89.45	87.7	57.1	55.77	47.53	48.15	46.19	38.58	44.58	47.68	55.07	52.5	49.8	55.04	44.11	47.37	50.93	43.48	32.38	31.27	KH domain containing 4, pre-mRNA splicing factor
440	ASNS	NM_001178075,NM_001178076,NM_001178077,NM_001352496,NM_001673,NM_133436,NM_183356	89.42	70.44	77.11	99.43	80.55	125.27	109.48	99.73	59.57	141.09	62.99	77.75	68.52	90.15	103.81	110.44	67.13	233.73	84.52	129.27	asparagine synthetase (glutamine-hydrolyzing)
10318	TNIP1	NM_001252385,NM_001252386,NM_001252390,NM_001252391,NM_001252392,NM_001252393,NM_001258454,NM_001258455,NM_001258456,NM_006058	89.39	88.86	84.61	83.35	63.49	62.55	211.5	202.52	138.65	118.85	68.57	71.07	78.55	88.96	71.96	78.49	47.46	66.1	64.77	74.47	TNFAIP3 interacting protein 1
5411	PNN	NM_002687	89.31	89.43	66.57	66.48	47.74	39.5	87.37	94.39	45.99	42.01	84.53	87.93	76.64	78.93	76.6	81.66	58.24	53.82	44.38	40.02	pinin, desmosome associated protein
10525	HYOU1	NM_001130991,NM_006389	89.26	92.01	90.98	87.96	231.58	183.86	203.06	172.75	203.19	150.57	84.8	87.63	92.79	89.71	93.18	87.45	83.7	78.15	138.8	148.77	hypoxia up-regulated 1
5702	PSMC3	NM_002804	89.17	91.46	105.25	90.57	77.67	71.09	59	52.02	73.87	44.91	98.15	81.11	110.09	82.09	93.7	95.78	38.91	30.54	87.19	64.45	proteasome 26S subunit, ATPase 3
1457	CSNK2A1	NM_001895,NM_177559,NM_177560	89.11	84.96	77.7	77.23	102.72	99.87	97.05	91.48	111.01	105.73	72.2	79.68	74.82	71.52	70.58	73.01	65.61	73	62.64	61.53	casein kinase 2 alpha 1
6182	MRPL12	NM_002949	88.99	99.72	126.03	130.85	113.97	130.22	94.5	89	142.01	101.27	108.14	101.42	122.86	109.54	118.74	117.54	137.34	128.53	140.46	119.96	mitochondrial ribosomal protein L12
23204	ARL6IP1	NM_001313858,NM_015161	88.96	82.77	79.25	87.57	70.89	59.27	114.69	115.14	117.58	141.87	71.51	84.29	67.8	88.05	75.42	77.77	41.06	48.88	78.42	77.52	ADP ribosylation factor like GTPase 6 interacting protein 1
80145	THOC7	NM_001285387,NM_001285404,NM_025075	88.95	84.27	75.79	71.6	72.8	73.89	51.4	43.55	47.2	41.91	72.79	69.74	79.8	69.48	76.78	73.11	68.29	56.77	58.14	54.34	THO complex 7
4724	NDUFS4	NM_001318051,NM_002495	88.87	75.75	53.85	48.66	23.37	25.48	67.48	58.03	41.53	47.51	39.44	36.81	51.25	48.11	45.08	41.71	57.53	48.81	29.28	32.19	NADH:ubiquinone oxidoreductase subunit S4
4723	NDUFV1	NM_001166102,NM_007103	88.81	96.31	126.44	132.72	94.36	92.81	142.11	145.22	135.42	153.2	122.86	109.92	109.76	114.92	123.3	118.54	125.61	125.36	177.96	176.63	NADH:ubiquinone oxidoreductase core subunit V1
8636	SSNA1	NM_003731	88.69	85.79	80.61	74.28	65.26	60.98	49.73	49.8	79.6	66.38	56.12	57.33	68.69	63.26	78.03	76.09	68.75	56.6	84.48	69.45	SS nuclear autoantigen 1
1033	CDKN3	NM_001130851,NM_001330173,NM_005192	88.57	93.33	47.68	56.19	52.87	56.69	77.24	69.71	35.37	61.49	37.07	42.55	43.31	49.03	49.03	50.83	5.88	7.14	30.66	36.44	cyclin dependent kinase inhibitor 3
51255	RNF181	NM_016494	88.56	79.87	63.67	63.07	62.85	80.05	99.24	74.43	78.79	86.06	50.29	47.13	49.21	50.32	59	60.62	65.47	71.07	74.54	74.85	ring finger protein 181
9877	ZC3H11A	NM_001319238,NM_001319239,NM_001350261,NM_001350262,NM_001350263,NM_001350264,NM_001350265,NM_001350266,NM_014827	88.55	84.86	50.92	53.56	46.39	46.44	41.48	42.01	37.15	50.33	51.93	58.23	47.09	58.97	47.84	51.4	40.35	41.01	31.36	32.47	zinc finger CCCH-type containing 11A
29081	METTL5	NM_001293186,NM_001293187,NM_014168	88.55	84.49	64.77	68.01	80.65	90.49	95.68	86.32	92.92	95.18	54.67	57.38	62.75	65.23	67.74	68.95	82.36	74.83	90.37	89.4	methyltransferase like 5
81875	ISG20L2	NM_001303095	88.4	93.17	47.07	44.53	77.35	74.16	51.12	48.49	65.37	39.98	44.16	45.83	45.39	39.86	46.09	41.93	58.73	46.89	46.13	43.69	interferon stimulated exonuclease gene 20 like 2
51602	NOP58	NM_015934	88.4	89.36	82.73	78.22	96.22	81.77	110.65	109.68	102.16	61.23	95.35	100.15	97.88	90.54	89.94	94.84	107.46	70.62	97.18	84.62	NOP58 ribonucleoprotein
1026	CDKN1A	NM_000389,NM_001220777,NM_001220778,NM_001291549,NM_078467	88.18	79.43	2.92	4.21	174.37	178.69	16.57	14.65	17.45	16.71	1.16	1.67	5.33	6.67	32.76	36.46	3.27	16.44	5.14	5.41	cyclin dependent kinase inhibitor 1A
5226	PGD	NM_001304451,NM_001304452,NM_002631	88.02	90.36	133.33	129.52	108.7	104.59	124.12	121.24	143.1	134.66	110.33	106.16	135.2	125.13	108.21	113.76	176.69	162.83	242.03	225.7	phosphogluconate dehydrogenase
5496	PPM1G	NM_177983	87.73	95.56	99.43	101.01	125.57	110.51	111.68	112.02	131.27	100.06	104.42	102.42	102.89	95.56	114.93	111	137.95	127.07	111.58	100.33	protein phosphatase, Mg2+/Mn2+ dependent 1G
23385	NCSTN	NM_001290184,NM_001290186,NM_001349729,NM_015331	87.66	77.49	54.04	48.88	59.11	56.18	28.07	30.62	27.07	29.48	52.23	48.53	53.2	48.34	41.55	37.63	60.28	50.64	38.32	36.01	nicastrin
1200	TPP1	NM_000391	87.48	78.48	35.18	34.74	49.37	42.43	12.48	14.16	11.9	15.7	38.26	41.24	40.47	44.51	45.2	43.51	39.33	29.29	50.53	47.3	tripeptidyl peptidase 1
1196	CLK2	NM_001294338,NM_001294339,NM_003993	87.26	99.26	54.37	55.78	73.04	79.33	31.65	36.43	33.93	38.91	62.14	60.69	57.58	62.81	53.64	50.6	79.69	83.29	52.86	58.18	CDC like kinase 2
6046	BRD2	NM_001113182,NM_001199455,NM_001199456,NM_001291986,NM_005104	87.2	84.08	88.27	87.97	90.61	72.23	68.19	66.72	72.38	57.09	101.77	99.97	92.94	95.27	94.99	95.37	90.18	75.52	73.42	71.21	bromodomain containing 2
80308	FLAD1	NM_001184891,NM_001184892,NM_025207,NM_201398	86.89	85.52	74.97	70.93	75.15	67.55	37.75	37.25	43.94	35.56	62.11	57.59	60.96	58.09	60.99	55.06	91.49	76.25	71.27	59.36	flavin adenine dinucleotide synthetase 1
1891	ECH1	NM_001398	86.89	96.63	107.78	121.62	90.07	109.73	100.63	106.92	86.55	104.01	116.43	118.17	118.33	121.28	122.32	122.25	100.49	111.77	82.61	94.03	enoyl-CoA hydratase 1
11273	ATXN2L	NM_001308230,NM_007245,NM_017492,NM_145714,NM_148414,NM_148415,NM_148416	86.74	89.66	74.6	80.17	66.79	75.68	101.63	107.95	105.37	129.26	88.12	90.35	87.66	78.98	74.91	80.13	80.57	119.86	83.72	91.97	ataxin 2 like
22826	DNAJC8	NM_014280	86.71	88.15	109.26	109.95	89.45	96.73	102.7	107.73	124.76	117.6	85.36	87.63	107.74	114.14	125.98	124.03	123.02	101.94	152.63	138.02	DnaJ heat shock protein family (Hsp40) member C8
10063	COX17	NM_005694	86.65	81.99	82.83	86.38	73.39	83.88	159.3	150.42	171.5	159.62	90.51	73.69	83	89.93	105.33	113.69	63.56	67.95	51.32	45.1	COX17, cytochrome c oxidase copper chaperone
6880	TAF9	NM_001015892,NM_003187	86.6	93.32	128.4	139.58	46.13	44.08	51.57	42.57	54.51	42.84	99.7	108.24	115.91	128.59	120.64	120.43	145.78	127.78	88.55	79.82	TATA-box binding protein associated factor 9
9535	GMFG	NM_001301008,NM_004877	86.57	96.18	131.1	145.65	78.79	96.31	39.86	41.68	41.17	66.05	95.01	83.57	97.32	128.37	113.99	107.87	10.27	9.88	30.67	29.79	glia maturation factor gamma
10856	RUVBL2	NM_001321190,NM_001321191,NM_006666	86.52	91.21	81.81	80.94	84.32	87.77	99.11	97.01	120.61	90.13	69.97	69.36	84.82	69.97	73.93	77.16	83.41	66.89	63.02	58.28	RuvB like AAA ATPase 2
401505	TOMM5	NM_001001790,NM_001134484,NM_001134485	86.45	96.86	174.45	168.87	158.49	154.98	267.76	238.54	325.52	277.99	120.99	114.6	136.58	132.26	167.04	160.4	273.38	186.72	185.73	153.09	translocase of outer mitochondrial membrane 5
6651	SON	NM_001291411,NM_001291412,NM_032195,NM_138927	86.45	85.16	65.41	61.79	86.9	73.06	86.83	83.01	88.82	84.42	75.38	73.34	66.66	64.68	64.13	66.19	53.75	36.17	60.63	59.75	SON DNA binding protein
8565	YARS	NM_003680	86.31	84.9	87.49	92.73	92.68	114.27	111.66	108.55	107.46	159.09	71.77	80.11	79.52	81.01	89.63	92.45	93.19	150.36	131.3	150.72	tyrosyl-tRNA synthetase
3420	IDH3B	NM_001258384,NM_001330763,NM_006899,NM_174855	86.16	88.72	77.31	76.48	71.3	86.29	92.86	94.58	91.84	88.84	70.44	67.28	76.15	69.22	71.13	71.43	63.99	57.19	37.66	39.91	isocitrate dehydrogenase 3 (NAD(+)) beta
51203	NUSAP1	NM_001243142,NM_001243143,NM_001243144,NM_001301136,NM_016359,NM_018454	86	78.78	80.24	88.78	74.78	67.12	122.6	125.82	106.3	175.08	75.65	82.87	81.95	96.91	81.46	89.49	68.47	72.35	84.2	77.47	nucleolar and spindle associated protein 1
7852	CXCR4	NM_001008540,NM_001348056,NM_001348059,NM_001348060,NM_003467	85.97	79.17	94.51	79.02	50.85	47.24	41.38	40.77	72.31	55.49	65.94	62.01	77.44	71.24	77.67	77.31	100.73	75.78	71.17	67.79	C-X-C motif chemokine receptor 4
9296	ATP6V1F	NM_001198909,NM_004231	85.73	84.72	229.1	240.19	186.51	219.91	109.64	106.61	127.3	157.38	161.64	167.45	154.4	155.63	228.68	215.93	141.51	139.9	178.75	161.39	ATPase H+ transporting V1 subunit F
476	ATP1A1	NM_000701,NM_001160233,NM_001160234	85.5	90.76	141.46	156.91	57.54	63.17	302.11	306.21	308.9	340.37	145.77	151.41	145.72	149.26	158.33	169.59	160.56	169.54	118.91	117.84	ATPase Na+/K+ transporting subunit alpha 1
57062	DDX24	NM_020414	85.48	89.63	33.29	31.24	80.98	73.42	92.71	94.54	120.81	99.25	31.04	31.93	36.67	33.16	37.04	36.83	163.91	134.9	62.6	61.17	DEAD-box helicase 24
79621	RNASEH2B	NM_001142279,NM_024570	85.4	78.17	44.99	45.98	63.49	61.75	62.26	59.38	47.58	58.24	55.63	59.01	36.45	36.39	43.72	38.8	36.08	28.95	44.79	38.26	ribonuclease H2 subunit B
79763	ISOC2	NM_001136201,NM_001136202,NM_024710	85.39	83.5	112.24	109.08	88.6	106.33	113.34	102.68	106.55	83.36	91.73	84.74	111.71	93.15	108.77	110.56	83.24	55.96	68.54	52.88	isochorismatase domain containing 2
26097	CHTOP	NM_001206612,NM_001244664,NM_001317077,NM_015607	85.31	80.71	42.95	43.09	60.56	55.15	44.75	44.35	48.44	36.2	38.53	40.21	38.6	42.48	42.26	40.75	60.42	54.33	33.54	33.38	chromatin target of PRMT1
8508	NIPSNAP1	NM_001202502,NM_003634	85.15	85.17	60.73	64.79	53.66	83.25	61.38	64.45	50.78	97.64	52	56.78	45.22	53.65	51.46	52.1	62.23	86.19	49.98	54.29	nipsnap homolog 1
1974	EIF4A2	NM_001967	85.05	85.88	133.75	131.39	134.65	144.92	159.03	173.57	141.26	166.73	131.27	134.54	127.49	136.93	152.24	156.12	145.9	137.6	154.07	151.15	eukaryotic translation initiation factor 4A2
10492	SYNCRIP	NM_001159673,NM_001159674,NM_001159675,NM_001159676,NM_001159677,NM_001253771,NM_006372	85.05	84.49	65.65	64.14	121.27	109.86	105.23	105.66	134.85	92.81	63.29	65.34	63.42	62.03	65.09	67.55	105.95	92.75	88.38	85.45	synaptotagmin binding cytoplasmic RNA interacting protein
2107	ETF1	NM_001256302,NM_001282185,NM_001291974,NM_001291975,NM_004730	85.03	84.99	79.38	79.69	58.45	53.59	125.97	119.83	99.11	68.13	72.24	75.76	81.74	75.33	79.66	78.9	77.4	72.32	44.76	41.41	eukaryotic translation termination factor 1
22985	ACIN1	NM_001164814,NM_001164815,NM_001164816,NM_001164817,NM_014977	84.97	86.27	66.92	67.43	71.82	63.79	132.96	127.27	96.17	66.9	73.54	76.38	67.71	67.6	60.96	66.12	157.02	146.81	52.69	52.3	apoptotic chromatin condensation inducer 1
6944	VPS72	NM_001271087,NM_001271088,NM_005997	84.95	86.24	70.18	68.37	72.82	73.26	44.12	40.48	51.07	41.09	64.38	57.36	66.07	66.76	72.6	69.39	82.89	80.34	69.78	61.88	vacuolar protein sorting 72 homolog
11338	U2AF2	NM_001012478,NM_007279	84.91	95.96	86.82	89.13	98.91	104.15	98.42	103.12	128.03	97.88	90.34	89.54	96.63	88.45	91.63	96.87	88.35	85.21	78.08	84.52	U2 small nuclear RNA auxiliary factor 2
1964	EIF1AX	NM_001412	84.71	84.54	45.8	43.6	59.51	53.47	45.12	44.9	49.62	39.78	41.43	44.51	43.64	40.13	45.05	45.83	87.75	78.34	74.58	69.78	eukaryotic translation initiation factor 1A, X-linked
1209	CLPTM1	NM_001282175,NM_001282176,NM_001294	84.57	89.5	111.14	106.81	87.79	78.02	49.9	51.78	65.3	40.08	116.04	105.24	132.18	103.25	110.36	105.3	62.46	45.52	56.91	48.21	CLPTM1, transmembrane protein
8209	C21orf33	NM_001320383,NM_001320384,NM_004649,NM_198155	84.55	87.98	59.3	57.59	107.49	142.05	71.86	72.72	59.2	59.94	48.39	45.4	44.96	43.76	66.21	65.21	83.59	83.31	100.63	111.56	chromosome 21 open reading frame 33
653784	MZT2A	NM_001085365	84.5	86.16	75.08	76.64	67.41	91.24	54.21	60.81	62.75	73.4	72.15	67.82	74.35	68.54	93.05	93.25	59.95	88.9	74.43	81.95	mitotic spindle organizing protein 2A
84191	FAM96A	NM_001014812,NM_001289108,NM_032231	84.18	85.14	96	94.15	69.29	77.92	87.2	81.91	77.26	86.51	68.27	68	66.69	75.74	90.11	96.69	145.89	156.28	160.36	142.35	family with sequence similarity 96 member A
30968	STOML2	NM_001287031,NM_001287032,NM_001287033,NM_013442	84.18	88.74	141.7	143.52	97.06	100.76	149.49	138.39	187.62	131.17	118.57	106.95	134.23	121.95	140.07	140.69	94.68	85.21	89.82	79.54	stomatin like 2
2287	FKBP3	NM_002013	84.15	84.1	47.35	49.31	35.15	42.82	48.29	52.55	23.73	22.15	167.1	165.79	49.59	56.3	51.82	52.86	35.98	33.59	18.03	16.39	FK506 binding protein 3
894	CCND2	NM_001759	83.94	87.74	43.28	41.2	77	73.78	58.6	62.4	70.75	70.82	40.3	44.61	71.18	63.37	52.62	60.89	61.33	61.32	56.48	62.49	cyclin D2
26156	RSL1D1	NM_015659	83.89	86.14	73.33	70.99	66.8	64.04	84.93	79.87	93.63	63.14	68.72	71.69	72.96	68.95	70.5	69.43	88.39	82.37	102.23	92.68	ribosomal L1 domain containing 1
8761	PABPC4	NM_001135653,NM_001135654,NM_003819	83.81	106.93	154.33	172.31	150.66	141.51	87.25	94.5	112.8	82.43	167.72	178.68	154.48	174.81	179.82	189.63	127.23	134.23	171.49	176.08	poly(A) binding protein cytoplasmic 4
23532	PRAME	NM_001291715,NM_001291716,NM_001291717,NM_001291719,NM_001318126,NM_001318127,NM_006115,NM_206953,NM_206954,NM_206955,NM_206956	83.77	65.89	45.5	47.39	30.25	33.71	0.29	0.17	0.31	0.08	29.14	29.83	33.83	41.65	0.72	0.73	0	0.06	0.21	0.33	preferentially expressed antigen in melanoma
2098	ESD	NM_001984	83.75	87.97	55.42	53.11	72.77	82.57	129.35	122.1	124.17	124.99	55.88	57.16	53.12	56.24	50.57	50.54	32.83	33.35	32.53	32.44	esterase D
81618	ITM2C	NM_001012514,NM_001012516,NM_001287240,NM_001287241,NM_030926	83.62	67.98	68.15	67.51	18.7	21	108.18	119.21	94.83	117.33	30.51	34.12	117.08	151.52	184.08	145.96	43.45	37.65	107.05	122.3	integral membrane protein 2C
1660	DHX9	NM_001357	83.59	85.62	117.53	110.4	84.07	70.69	121.62	120.12	125.16	92.38	118.78	119.96	122.95	108.09	101.88	99.85	132.46	114.93	91.86	89.98	DExH-box helicase 9
51082	POLR1D	NM_001206559,NM_015972,NM_152705	83.46	88.31	108.34	113.63	87.7	98.25	89.39	87.04	87	85.84	95.23	93.96	95.33	104.22	101.32	104.84	78.69	97.1	74.78	66.64	RNA polymerase I subunit D
5885	RAD21	NM_006265	83.4	77.17	84.93	93.46	85.26	92.33	115.72	131.12	156.21	276.81	93.43	100.79	87.67	103.49	96.07	98.57	83.24	108.79	79.01	85.36	RAD21 cohesin complex component
3021	H3F3B	NM_005324	83.27	77.95	101.87	104.15	123.79	116.84	111.58	105.34	140.34	115.22	94.05	91.03	98.34	94.49	105.04	101.07	103.37	97.05	106.34	100.92	H3 histone family member 3B
27346	TMEM97	NM_014573	83.26	84.87	67.98	63.94	72.07	58.94	92.18	85.18	83.4	79.49	59.61	61.73	75.16	62.7	56.93	53.37	64.88	53.44	53.63	47.2	transmembrane protein 97
51371	POMP	NM_015932	83.26	95.46	68.1	70.38	84.42	90.51	101.52	90.51	130.27	97.37	58.07	55.97	68.5	60.36	66.5	64.2	67.03	56.24	51.79	52.43	proteasome maturation protein
113829	SLC35A4	NM_080670	83.17	81.65	90.35	87.92	47.9	48.86	45.26	44.91	51.04	37.81	92.3	90.87	90.31	80.65	86.36	86.29	62.49	42.61	39.91	34.17	solute carrier family 35 member A4
3419	IDH3A	NM_005530	83.06	87.25	114.47	99.13	60.35	55.77	67.84	62.32	74.99	57.63	118.33	109.49	106.42	96.15	108.64	105.63	49.92	46.13	44.51	38.12	isocitrate dehydrogenase 3 (NAD(+)) alpha
6836	SURF4	NM_001280788,NM_001280789,NM_001280790,NM_001280791,NM_001280792,NM_001280793,NM_033161	83.06	92.14	112.51	119.25	91.19	88.98	66.18	61.01	63.85	57.1	104.98	98.41	117.39	115.14	104.56	106.18	81.75	69.49	124.3	116.99	surfeit 4
10884	MRPS30	NM_016640	82.99	82.43	31.93	32.46	51.1	56.27	44.66	42.14	43.61	39.96	29.82	31.33	29.72	33.67	35.61	37.25	56.12	55.53	41.09	39.28	mitochondrial ribosomal protein S30
5019	OXCT1	NM_000436	82.96	82.02	26.16	26.94	86.08	90.2	47.84	51.12	42.87	49.98	29.1	33.32	22.54	26.63	24.32	25.24	55.4	60.67	29.61	35.42	3-oxoacid CoA-transferase 1
51075	TMX2	NM_001144012,NM_001347890,NM_001347891,NM_001347892,NM_001347893,NM_001347894,NM_001347895,NM_001347896,NM_001347898,NM_015959	82.7	83.71	201.37	187.95	116.22	103.31	57.76	48.27	53.66	47.27	157.55	155.66	180.84	162.57	174.16	170.37	146.75	102.32	179.03	144.14	thioredoxin related transmembrane protein 2
699	BUB1	NM_001278616,NM_001278617,NM_004336	82.55	79.64	78.13	78.13	58.45	52.49	42.55	43.68	47.76	70.98	55.61	64.72	68.87	71.32	73.37	76.68	110.26	103.53	111.97	119.73	BUB1 mitotic checkpoint serine/threonine kinase
9184	BUB3	NM_001007793,NM_004725	82.46	86.71	164.67	167.08	101.67	86.36	88.14	93.97	77	81.57	191.96	190.89	170.49	180.95	156.8	159.8	76.48	72.16	70.35	67.76	BUB3, mitotic checkpoint protein
51374	ATRAID	NM_001170795,NM_016085,NM_080592	82.3	80.17	127.73	123.35	79.2	88.63	72.5	73.76	75.87	101.22	98.95	89.52	103.52	104.82	128.54	109.97	105.94	89.91	156.22	143.43	all-trans retinoic acid induced differentiation factor
54541	DDIT4	NM_019058	82.27	90.47	28.89	24.38	71.7	181.51	84.97	95.91	47.92	75.79	12.08	25	24.61	34.94	8.54	24.95	47.22	338.36	78.44	94.59	DNA damage inducible transcript 4
7112	TMPO	NM_001032283,NM_001032284,NM_001307975,NM_003276	82.16	80.11	118.57	117.66	98.05	81.91	127	126.21	126.05	121.13	114.48	122.85	103.91	116.1	125.54	131.63	164.08	137.51	108.52	102.32	thymopoietin
54205	CYCS	NM_018947	82.15	88.71	121.85	118.32	90.99	84.09	78.85	75.9	75.37	54.99	121.38	120.7	131.47	119.13	130.05	134.59	76.51	57.8	54.83	50.23	cytochrome c, somatic
55854	ZC3H15	NM_018471	82.12	82.82	74.19	74.26	77.91	80.49	123.38	122.83	125.61	111.28	77.55	83.84	75.82	74.85	78.31	81.58	74.89	70.92	69.61	71.35	zinc finger CCCH-type containing 15
581	BAX	NM_001291428,NM_001291429,NM_001291430,NM_001291431,NM_004324,NM_138761,NM_138763,NM_138764	82.1	82.91	42.5	41.69	115.27	121.24	38.19	37.93	59.14	41.21	43.13	41.53	42.82	40.15	54.98	54.99	39.28	43.98	24.8	24.28	BCL2 associated X, apoptosis regulator
23481	PES1	NM_001243225,NM_001282327,NM_001282328,NM_014303	81.73	93.26	83.9	82.67	79.39	73.44	94.96	89.56	127.26	70.89	67.94	71.11	80.88	70.95	82.35	82.46	117.31	93.1	95.86	83.04	pescadillo ribosomal biogenesis factor 1
1509	CTSD	NM_001909	81.56	73.24	67.8	70.32	79.55	70.99	15.42	14.04	19.03	16.64	56.97	55.07	66.36	67.06	67.16	70.43	78.48	65.34	72.6	64.55	cathepsin D
55585	UBE2Q1	NM_017582	81.34	75.06	63.99	60.34	66.41	61.89	44.78	43.09	49.24	38.99	59.35	57.08	63.12	55.75	64.5	57.01	80.85	76	57.44	50.74	ubiquitin conjugating enzyme E2 Q1
100463482	MTRNR2L6	NM_001190487	81.26	90.28	49.58	59.77	86.92	92.2	90.81	91.61	56.46	41.53	67.04	70.37	74.14	66.06	62.87	56.96	82.67	91.25	60.5	76.19	MT-RNR2-like 6
6464	SHC1	NM_001130040,NM_001130041,NM_001202859,NM_003029,NM_183001	81.07	80.18	78.03	80.49	53.55	63.41	15.34	14.71	16.08	16.75	56.87	56.45	76.15	74.41	46.76	42.63	53.21	51.53	63.63	64.3	SHC adaptor protein 1
6301	SARS	NM_001330669,NM_006513	81.07	66.64	78.2	86.38	111.35	137.95	108.71	101.6	91.6	131.3	64.17	69.43	80.28	84.22	88.74	90.46	51.35	91.71	51.49	60.71	seryl-tRNA synthetase
55082	ARGLU1	NM_018011	80.72	81.17	55.43	56.31	67.58	74.29	55.87	68.02	52.14	61.01	71.64	68.99	65.8	74.84	72.41	71.21	45.15	37.46	35.6	34.42	arginine and glutamate rich 1
29796	UQCR10	NM_001003684,NM_013387	80.56	92.14	106.16	106.35	58.27	73.15	64.1	65.76	59.73	62.29	105.49	91.42	105.84	102.34	104.32	105.46	85.04	59.8	61.1	54.96	ubiquinol-cytochrome c reductase, complex III subunit X
6721	SREBF2	NM_004599	80.56	86.81	80.43	82.58	56.95	64.07	72.68	82.18	67.18	91.47	84.58	85.4	90.47	94.3	74.99	79.52	88.78	98.41	79.23	94.3	sterol regulatory element binding transcription factor 2
7533	YWHAH	NM_003405	80.51	77.4	65.16	64.07	66.49	50.76	85.18	84.45	96.17	80.2	66.05	62.34	67.19	65.08	68.16	63.71	109.23	81.71	71.21	63.01	tyrosine 3-monooxygenase/tryptophan 5-monooxygenase activation protein eta
7764	ZNF217	NM_006526	80.5	77.1	47.42	45.98	45.03	44.97	44.95	44.96	32.01	53.65	46.93	47.17	44.69	49.39	45.74	48.64	16.24	21.56	14.19	15.35	zinc finger protein 217
1153	CIRBP	NM_001280,NM_001300815,NM_001300829	80.49	77.88	74.34	77.56	60.73	59.99	60.66	56.18	48.93	44.25	83.48	77.61	90.17	90.41	85.59	80.64	42.14	44.19	54.75	55.57	cold inducible RNA binding protein
445	ASS1	NM_000050,NM_054012	80.44	55.75	6.32	4.54	25.45	37.8	0.61	0.58	0.65	0.48	5.46	2.93	6.59	4.12	15.95	11.64	108.85	231.52	335.53	475.88	argininosuccinate synthase 1
9368	SLC9A3R1	NM_004252	80.27	93.22	60.07	62.31	148.68	164.3	43.59	52.09	68.39	77.53	50.39	50.97	57.97	60.76	71.9	71.52	43.48	34.54	87.23	83.5	SLC9A3 regulator 1
29101	SSU72	NM_014188	80.18	89.03	118.54	121.25	131.57	136.8	92.81	86.77	107.97	90.99	103.97	100.48	113.57	112.26	126.05	118.5	145.96	124.52	191.54	178.65	SSU72 homolog, RNA polymerase II CTD phosphatase
7392	USF2	NM_001321150,NM_003367,NM_207291	80	72.61	50.46	52.61	74.97	79.62	103.73	110.14	110.56	117.43	48.48	51.47	48.62	50.07	58.51	57.35	54.72	54.16	59.12	58.06	upstream transcription factor 2, c-fos interacting
51234	EMC4	NM_001286420,NM_001351373,NM_016454	79.9	80.43	96.52	97.59	65.21	61.81	54.33	46.32	58.66	45.7	95.87	98.04	110.56	97.46	98.24	96.35	74.05	53.35	59.28	52.96	ER membrane protein complex subunit 4
2744	GLS	NM_001256310,NM_014905	79.83	83.7	57.53	56.78	97.29	83.29	29.2	29.24	38.74	37.82	62.87	61.68	51.4	61.4	64.68	63.78	42.01	38.26	38.18	38.38	glutaminase
51121	RPL26L1	NM_001317980,NM_001317981,NM_001317982,NM_016093	79.8	77.08	84.23	81.87	53.43	52.06	75.13	64.01	66.75	48.38	54.79	51.48	66.53	60.69	72.08	62.93	69.05	50.07	41.07	38.91	ribosomal protein L26 like 1
9939	RBM8A	NM_005105	79.73	82.63	34.85	33.31	108.45	96	29.48	28.24	29.7	19.01	36.05	37.62	35.02	33.68	35.42	33.16	44.19	35.76	29.14	24.04	RNA binding motif protein 8A
439	ASNA1	NM_004317	79.62	72.93	113.11	105.9	69.88	70.69	60.51	58.5	68.34	56.13	79.58	75.55	99	89.21	109.14	100.32	57.75	51.06	62.16	56.53	arsA arsenite transporter, ATP-binding, homolog 1 (bacterial)
6631	SNRPC	NM_003093	79.47	76.24	135.77	143.65	101.99	109.51	68.86	66.94	81.1	72.7	109.17	106.37	118.66	118.2	129.98	130.38	138.04	115.98	146.17	132.14	small nuclear ribonucleoprotein polypeptide C
22974	TPX2	NM_012112	79.4	80.63	66.04	76.02	77.52	74.83	77.98	87.65	83.02	113.45	64.43	78	61.93	76.8	66.1	73.62	79.38	91.34	78.84	71.48	TPX2, microtubule nucleation factor
8520	HAT1	NM_003642	79.25	69.29	66.81	60.1	79.25	74.77	69.52	63.98	66.56	70.24	46.76	41.86	56.14	53.19	54.77	56.61	66.82	66.28	63.56	67.6	histone acetyltransferase 1
100287171	WASHC1	NM_182905	79.23	79.78	86.08	87.34	69.5	75.36	46.71	51.26	47.28	58.69	97.75	92.81	98.52	101.82	92.03	92.95	83.9	85.02	77.77	83.24	WASH complex subunit 1
219927	MRPL21	NM_181514,NM_181515	79.14	73.43	74.43	81.09	74.62	79.21	115.49	93.58	107.72	73.58	59.3	53.61	67.35	58.14	70.81	69.55	125.58	99.9	128.83	112.45	mitochondrial ribosomal protein L21
752	FMNL1	NM_005892	78.98	88.01	50.94	54.73	63.7	61.84	24.34	29.89	33.69	39.45	58.69	56.15	60.51	62.82	54.05	57.98	23.02	30.42	35.36	42.46	formin like 1
51690	LSM7	NM_016199	78.89	99.16	178.09	198.4	114.21	131.64	71.36	77.84	94.27	87.3	181.32	178.62	207.53	211.14	199.88	191.67	148.88	121.24	119.85	113	LSM7 homolog, U6 small nuclear RNA and mRNA degradation associated
6890	TAP1	NM_000593,NM_001292022	78.88	76.5	35.07	38.12	48	52.32	29.01	28.73	33.97	26.17	19.06	18.16	29.81	36.2	30.05	29.27	17.71	20.2	24.26	25.22	transporter 1, ATP binding cassette subfamily B member
7153	TOP2A	NM_001067	78.8	74.8	59.79	71.61	96.99	80.71	104.86	114.69	106.79	146.5	59.83	76.33	54.94	76.35	61.87	66.34	131.63	163.08	105.97	103.83	DNA topoisomerase II alpha
4792	NFKBIA	NM_020529	78.77	67.98	59.35	65.59	20.53	17.3	120.48	110.01	71.27	29.81	58.49	60.78	42.84	56.59	83.15	79.53	21.31	23.68	13.26	12.78	NFKB inhibitor alpha
1874	E2F4	NM_001950	78.75	82.96	52.92	54.18	77.24	74.03	87.6	86.89	128.42	79.84	49.46	49.77	51.77	49.4	55.27	50.7	87.71	65.11	89.1	82.11	E2F transcription factor 4
5707	PSMD1	NM_001191037,NM_002807	78.64	77.28	72.47	63.78	90.96	71.07	54.18	48.73	86.6	62.04	65.63	63.2	80.04	60.73	68.13	68.7	83.42	74.4	59.14	54.66	proteasome 26S subunit, non-ATPase 1
9557	CHD1L	NM_001256336,NM_001256337,NM_001256338,NM_001348451,NM_001348452,NM_001348453,NM_001348454,NM_001348455,NM_001348456,NM_001348457,NM_001348458,NM_001348459,NM_001348460,NM_001348461,NM_001348462,NM_001348463,NM_001348464,NM_001348465,NM_001348466,NM_004284,NM_024568	78.62	79.33	38.91	39.65	63.74	69.65	25.02	27.77	23.63	32.64	37.15	38.41	35.38	37.26	38.76	38.91	51.91	51.04	26.88	29.54	chromodomain helicase DNA binding protein 1 like
27131	SNX5	NM_001282454,NM_014426,NM_152227	78.62	83.29	46.47	47.18	128.05	120.38	101.54	99.85	96.37	105.62	43.64	44.84	42.59	44.31	46.46	46.98	50.86	66.42	63.18	66.57	sorting nexin 5
4171	MCM2	NM_004526	78.49	83.74	51.4	56.7	88.33	87.55	76.25	80.52	97.37	96.81	50.86	53.24	58.29	56.56	62.27	72.02	50.03	61.25	59.71	64.62	minichromosome maintenance complex component 2
22820	COPG1	NM_016128	78.27	74.59	70.34	69.89	73.96	91.02	59.67	53.66	43.71	58.58	64.41	67.14	70.22	69.24	72.13	78.21	54.19	52.44	62.82	73.43	coatomer protein complex subunit gamma 1
9129	PRPF3	NM_001350529,NM_004698	78.27	76.07	47.07	50.35	58.5	51.07	44.67	34.48	44.48	28.67	49.24	51.65	51.05	50.69	48.3	48.07	68.95	57.3	41.14	36.1	pre-mRNA processing factor 3
4176	MCM7	NM_001278595,NM_005916,NM_182776	78.24	87.92	162.35	158.66	181.02	155.61	144.89	139.58	193.09	152.19	145.68	134.93	172.6	165.07	170.31	171.91	199.14	183.9	179.78	166.04	minichromosome maintenance complex component 7
608	TNFRSF17	NM_001192	78.21	92	122.04	120.13	96.22	87.03	18.86	21.28	18.95	18.39	100.92	102.59	153.07	174.03	164.85	146.76	7.86	4.93	94	98.13	TNF receptor superfamily member 17
1465	CSRP1	NM_001193570,NM_001193571,NM_001193572,NM_004078	78.21	91.43	66.66	59.96	62.64	64.23	63.15	60.89	63.36	46.82	49.24	37.9	61.29	51.71	58.95	55.69	46.03	27.4	107.24	91.46	cysteine and glycine rich protein 1
51726	DNAJB11	NM_016306	78.08	87.54	130.93	117.29	179.21	143.88	96.9	80.73	101.9	62.81	120.24	99.88	143.37	111.53	158.71	140.21	78.43	68.26	79.42	67.27	DnaJ heat shock protein family (Hsp40) member B11
8799	PEX11B	NM_001184795,NM_003846	78.03	70.56	25.37	25.21	56.85	65.15	13.39	12.68	14.17	12.02	26.1	23.03	21.99	21.72	31.61	28.87	37.74	28.63	26.26	23.9	peroxisomal biogenesis factor 11 beta
9550	ATP6V1G1	NM_004888	78	71.17	71.43	75.71	93.69	99.89	45.54	37.5	40.16	36.34	55.58	57.33	54.86	62.91	64.69	61.81	79.63	73.75	90.09	82.09	ATPase H+ transporting V1 subunit G1
2521	FUS	NM_001170634,NM_001170937,NM_004960	77.97	80.97	65.72	77.57	64.64	51.74	79.08	76.6	77.68	52.14	78.15	87.23	79.12	79.29	64.1	68.7	58.43	49.06	45.62	42.5	FUS RNA binding protein
483	ATP1B3	NM_001679	77.97	82.04	97.93	95.04	101.33	85.06	66.63	57.57	64	56.14	95.53	88.97	111.19	92.77	100.44	103.43	83.07	78.4	69.95	59.99	ATPase Na+/K+ transporting subunit beta 3
55630	SLC39A4	NM_001280557,NM_017767,NM_130849	77.81	98.45	66.14	67.45	72.81	74.16	10.82	15.67	17.26	18.6	51.04	58.26	73.02	60.79	67.42	68.48	72.3	65.4	112.15	90.6	solute carrier family 39 member 4
4105	MAGEA6	NM_005363,NM_175868	77.7	79.03	63.12	58.89	61.09	55.58	1.62	1.87	2.86	2.23	54.58	50.24	53.72	53.56	65.59	62.44	0.03	0.05	8.74	8.24	MAGE family member A6
653659	TMEM183B	NM_001079809	77.62	77.46	62.36	58.85	45.41	40.97	33.92	38.18	39.49	41.32	52.06	49.74	51.82	47.73	44.68	44.18	37.04	30.77	39.61	40.45	transmembrane protein 183B
11184	MAP4K1	NM_001042600,NM_007181	77.53	81.24	78.24	78.32	58.34	66.22	31.71	38.59	46.2	54.8	78.46	74.94	79.97	74.14	64.33	61.83	20.2	15.74	21.45	19.12	mitogen-activated protein kinase kinase kinase kinase 1
9454	HOMER3	NM_001145721,NM_001145722,NM_001145724,NM_004838	77.43	98.2	62.43	62.83	102.18	119.95	1.81	1.55	3.52	4.91	68.39	57.42	53.81	63.84	65.41	69.67	7.16	9.4	6.57	6.8	homer scaffolding protein 3
4697	NDUFA4	NM_002489	77.43	80.49	117.26	129.23	70.5	80.86	72.23	73.19	68.59	79.33	97.42	92.54	98.08	113.33	112.19	108.13	89.01	84.22	55.7	55.15	NDUFA4, mitochondrial complex associated
998	CDC42	NM_001039802,NM_001791,NM_044472	77.42	70.52	106.23	110.35	93.72	99.71	173.07	173.93	160.93	174.62	103.46	109.29	103.73	111.24	110.12	115.1	114.89	112.13	141.57	133.68	cell division cycle 42
1075	CTSC	NM_001114173,NM_001814,NM_148170	77.41	80	225.34	212.53	87.25	78.94	159.47	152	185.09	197.48	179.8	174.01	170.07	177.3	158.65	158.17	96.61	88.31	118.43	105.39	cathepsin C
7536	SF1	NM_001178030,NM_001178031,NM_001346363,NM_001346364,NM_001346409,NM_001346410,NM_004630,NM_201995,NM_201997,NM_201998	77.38	88.17	95.81	91.89	89.58	84.48	82.38	82.09	102.63	70.81	104.23	104.83	107.28	88.27	88.06	91.17	107.87	83.34	79.63	78.74	splicing factor 1
1211	CLTA	NM_001076677,NM_001184760,NM_001184761,NM_001184762,NM_001311203,NM_001311204,NM_001311205,NM_001311206,NM_001833,NM_007096	77.36	74.12	86.66	92.18	90.63	88	163.32	163.49	186.21	133.93	84.31	80.64	87.54	92.09	89.89	92.75	103.55	86.76	80.2	68.91	clathrin light chain A
9188	DDX21	NM_001256910,NM_004728	77.29	81.29	112.9	106.08	108.1	98.7	121.78	124.09	152.54	95.67	111.69	122.46	123.32	106.19	116.37	115.81	87.46	93.36	72.99	67.3	DExD-box helicase 21
6611	SMS	NM_001258423,NM_004595	77.28	81.13	32.19	33.11	69.99	73.25	90.74	83.1	110.54	101.34	38.01	37.35	38.46	34.45	34.06	34.5	117.12	136.29	83.47	87.14	spermine synthase
8607	RUVBL1	NM_001319084,NM_001319086,NM_003707	77.22	82.86	53.18	48.9	78.63	76.87	68.31	76.54	95.87	67.3	52	55.83	62.11	55.33	66.04	71.45	50.31	41.89	48.71	41.31	RuvB like AAA ATPase 1
22818	COPZ1	NM_001271734,NM_001271735,NM_001271736,NM_016057	77.09	77.58	112.41	115.07	201	214.32	111.5	105.22	106.5	112.42	96.71	91.13	104.64	100.46	116.83	104.66	67.2	64.51	117.97	114.55	coatomer protein complex subunit zeta 1
10726	NUDC	NM_006600	76.93	86.42	89.51	91.78	103.5	92.17	163.18	148.39	197.21	121.63	94.49	95.67	111.77	88.36	89.11	95.18	122.19	90.15	180.28	137.7	nuclear distribution C, dynein complex regulator
3109	HLA-DMB	NM_002118	76.89	67.1	5.3	5.23	3.68	3.66	57.07	55.02	52.77	51.37	1.8	2.07	1.52	1.53	4.94	4.28	0.08	0.04	2.72	3.13	major histocompatibility complex, class II, DM beta
51729	WBP11	NM_016312	76.89	76.43	69.98	72.76	78.34	75.47	89.15	95	103.45	93.04	76.71	82.36	77.92	73.52	72.97	76.6	50.03	53.37	57.85	55.04	WW domain binding protein 11
4247	MGAT2	NM_002408	76.76	67.26	46.97	45.06	42.51	39.22	41.64	38.78	18.52	19.94	76.12	77.07	39.5	44.27	50.49	48.75	29.71	29.17	33.48	32.03	mannosyl (alpha-1,6-)-glycoprotein beta-1,2-N-acetylglucosaminyltransferase
55744	COA1	NM_001321197,NM_001321198,NM_001321199,NM_001321200,NM_001321201,NM_001321202,NM_001321203,NM_001321204,NM_001321205,NM_001350924,NM_001350925,NM_001350926,NM_001350927,NM_001350928,NM_018224	76.7	74.98	79.89	80.63	67.39	74.34	53.26	54.06	70.81	98.05	74.78	77.97	69.75	75.3	81.54	82.87	121.26	158.74	50	58.22	cytochrome c oxidase assembly factor 1 homolog
2237	FEN1	NM_004111	76.58	75.45	51.21	47.91	76.26	64.83	26.22	26.42	34.71	24.05	44.88	41.43	53.42	50.25	53.92	50.35	86.89	60.75	87.93	76.81	flap structure-specific endonuclease 1
11243	PMF1	NM_001199653,NM_001199654,NM_007221	76.47	79.61	70.08	66.01	74.65	65.1	43.81	43.46	54.15	53.61	53.78	53.26	62.58	60.62	57.91	55.27	58.55	47.2	45.46	42.14	polyamine modulated factor 1
51497	NELFCD	NM_198976	76.45	88.49	55.31	59.16	65.49	70.1	69.06	72.1	83.78	81.91	61.07	60.22	59.77	55.36	58.01	57.58	54.47	55.18	46.85	46.11	negative elongation factor complex member C/D
64422	ATG3	NM_001278712,NM_022488	76.43	79.89	82.28	77.8	103.82	117.2	35.27	36.98	31.13	30.81	76.26	79.51	84.81	80.81	87.43	92.8	59.23	56.58	52.32	49.2	autophagy related 3
51504	TRMT112	NM_001286082,NM_001286084,NM_016404	76.29	77.79	93.44	90.37	102.39	108.55	65.98	57.96	79.36	66.06	66.14	57.99	75.55	66.89	80.44	75.18	116.52	112.17	178.43	147.4	tRNA methyltransferase subunit 11-2
84310	C7orf50	NM_001134395,NM_001134396,NM_001318252,NM_001350968,NM_001350969,NM_001350970,NM_032350	76.24	70.54	57.89	62.56	37.88	43.83	34.24	36.21	44.21	31.69	49.08	49.24	61.33	54.24	58.86	56.88	27.04	23.97	27.82	24.38	chromosome 7 open reading frame 50
5708	PSMD2	NM_001278708,NM_001278709,NM_002808	76.2	77.86	112.93	104.89	114.45	89.02	91.87	97.06	156.18	131.23	106.59	97.29	114.25	94.2	115.39	111.68	159.71	143.34	132.88	115.37	proteasome 26S subunit, non-ATPase 2
3304	HSPA1B	NM_005346	76.11	78.98	24.81	25.36	31.68	26.15	27.62	24.3	49.97	29.06	26.7	29.79	37.54	25.91	31.56	31.86	116.89	77.26	176.39	135.26	heat shock protein family A (Hsp70) member 1B
5706	PSMC6	NM_002806	76.09	80	54.47	49.03	46.88	44	46.75	45.58	37.4	25.65	44.22	41.63	49.26	43.51	52.33	50.82	34.14	29.55	40.88	34.97	proteasome 26S subunit, ATPase 6
5887	RAD23B	NM_001244713,NM_001244724,NM_002874	76.01	75.56	53.82	56.55	63.99	61.13	82.45	79.09	96.64	92.98	54.75	58.37	56.29	52.31	54.89	54.4	71.99	66.99	64.3	66.61	RAD23 homolog B, nucleotide excision repair protein
29937	NENF	NM_013349	76	72.01	28.16	26.88	22.36	26.89	33.97	33.29	34.06	36.64	28.12	20.01	26.61	27.43	18.81	16.16	39.08	39.8	24.22	26.45	neudesin neurotrophic factor
6240	RRM1	NM_001033,NM_001318064,NM_001318065,NM_001330193	75.97	73.3	63.16	58.13	63.1	51.04	40.63	38.37	48.01	48.11	59.32	59.9	63.44	60.42	63.38	62.83	48.04	44.19	47.35	46.47	ribonucleotide reductase catalytic subunit M1
83641	FAM107B	NM_001282695,NM_001282696,NM_001282697,NM_001282698,NM_001282699,NM_001282700,NM_001282701,NM_001282702,NM_001282703,NM_001320735,NM_001320736,NM_001320737,NM_001320738,NM_001320739,NM_001320740,NM_001320741,NM_031453	75.89	62.56	0.03	0.03	41.62	50.91	27.14	28.96	29.67	37.37	0.04	0	0.02	0	0.56	0.38	3.97	8.09	64.67	74.9	family with sequence similarity 107 member B
5538	PPT1	NM_000310,NM_001142604	75.88	71.03	92.07	86.16	137.04	114.05	58.17	55.98	74.02	64.1	76.51	84.82	87.12	83.43	90.82	91.83	96.23	79.32	134.02	110.4	palmitoyl-protein thioesterase 1
23645	PPP1R15A	NM_014330	75.86	55.21	4.9	4.77	37.51	44.89	60.88	45.24	39.48	43.77	4.45	5.24	5.88	8.29	5.09	5.77	2.44	8.04	3.44	3.46	protein phosphatase 1 regulatory subunit 15A
4218	RAB8A	NM_005370	75.84	74.33	77.49	78.55	70.03	63.11	92.07	95.21	105.7	97.91	85.86	85.32	83.25	76.76	101.4	101.91	57.5	43.74	70.94	67.99	RAB8A, member RAS oncogene family
56945	MRPS22	NM_020191	75.7	74.04	37.83	34.91	55.44	58.45	43.96	39.65	44.96	37.01	29.31	29.05	35.47	32.24	41.17	42.55	38.59	38.81	43.33	38.87	mitochondrial ribosomal protein S22
8880	FUBP1	NM_001303433,NM_003902	75.7	76.13	62.31	56.4	59.86	57.12	85.28	76.53	78.88	55.29	64.34	64.99	64.35	58.85	62.94	60.75	68.22	55.78	53.33	50.37	far upstream element binding protein 1
10084	PQBP1	NM_001032381,NM_001032382,NM_001032383,NM_001032384,NM_001167989,NM_001167990,NM_001167992,NM_005710,NM_144495	75.61	81.52	53.57	60.81	73.08	70.92	39.6	35.2	44.03	26	42.23	41.57	54.46	48.09	40.58	42.8	150.13	133.98	113.86	84.22	polyglutamine binding protein 1
51293	CD320	NM_001165895,NM_016579	75.58	81.41	179.82	174.69	118.41	100.91	60.06	61.23	90.88	74.07	129.78	126.17	187.94	156.74	193.21	203.07	167.71	126.83	102.73	74.88	CD320 molecule
6396	SEC13	NM_001136026,NM_001136232,NM_001278946,NM_030673,NM_183352	75.2	81.77	84.66	87.73	93.56	100	99.29	98.2	108.95	106.55	81.55	83.14	91.87	80.87	83.12	84.73	52.64	41.18	62.61	61.45	SEC13 homolog, nuclear pore and COPII coat complex component
5434	POLR2E	NM_001316323,NM_001316324,NM_002695	75.14	78.23	75.31	71.81	61.32	63.53	62.08	59.78	88.7	72	66.09	62.56	73.46	67.22	68.26	74.11	47.22	45.96	50.8	43.06	RNA polymerase II subunit E
3654	IRAK1	NM_001025242,NM_001025243,NM_001569	75.12	78.68	170.89	165.97	68.98	59.17	50.27	49.33	78.55	47.02	160.17	155.81	212.44	175.82	166.02	166.22	180.91	129.35	120.89	94.51	interleukin 1 receptor associated kinase 1
9375	TM9SF2	NM_004800	75.11	70.01	62.43	59.08	80.9	76.29	39.2	39.24	45.57	46.93	57.4	54.64	58.15	53.99	56.19	51.77	33.75	29.89	38.07	37.8	transmembrane 9 superfamily member 2
10169	SERF2	NM_001018108,NM_001199875,NM_001199876,NM_001199877,NM_001199878	75.08	72.11	70.05	79.29	50.73	65.07	59.3	68.61	63.22	73.57	73.29	74.19	79.2	83.79	81.35	79.78	50.7	52.73	64.27	68.55	small EDRK-rich factor 2
6434	TRA2B	NM_001243879,NM_004593	75.08	74.46	81.21	77.11	87.33	75.87	77.35	71.57	77.03	57.23	70.56	68.98	76.73	74.81	80.56	80.36	79.01	62.88	68.53	59.71	transformer 2 beta homolog
84916	UTP4	NM_001318391,NM_032830	75.04	79.52	64.16	62.46	72.38	65.1	56.7	54.27	74.71	46.53	59.23	62.34	71.8	58.35	63.34	64.29	111.47	85.49	103.46	91	UTP4, small subunit processome component
10956	OS9	NM_001017956,NM_001017957,NM_001017958,NM_001261420,NM_001261421,NM_001261422,NM_001261423,NM_006812	75.04	69.06	103.61	105.75	119.4	116.97	57.37	53.78	51.64	53.36	102.4	99.32	101.58	99.82	106.83	100.98	59.69	45.25	105.97	94.92	OS9, endoplasmic reticulum lectin
2782	GNB1	NM_001282538,NM_001282539,NM_002074	74.98	77	114.56	118.45	101.75	103.97	138.98	139.87	140.52	156.41	119.76	121.73	118.44	121.07	115.46	121.29	160.43	174.36	170.58	179.09	G protein subunit beta 1
3189	HNRNPH3	NM_001322434,NM_001322436,NM_001322437,NM_001322438,NM_001322439,NM_001322440,NM_001322441,NM_001322442,NM_001322443,NM_001322444,NM_001322445,NM_001322446,NM_001322447,NM_001322448,NM_001322449,NM_001322450,NM_001322451,NM_001322452,NM_001322453,NM_012207,NM_021644	74.91	76.32	64.57	72.26	94.35	84.69	91.43	103.36	81.41	89.03	68.26	78.48	70.42	75.39	69.84	75.61	61.79	59.01	53.7	57.65	heterogeneous nuclear ribonucleoprotein H3
23215	PRRC2C	NM_015172	74.88	77.65	49.04	51.98	65.14	60.23	37.39	42.47	38.12	41.63	59.41	66.89	55.23	56.93	48.51	51.17	41.27	44.81	46.3	54.81	proline rich coiled-coil 2C
10159	ATP6AP2	NM_005765	74.76	69.93	33.68	31.23	40.02	42.39	42.25	40.21	39.37	45.86	28.96	27.42	28.15	27.05	30.29	29.63	65.38	57.04	61.25	62.8	ATPase H+ transporting accessory protein 2
93974	ATP5IF1	NM_016311,NM_178190,NM_178191	74.57	80.57	142.24	159.2	72.58	99.22	113.31	119.14	128.32	145.11	133.02	121.31	128.27	153.85	141.26	148.25	191.91	182	201.95	184.94	ATP synthase inhibitory factor subunit 1
10105	PPIF	NM_005729	74.46	77.79	78.01	81.44	100.85	88.54	78.06	68.26	112.31	53.86	69.39	77.99	72.76	65.34	80.99	79.5	50.74	37.37	52.88	45.98	peptidylprolyl isomerase F
6150	MRPL23	NM_021134	74.27	90.79	66.99	68.2	52.61	62.69	39.35	40.44	40.25	35.45	70.09	61.79	80.44	72.81	80.71	80.35	76.69	76.94	54.55	50.75	mitochondrial ribosomal protein L23
4172	MCM3	NM_001270472,NM_002388	74.24	76.87	88.91	89.95	101.18	89.3	131.86	136.29	162.7	152.79	86.85	84.82	95.21	91.69	96.36	101.65	141.41	117.59	123.3	116.23	minichromosome maintenance complex component 3
9948	WDR1	NM_005112,NM_017491	74.22	70.68	74.21	78.11	52.65	49.2	139.01	139.94	130.34	110.44	73.53	73.88	77.95	79.27	75.88	80.03	55.15	50.43	76.91	82.38	WD repeat domain 1
10657	KHDRBS1	NM_001271878,NM_006559	74.2	70.5	87.08	90.02	78.14	76.5	130.06	135.83	132.97	125.92	98.73	108.09	92.99	90.63	85.07	90.13	150.31	157.72	113.63	114.14	KH RNA binding domain containing, signal transduction associated 1
9276	COPB2	NM_004766	74.11	66.4	56.97	60.47	66.25	77.03	64.37	61.45	59.77	77.55	55.63	60.01	58	57.48	63.74	66.88	51.39	50.03	66.15	76.46	coatomer protein complex subunit beta 2
4627	MYH9	NM_002473	74.08	68.58	56.03	59.06	48.27	46.95	100.17	120.26	106.46	86.91	70.75	68.33	63.4	61.84	58.18	66.96	86.76	90.06	74.05	92.15	myosin heavy chain 9
10097	ACTR2	NM_001005386,NM_005722	73.89	66.54	75.21	77.32	81.74	85.2	140.02	132.96	120.73	146.67	78.08	77.92	70.41	70.44	67.02	73.2	96.15	90.81	94.63	97.2	ARP2 actin related protein 2 homolog
51669	SARAF	NM_001284239,NM_016127	73.86	69.73	95.85	92.74	93.75	92.61	54.49	49.07	56.01	65.17	83.99	83.85	82.39	80.9	86.59	80.48	61.89	58.2	76.7	75.18	store-operated calcium entry associated regulatory factor
10189	ALYREF	NM_005782	73.84	86.73	98.93	103.71	89.64	94.08	147.79	167.25	176.32	131.32	85.53	82.99	111.4	82.72	110.9	93.79	104.44	83.32	92.46	95.48	Aly/REF export factor
4085	MAD2L1	NM_002358	73.59	77.41	62.73	61.07	75.31	71.05	76.11	75.54	84.49	96.38	49.84	48.62	48.41	53.73	54.47	56.73	58.95	69.68	58.76	54.7	mitotic arrest deficient 2 like 1
677	ZFP36L1	NM_001244698,NM_001244701,NM_004926	73.56	74.23	35.82	50.34	7.73	9.21	93.84	109.88	86.03	139.95	37	50.16	28.06	48.74	29.95	36.09	14.42	28.42	6.62	7.28	ZFP36 ring finger protein like 1
4700	NDUFA6	NM_002490	73.43	77.96	108.51	118.36	44.63	42.13	84.2	82.89	67.96	74.2	100.09	87.57	93.69	105.78	95.64	106.84	55.35	40.68	41.68	38.21	NADH:ubiquinone oxidoreductase subunit A6
6638	SNRPN	NM_001349454,NM_001349455,NM_001349456,NM_001349457,NM_001349458,NM_001349459,NM_001349460,NM_001349461,NM_001349462,NM_001349463,NM_001349464,NM_001349465,NM_003097,NM_022805,NM_022806,NM_022807,NM_022808	73.34	75.91	62.53	68.83	66.99	84.42	23.4	26.91	12.89	19.7	58.96	62.52	60.06	59.68	64.69	67.21	0	0.07	0.03	0.09	small nuclear ribonucleoprotein polypeptide N
8192	CLPP	NM_006012	73.28	88.62	124.59	130.32	102.07	109.35	77.23	65.61	88.84	80.09	101.98	102.84	107.92	112.65	113.08	117.14	82.99	95.12	74.61	72.64	caseinolytic mitochondrial matrix peptidase proteolytic subunit
23406	COTL1	NM_021149	73.26	92.43	0.06	0.06	130.95	150.36	329.21	375.38	221.77	243.47	0.22	0.34	0.24	0.28	0.48	0.48	11.74	12.98	10.46	12.08	coactosin like F-actin binding protein 1
3688	ITGB1	NM_002211,NM_033668,NM_133376	73.17	65.39	38.77	34.05	76.95	69.05	6.97	7.14	4.5	5.44	37.7	35.58	44.84	44.13	26.08	25.79	38.27	49.28	11.53	13.1	integrin subunit beta 1
8394	PIP5K1A	NM_001135636,NM_001135637,NM_001135638,NM_001330689,NM_003557	72.87	72.87	48.88	49.05	47.88	48.23	37.37	38.88	41.02	35.9	50.72	54.95	48.94	49.17	47.65	49.91	28.3	28.1	24.11	24.15	phosphatidylinositol-4-phosphate 5-kinase type 1 alpha
158511	CSAG1	NM_001102576,NM_153478	72.84	73.75	147.61	145.76	59.3	64.58	0.28	0.46	0.97	1.02	126.57	127.2	133.44	129.67	76.31	72.84	31.18	27.39	5.52	5.54	chondrosarcoma associated gene 1
7494	XBP1	NM_001079539,NM_005080	72.84	73.08	682.15	624.36	63.15	78.28	101.72	86.71	80.92	74.34	733.1	664.3	683.29	614.98	693.45	603.36	341.32	327.31	246.33	247.79	X-box binding protein 1
54107	POLE3	NM_001278255,NM_017443	72.73	80.03	67.45	69.37	107.44	85.42	54.99	52.59	74.77	46.04	62.29	64.66	72.49	65.82	85.81	81.01	105.47	78.68	119.33	103.18	DNA polymerase epsilon 3, accessory subunit
4711	NDUFB5	NM_001199957,NM_001199958,NM_002492	72.72	65.24	106.89	104.43	68.87	84.2	106.69	100.94	75.96	101.58	85.93	80.54	78.77	90.05	108.14	108.67	159.35	141.66	110.21	107.03	NADH:ubiquinone oxidoreductase subunit B5
7165	TPD52L2	NM_001243891,NM_001243892,NM_001243894,NM_001243895,NM_003288,NM_199359,NM_199360,NM_199361,NM_199362,NM_199363	72.52	69.61	45.61	43.39	82.07	77.67	64.84	59.18	71.4	61.8	37.82	35.67	42.33	40.15	44.71	46.29	57.27	47.94	67.13	58.8	tumor protein D52 like 2
51647	FAM96B	NM_016062	72.39	77.28	53.02	52.72	66.22	76.5	47.77	58.64	58.34	56.42	56.07	51.49	69.23	52.24	64.46	58.23	62.86	58.38	61.13	61.63	family with sequence similarity 96 member B
3383	ICAM1	NM_000201	72.36	60.61	45.26	48.16	37.59	35.95	69.82	61.63	69.05	36.68	35.66	44.23	27.51	37.47	41.87	44.68	126.8	169.81	72.1	76.62	intercellular adhesion molecule 1
54499	TMCO1	NM_001256164,NM_001256165,NM_019026	72.36	73.89	56.02	56.31	84.69	95.87	26.46	23.06	29.52	21.23	50.17	47.58	52.1	58.5	54.3	53.15	51.02	42.65	31.21	31.28	transmembrane and coiled-coil domains 1
56893	UBQLN4	NM_001304342,NM_020131	72.34	76.84	68.72	69.14	86.1	75.92	35.04	36.98	39.09	32.17	66.83	68.11	70.02	67.96	62.29	60.22	77.39	68.49	65.73	59.34	ubiquilin 4
64087	MCCC2	NM_022132	72.33	75.26	85.02	90.82	42.84	51.06	60.71	69.56	60.09	53.42	89.31	101.71	79.99	84.82	73.77	79.39	73.43	76.16	49.16	50	methylcrotonoyl-CoA carboxylase 2
2678	GGT1	NM_001288833,NM_013421,NM_013430	72.32	64.87	86.67	90.06	40.6	42.04	29.23	31.26	33.96	28.68	50.65	50.08	69.46	72.11	52.22	49.97	40.57	44.87	90.91	83.52	gamma-glutamyltransferase 1
261726	TIPRL	NM_001031800,NM_152902	72.27	67.75	43.11	39.84	54.17	59.91	54.12	48.92	46.22	50.12	54.14	51.1	39.4	38.39	38.65	34.72	54.15	66.69	43.59	44.44	TOR signaling pathway regulator
2787	GNG5	NM_005274	72.19	77.06	116.67	114.97	101.21	110.72	142.57	147.36	127.44	132.01	164.48	151.57	152.98	125.86	120.73	117.73	88.86	83.97	66.25	73.18	G protein subunit gamma 5
8813	DPM1	NM_001317034,NM_001317035,NM_001317036,NM_003859	72.09	71.28	47.52	50.41	65.66	72.44	82.75	77.96	89.58	87.13	37.61	36.64	45.07	48.23	51.32	53.65	37	38.54	50.45	51.87	dolichyl-phosphate mannosyltransferase subunit 1, catalytic
29058	TMEM230	NM_001009923,NM_001009924,NM_001009925,NM_001330984,NM_001330985,NM_001330986,NM_001330987,NM_014145	72.05	66.43	82.86	82.53	81.81	91.31	84.33	74.52	96.12	110.68	71.77	72.58	81.1	81.15	90.51	84.67	50.43	42.6	62.43	68.94	transmembrane protein 230
26003	GORASP2	NM_001201428,NM_015530	72.01	75.29	63.01	66.57	92.3	97.64	78.59	72.98	78.44	73.97	58.77	66.76	64.03	70.2	66.65	66.89	70.79	56.79	87.65	88.06	golgi reassembly stacking protein 2
10449	ACAA2	NM_006111	71.96	68.7	50.27	55.69	54	59.14	67.8	67.17	55.07	64.42	60.24	59.75	49.32	48.42	53.35	54.2	136.66	143.77	74.52	80.43	acetyl-CoA acyltransferase 2
26355	FAM162A	NM_014367	71.95	79.47	88.32	91.83	64.12	73.41	95.05	90.94	90.06	102.83	73.39	79.63	74.04	80.71	81.76	88.22	68.48	103.79	53.19	50.86	family with sequence similarity 162 member A
65264	UBE2Z	NM_023079	71.93	60.41	31.98	29.56	40.34	35.97	37.83	38.92	34.07	36.96	25.92	28.27	27.04	29.58	29.99	30.12	40.08	36.37	33.06	36.12	ubiquitin conjugating enzyme E2 Z
29789	OLA1	NM_001011708,NM_001328688,NM_013341	71.84	72.3	37.37	36.7	59.19	62.68	66.65	63.16	58.77	52.67	34.27	35.9	35.68	33.78	35.88	35.26	46.25	51.49	48.73	47.84	Obg like ATPase 1
5591	PRKDC	NM_001081640,NM_006904	71.83	78.17	70.09	69.71	59.92	52.53	64.57	71.44	68.56	77.04	73.38	78.44	70.06	68.81	63.24	70.95	44.25	41.43	35.36	40.73	protein kinase, DNA-activated, catalytic polypeptide
3422	IDI1	NM_001317955,NM_001317956,NM_001317957,NM_004508	71.72	73.29	43.39	38.39	60.25	55.44	34.91	36.1	29.66	44.91	29.82	28.2	40.55	41.92	29.53	31.66	53.39	71.88	52.55	53.98	isopentenyl-diphosphate delta isomerase 1
975	CD81	NM_001297649,NM_004356	71.7	82.16	33.03	33.71	79.99	73.42	22.49	26.13	28.75	25.02	38.01	36.54	38.84	39.5	33.96	33.15	88.32	81.42	38.57	32.57	CD81 molecule
9987	HNRNPDL	NM_001207000,NM_031372	71.63	69.17	85.83	84.27	101.96	89.64	94.9	92.24	109.34	98.15	90.98	94.31	87.08	86	82.47	81.26	79.46	71.06	69.51	66.53	heterogeneous nuclear ribonucleoprotein D like
7411	VBP1	NM_001303543,NM_001303544,NM_001303545,NM_003372	71.49	65.57	100.55	96.26	56.7	53.74	52.03	47.84	53.32	55.2	83.11	81.71	86.77	81.78	89.79	84.21	69.22	62.45	51.3	48.79	VHL binding protein 1
5704	PSMC4	NM_006503,NM_153001	71.45	73.92	63.39	55.2	86.98	76.38	79.23	75.24	118.64	73.07	54.3	49.41	66.95	49.14	63.52	55.84	69.64	57.46	57.73	53.5	proteasome 26S subunit, ATPase 4
23412	COMMD3	NM_012071	71.44	65.53	93.66	87.87	56.24	75.04	42.32	46.21	42.64	53.07	81.74	74.69	81.91	89.32	95.98	93.14	30.48	28.87	43.35	41.68	COMM domain containing 3
26073	POLDIP2	NM_001290145,NM_015584	71.41	67.32	54.79	57.18	86.2	82.11	109.14	97.97	148.14	116.74	48.06	49.7	51.34	47.67	53.76	55.51	79.71	73.13	80.5	81.5	DNA polymerase delta interacting protein 2
529	ATP6V1E1	NM_001039366,NM_001039367,NM_001696	71.29	61.78	58.49	52.7	66.38	67.15	45.06	44.33	46.02	46.05	48.22	43.12	57.66	51.17	62.21	53.8	19.2	19.01	19.31	19.34	ATPase H+ transporting V1 subunit E1
1665	DHX15	NM_001358	71.23	74.44	95.4	96.12	96.87	82.97	97.51	87.66	104	86.22	88.76	87.97	93.74	91.17	91.29	93.86	80.55	72.07	65.05	59.59	DEAH-box helicase 15
27044	SND1	NM_014390	71.13	70.3	151.16	148.47	137.35	143.1	105.81	97.22	102.59	102.61	144.22	139.26	128.04	121.29	145.4	142.59	106.73	99.08	167.61	154.81	staphylococcal nuclease and tudor domain containing 1
8175	SF3A2	NM_007165	71.09	82.15	78.23	80.91	74.44	75.87	79.69	87.04	100.07	83.07	99.27	100.35	108	87.01	77.62	83.76	74.6	74.48	82.17	70.81	splicing factor 3a subunit 2
51659	GINS2	NM_016095	71.08	74.27	40	39.06	72.7	70.02	86.99	86.13	82.73	109.51	34.2	34.79	40.37	38.74	40.24	42.69	51.16	38	43.68	40.79	GINS complex subunit 2
8669	EIF3J	NM_001284335,NM_001284336,NM_003758	70.72	66.59	68.22	69.31	75.38	69.4	68.55	65.97	69.58	44.25	66.09	69.26	72.73	65.59	76.81	74.54	64.8	54.76	66.27	61.86	eukaryotic translation initiation factor 3 subunit J
4809	SNU13	NM_001003796,NM_005008	70.68	76.82	77.95	82.52	93.41	89.35	89.81	86.33	102.81	79.69	83.96	80.39	100.82	81.75	82.01	82.11	137.85	103.53	115.73	98.04	small nuclear ribonucleoprotein 13
6881	TAF10	NM_006284	70.67	71.02	59.55	61.89	70.63	80.33	36.51	35.42	47.59	56.54	48.41	53.66	59.76	53.85	66.12	61.73	84.82	81.51	96.98	94.82	TATA-box binding protein associated factor 10
10487	CAP1	NM_001105530,NM_001330502,NM_001350475,NM_001350476,NM_001350477,NM_001350478,NM_001350479,NM_001350480,NM_001350481,NM_001350482,NM_001350483,NM_001350484,NM_001350485,NM_006367	70.65	65.98	84.65	86.98	90.98	98.56	152.57	157.37	134.95	129.7	81.25	82.79	88.35	90.57	88.9	94.32	103.43	113.29	132.15	140.36	cyclase associated actin cytoskeleton regulatory protein 1
79001	VKORC1	NM_001311311,NM_024006,NM_206824	70.63	71.81	110.19	111.61	81.54	66.43	52.11	47.52	54.23	49.66	83.5	78.29	85.81	101	112.26	94.57	127.33	120.41	150.73	122.59	vitamin K epoxide reductase complex subunit 1
10051	SMC4	NM_001002800,NM_001288753,NM_005496	70.6	69.46	85.04	84.9	98.97	82.94	83.48	98.27	87.28	108.88	99.99	105.28	92.01	101.19	109.21	119.3	185.38	185.25	131.47	128.41	structural maintenance of chromosomes 4
1452	CSNK1A1	NM_001025105,NM_001271741,NM_001271742,NM_001892	70.57	63.28	76.94	81.47	35.07	36.88	79.72	80.74	47.84	52.52	69.41	71.22	64.87	70.37	68.29	68.23	57.33	65.4	28.91	31.65	casein kinase 1 alpha 1
158	ADSL	NM_000026,NM_001123378,NM_001317923	70.55	70.41	92.85	93.88	60.58	58.54	129.1	122.16	140.15	98.46	76.68	75.86	93.91	81.59	85.74	82.46	112.51	100.57	101.17	92.58	adenylosuccinate lyase
372	ARCN1	NM_001142281,NM_001655	70.48	66.62	72.25	74.19	110.69	117.27	180.89	170.14	177.37	196.78	64.13	71.09	69.94	72.16	71.81	75.44	46.22	45.59	88.39	97.19	archain 1
57142	RTN4	NM_001321859,NM_001321860,NM_001321861,NM_001321862,NM_001321863,NM_001321904,NM_007008,NM_020532,NM_153828,NM_207520,NM_207521	70.46	69.32	57.66	63.33	57.37	60.12	54.85	56.15	49.89	62.67	68.95	70.12	63.82	59.96	50.54	57.04	106.39	140.04	104.68	110.29	reticulon 4
116540	MRPL53	NM_053050	70.46	75.3	50.46	56.69	59.39	70.47	46.95	47.69	58.59	50.29	39.9	45.84	52.09	53.54	57.34	56.43	59.11	56.35	64.28	62.79	mitochondrial ribosomal protein L53
84319	CMSS1	NM_001167924,NM_032359	70.42	80.06	60.66	69.45	90.27	79.07	35.51	34.24	40.8	30.4	59.08	64.4	68.81	60.86	71.05	67.97	52.81	38.42	88.18	77.97	cms1 ribosomal small subunit homolog (yeast)
11266	DUSP12	NM_007240	70.4	65.24	27.63	25.38	36.87	42.86	21.38	22.46	28.75	25.93	28.25	27.37	25.05	26.06	28.88	23.01	32.54	30.56	18.33	19.02	dual specificity phosphatase 12
56942	CMC2	NM_001351967,NM_001351968,NM_001351970,NM_001351973,NM_020188	70.34	69.23	43.97	43.69	54.13	56.09	49.23	43.33	49.2	56.3	38.71	37.7	44.06	38.43	45.06	43.42	25.5	24.31	24.78	22.62	C-X9-C motif containing 2
8836	GGH	NM_003878	70.31	65.17	86.08	90.58	41.13	45.8	33.14	33.97	34.48	32.03	90.1	81.73	76.72	95.22	98.65	92.29	20.95	25.35	25.2	24.65	gamma-glutamyl hydrolase
10280	SIGMAR1	NM_001282205,NM_001282206,NM_001282207,NM_001282208,NM_001282209,NM_005866,NM_147157	70.28	79.64	204.34	179.55	136.91	135.68	109.5	110.05	122.08	107.1	162.67	166.02	202.19	172.97	194.77	181.91	238.92	178.15	240.41	205.28	sigma non-opioid intracellular receptor 1
83540	NUF2	NM_031423,NM_145697	70.26	63.44	38.44	41.73	54.62	54.48	28.59	28.74	26.4	39.33	35.88	38.48	36.01	41.94	37.42	34.73	53.74	72.77	45.93	44.73	NUF2, NDC80 kinetochore complex component
27173	SLC39A1	NM_001271957,NM_001271958,NM_001271959,NM_001271960,NM_001271961,NM_014437	70.22	67.82	52.27	54.39	39.17	43.17	48.59	48.78	46.33	39.14	42.05	41.96	48.81	51.16	43.19	46.25	65.81	68.39	33.54	28.59	solute carrier family 39 member 1
55052	MRPL20	NM_001318485,NM_017971	70.2	79.81	104.97	103.22	101.09	117.25	104.72	98.93	120.81	76	89.61	91.93	103.37	94.92	105.09	92.19	109.22	83	101.68	89.53	mitochondrial ribosomal protein L20
55544	RBM38	NM_001291780,NM_017495,NM_183425	70.18	90.14	35.42	38.26	76.49	66.66	142.48	147.29	146.07	115.76	42.82	45.27	37.39	38.21	35.11	36.19	41.42	45.02	38.47	33.84	RNA binding motif protein 38
4705	NDUFA10	NM_001322019,NM_001322020,NM_004544	70.12	69.01	33.16	33.37	46.93	44.92	31.41	34.42	29.43	30.55	32.61	34.79	35.56	37.32	36.46	38.13	15.84	13.62	19.64	20.73	NADH:ubiquinone oxidoreductase subunit A10
4074	M6PR	NM_001207024,NM_002355	70.06	59.76	75.08	72.66	120.04	112.13	84.37	86.96	84.5	70.85	99.71	99.65	73.93	65.59	78.75	77.15	58.4	56.5	57.6	55.15	mannose-6-phosphate receptor, cation dependent
8932	MBD2	NM_003927,NM_015832	69.98	67.3	73.82	67.78	44.86	40.92	52.45	53.27	60.84	62.9	74.16	68.46	79.32	63.14	67.57	64.59	39	35.93	38.72	36.12	methyl-CpG binding domain protein 2
9361	LONP1	NM_001276479,NM_001276480,NM_004793	69.97	71.85	73.76	85.36	89.29	98.71	53.87	57.99	58.96	56.72	79.04	83.71	83.82	88.05	82.23	95.75	70.3	101.01	43.48	48.87	lon peptidase 1, mitochondrial
832	CAPZB	NM_001206540,NM_001206541,NM_001282162,NM_001313932,NM_004930	69.73	71.84	80.91	79.54	57.85	61.28	149.06	145.62	129.29	143.52	78.77	76.59	87.55	80.96	81.13	83.81	94.61	76.52	124.41	122.74	capping actin protein of muscle Z-line beta subunit
26135	SERBP1	NM_001018067,NM_001018068,NM_001018069,NM_015640	69.7	73.71	93.81	92.8	101.36	95.07	129.58	138.93	146.02	118.73	98.69	103.25	99.84	90.07	96.89	100.11	108.69	94.92	101.11	94.68	SERPINE1 mRNA binding protein 1
5719	PSMD13	NM_002817,NM_175932	69.59	68	94.72	91.06	83.26	79.42	44.03	44.2	58.25	50.81	74.98	73.61	89.6	78.49	94.91	91.2	70.17	62.57	76.58	69.1	proteasome 26S subunit, non-ATPase 13
10409	BASP1	NM_001271606,NM_006317	69.51	66.95	0.22	0.38	9.02	7.99	113.74	122.9	94.15	70.4	0.03	0.25	0.37	0.2	0.12	0.03	0	0.2	1.91	1.95	brain abundant membrane attached signal protein 1
50717	DCAF8	NM_015726	69.48	61.46	43.4	43.8	50.44	52.15	28.38	26.27	26.01	39.6	41.18	41.93	46.04	47.5	41.11	40.3	43.96	38.25	46.37	46.81	DDB1 and CUL4 associated factor 8
39	ACAT2	NM_001303253,NM_005891	69.29	70.67	25.07	22.55	53.43	53.01	79.29	82.32	70.78	104.42	18.1	19.02	27.74	25.77	18.39	20.01	49.06	49.62	55.51	60.83	acetyl-CoA acetyltransferase 2
6606	SMN1	NM_000344,NM_001297715,NM_022874	69.19	58.26	76.96	62.83	48.12	43.05	64.69	60.4	68.56	56.14	60.95	66.83	88.66	78.5	68.86	69.26	69.88	57.78	45.28	40.23	survival of motor neuron 1, telomeric
10175	CNIH1	NM_005776	69.18	67.41	67.97	64.91	57.26	55.66	48.56	45.41	21.13	19.02	57.7	56.17	51.67	52.88	56.25	54.68	44.82	53.03	30.15	28.6	cornichon family AMPA receptor auxiliary protein 1
9125	CNOT9	NM_001271634,NM_001271635,NM_005444	69.15	69.59	47.76	49.3	57.06	51.79	55.05	56.93	71.25	58.56	47.41	45.82	45.12	46.49	52.44	52.75	70.24	56.35	35.75	37.09	CCR4-NOT transcription complex subunit 9
5917	RARS	NM_002887	69.12	67.51	74.52	70.21	49.7	43.53	111.79	100.55	94.01	55.58	60.27	60.22	73.18	59.46	68.89	68.27	69.64	48.23	39.85	40.36	arginyl-tRNA synthetase
54921	CHTF8	NM_001039690,NM_001040146	68.95	65.26	52.86	55.56	53.69	55.44	44.29	50.83	52.72	52.27	45.9	48.74	46.49	53.59	54.43	56.01	62.58	62.56	57.87	56.5	chromosome transmission fidelity factor 8
8668	EIF3I	NM_003757	68.9	71.36	120.84	115.81	89.13	83.11	133.53	130.06	167.8	140.89	112.82	110.21	125.01	104.48	119.11	112.71	136.85	119.71	167.84	158.42	eukaryotic translation initiation factor 3 subunit I
4676	NAP1L4	NM_005969	68.74	64.98	66.04	63.49	54.63	54.53	32.07	33.82	34.22	38.32	68.2	66.85	67.09	63.43	69.38	69.76	78.55	63.03	47.8	48.76	nucleosome assembly protein 1 like 4
102157402	AK6	NM_001015891,NM_016283	68.74	64.96	64.81	58.8	50.62	44.66	62.24	51.84	67.83	59.34	50.02	45.74	46.98	42.17	54.79	48.29	48.16	47.62	37.75	33.68	adenylate kinase 6
28956	LAMTOR2	NM_001145264,NM_014017	68.72	74.36	53.61	48.48	44.69	59.94	20.65	22.1	20.1	30.4	41.3	39.74	35.47	39.02	43.25	37.5	53.45	43.25	27.67	29.81	late endosomal/lysosomal adaptor, MAPK and MTOR activator 2
8904	CPNE1	NM_001198863,NM_003915,NM_152925,NM_152926,NM_152927,NM_152928	68.62	67.61	34.39	39.12	42.76	39.14	27.53	34.96	30.9	43.53	36.96	39.66	39.09	40.14	37.99	37.59	18.34	18.95	39.13	45.32	copine 1
5824	PEX19	NM_001193644,NM_002857	68.6	57.26	38.11	36.3	37.05	42.44	19.23	18.66	19.73	23.93	35.3	35.6	37	36.6	33.34	33.06	24.58	26.4	22.44	22.84	peroxisomal biogenesis factor 19
11168	PSIP1	NM_001128217,NM_001317898,NM_001317900,NM_021144,NM_033222	68.57	64.87	41.81	44.24	39.78	42.21	54.81	62.98	55.18	71.62	50.61	52.05	48.82	51.95	42.61	45.6	29.15	37.12	14.25	17.22	PC4 and SFRS1 interacting protein 1
10360	NPM3	NM_006993	68.53	81.47	78.25	80.69	73.38	76.23	52.83	56.69	68.98	64.37	83.38	86.83	90.16	63.83	79.55	79.7	66.53	72.31	79.39	66.29	nucleophosmin/nucleoplasmin 3
56650	CLDND1	NM_001040181,NM_001040182,NM_001040183,NM_001040199,NM_001040200,NM_019895	68.49	66.11	35.94	31.42	61.29	60.83	52.7	53.22	43.44	69.28	40.03	38.61	36.95	33.45	37.06	37.05	25.45	25.78	27.51	29.77	claudin domain containing 1
4733	DRG1	NM_004147	68.26	67.05	51.55	52.86	57.06	52.9	71.7	64.22	77.09	53.34	46.81	49.98	55.9	49.19	53.19	53.12	59.22	42.49	67.58	57.14	developmentally regulated GTP binding protein 1
6772	STAT1	NM_007315,NM_139266	68.26	49.75	47.35	42.92	18.59	16.51	44.76	32.83	40.13	45.63	34.42	31.76	29.68	30.53	48.59	46.08	17.4	14.87	20.34	22.07	signal transducer and activator of transcription 1
6636	SNRPF	NM_003095	68.21	74.89	105.45	109.67	89.1	97.36	135.56	125.25	150.91	148.7	105.17	106.88	103.55	103.55	116.32	115.23	161.57	147.74	103.91	106.36	small nuclear ribonucleoprotein polypeptide F
7336	UBE2V2	NM_003350	68.1	65.79	74.81	71.82	65.14	59.86	43.39	40.62	50.67	44.62	59.67	58.34	62.41	61.66	70.11	71.94	38.62	33.64	34.95	32.7	ubiquitin conjugating enzyme E2 V2
27339	PRPF19	NM_014502	68.03	68.05	64.22	66.83	77.42	77.87	54.95	55.3	71.08	44.19	66.48	62.27	77.02	63.63	69.27	69.42	77.62	58.32	75.01	68.4	pre-mRNA processing factor 19
4209	MEF2D	NM_001271629,NM_005920	67.99	74.62	45.74	43.88	56.73	56.48	19.15	21.6	23.87	26.08	49.19	46.2	50.12	49.74	41.12	41.16	13.3	17.52	25.13	27.28	myocyte enhancer factor 2D
115098	CCDC124	NM_001136203,NM_138442	67.92	73.63	74.56	70.77	91.94	87.35	84.84	79.55	123.6	98.29	68.08	63.79	70.11	65.26	81.05	85.11	108.72	112.98	108.72	99.38	coiled-coil domain containing 124
5527	PPP2R5C	NM_001161725,NM_001161726,NM_001352912,NM_001352913,NM_001352914,NM_001352915,NM_001352916,NM_002719,NM_178586,NM_178587	67.92	66.2	32.16	32.71	36.62	41.64	51.16	53.47	50.42	67.21	32.42	33.73	25.88	32.2	31.98	31.57	85.92	108.51	39.97	42.46	protein phosphatase 2 regulatory subunit B'gamma
55009	C19orf24	NM_017914	67.9	76.71	122.24	116.7	65.65	63.35	34.96	36.57	50.02	33.85	106.68	102.11	131.74	111.06	128.02	120	46.01	39.92	65.17	57.24	chromosome 19 open reading frame 24
22913	RALY	NM_007367,NM_016732	67.9	72.24	64.29	60.54	53.66	56.53	40.59	41.29	52.12	52.28	61.85	58.58	63.89	57.46	62.36	64.97	37.31	32.94	28.69	27.03	RALY heterogeneous nuclear ribonucleoprotein
10713	USP39	NM_001256725,NM_001256726,NM_001256727,NM_001256728,NM_006590	67.81	68.19	44.81	43.23	65.76	64.03	61.09	54.43	76.85	63.7	41.05	39.39	44.99	40.2	42.05	40.13	44.12	36.98	41.83	38.33	ubiquitin specific peptidase 39
201595	STT3B	NM_178862	67.7	67.93	70.49	69.83	112.66	108.08	77.61	70.71	62.57	67.67	66.77	68.86	69.1	67.12	65.31	65.74	34.3	37.03	72.35	80.41	STT3B, catalytic subunit of the oligosaccharyltransferase complex
8260	NAA10	NM_001256119,NM_001256120,NM_003491	67.66	74.7	124.16	126.51	64.06	62.14	62.64	58.86	79.76	58.94	123.95	118.3	137.32	109.2	128.79	125.1	144.03	106.9	127.54	105.36	N(alpha)-acetyltransferase 10, NatA catalytic subunit
7965	AIMP2	NM_001326606,NM_001326607,NM_001326609,NM_001326610,NM_001326611,NM_006303	67.47	71.25	62.23	61.03	41.16	38.35	45.6	42.1	56.84	28.9	58.37	51.44	65.1	54.15	64.76	55.71	64.59	43.52	44.41	36.68	aminoacyl tRNA synthetase complex interacting multifunctional protein 2
83443	SF3B5	NM_031287	67.45	75.82	100.58	111.82	95.46	119.26	114.06	103.69	109.78	107.08	63.62	63.98	85.3	84.79	93.35	92.7	102.69	91.37	80.29	71.41	splicing factor 3b subunit 5
9470	EIF4E2	NM_001276336,NM_001276337,NM_001282958,NM_001330201,NM_001330202,NM_001330203,NM_004846	67.36	66.57	46.98	52.22	49.04	56.54	42.08	41.61	52.34	42.32	44.35	44.27	54.37	51.83	50.36	51.96	42.39	41.88	28.51	27.53	eukaryotic translation initiation factor 4E family member 2
1736	DKC1	NM_001142463,NM_001288747,NM_001363	67.17	70.47	100.84	101.1	81.41	72.43	78.6	75.13	91.94	64.78	114.49	118.81	111.46	95.02	103.15	101.23	126.22	96.83	103.8	87.9	dyskerin pseudouridine synthase 1
9861	PSMD6	NM_001271779,NM_001271780,NM_001271781,NM_014814	67.15	61	65.73	59.56	82.93	77.77	37.51	35.64	47.48	35.82	56.74	50.39	66.15	56.73	63.72	60.78	47.51	39.4	47.76	42.94	proteasome 26S subunit, non-ATPase 6
6790	AURKA	NM_001323303,NM_001323304,NM_001323305,NM_003600,NM_198433,NM_198434,NM_198435,NM_198436,NM_198437	67.02	69.9	42.12	48.15	59.15	54.66	76.45	74.5	91.23	98.39	36.62	47.04	35.43	46.45	43.41	47.66	35.62	39.52	36.73	33.16	aurora kinase A
51507	RTF2	NM_001283035,NM_001283036,NM_001283037,NM_016407	66.93	65.31	39.57	39.25	55.68	56.83	72.1	69.97	85.53	75.98	33.51	33.08	35.98	36.36	40.64	39.28	33.46	27.69	51.36	49.06	replication termination factor 2
2896	GRN	NM_002087	66.89	56.37	62.29	58.1	54.38	74.85	211.18	260.29	211.36	218.06	60.75	52.32	53.9	59.77	49.85	44.28	89.15	87.4	78.28	76.14	granulin precursor
10914	PAPOLA	NM_001252006,NM_001252007,NM_001293627,NM_001293628,NM_001293632,NM_032632	66.87	68.47	35.44	35.68	79.68	74.37	38.05	39.78	44.07	52.88	32.4	36.74	36.3	36.67	35.19	37.23	123.02	113.71	46.72	45.92	poly(A) polymerase alpha
55696	RBM22	NM_018047	66.85	65	49.55	51.87	37.76	32.38	71.6	67.08	55.55	41.47	49.26	51.38	49.25	50.01	48.16	49.3	39.19	33.07	23.49	23.41	RNA binding motif protein 22
29086	BABAM1	NM_001033549,NM_001288756,NM_001288757,NM_014173	66.73	63.42	102.73	99.45	81.62	85.01	61.93	63.8	78.2	83.42	87.56	85.03	96.56	89.71	105.12	98.56	91.03	80.57	61.36	56.36	BRISC and BRCA1 A complex member 1
9100	USP10	NM_001272075,NM_005153	66.69	71.36	35.02	36.5	54.97	54.57	72.45	74.68	71.88	69.37	35.11	37.01	34.65	35.39	36.36	38.69	38.66	33.57	30.67	30.05	ubiquitin specific peptidase 10
4259	MGST3	NM_004528	66.66	67.27	35.53	34.77	21.16	31.39	13.28	11.1	5.04	8.84	36.12	26.9	29.09	31.11	29.64	24.66	4.5	4.83	5.09	6.45	microsomal glutathione S-transferase 3
1108	CHD4	NM_001273,NM_001297553	66.51	68.4	67.81	73.73	88.24	78.05	76.88	83.51	91.96	81.12	104.25	114.3	71.3	77.52	66.44	74.61	70.52	79.2	61.34	61.69	chromodomain helicase DNA binding protein 4
64745	METTL17	NM_001029991,NM_022734	66.51	62.45	35.83	38.58	40.54	40.77	21.68	20.2	24.57	21.05	34.47	35.95	32.55	34.34	33.98	35.99	27.98	30.75	23.62	23.41	methyltransferase like 17
7430	EZR	NM_001111077,NM_003379	66.48	70.05	33.22	34.68	85.02	79.81	85.45	103.93	118.6	120.44	47.88	52.67	41.49	42.38	44.42	47.93	59.8	64.25	78.65	75.01	ezrin
377	ARF3	NM_001659	66.48	60.71	90.84	92.4	114.55	118.47	72.96	74.78	78.42	66.84	86.65	85.88	80.1	87.65	77.64	85.04	42.06	36.22	57.17	54.62	ADP ribosylation factor 3
64943	NT5DC2	NM_001134231,NM_022908	66.36	79.26	64.27	71	72.18	75.53	19.28	18.7	18.57	14.65	71.64	73.98	84.78	79.14	52.85	57.54	98.91	82.26	143.67	144.68	5'-nucleotidase domain containing 2
4708	NDUFB2	NM_004546	66.34	79.13	154.62	166.85	101.21	118.52	85.89	91.26	83.69	83.81	129.38	125.84	107.59	118.27	164.48	154.52	136.08	118.18	96.07	90.55	NADH:ubiquinone oxidoreductase subunit B2
27350	APOBEC3C	NM_014508	66.33	67.51	48.88	49.91	46.94	62.25	54.28	67.44	46.4	61.2	46.74	50.36	48.79	54.91	68.04	67.01	39.63	38.68	85.19	84.45	apolipoprotein B mRNA editing enzyme catalytic subunit 3C
1265	CNN2	NM_001303499,NM_001303501,NM_004368,NM_201277	66.29	67.97	49.26	57.1	60.32	60.5	103.31	115.93	84.58	83.28	65.43	58.64	65.87	70.7	53.32	62.41	30.66	39.35	45.87	54.05	calponin 2
3156	HMGCR	NM_000859,NM_001130996	66.29	69.62	34.91	35.51	29.21	30.71	44.42	47.42	38.37	62.39	28.44	31.76	40.01	39.63	27.46	29.06	45.08	63.23	24.49	26.6	3-hydroxy-3-methylglutaryl-CoA reductase
5908	RAP1B	NM_001010942,NM_001251917,NM_001251918,NM_001251921,NM_001251922,NM_015646	66.12	58.91	73.24	80.51	243.62	232.78	80.72	79.86	80.38	80.99	62.65	71.38	57.46	70.17	62.33	64.32	70.77	84.4	71.1	69.47	RAP1B, member of RAS oncogene family
10016	PDCD6	NM_001267556,NM_001267557,NM_001267558,NM_001267559,NM_013232	66.09	61.7	55.02	53.68	59.14	57.14	85.64	74.41	63.26	51.19	35.34	33.12	41.06	38.9	40.46	36.02	58.52	56.03	109.56	109.72	programmed cell death 6
1983	EIF5	NM_001969,NM_183004	66.05	65.49	25.63	26.22	55.31	40.47	46.64	43.39	50.7	40.02	28.62	29.49	27.72	25.87	30.46	29.01	82.1	37.97	45.5	41.1	eukaryotic translation initiation factor 5
79135	APOO	NM_024122	65.99	65.22	35.38	31.87	36.05	34.28	33.46	34.65	32.8	32.96	33.29	29.98	33.93	28.51	29.83	29.71	49.61	46.82	40.17	41.31	apolipoprotein O
6431	SRSF6	NM_006275	65.94	67.23	49.98	49.2	66.96	46.32	57.41	53.58	52.44	30.42	56.54	52.74	52.46	48.08	55.69	52.13	43.91	23.09	28.21	24.88	serine and arginine rich splicing factor 6
3059	HCLS1	NM_001292041,NM_005335	65.91	61.34	63.93	65.96	106.42	116.37	167.74	160.64	134.74	148.88	57.74	57.71	58.28	58.58	64.32	68.92	6.34	11.7	86.77	84.56	hematopoietic cell-specific Lyn substrate 1
84908	FAM136A	NM_001329752,NM_001329753,NM_001329755,NM_001329757,NM_001329758,NM_032822	65.87	66.55	70.79	71.6	100.22	83.9	71.53	64.3	77.23	41.71	65.5	67.88	69.29	65.89	71.14	70.76	85.47	52.13	65.25	54.9	family with sequence similarity 136 member A
4728	NDUFS8	NM_002496	65.85	75.07	116.38	114.15	63.23	73.7	91.71	97.53	93.76	87.05	118.53	117.8	139.04	110.41	123.86	120.36	169.12	149.46	133.2	129.78	NADH:ubiquinone oxidoreductase core subunit S8
54888	NSUN2	NM_001193455,NM_017755	65.82	71.77	71.04	71.19	63.22	57.01	55.26	52.39	71.85	44.89	51.78	54.93	58.84	52.65	48.55	48.11	37.47	32.25	25.47	25.91	NOP2/Sun RNA methyltransferase family member 2
1175	AP2S1	NM_001301076,NM_001301078,NM_001301081,NM_004069,NM_021575	65.81	68.9	72.05	78.57	57.77	64.75	46.97	42.07	63.91	62.48	63.77	55.57	71.33	69.35	68.46	74.69	65.46	60.84	44.21	45.36	adaptor related protein complex 2 sigma 1 subunit
10385	BTN2A2	NM_001197237,NM_001197238,NM_001197239,NM_001197240,NM_006995,NM_181531	65.7	59.21	27.48	31.14	29.6	32.47	9.52	8.6	8	7.94	29.48	32.62	21.7	31.82	26.57	27.86	14.46	15.57	45.18	47.87	butyrophilin subfamily 2 member A2
7415	VCP	NM_001354927,NM_001354928,NM_007126	65.43	67.79	101.71	95.04	100.29	87.94	97.21	92.56	137.7	111.75	90.52	83.38	104.52	87.82	96.62	92.09	77.02	70.79	68.67	66.9	valosin containing protein
6629	SNRPB2	NM_003092,NM_198220	65.35	65.93	51.62	51.35	67.8	70.76	70.76	63.34	77.97	63.14	42.36	45.61	48.64	43.84	52.44	52.73	41.8	31.07	38.61	36.35	small nuclear ribonucleoprotein polypeptide B2
8661	EIF3A	NM_003750	65.3	71.52	102.66	102.09	94.84	95.42	94.47	101.84	100.67	90.06	117.78	122.47	116.21	112.42	107.13	113.26	86.59	94.83	70.48	68.5	eukaryotic translation initiation factor 3 subunit A
478	ATP1A3	NM_001256213,NM_001256214,NM_152296	65.29	75.61	18.74	18.68	35.08	30.46	26.17	30.53	21.41	18.95	29.3	29.65	22.08	18	37.36	38.91	5.63	5.59	10.04	12.4	ATPase Na+/K+ transporting subunit alpha 3
8733	GPAA1	NM_003801	65.29	72.09	73.58	65.3	36.75	32.75	41.63	50.4	51.69	53.25	77.13	68.79	79.05	70.81	76.25	66.9	103.74	86.47	104.09	96.53	glycosylphosphatidylinositol anchor attachment 1
8826	IQGAP1	NM_003870	65.13	59.47	37.58	36.95	42.63	41.53	55.16	58.61	49.87	66.38	41.13	42.25	37.07	39.54	38.65	41.26	42.2	42.61	58.27	65.11	IQ motif containing GTPase activating protein 1
54458	PRR13	NM_001005354,NM_018457	65.11	67.1	125.8	123.59	152.69	157.82	154.77	153.66	167.11	168.05	102.72	108.59	113.05	102.37	96.09	93.14	140.01	95.26	160.6	141.62	proline rich 13
25994	HIGD1A	NM_001099668,NM_001099669,NM_014056	65.09	62.4	68.11	65.69	61.13	61.34	29.41	26.97	27.92	23.74	65.27	63.51	57.6	57.43	72.13	68.29	29.32	22.45	22.72	20.52	HIG1 hypoxia inducible domain family member 1A
51596	CUTA	NM_001014433,NM_001014837,NM_001014838,NM_001014840,NM_015921	65.03	67.61	129.15	131.05	51.92	52.36	24.29	24.56	30.04	33.4	146.55	133.78	146.31	131.31	133.59	120.25	128.95	94.88	138.46	120.48	cutA divalent cation tolerance homolog
23381	SMG5	NM_001323614,NM_001323615,NM_001323616,NM_001323617,NM_015327	64.97	67.7	37.22	36.32	45.19	41.98	34.97	34.05	56.66	40.71	46.93	42.74	44.29	40.41	34.75	36.15	44.72	41.15	35.83	37.36	SMG5, nonsense mediated mRNA decay factor
7322	UBE2D2	NM_003339,NM_181838	64.94	61.72	62.86	62.36	47.37	46.13	56.65	54.08	62.2	61.29	63.87	60.8	57.97	53.31	62.92	63.12	76.87	66.75	38.07	34.88	ubiquitin conjugating enzyme E2 D2
142	PARP1	NM_001618	64.88	72.73	221.5	222.01	73.14	67.79	128.15	147.36	154.41	176.46	239.65	247.63	252.93	238.73	206.71	199.01	297.11	228.17	258.67	274.52	poly(ADP-ribose) polymerase 1
25793	FBXO7	NM_001033024,NM_001257990,NM_012179	64.85	60.63	58.65	59.94	56.05	58.57	72.59	73.48	72.95	88.04	57.6	57.67	56.9	57.94	55.96	57.19	55.74	51.07	61.6	60.7	F-box protein 7
54543	TOMM7	NM_019059	64.83	56.59	84.99	84.09	70.41	92.64	52.69	45.05	58.84	52.07	82.84	68.26	61.71	75.08	79.7	74.78	109.28	121.96	65.18	61.3	translocase of outer mitochondrial membrane 7
6632	SNRPD1	NM_001291916,NM_006938	64.8	69.76	70.77	70.08	75.24	75.91	78.66	84.96	87.23	70.62	66.88	68.01	79.84	73.29	72.78	73.96	92.45	82.06	94.11	85.13	small nuclear ribonucleoprotein D1 polypeptide
81	ACTN4	NM_001322033,NM_004924	64.62	65.89	101.37	104.23	92.64	95.67	67.17	77.82	84.54	70.04	120.48	123.37	118.8	116.34	104.43	109.54	54.96	52.91	34.34	32.95	actinin alpha 4
4701	NDUFA7	NM_005001	64.52	72.94	82.03	87.71	64.74	103.97	45.52	64.92	53.31	72.02	67.39	65.44	82.6	89.47	97.28	91.56	83.96	89.44	59.99	68.71	NADH:ubiquinone oxidoreductase subunit A7
3920	LAMP2	NM_001122606,NM_002294,NM_013995	64.46	51.74	31.64	28.36	31.13	26.43	15.8	15.97	14.31	19.65	27.8	27.66	29.06	25.32	52.37	48.54	35.11	36.9	28	26.55	lysosomal associated membrane protein 2
22870	PPP6R1	NM_014931	64.46	73.05	87.54	88.5	109.44	104.87	83.18	89.78	116.62	104.63	94.19	95.57	91.42	76.39	86.48	89.82	84.78	73.68	131.68	117.19	protein phosphatase 6 regulatory subunit 1
54732	TMED9	NM_017510	64.45	64.82	101.53	103.31	69.65	64.95	57.59	50.06	49.06	41.16	82.01	76.47	91.52	97.72	100.07	97.99	41.93	40.94	62.98	62.32	transmembrane p24 trafficking protein 9
7332	UBE2L3	NM_001256355,NM_001256356,NM_003347	64.44	66.24	68.48	64.52	63.19	61.16	63.64	57.41	71.24	53.49	66.85	67.4	75.58	62.45	68	65.15	27.79	22.6	22.01	19.18	ubiquitin conjugating enzyme E2 L3
389177	TMEM212	NM_001164436	64.42	62.47	61.78	65.66	73.66	71.05	81.44	77.66	66.03	76.02	77.8	80.97	72.12	79.61	71.64	78.77	111.76	89.51	78.14	88.65	transmembrane protein 212
5201	PFDN1	NM_002622	64.38	57.5	46.04	49.36	32.96	35.17	41.15	39.82	48.11	39.97	47.08	44.29	48.73	50.51	54.12	55.97	38.51	29.63	21.19	19.73	prefoldin subunit 1
100287932	TIMM23	NM_006327	64.37	68.17	92.75	94.81	75.78	66.27	103.09	89.93	105.89	82.35	72.84	72.29	86.31	82.2	85.79	89.63	71.98	56.64	55.45	46.01	translocase of inner mitochondrial membrane 23
2483	FRG1	NM_004477	64.25	58.58	65.69	64.7	62.47	71.49	54.85	50.33	51.49	53.79	69.96	67.99	64.62	70.4	73.91	66.91	46.49	44.63	47.47	54.06	FSHD region gene 1
10949	HNRNPA0	NM_006805	64.24	66.66	49.98	51.57	35.34	34.17	82.05	86.08	60.42	56.26	56.28	56.87	51.4	52.58	51.55	51.86	64.99	62.63	28.27	25.18	heterogeneous nuclear ribonucleoprotein A0
5531	PPP4C	NM_001303503,NM_001303504,NM_001303506,NM_001303507,NM_002720	64.23	63.07	68.93	75.26	58.68	63.18	76.38	77.56	100.15	95.48	64.02	61.29	67.77	64.39	70.48	69.68	76.52	75.69	88.13	86.54	protein phosphatase 4 catalytic subunit
51218	GLRX5	NM_016417	64.18	74.3	29.1	32.98	62.69	63.9	48.27	51.92	48	50.22	30.39	30.19	34.58	33.32	32.6	35.96	105.79	73.95	29.31	33.45	glutaredoxin 5
2739	GLO1	NM_006708	64.17	62.04	91.73	85.67	71.54	72.36	91.35	87.49	87.62	99.81	80.24	81.91	86.72	79.53	86.08	87.11	70.3	79.3	79.63	77.71	glyoxalase I
11282	MGAT4B	NM_014275,NM_054013	64.15	60.05	49.87	49.48	39.93	34.78	15.77	18.81	14.07	15.11	62.14	60.78	59.83	53.87	50.08	50.78	71.63	72.8	18.04	16.51	mannosyl (alpha-1,3-)-glycoprotein beta-1,4-N-acetylglucosaminyltransferase, isozyme B
10471	PFDN6	NM_001185181,NM_001265595,NM_001265596,NM_014260	64.11	62.57	103.32	108.57	72.87	76.66	48.3	47.44	59.26	49.78	75.33	67.77	90.78	92.86	91.69	93.32	122.82	106.33	140.53	106.69	prefoldin subunit 6
9262	STK17B	NM_004226	64.04	60.1	39.75	39.84	17.81	18.28	21.09	23.03	18.98	31.06	38.18	38.7	30.8	31.72	38.98	42.17	12.32	13.05	22.75	24.68	serine/threonine kinase 17b
23435	TARDBP	NM_007375	64	60.2	62.56	61.17	64.63	54.35	59.2	58.2	67.34	61.59	66.43	66.73	66.22	64.4	60.91	63.25	71.66	58.26	67.33	69.96	TAR DNA binding protein
8624	PSMG1	NM_001261824,NM_001320795,NM_003720,NM_203433	63.92	64.39	44.11	43.45	90.16	77.64	104.43	86.76	122.55	94.46	33.62	33.58	39.73	35.96	40.28	39.74	84.09	78.62	147.73	135.09	proteasome assembly chaperone 1
9343	EFTUD2	NM_001142605,NM_001258353,NM_001258354,NM_004247	63.88	67.62	47.85	47.16	58.27	54.41	50.35	51.28	70.54	54.35	44.18	47.69	51.27	43.82	43.96	46.67	60.48	61.04	54.76	51.5	elongation factor Tu GTP binding domain containing 2
112770	GLMP	NM_001256604,NM_001256605,NM_001256608,NM_001256609,NM_144580	63.85	59.51	10.44	10.65	62.45	72.03	2.67	1.84	1.8	1.82	9.3	9.88	9.88	11.23	11.21	11.92	23.55	26.95	40.42	40.3	glycosylated lysosomal membrane protein
79077	DCTPP1	NM_024096	63.85	73.3	65.69	68.62	60.86	53.18	66.94	69.7	91.08	54.28	64.85	57.1	74.06	60.51	76.38	74.56	69.21	44.48	102.09	90.01	dCTP pyrophosphatase 1
81539	SLC38A1	NM_001077484,NM_001278387,NM_001278388,NM_001278389,NM_001278390,NM_030674	63.64	60.85	52.93	59.39	115.01	115.57	81.23	81.17	62.96	68.04	55.95	63.69	57.08	66.14	57.58	64.64	54.49	78.95	75.58	75.48	solute carrier family 38 member 1
729428	GAGE12B	NM_001127345	63.61	56.45	0	0.19	953.59	1078.17	0	0	0.12	0	0	1.26	0	0.93	0.56	0	0	0	770.84	765.94	G antigen 12B
4780	NFE2L2	NM_001145412,NM_001145413,NM_001313900,NM_001313901,NM_001313902,NM_001313903,NM_001313904,NM_006164	63.58	56.45	20.6	22.25	67.35	71.87	21.98	20.52	28.42	24.14	20.57	21.07	21.99	20.63	20.94	19.7	27.29	37.65	22.68	25.99	nuclear factor, erythroid 2 like 2
6598	SMARCB1	NM_001007468,NM_001317946,NM_003073	63.35	70.04	68.02	73.78	67.23	69.39	93	91.34	102.25	90.98	69.81	64.38	67.59	67.78	64.79	64.95	67.83	67.67	65.98	59.71	SWI/SNF related, matrix associated, actin dependent regulator of chromatin, subfamily b, member 1
84650	EBPL	NM_001278636,NM_032565	63.33	72.76	70.4	78.73	65.69	74.75	27.85	32.37	30.65	33.06	71.89	73.68	67.87	75.14	74.11	74.37	40.05	39.91	47.38	40.84	emopamil binding protein like
5894	RAF1	NM_001354689,NM_001354690,NM_001354691,NM_001354692,NM_001354693,NM_001354694,NM_001354695,NM_002880	63.28	64.34	42.9	42.08	66.37	72.1	61.48	62.22	70.27	71.49	41.67	42.3	43.51	46.43	44.53	46	27.54	26	27.14	29.58	Raf-1 proto-oncogene, serine/threonine kinase
8881	CDC16	NM_001078645,NM_001318517,NM_001318518,NM_001330101,NM_001330104,NM_001330105,NM_003903	63.23	61.73	72.61	71.93	53.65	52.25	25.19	27.43	23.16	24.92	82.8	81.82	81.4	80.73	80.07	72.95	31.3	25.65	31.97	30.75	cell division cycle 16
10915	TCERG1	NM_001040006,NM_006706	63.18	65.1	57.17	57.2	43.81	40.4	62.55	65.31	50.5	56.1	65.44	71.63	62.19	59.46	56.84	59.64	53.75	46.66	33.21	33.52	transcription elongation regulator 1
64083	GOLPH3	NM_022130	63.05	58.65	51.21	50.74	52.88	52.16	33.97	34.85	32.08	30.62	49.18	48.58	53.62	53.71	49.4	47.35	28.28	34.81	24.95	23.07	golgi phosphoprotein 3
1212	CLTB	NM_001834,NM_007097	63.01	65.89	59.88	62.06	34.92	37.3	44.66	47.24	43.14	39.74	64.4	58.96	68.95	63.51	76.07	77.35	77.45	68.73	44.9	42.62	clathrin light chain B
9230	RAB11B	NM_004218	62.99	63.9	61.14	63.65	38.52	42.17	34.82	43.32	39.97	41.27	68.58	75.09	78.18	74.33	67.13	68.46	57.18	54.65	39.86	41.73	RAB11B, member RAS oncogene family
4174	MCM5	NM_006739	62.97	66.61	43.45	46.25	63.1	53.83	84.32	94.64	107.54	95.11	47.59	46.84	56.71	53.19	54.21	62.27	89.11	66.67	78.96	74.03	minichromosome maintenance complex component 5
84326	METTL26	NM_001040160,NM_001040161,NM_001040162,NM_001040165,NM_001288710,NM_032366	62.97	80.83	80.95	89.18	69.01	88.59	73.45	76.59	93.44	88.67	74.93	75.3	80.49	85.3	100.8	100.98	86.76	84.44	156.85	163.47	methyltransferase like 26
1155	TBCB	NM_001281,NM_001300971	62.93	65.68	72.5	80.31	62.36	68.47	59.37	53.73	52.29	48.49	68.93	63.84	74.23	70.87	72.69	73.51	50.2	45.64	38.63	43.71	tubulin folding cofactor B
727837	SSX2B	NM_001164417,NM_001278701,NM_001278702	62.93	44.23	0	0	79.5	71.96	0	0.04	0	0.01	0.39	0.48	0.12	0	0.03	0.04	0	0	0.06	0.01	SSX family member 2B
23560	GTPBP4	NM_012341	62.89	66.2	45.97	44.71	66.84	66.03	28.88	29.47	37.96	26.59	46.98	47.61	46.74	43.54	47.18	48.66	66.32	59.77	54.57	55.03	GTP binding protein 4
29074	MRPL18	NM_001318817,NM_014161	62.76	62.95	42.19	40.71	90.25	83.3	80.29	75.03	108.18	78.34	36.52	34.53	42.26	36.12	42.32	40.26	116.43	88.02	143.31	125.21	mitochondrial ribosomal protein L18
10054	UBA2	NM_005499	62.76	66.05	63.64	60.02	80.53	78.41	77.03	77.97	90.12	91.31	63.54	61.69	65.47	62.21	62.7	63.49	69.94	75.07	45.24	49.02	ubiquitin like modifier activating enzyme 2
100529063	BCL2L2-PABPN1	NM_001199864	62.73	71.11	44.08	49.53	35.65	36.11	97.27	98.12	53.31	57.22	51.37	55.65	52.01	55.04	55.69	56.64	55.69	51.59	40.63	38.44	BCL2L2-PABPN1 readthrough
10535	RNASEH2A	NM_006397	62.71	62.1	86.07	81.78	54.73	51.68	81.4	78.07	90.89	84.59	74.47	69.65	86.53	81.04	82.14	85.78	53.86	48.33	84.77	77.46	ribonuclease H2 subunit A
55154	MSTO1	NM_001256532,NM_001256533,NM_001350772,NM_001350773,NM_001350774,NM_001350775,NM_001350776,NM_001350777,NM_001350778,NM_001350779,NM_001350780,NM_001350781,NM_001350782,NM_001350783,NM_001350784,NM_001350785,NM_001350786,NM_001350787,NM_001350788,NM_001350789,NM_018116	62.68	68.74	65.35	64.42	50.41	45.98	31.12	27.48	35.98	24.14	58.5	59.37	62.84	58.04	56.11	48.66	44.25	33.83	33.28	35.3	misato 1, mitochondrial distribution and morphology regulator
1595	CYP51A1	NM_000786,NM_001146152	62.65	69.05	89.95	90.5	88.24	81.46	65.86	68.29	50.91	66.55	74.31	77.03	90.4	92.68	62.9	65.06	42.74	43.78	63.39	64.46	cytochrome P450 family 51 subfamily A member 1
57092	PCNP	NM_001320395,NM_001320397,NM_001320398,NM_001320399,NM_001320400,NM_001320401,NM_020357	62.63	58.65	59.69	55.03	88.36	89.46	40.66	37.83	39.88	50.11	58.04	60.5	59.13	56.29	58.48	54.15	60.15	57.84	77.12	73.47	PEST proteolytic signal containing nuclear protein
100131187	TSTD1	NM_001113205,NM_001113206,NM_001113207	62.54	54.54	33.21	27.98	32.14	45.14	1.6	1.76	2.29	3.08	36.24	28.64	31.52	34.38	32.29	26.5	22.3	19.23	51	43.86	thiosulfate sulfurtransferase like domain containing 1
648	BMI1	NM_005180	62.52	57.69	61.98	55.32	80.72	68.89	23.84	22.97	25.75	26.13	57.49	62.18	63.38	64.69	78.21	64.22	13.56	9.72	13.78	12.75	BMI1 proto-oncogene, polycomb ring finger
100131801	PET100	NM_001171155	62.29	55.05	106.33	111.07	64.66	76.48	60.24	44.11	52.63	51.3	94.02	88.35	91.04	108.32	103.86	103.08	86.41	68.94	82.79	74.83	PET100 homolog
126306	JSRP1	NM_144616	62.22	51.07	67.81	70.45	41.27	52.89	4.08	5.18	2.48	8.56	62.75	50.86	55.12	67.07	69.75	63.94	43.18	54.88	54.52	48.76	junctional sarcoplasmic reticulum protein 1
84844	PHF5A	NM_032758	62.15	64.45	55.27	56.95	53.89	51.61	62.73	46.93	77.9	52.21	40.25	36.39	42.7	44.59	45.14	48.01	63.85	51.6	59.15	53.37	PHD finger protein 5A
8883	NAE1	NM_001018159,NM_001018160,NM_001286500,NM_003905	62.1	58.98	41.2	41.74	67.25	68.67	57.46	59.24	64.8	69.14	35.23	38.86	35.3	36.89	39.99	38.39	62	61.61	84.15	80.01	NEDD8 activating enzyme E1 subunit 1
5699	PSMB10	NM_002801	62.1	66.67	62.05	59.29	43.19	51.22	82.77	81.55	90.52	73.58	51.23	48.33	55.15	53.7	56.98	53.52	35.54	27.28	41.8	38.95	proteasome subunit beta 10
10920	COPS8	NM_006710,NM_198189	61.93	58.62	36.14	34.81	45.57	45.18	34.5	35.61	37.48	37.42	29.81	31.37	34.28	33.5	36.83	34.94	11.73	10.65	21.61	25.61	COP9 signalosome subunit 8
5605	MAP2K2	NM_030662	61.88	61.22	158.74	162.71	71.53	81.85	106.79	121.03	122.99	129.7	155.03	158.9	174.91	150.88	166.62	154.2	81.79	85.34	72.44	69.76	mitogen-activated protein kinase kinase 2
92579	G6PC3	NM_001319945,NM_138387	61.79	61.77	40.78	39.25	47.62	56.95	30.91	39.45	38.94	39.86	41.1	43.82	45.09	43.4	44.09	39.37	57.05	57.17	80.06	82.36	glucose-6-phosphatase catalytic subunit 3
10577	NPC2	NM_006432	61.77	48.41	84.03	71.42	43.76	40.41	7.09	5.4	6.39	14.13	75.77	55.73	73.17	76.67	58.41	44.92	102.66	92.88	94.58	70.12	NPC intracellular cholesterol transporter 2
54982	CLN6	NM_017882	61.76	65.9	48.79	48.71	50.02	44.92	30.91	32.62	37.78	24.12	49.21	47.8	54.88	47.83	48.66	49.03	76.94	57.26	34.66	33.9	CLN6, transmembrane ER protein
51478	HSD17B7	NM_001304512,NM_001304513,NM_016371	61.73	67.22	22.48	23.42	39.16	43.53	21.98	25.2	21.67	39.99	18.89	19.38	23.18	24.3	20.23	22.02	0.98	0.91	26.16	28.39	hydroxysteroid 17-beta dehydrogenase 7
60488	MRPS35	NM_001190864,NM_021821	61.58	59.69	52.58	52.12	75.36	79.8	69.87	66.24	70.66	58.92	41.61	44	46.57	46.58	47.67	47.94	73.34	72.02	43.91	40.82	mitochondrial ribosomal protein S35
25983	NGDN	NM_001042635,NM_015514	61.53	57.76	39.44	38.01	37.63	34.05	15.96	15.93	19.1	11.08	33.1	32.55	37.11	35.17	40.18	37.39	22.33	20.72	24.64	18.95	neuroguidin
51126	NAA20	NM_016100,NM_181527,NM_181528	61.5	56.89	52.54	54.24	66.01	69.09	47.52	39.96	54.53	43.56	38.46	38.27	44.16	42.75	46.01	47.24	45.99	47.55	52.66	48.08	N(alpha)-acetyltransferase 20, NatB catalytic subunit
56984	PSMG2	NM_020232,NM_147163	61.49	59.98	41.27	45.35	69.18	71.49	69.1	68.59	64.35	69.74	38.92	41.19	40.57	45.02	44.57	41.46	62.03	66.3	75.93	72.78	proteasome assembly chaperone 2
84545	MRPL43	NM_001308396,NM_032112,NM_176792,NM_176793,NM_176794	61.47	58.49	47.76	49.3	40.82	44.48	24.34	23.28	28.3	26.48	34.87	38.28	41.85	42.55	48.03	45.18	29.83	26.35	29.77	27.37	mitochondrial ribosomal protein L43
5298	PI4KB	NM_001198773,NM_001198774,NM_001198775,NM_001330721,NM_002651	61.46	59.7	35.58	39	59.53	58.75	21.26	20.45	29.62	26.05	35.56	35.31	33	36.13	38.49	39.92	38.99	31.68	26.7	28.39	phosphatidylinositol 4-kinase beta
83879	CDCA7	NM_031942,NM_145810	61.41	67.06	20.38	23.99	48.22	44.89	31.2	30.45	31.31	44.78	19.22	22.4	18.87	21.07	23.6	25.99	69.51	75.77	14.65	13.77	cell division cycle associated 7
27246	RNF115	NM_014455	61.4	58.3	21.12	20.47	47.65	49.07	22.55	22.69	22.21	21.89	22.15	21.79	20.81	21.56	20.16	21.53	24.51	24.58	19.56	21.11	ring finger protein 115
1965	EIF2S1	NM_004094	61.36	65.17	47.04	45.74	36.89	35.93	72.84	66.34	54.04	38.08	43.77	45.23	50.54	45.17	51.15	51.04	30.24	23.55	28.67	27.24	eukaryotic translation initiation factor 2 subunit alpha
6879	TAF7	NM_005642	61.16	52.8	46.38	50.99	39.91	49.4	47.42	45.46	47.58	54.2	45.58	48.14	45.17	56.63	58.39	57.69	74.89	69.89	40.8	36.96	TATA-box binding protein associated factor 7
8202	NCOA3	NM_001174087,NM_001174088,NM_006534,NM_181659	61.14	53.19	15.32	17.71	33.36	42.44	46.26	48.07	39.26	56.15	17.82	19.96	13.76	17.92	15.54	17.58	12.39	16.83	14.72	17.76	nuclear receptor coactivator 3
3835	KIF22	NM_001256269,NM_001256270,NM_007317	61.11	64.6	47.84	52.73	53.88	51.71	76.99	86.76	82.09	106.7	48.2	51.93	48.46	58.98	56.76	54.6	69.38	69.59	73.65	66.42	kinesin family member 22
79036	KXD1	NM_001171948,NM_001171949,NM_024069	61.09	62.24	64.78	65.98	69.23	74.57	114.57	113	135.12	106.81	55.49	54.05	66.85	63.75	70.01	73.25	67.71	55.72	58.83	51.57	KxDL motif containing 1
2664	GDI1	NM_001493	61.07	62.57	88.57	77.72	41.55	39.86	54.84	50.49	52.43	60.86	95.71	83.07	95.03	86.6	87.62	86.21	55.59	58.85	43.06	42.35	GDP dissociation inhibitor 1
56882	CDC42SE1	NM_001038707,NM_020239	61.02	58.89	54.87	54.91	69.23	71.33	38.78	41.4	36.09	36.64	55.39	57.56	60.46	60.5	56.81	55.96	38.67	38.75	29.46	28.99	CDC42 small effector 1
11267	SNF8	NM_001317192,NM_001317193,NM_001317194,NM_007241	60.91	61.44	44.5	47.86	53.13	55.53	55.49	53.52	67.9	55.88	42.95	40.01	45.43	43.62	45.16	45.69	56.8	39.06	41.32	37.93	SNF8, ESCRT-II complex subunit
11156	PTP4A3	NM_007079,NM_032611	60.88	67.26	17.92	14.94	21.94	24.74	22.3	20.74	20.58	21.45	12.53	9.62	18.6	16.4	14.16	11.63	11.9	15.59	57.86	49.64	protein tyrosine phosphatase type IVA, member 3
537	ATP6AP1	NM_001183	60.86	58.38	119.4	112.44	59.79	55.94	29.16	29.01	30.65	32.1	123.51	110.5	130.02	115.54	119.68	113.76	81.81	67.16	68.26	64.13	ATPase H+ transporting accessory protein 1
4860	PNP	NM_000270	60.82	66.49	70.1	72.93	62.47	57.84	24.42	24.59	26.73	21.56	46.87	49.83	67.35	65.81	62.85	65.27	32.95	27.54	28.94	25.14	purine nucleoside phosphorylase
283991	UBALD2	NM_182565	60.81	71.16	52.71	66.33	77.64	106.67	28.03	31.17	26.97	53.56	51.68	59.97	59.24	86.98	52.46	62.4	30.82	56.97	27.81	28.31	UBA like domain containing 2
23019	CNOT1	NM_001265612,NM_016284,NM_206999	60.81	61.6	55.73	56.3	74.26	70.95	81.67	81.75	80.52	91.17	59.03	64.4	58.94	58.96	53.3	56.5	53.71	62.45	72.58	80.03	CCR4-NOT transcription complex subunit 1
2030	SLC29A1	NM_001078175,NM_001078177,NM_001304462,NM_001304463,NM_001304465,NM_001304466	60.8	62.6	115.9	112.09	101.56	82.35	71.63	69.6	100.2	64.24	109.35	103.75	121.99	101.97	107.76	103.4	87.74	68.8	134.37	100.92	solute carrier family 29 member 1 (Augustine blood group)
23423	TMED3	NM_001301203,NM_001330376,NM_007364	60.77	60.3	64.15	70.63	76.18	69.55	39.57	38.39	39.55	40.4	54.48	52.58	65.16	67.3	73.28	72.02	48.22	43.45	79.41	65.53	transmembrane p24 trafficking protein 3
7805	LAPTM5	NM_006762	60.75	52.93	43.94	47.04	57.42	63.52	448.24	408.3	391.89	326.52	46.92	49.64	46.09	48.97	29.84	29.03	0.13	0.44	237.26	205.69	lysosomal protein transmembrane 5
3033	HADH	NM_001184705,NM_001331027,NM_005327	60.61	59.19	34.35	34.74	65.6	63.94	41.4	45.65	41.29	48.35	36.87	34.1	36.51	34.35	38.56	35.97	51.48	51.74	40.33	36.21	hydroxyacyl-CoA dehydrogenase
29088	MRPL15	NM_014175	60.57	58.75	72.37	72.52	33.5	36.11	37.52	35.83	38.97	24.97	57.78	52.81	58.06	57.44	64.47	60.79	25.69	18.09	25.63	20.83	mitochondrial ribosomal protein L15
6282	S100A11	NM_005620	60.53	58.55	314.68	354.6	188.15	211.76	74.78	76.25	54.96	44.94	306.97	357.07	336.8	273.95	323.84	298.44	801.8	584.52	453.36	474.08	S100 calcium binding protein A11
7874	USP7	NM_001286457,NM_001286458,NM_001321858,NM_003470	60.48	63.24	30.98	30.27	73.54	69.81	77.46	73.72	86	83.92	33.81	36.3	31.81	30.91	30.34	32.54	89.73	81.71	100.71	101.01	ubiquitin specific peptidase 7
7532	YWHAG	NM_012479	60.43	62.88	135.43	133.81	132.32	120.69	80.98	76.71	92.77	82.87	135.76	135.89	142.68	127.26	133.85	137.1	121.1	110.91	113.63	105.14	tyrosine 3-monooxygenase/tryptophan 5-monooxygenase activation protein gamma
7329	UBE2I	NM_003345,NM_194259,NM_194260,NM_194261	60.38	60.01	59.56	60.78	53.38	46.88	88.96	82.38	95.42	75.81	57.83	56.51	59.37	56.65	58.87	57.07	61.69	54.33	74.74	66.46	ubiquitin conjugating enzyme E2 I
9133	CCNB2	NM_004701	60.35	60.76	47.9	54.17	49.74	49.79	63.49	75.36	67.95	103.98	41.97	52.18	41.54	56.51	52.57	58.63	97.97	125.38	113.13	114.15	cyclin B2
5524	PTPA	NM_001193397,NM_001271832,NM_021131,NM_178000,NM_178001,NM_178003	60.32	58.1	49.12	53.73	46.72	53.28	26.74	27.47	31.23	31.98	43.84	44.54	46.03	47.4	47.78	50.11	48.61	41.97	50.96	48.95	protein phosphatase 2 phosphatase activator
51520	LARS	NM_001317964,NM_001317965,NM_016460,NM_020117	60.22	58.08	73.97	76.74	40.67	44.3	84.98	82.63	52.81	63.05	72.42	83.77	72.39	73.42	67.28	71.07	64.79	75.11	39.53	43.92	leucyl-tRNA synthetase
10589	DRAP1	NM_006442	60.21	55.55	112.19	103.35	42.09	55.36	75.06	71.78	67.21	83.25	96	73.9	94.55	87.08	100.05	97.32	48.73	46.47	85.36	86.39	DR1 associated protein 1
11260	XPOT	NM_007235	60.11	53.89	49.32	50.97	174.49	179	68.91	63.46	67.99	75.64	42.14	47.08	45.71	44.99	47.47	50.89	44.46	60.73	67.97	81.29	exportin for tRNA
23557	SNAPIN	NM_012437	60.11	55.86	45.48	52.1	41.43	48.29	18.19	18.91	21.61	20.3	37.98	38.35	37.91	39.71	45.02	40.07	57.65	51.53	37.99	30.63	SNAP associated protein
2109	ETFB	NM_001014763,NM_001985	60	64.17	0	0	54.33	64.76	58.49	65.86	58.58	62.84	0.13	0	0	0	0.35	0.06	44.3	35.91	38.78	39.37	electron transfer flavoprotein beta subunit
79711	IPO4	NM_024658	59.96	66.99	52.66	50.46	38.3	31.38	25.65	24.94	41.92	23.5	52.59	51.46	57.51	44.61	43.32	44.7	30.72	25.87	32.87	26.79	importin 4
58477	SRPRB	NM_021203	59.9	58.83	62.85	63.38	62.72	58.59	35.51	32.48	38.71	27.5	53.88	52.27	59.68	56.2	73.15	69	42.6	29.54	49.54	48.45	SRP receptor beta subunit
10434	LYPLA1	NM_001279356,NM_001279357,NM_001279358,NM_001279359,NM_001279360,NM_006330	59.8	61.32	98.08	93.12	68.1	70.63	67.91	71.47	60.49	72.43	81.13	85.77	80.31	80.23	82.45	81.4	43.22	42.97	41.51	41.27	lysophospholipase I
11345	GABARAPL2	NM_007285	59.78	57.73	41.54	43.52	44.12	55.34	42.46	38.18	47.6	50.64	41.91	42.96	44.74	46.03	45.96	43.56	65.37	61.06	52.45	53.65	GABA type A receptor associated protein like 2
79095	C9orf16	NM_024112	59.76	67.57	42.63	45.09	26.02	40.51	30.42	37.19	44.56	61.29	38.68	37.17	42.52	40.87	39.67	38.42	67.06	69.72	65.9	60.08	chromosome 9 open reading frame 16
9238	TBRG4	NM_001261834,NM_004749,NM_030900,NM_199122	59.74	64.1	63.88	63.3	53.59	59.81	56.48	58.12	68.11	55.67	57.85	53.29	65.34	62.51	64.43	66.09	95.31	91.72	80.84	63.61	transforming growth factor beta regulator 4
29979	UBQLN1	NM_013438,NM_053067	59.71	57.13	57.25	51.41	52.02	50.91	30.03	29.3	32.44	34.65	53.25	53.9	58.38	51.9	50.92	51.03	81.26	88.3	49.55	51.3	ubiquilin 1
92241	RCSD1	NM_001322923,NM_001322924,NM_052862	59.67	56.9	18.98	22.39	108	131.42	27.02	30.51	32.81	42.56	15.09	15.02	18.24	23.66	50.05	50.32	73.38	81.8	66.33	60.63	RCSD domain containing 1
9804	TOMM20	NM_014765	59.65	55.68	110.9	105.49	56.45	56.92	83.75	78.45	70.97	75.23	105.7	112.37	105.53	101.76	81.88	75.63	140.44	148.7	119.76	115.68	translocase of outer mitochondrial membrane 20
10527	IPO7	NM_006391	59.52	57.65	44.86	44.33	54.8	48.41	28.7	27.74	31.71	27.46	46.75	49.2	44.45	42.67	41.85	44.2	67.67	78.23	51.84	48.74	importin 7
9055	PRC1	NM_001267580,NM_003981,NM_199413	59.48	55.31	33.36	35.4	44.47	42.02	41.19	41.5	44.24	64.75	30.64	34.53	32.29	43.4	37.04	36.89	56.23	60.23	66.98	62.25	protein regulator of cytokinesis 1
5440	POLR2K	NM_005034	59.47	60.3	109.21	104.24	71.14	72.6	107.06	99.98	135.12	121.48	79.81	78.12	91.27	89.46	96.14	101.49	79.76	76.88	72.53	71.89	RNA polymerase II subunit K
124944	C17orf49	NM_001142798,NM_001142799,NM_174893	59.46	58.37	44.42	41.29	76.14	86	63.58	61.77	68.3	69.97	26.88	26.74	35.08	34.96	47.76	45.55	37.38	42.22	81.74	79.77	chromosome 17 open reading frame 49
6449	SGTA	NM_003021	59.44	63.23	74.61	78.9	76.71	78.67	79.92	81.62	103.62	79.41	76.11	75.84	87.57	80.05	78.73	86.64	80.92	68.98	58.82	53.75	small glutamine rich tetratricopeptide repeat containing alpha
6949	TCOF1	NM_000356,NM_001008657,NM_001135243,NM_001135244,NM_001135245,NM_001195141	59.4	70.07	62.18	65.14	52.47	42.46	72.16	75.82	65.62	49.36	68.38	74.07	71.09	62.94	64.58	68.04	66.09	59.39	37.03	35.79	treacle ribosome biogenesis factor 1
57198	ATP8B2	NM_001005855,NM_020452	59.34	74.12	69.9	67.8	71.88	59.84	8.06	8.73	9.69	10.43	82.34	80.47	87.22	87.95	67.62	65.56	45.49	50.95	27.82	32.84	ATPase phospholipid transporting 8B2
28969	BZW2	NM_001159767,NM_014038	59.31	63.5	92.79	93.72	67.32	80.79	8.23	9.01	8.16	7.33	93.84	101.6	100.8	88.27	86.09	81.73	165.43	154.78	96.18	106.18	basic leucine zipper and W2 domains 2
8683	SRSF9	NM_003769	59.31	62.01	83.15	89.97	83.46	82.26	103.21	102.63	125.36	100.42	78.37	83.64	79.65	77.31	82.9	81.65	150.9	127.42	95.02	88.24	serine and arginine rich splicing factor 9
54386	TERF2IP	NM_018975	59.25	54.85	34.61	32.34	61.18	59.01	52.69	54.81	49.68	54.94	35.61	33.48	37.9	34.08	38.48	36.93	49.68	42.14	52	51.66	TERF2 interacting protein
4580	MTX1	NM_002455,NM_198883	59.15	63.81	36.04	38.33	35.74	41.51	19.55	19.07	29.04	20.32	33.83	31.35	37.95	39.11	34.05	35.17	38.53	37.93	29.84	27.23	metaxin 1
79022	TMEM106C	NM_001143841,NM_001143842,NM_001143843,NM_024056	59.02	50.96	94.42	89.45	158.26	125.17	100.01	92.49	127.78	129.81	82.8	72.09	80.25	81.78	96.31	92.22	59.08	55.43	95.03	87.29	transmembrane protein 106C
9131	AIFM1	NM_001130846,NM_001130847,NM_004208,NM_145812	58.99	56.26	40.18	40.41	52.94	54.6	48.32	51.34	49.44	60.26	40.32	40.25	36.79	41.08	67.57	69.18	66.01	64.34	52.02	56.72	apoptosis inducing factor mitochondria associated 1
9040	UBE2M	NM_003969	58.99	62.41	72.73	74.29	82.91	78.38	68.08	68.74	83.72	65.37	86.39	85.55	105.21	73.89	74.36	76.93	52.74	47.21	66.93	61.93	ubiquitin conjugating enzyme E2 M
64215	DNAJC1	NM_022365	58.98	53.64	36.36	33.86	57	60.64	10.66	10.84	7.72	8.46	43.6	38.72	39.35	46.45	45.25	42.44	12.1	13.14	21.33	20.32	DnaJ heat shock protein family (Hsp40) member C1
113246	C12orf57	NM_001301834,NM_001301836,NM_001301837,NM_001301838,NM_138425	58.94	66.34	136.98	92.01	76.05	69.84	98.42	102.06	73.86	66.33	191.05	107.91	158.88	123.21	141.87	87.09	92.03	80.15	88.79	69.89	chromosome 12 open reading frame 57
9793	CKAP5	NM_001008938,NM_014756	58.88	58.13	47.11	53.33	42.57	38.3	29.53	32.23	26.63	39.64	50.98	59.6	46.99	56.08	49.26	53.27	61.39	68.15	66.16	70.77	cytoskeleton associated protein 5
9319	TRIP13	NM_001166260,NM_004237	58.83	63.56	63.65	61.61	57.26	52.14	54.4	47.39	45.85	36.85	35.92	38.17	44.33	48.42	41.79	41.47	91.2	67.5	184.9	184.28	thyroid hormone receptor interactor 13
25804	LSM4	NM_001252129,NM_012321	58.83	65.05	77.12	73.97	74.04	81.25	64.15	66.51	85.89	100.04	60.55	57.13	63.98	63.02	73.08	75.94	105.81	100.31	81.96	78.29	LSM4 homolog, U6 small nuclear RNA and mRNA degradation associated
10972	TMED10	NM_006827	58.81	58.53	84.46	79.75	80.28	73.01	27.13	24.22	27.19	28.02	77.14	71.69	77.12	76.64	74.48	73.57	47.44	43.94	74.29	76.94	transmembrane p24 trafficking protein 10
51495	HACD3	NM_016395	58.79	55.7	55.35	56.97	46.63	40.5	33.44	32.4	34.64	34.54	49.92	51.34	51.31	50.91	47.22	48.48	65.09	49.55	42.35	42.78	3-hydroxyacyl-CoA dehydratase 3
1847	DUSP5	NM_004419	58.79	58.47	20.22	25.63	73.28	70.63	26.21	21.85	29.69	22.07	17.26	16.68	27.04	32.13	15.49	19.22	12.73	25.55	16.5	16.29	dual specificity phosphatase 5
51593	SRRT	NM_001128852,NM_001128853,NM_001128854,NM_015908	58.75	65.5	79.23	84.72	84.35	66.9	84.64	89.72	103.8	56.54	93.5	94.92	92.04	86.44	80.74	83.98	86.3	61.71	57.86	54.98	serrate, RNA effector molecule
8539	API5	NM_001142930,NM_001142931,NM_001243747,NM_006595	58.73	58.27	55.77	53.41	59.65	58.18	19.54	19.97	25.53	22.96	51.6	54.11	56.67	55.67	52.99	54.45	23.01	23.08	41.23	42.18	apoptosis inhibitor 5
3014	H2AFX	NM_002105	58.68	65.74	37.95	41.92	100.61	93	84.42	121.44	135.31	123.97	44.33	46.54	57.82	51.25	42.9	43.59	45.63	39.59	17.73	13.65	H2A histone family member X
51491	NOP16	NM_001256539,NM_001256540,NM_001291305,NM_001291307,NM_001291308,NM_001317975,NM_016391	58.68	61.17	87.33	79.65	47.01	46.4	61.79	58.35	64.34	30.83	81.22	71.65	86.72	72.31	88.6	79.73	56.34	33.69	31.83	26.35	NOP16 nucleolar protein
991	CDC20	NM_001255	58.65	71.94	84.88	99.96	75.81	63.42	117.34	112.79	156.94	145.6	69.18	83.48	75.98	92.79	77.54	83.78	80.61	79.05	132.2	112.63	cell division cycle 20
5499	PPP1CA	NM_001008709,NM_002708,NM_206873	58.63	60.26	85.93	84.72	82.66	83.08	154.23	144.56	161.06	140.96	72.98	72.18	79.62	77.52	81.03	84.51	75.92	67.15	72.4	60.87	protein phosphatase 1 catalytic subunit alpha
5162	PDHB	NM_000925,NM_001173468,NM_001315536	58.62	57.3	49.06	51.15	67.76	72.37	22.96	21.6	22.38	27.07	43.53	44.96	44.85	46.53	48.13	42.82	35.04	42.83	40.02	38.96	pyruvate dehydrogenase E1 beta subunit
85236	HIST1H2BK	NM_001312653,NM_080593	58.62	84.03	17.14	28.96	23.38	25.59	9.31	15.63	4.99	8.66	17.89	22.7	27.2	38.61	36.68	35.68	46.07	19.13	14.18	15.63	histone cluster 1 H2B family member k
4606	MYBPC2	NM_004533	58.61	61.13	4.66	5.53	9.45	18.73	0.77	0.6	0.42	0.46	2.09	1.84	16.07	17.22	5.01	4.59	0.68	0.37	1.43	1.42	myosin binding protein C, fast type
7319	UBE2A	NM_001282161,NM_003336,NM_181762	58.57	50.37	43.69	40.65	47.94	42.6	52.5	49.21	47.16	43.39	41.06	40.63	44.61	40.61	88.18	83.31	47.05	45.38	42.88	41.78	ubiquitin conjugating enzyme E2 A
84128	WDR75	NM_001303096,NM_032168	58.55	59.25	44.46	42.45	54.71	54.25	61.86	55.22	72.39	52.97	39.98	42.57	40.74	39.3	41.63	39.35	44.13	41.73	45.54	42.17	WD repeat domain 75
55658	RNF126	NM_194460	58.52	71.36	78.21	80.54	64.5	65.65	51.99	55.95	78.55	47.99	75.71	83.91	90.21	81.33	90.93	89.32	41.62	43.68	64.16	58.97	ring finger protein 126
51373	MRPS17	NM_015969	58.51	60.77	79.21	83.19	48.82	44.7	40.26	35.79	43.38	25.64	70.79	62.51	82.37	68.03	80.62	77.08	80.52	50.46	42.77	36.78	mitochondrial ribosomal protein S17
55684	RABL6	NM_001173988,NM_001173989,NM_024718	58.49	64.6	58.46	57.85	45.21	44.44	59.31	64.51	83.84	77.91	63.89	59.48	63.3	57.46	64.79	68.34	53.7	49.62	50.61	48.16	RAB, member RAS oncogene family like 6
6731	SRP72	NM_001267722,NM_006947	58.48	57.96	75.13	72.59	53.91	54.36	54.42	51.94	57.12	54.5	72.33	72.41	74.13	71.64	66.7	66.64	40.96	39.24	57.46	63.37	signal recognition particle 72
1207	CLNS1A	NM_001293,NM_001311199,NM_001311200,NM_001311201,NM_001311202	58.48	61.3	74.66	78.98	81.94	88.77	84.26	76.94	85.97	89.55	62.14	68.52	68.73	67.74	65.26	65.83	136.63	141.89	127.11	138.54	chloride nucleotide-sensitive channel 1A
8775	NAPA	NM_003827	58.44	58.86	47.06	44.22	62.28	67.32	47.65	44.73	54.73	48.39	40.85	37.54	52.82	42.3	52.48	47.3	54.74	42.68	36.84	36.01	NSF attachment protein alpha
9520	NPEPPS	NM_001330257,NM_006310	58.4	56.31	36.8	37.69	44.26	41.49	42.82	45.95	46.18	45.16	37.04	38.65	37.12	39.82	37.82	37.97	41.63	47.2	37.39	40.67	aminopeptidase puromycin sensitive
23246	BOP1	NM_015201	58.38	71.05	68.92	68.66	39.16	38.85	91.47	93.2	140.03	84.64	66.48	62.49	74.44	62.72	64.29	64.89	131.03	110.73	110.69	95.18	block of proliferation 1
153527	ZMAT2	NM_144723	58.34	56.02	46.47	49.8	47.86	43.8	30.75	34.9	35.05	34.25	52.43	54.45	51.93	47.87	54.21	54.46	38.62	32.74	25.39	25.29	zinc finger matrin-type 2
29803	REPIN1	NM_001099695,NM_001099696,NM_013400,NM_014374	58.33	48.7	70.35	70.32	48.45	52.57	39.49	47.21	43.31	40.1	52.25	52.57	60.47	60.76	70.76	70.07	109.33	78	159.01	151.94	replication initiator 1
2058	EPRS	NM_004446	58.3	56.38	121.23	127.8	53.54	58.5	86.78	83.82	79.59	98.16	108.57	122.37	125.48	122.12	103.07	99.36	102.48	136.93	130.52	149.97	glutamyl-prolyl-tRNA synthetase
330	BIRC3	NM_001165,NM_182962	58.3	47.09	27.36	30.46	29.43	25.34	40.72	41.64	40.26	27.57	20.98	29.34	14.8	24.91	34.47	45.62	3.9	6.93	4.47	4.82	baculoviral IAP repeat containing 3
85395	FAM207A	NM_001316983,NM_001316984,NM_001316985,NM_001316986,NM_001316987,NM_001316988,NM_058190	58.21	62.75	29.41	32.86	52.99	59.28	35.62	36.06	47.35	26.76	27.72	29.95	35.56	32.99	34.13	36.78	27.25	28.37	38.76	35.75	family with sequence similarity 207 member A
65123	INTS3	NM_001324475,NM_023015	58.16	58.66	40.87	42.41	32.79	29.53	30.3	28.59	28.38	21.49	39.51	38.25	36.85	37.02	32.33	32.08	30.8	21.81	15.29	14.12	integrator complex subunit 3
5536	PPP5C	NM_001204284,NM_006247	58.11	61.1	49.18	46.04	69.33	63.41	63.21	63.27	69.33	59.18	48.07	45.54	49.01	49.41	44.72	46.65	47.31	48.25	40.68	35.11	protein phosphatase 5 catalytic subunit
125950	RAVER1	NM_133452	58.11	66.68	48.16	52.13	72.93	67.41	53.89	60.18	73.87	62.38	57.26	57.81	61.78	52.08	51.47	52.64	73.2	61.3	57.02	57.77	ribonucleoprotein, PTB binding 1
114908	TMEM123	NM_052932	58.09	53.04	67.24	69.04	81.66	77.64	105.58	104.69	73.85	85.36	58.69	66.02	61.05	68.63	74.93	80.85	131.41	173.87	125.78	134.1	transmembrane protein 123
51002	TPRKB	NM_001330386,NM_001330387,NM_001330388,NM_001330389,NM_001330390,NM_001330391,NM_001330392,NM_016058	58	54.79	27.54	27.49	51.7	50.85	32.53	27.62	31.88	21.8	20.33	21.64	25.37	23.55	26.11	27.14	43.03	40.05	37.99	34.37	TP53RK binding protein
23160	WDR43	NM_015131	57.99	58.6	46.19	44.81	72.62	60.35	60.78	57.83	67.25	42.48	45.1	49.59	45.72	40.44	49.51	47.37	65.24	54.01	47.58	42.07	WD repeat domain 43
57405	SPC25	NM_020675	57.92	54.98	33.84	31.95	45.42	44.89	36.5	42.94	37.36	39.06	31.99	33.93	33.57	37.82	39.27	41.33	47.71	42.44	41.64	40.06	SPC25, NDC80 kinetochore complex component
7128	TNFAIP3	NM_001270507,NM_001270508,NM_006290	57.9	59.51	33.59	36.23	56.84	54.23	47.35	44.92	36.22	22.74	29.84	37.21	22.89	34.61	40.46	48.49	16.31	25.31	12.68	13.59	TNF alpha induced protein 3
10284	SAP18	NM_005870	57.89	53.39	50.71	50.95	51.2	55.83	54.54	49.51	56.03	43.84	41.6	40.41	47.45	45.35	45.31	45.56	27.65	24.24	29.73	27.18	Sin3A associated protein 18
10519	CIB1	NM_001277764,NM_006384	57.86	57.23	60.17	62.04	72.57	79.13	66.93	72.86	64.86	67.09	49.32	46.52	54.19	54.76	57.58	57.52	67.62	70.56	100.85	96.32	calcium and integrin binding 1
9031	BAZ1B	NM_032408	57.78	59.42	51.82	54.26	48.41	42.31	48.84	50.83	53.46	50.21	88.8	94.23	63.28	60.8	57.37	62.99	56.59	52.21	43.95	45.49	bromodomain adjacent to zinc finger domain 1B
24148	PRPF6	NM_012469	57.65	60.71	36.88	35.59	39.65	39.71	74.98	77.89	75.4	68.44	38.58	35.65	39.85	36.95	37.55	36.84	35.42	29.49	33.12	32.11	pre-mRNA processing factor 6
10955	SERINC3	NM_006811,NM_198941	57.6	50.48	43.27	46.77	39.5	41.67	32.17	35.27	30.66	40.67	43.37	43.33	45.52	45.76	42.07	43.57	25.65	29.26	29.4	33.51	serine incorporator 3
26520	TIMM9	NM_001304485,NM_001304486,NM_001304487,NM_001304488,NM_001304489,NM_001304490,NM_001304491,NM_012460	57.43	58.61	40.83	40.62	27.49	29.15	43.69	35.54	21.83	16.4	35.39	35.91	35.25	33.97	35.93	32.42	34.59	31.69	29.54	21.54	translocase of inner mitochondrial membrane 9
9097	USP14	NM_001037334,NM_005151	57.37	56.79	34.73	33.79	55.31	47.57	37.69	35.64	41.92	37.67	35.89	36.33	37.63	32.16	35.39	34.15	40.16	36.06	45.47	49.24	ubiquitin specific peptidase 14
9093	DNAJA3	NM_001135110,NM_001286516,NM_005147	57.31	62.18	55.59	56.78	53.99	56.33	63.64	62.93	74.22	64.09	54.98	56.1	54.58	52.23	52.29	55.53	40.24	37.91	63.43	61.58	DnaJ heat shock protein family (Hsp40) member A3
1499	CTNNB1	NM_001098209,NM_001098210,NM_001330729,NM_001904	57.28	52.84	37.83	39.99	36.04	35.41	40.78	44.46	43.32	38.52	38.77	40.45	34.96	39.43	33.61	35.33	26.68	29.73	22.04	22.75	catenin beta 1
2593	GAMT	NM_000156,NM_138924	57.16	65.25	65.45	55.32	42.65	40.54	0.6	0.76	0.38	0.73	62.49	54.85	83.39	58.54	65.89	55.19	67.57	51.54	52.98	45.72	guanidinoacetate N-methyltransferase
23107	MRPS27	NM_001286748,NM_001286751,NM_015084	57.15	55.19	41.05	43.05	40.08	45.4	44.91	51.91	50.86	54.47	42.13	43.66	40.61	44.69	44.55	45.26	50.24	54.72	34.31	35.25	mitochondrial ribosomal protein S27
3006	HIST1H1C	NM_005319	57.11	67.54	17.32	24.34	31.35	33.9	4.51	9.02	3.09	10.77	11.95	16.97	18.99	33.97	27.37	31.07	16.71	18.88	8.31	7.79	histone cluster 1 H1 family member c
10428	CFDP1	NM_006324	57.1	52.85	29.71	30.4	35.51	41.29	30.13	34.35	23.26	29.32	39.47	34.84	40.39	34.96	36.59	38.24	30.23	30.65	43.63	43.56	craniofacial development protein 1
128866	CHMP4B	NM_176812	57.07	53.6	42.59	44.9	60.6	69.24	51.17	54.6	64.35	58.55	51.07	46.61	54.05	45.57	73.01	75.1	37.64	35.28	42.86	41.47	charged multivesicular body protein 4B
51061	TXNDC11	NM_001303447,NM_001324022,NM_001324024,NM_001324025,NM_015914	57	69.37	48.84	40.99	90.69	87.99	24.41	23.76	22.05	23.9	56.05	51.38	49.19	48.9	60.45	50.16	37.98	34.07	55.66	60.19	thioredoxin domain containing 11
8896	BUD31	NM_003910	57	55.44	89.71	84.79	92.68	100.93	76.8	72.45	77.81	63.38	90.89	88.43	98.6	85.24	95.25	99.91	56.95	57.25	50.56	46.62	BUD31 homolog
2629	GBA	NM_000157,NM_001005741,NM_001005742,NM_001171811,NM_001171812	56.99	52.82	61.04	67.53	79.48	74	24.77	28.19	33.23	37.55	51.7	56.1	53.82	57.89	56.94	57.28	50.04	54.66	71.42	71.91	glucosylceramidase beta
6500	SKP1	NM_006930,NM_170679	56.98	53.09	124.53	124.21	44.66	46.07	150.05	152.67	151.35	167.24	107.66	108.01	125	119.5	120.5	117.68	131.29	114.7	74.26	72.63	S-phase kinase associated protein 1
55920	RCC2	NM_001136204,NM_018715	56.97	63.25	56.68	60.94	88.52	96.72	86.52	98.82	101.73	102.49	59.46	68.01	61.9	67.39	63.03	67.66	90.8	105.12	108.46	115.94	regulator of chromosome condensation 2
6307	MSMO1	NM_001017369,NM_006745	56.84	59.27	48.91	46.74	41.78	49.3	44.88	56.85	45.26	74.76	34.05	34.06	52.88	53.24	36.25	39.05	38.47	58.53	53.09	58.15	methylsterol monooxygenase 1
9212	AURKB	NM_001256834,NM_001284526,NM_001313950,NM_001313951,NM_001313952,NM_001313953,NM_001313954,NM_001313955,NM_004217	56.83	60.76	29.98	35.06	101.12	86.5	38.01	37.71	45.7	49.03	30.3	33.09	32.37	33.11	35.87	35.79	51.7	52.25	51.23	45.71	aurora kinase B
84313	VPS25	NM_032353	56.8	62.72	56.75	58.79	62.3	68.2	47.95	48.71	59.01	53.58	47.26	43.02	53.41	54.36	68.72	66.14	49.59	50.73	53.14	52.48	vacuolar protein sorting 25 homolog
5790	PTPRCAP	NM_005608	56.76	69.5	0.42	0.72	49.53	68.65	114.5	135.53	71.02	71.02	5.38	6.47	1.61	1.68	0.13	0.32	0.06	0	0.18	0.12	protein tyrosine phosphatase, receptor type C associated protein
80097	MZT2B	NM_001330282,NM_001330284,NM_025029	56.76	57.78	54.49	58.86	44.08	61.35	57.95	62.08	60.66	67.37	59.79	51.47	54.45	63.17	74.2	68.34	80.18	106.07	62.36	77.05	mitotic spindle organizing protein 2B
56947	MFF	NM_001277061,NM_001277062,NM_001277063,NM_001277064,NM_001277065,NM_001277066,NM_001277067,NM_001277068,NM_020194	56.73	59.34	44.16	45.54	39.67	40.08	48.56	46.06	48.97	51.46	40.28	41.03	39.77	41.78	46.45	45.15	59.23	59.39	32.73	31.94	mitochondrial fission factor
53339	BTBD1	NM_001011885,NM_025238	56.69	54.6	30.99	33.04	35.4	35.6	55.21	59.15	51.84	56.51	31.3	30.96	28.14	30.47	31.8	33.17	34.36	33.94	23.5	23.24	BTB domain containing 1
11332	ACOT7	NM_007274,NM_181864,NM_181865,NM_181866	56.69	59.88	34.71	32.13	62.45	59.1	77.98	83.63	84.48	69.52	33.64	30.56	38.67	27.36	36.04	34.61	69.92	63.87	84.18	76.7	acyl-CoA thioesterase 7
51065	RPS27L	NM_015920	56.62	56.41	34.55	33.42	65.97	76.74	22.88	23.34	19.63	24.97	29.28	29.06	32.51	34.13	43.24	40.08	57.85	53.52	55.76	56.92	ribosomal protein S27 like
4678	NASP	NM_001195193,NM_002482,NM_152298	56.6	56.1	86.12	89.71	79.21	74.65	86.35	89.98	95.16	101.11	90.29	91.2	89.18	92.55	94.08	101.01	137.31	125.5	123.5	125.8	nuclear autoantigenic sperm protein
10313	RTN3	NM_001265589,NM_001265590,NM_001265591,NM_006054,NM_201428,NM_201429,NM_201430	56.57	48.55	116.08	106.79	71.46	66.53	42.09	36.65	32.86	40.57	103.82	100.12	109.25	103.84	97.43	99.23	109.35	110.33	193.71	204.42	reticulon 3
2956	MSH6	NM_000179,NM_001281492,NM_001281493,NM_001281494	56.54	54.55	31.44	31.17	53.53	45.85	35.22	35.19	42.39	43.06	32.18	31.08	31.5	30.29	30.37	32.13	57.97	41.64	48.88	48.46	mutS homolog 6
8533	COPS3	NM_001199125,NM_001316354,NM_001316355,NM_001316356,NM_001316357,NM_001316358,NM_003653	56.53	54.22	111.03	109.34	113.25	98.08	36.44	30	39.63	31.56	93.69	94.01	100.82	94.7	102.64	102.56	65.54	49.83	57.56	49.79	COP9 signalosome subunit 3
29085	PHPT1	NM_001135861,NM_001287342,NM_001287343,NM_014172	56.52	66.38	44.51	50.61	29.04	30.43	36.98	35.61	28.69	28.58	33.02	31.69	35.69	37.47	43.59	42.08	43.82	38.6	30.08	27.3	phosphohistidine phosphatase 1
29100	TMEM208	NM_001318217,NM_014187	56.51	58.54	63.89	65.33	55.39	52.61	35.2	28.59	41.97	26.38	45.76	38.41	49.9	50.61	61.09	55.57	39.88	29.82	60.51	54.61	transmembrane protein 208
83982	IFI27L2	NM_032036	56.5	53.93	9.16	15.29	23.91	37.54	14.99	15.62	10.98	14.87	10.54	10.35	5.11	7.88	15.45	12.33	38.51	35.76	29.37	34.16	interferon alpha inducible protein 27 like 2
10623	POLR3C	NM_001303456,NM_006468	56.46	51.07	24.88	23.59	50.83	46.75	14.77	14.17	16.7	10.76	22.99	24.45	26.07	22.73	24.97	24.27	27.28	20.57	16.91	13.92	RNA polymerase III subunit C
5709	PSMD3	NM_002809	56.45	60.43	116.7	109.07	139.83	123.37	132.73	127.76	202.24	158.08	102.86	103.03	123.44	100.3	114.79	111.67	146.15	140.02	143.96	134.84	proteasome 26S subunit, non-ATPase 3
5705	PSMC5	NM_001199163,NM_002805	56.44	61.15	103.44	94.08	125.14	116.46	91.29	84.91	120.8	90.23	92.99	85.76	110.25	88.25	102.17	93.24	98.73	74.5	97.84	85.85	proteasome 26S subunit, ATPase 5
9601	PDIA4	NM_004911	56.41	67.86	210.58	204.73	171.39	137.5	96.62	85.29	108.7	82.88	127.41	123.5	174.13	156.27	195.86	178.28	92.12	80.02	209.2	202.71	protein disulfide isomerase family A member 4
23528	ZNF281	NM_001281293,NM_001281294,NM_012482	56.32	51.9	23.69	25.85	15.39	12.91	9.82	10.12	12	11	25.14	26.29	20.55	24.73	23.4	22.39	10.86	13.13	9.5	10.37	zinc finger protein 281
1718	DHCR24	NM_014762	56.29	62.14	34.32	32.31	75.38	74.12	72.3	75.18	79.82	84.9	28.24	26.28	40.76	35.51	24.59	26.33	103.24	79.15	91.86	82.89	24-dehydrocholesterol reductase
23196	FAM120A	NM_001286722,NM_001286723,NM_001286724,NM_014612	56.27	61.09	71.87	75.22	49.65	51.31	60.46	63.28	64.78	65.72	73.55	83.53	77.5	73.86	74.13	78.77	87.05	78.37	63.47	71.33	family with sequence similarity 120A
7155	TOP2B	NM_001068,NM_001330700	56.13	50.78	32.36	32.06	43.32	44.12	26.62	25.95	25.04	34.45	37.79	39.81	28.52	31.31	29.56	30.88	46.3	53.4	43.87	49.84	DNA topoisomerase II beta
5631	PRPS1	NM_001204402,NM_002764	56.12	58.92	89.87	108.34	55.64	51.73	51.33	49.84	58.21	62.82	95.68	112.57	80.41	85.1	81.47	90.82	56.15	56.27	62.31	62.56	phosphoribosyl pyrophosphate synthetase 1
382	ARF6	NM_001663	56.12	51.41	28.21	27.03	33.65	31.54	56.82	58.82	26.03	26.25	65.41	63.82	33	31.27	32.02	31.68	20.86	19.65	17.65	18.24	ADP ribosylation factor 6
4704	NDUFA9	NM_005002	56.11	52.3	56.91	51.49	58.51	55.7	58.14	55.71	59.15	46.52	57.12	52.57	60.88	53.33	55.89	52.03	35.97	29.52	30	27.84	NADH:ubiquinone oxidoreductase subunit A9
55215	FANCI	NM_001113378,NM_018193	56.1	56.05	39.92	34.03	49.4	38.78	50.5	50.72	51.06	58.34	37.33	35.82	37.75	35.26	34.37	33.98	42.08	42.54	52.68	50.83	Fanconi anemia complementation group I
38	ACAT1	NM_000019	56.03	57.76	62.72	71.61	81.49	86.96	38.01	40.32	40.37	50.85	71.84	75.47	65.19	70.49	66.8	66.81	53.33	57.92	103.84	112.56	acetyl-CoA acetyltransferase 1
64975	MRPL41	NM_032477	55.98	64.39	104.41	109.29	30.26	35.64	52.26	54.49	50.79	49.85	91.7	83.65	103.07	94.61	117.77	112.81	64.02	51.12	44.32	41.77	mitochondrial ribosomal protein L41
8724	SNX3	NM_001300928,NM_001300929,NM_003795,NM_152827	55.83	49.2	46.23	44.78	67.06	61.11	120.69	108.45	119.44	114.99	41.86	40.54	42.8	42.06	43.69	43.61	74.1	72.05	74.1	61.81	sorting nexin 3
1841	DTYMK	NM_001165031,NM_001320902,NM_001320903,NM_001320904,NM_001320905,NM_012145	55.78	59.93	43.7	44.13	42.7	41.37	54.94	56.83	74.65	56.72	38.42	35.03	43.87	43.21	48.03	43.75	13.27	11.19	24.99	20.75	deoxythymidylate kinase
7381	UQCRB	NM_001199975,NM_001254752,NM_006294	55.73	52.09	68.77	73.3	33.8	39.4	65.9	62.15	50.93	60	70.53	61.12	55.12	66.36	69.49	70.32	37.96	40.64	32.98	34.63	ubiquinol-cytochrome c reductase binding protein
54923	LIME1	NM_001305654,NM_001305655,NM_017806	55.68	59.86	162.22	145.23	46.69	52.46	21.14	33.88	20.5	26.11	138.04	122.52	162.02	147.74	175.53	158.97	28.19	24.8	68.44	66.11	Lck interacting transmembrane adaptor 1
55829	SELENOS	NM_018445,NM_203472	55.64	44.79	51.88	45.4	37.06	37.18	32.48	29.83	25.12	21.24	49.15	40.56	54.61	51.44	54.24	48.89	26.8	21.63	57.08	47.38	selenoprotein S
3676	ITGA4	NM_000885,NM_001316312	55.58	58.69	63.06	64.4	71.65	81.35	41.77	45.25	38.43	44.62	56.3	56.53	53.38	65.87	68.14	70.65	15	18.38	10.66	11.13	integrin subunit alpha 4
55272	IMP3	NM_018285	55.57	60.05	51.33	54.93	56.97	54.58	40.69	40.98	47.06	37.99	42.45	40.88	44.79	44.88	52.17	51.26	120.79	96.55	72.29	61.67	IMP3, U3 small nucleolar ribonucleoprotein
55157	DARS2	NM_018122	55.56	57.88	43.13	45.76	64.87	66.43	38.13	37.88	35.44	44.14	44.1	47.44	42.67	45.89	34.52	35.47	33.62	42.15	47.88	55.32	aspartyl-tRNA synthetase 2, mitochondrial
5106	PCK2	NM_001018073,NM_001291556,NM_001308054,NM_004563	55.44	42.93	15.33	20.42	22.46	41.94	15.41	16.76	9.07	19.54	14.25	15.2	15.18	17.51	22.68	23.58	8.8	45.76	16.25	24.79	phosphoenolpyruvate carboxykinase 2, mitochondrial
65108	MARCKSL1	NM_023009	55.33	64.31	42.35	46.16	38.51	48.9	192.97	178.74	136.22	122.53	56.27	57.23	43.73	50.63	53.23	58.86	116.9	131.22	18.6	17.7	MARCKS like 1
79080	CCDC86	NM_024098	55.32	64.32	142.73	122.42	62.32	51.03	32.28	32.41	50.45	20.39	143.01	138.64	193.7	125.97	160.44	152.63	109.09	53.27	88.06	77.2	coiled-coil domain containing 86
84969	TOX2	NM_001098796,NM_001098797,NM_001098798,NM_032883	55.26	51.47	2.69	2.37	20.86	20.15	18.24	18.89	20.09	27.79	6.15	4.9	7.28	7.32	7.35	8.08	2.29	2.42	2.74	3.28	TOX high mobility group box family member 2
1854	DUT	NM_001025248,NM_001025249,NM_001330286,NM_001948	55.2	57.62	44.59	45.16	50.07	45.17	66.86	67.54	80.87	77.17	49.19	44.77	47.09	40.78	43.93	45.33	107.71	89.87	74.45	68.41	deoxyuridine triphosphatase
3308	HSPA4	NM_002154	55.15	56.18	92.4	87.19	42.8	37.72	108.05	103.69	150.02	119.46	86.63	88.48	95.41	77.48	88.06	88.86	96.17	88.92	69.32	58.85	heat shock protein family A (Hsp70) member 4
94081	SFXN1	NM_001322977,NM_001322978,NM_001322980,NM_001322981,NM_001322982,NM_001322983,NM_022754	55.15	63.55	36.67	41.86	47.31	47.89	48.52	52.51	41.16	44.66	35.01	40.6	37.66	40.35	44.77	48.57	35.06	39.55	20.67	21.02	sideroflexin 1
223	ALDH9A1	NM_000696	55.14	49.1	33.94	35.52	49.3	56.01	26.35	25.62	24.84	31.4	28.49	30.72	27.75	32.04	31.39	31.37	49.21	54.06	31.08	32.6	aldehyde dehydrogenase 9 family member A1
10591	DNPH1	NM_006443,NM_199184	55.05	56.3	56.87	68.02	15.6	29.65	10.65	15.04	12.96	29.77	53.19	48.46	61.26	69.73	65.15	62.16	87.06	77.71	72.25	82.72	2'-deoxynucleoside 5'-phosphate N-hydrolase 1
91942	NDUFAF2	NM_174889	55.05	52.2	68.11	69.38	34.06	41.85	44.69	41.57	42.92	42.03	62.42	63.7	61.87	77.8	84.08	86.17	96.48	87.22	50.49	47.89	NADH:ubiquinone oxidoreductase complex assembly factor 2
4100	MAGEA1	NM_004988	55.03	55.04	60.03	59.52	45.58	38.4	0	0.03	0.03	0.03	49.34	48.6	56.79	56.02	65.55	68.25	21.03	18.69	34.63	28.7	MAGE family member A1
4602	MYB	NM_001130172,NM_001130173,NM_001161656,NM_001161657,NM_001161658,NM_001161659,NM_001161660,NM_005375	55.02	50.11	11.53	11.22	33.98	24.82	17.87	18.25	24.59	23.55	12.39	13.54	12.95	12.05	14.29	15.03	33.7	25.56	20.69	19.16	MYB proto-oncogene, transcription factor
902	CCNH	NM_001199189,NM_001239	54.98	52.28	40.94	36.7	31.3	36.38	38.68	32.35	42.2	44.58	30.05	33.7	36.34	36.96	38.2	38.22	36.4	40.16	28.25	28.6	cyclin H
26586	CKAP2	NM_001098525,NM_001286686,NM_001286687,NM_018204	54.92	51.69	41	43.48	73.65	63.74	36.97	35.4	34.07	42.07	57.82	63.81	42.4	45.3	42.1	43.09	46.71	50.32	50.05	46.36	cytoskeleton associated protein 2
7456	WIPF1	NM_001077269,NM_003387	54.86	55.38	75.39	73.37	65.54	72.84	45.84	46.4	49.43	47.44	72.26	73.15	55.63	60.39	71.73	78.51	11.85	12.03	56.62	53.21	WAS/WASL interacting protein family member 1
1315	COPB1	NM_001144061,NM_001144062,NM_016451	54.86	49.75	51.27	53.85	50.69	53.91	53.47	52.88	23.25	32.65	46.5	49.86	50.33	52.72	51.58	53.16	32.75	34.79	45.9	54.05	coatomer protein complex subunit beta 1
8905	AP1S2	NM_001272071,NM_003916	54.79	51.14	7.08	7.65	21.92	20.44	8.18	7.82	9.39	7.55	7.63	7.58	6.83	8.43	9.39	9.29	20.11	25.37	32.8	29.26	adaptor related protein complex 1 sigma 2 subunit
51286	CEND1	NM_016564	54.78	60.75	43.78	42.67	16.79	21.11	0.13	0.23	0.09	0.03	49.49	46.08	39.09	38.74	54.15	52.27	0.21	0.2	0.13	0.07	cell cycle exit and neuronal differentiation 1
100	ADA	NM_000022,NM_001322050,NM_001322051	54.76	58.26	214.38	226.25	32.16	46.71	37.62	47.55	40.06	58.53	187.39	184.85	182.37	201.34	210.54	217.76	30.71	30.38	28.69	32.98	adenosine deaminase
5096	PCCB	NM_000532,NM_001178014	54.71	52.5	37.92	38.73	48.28	53.51	37.53	40.15	37.1	63	31.45	31.28	30.55	33.72	35.57	36.47	40.34	44.24	29.48	39.3	propionyl-CoA carboxylase beta subunit
23450	SF3B3	NM_012426	54.69	56.34	32.72	32.2	53.15	49.56	43.1	43.28	51.4	38.84	33.99	34.53	37.13	32.08	33.6	35.61	74.08	59.34	53.17	57	splicing factor 3b subunit 3
80222	TARS2	NM_001271895,NM_001271896,NM_025150	54.67	55.59	34.07	34.82	49.6	57.04	24.45	28.84	24.67	32.85	32.12	32.91	31.72	32.48	36.07	36.81	41.57	47.83	30.13	31.71	threonyl-tRNA synthetase 2, mitochondrial
5935	RBM3	NM_006743	54.62	48.48	50.39	44.54	40.44	45.19	69.13	51.66	63.22	40.38	39.45	35.84	41.14	38.21	45.16	42.95	59.21	45.5	19.39	18.35	RNA binding motif protein 3
55355	HJURP	NM_001282962,NM_001282963,NM_018410	54.62	56.61	19.83	23.39	41.57	35.71	28.3	28.51	29.74	39.29	20.06	23.93	20.32	24.09	21.44	22.7	9.95	11.91	18.4	18.22	Holliday junction recognition protein
54985	HCFC1R1	NM_001002017,NM_001002018,NM_001288665,NM_001288666,NM_001288667,NM_001288668,NM_001308070,NM_017885	54.49	53.07	55.47	55.14	33.54	35.37	24.15	25.91	24.62	34.06	52.45	56.11	69.78	57.3	59.33	52.26	46.02	36.1	73.91	70.82	host cell factor C1 regulator 1
10801	2020-09-09	NM_001113491,NM_001113492,NM_001113493,NM_001113494,NM_001113495,NM_001113496,NM_001293695,NM_001293696,NM_001293697,NM_001293698,NM_006640	54.48	54.85	8.52	9.95	91.79	95.06	217.04	241.24	221.07	281.22	3.91	4.67	6.44	9.4	16.13	17.92	93.93	90.79	94.87	88.69	septin 9
51318	MRPL35	NM_016622,NM_145644	54.41	51.16	41.51	40	35.65	35.06	37.96	32.14	28.65	26.5	36.46	34.81	36.73	38.9	39.67	40.17	43.15	32.14	33.43	27.76	mitochondrial ribosomal protein L35
983	CDK1	NM_001170406,NM_001170407,NM_001320918,NM_001786,NM_033379	54.41	51.65	62.85	61.46	59.88	53.71	88.01	86.2	90.66	114.42	47.98	49.71	48.73	54.63	54.25	50.65	59.53	55.03	49.54	44.55	cyclin dependent kinase 1
55233	MOB1A	NM_001317110,NM_001317111,NM_001317112,NM_018221	54.32	52.03	41.87	40.49	52.58	53.78	61.26	63.37	64.4	71.31	38.76	41.26	40.51	41.09	40.03	39.48	42.66	40.05	43.76	44.29	MOB kinase activator 1A
4245	MGAT1	NM_001114617,NM_001114618,NM_001114619,NM_001114620,NM_002406	54.28	57.79	65.52	64.89	43.4	43.74	43.01	42.29	33.89	35.79	58.75	54.9	65.58	68.56	62.05	61.96	17.96	16.62	21.93	18.17	mannosyl (alpha-1,3-)-glycoprotein beta-1,2-N-acetylglucosaminyltransferase
10939	AFG3L2	NM_006796	54.25	55.75	49.83	48.05	45.58	45.66	58.17	59.28	55.97	56.46	53.01	52.48	52.27	46.48	48.65	48.64	54.87	49.1	56.61	56.2	AFG3 like matrix AAA peptidase subunit 2
84311	MRPL45	NM_001278279,NM_032351	54.15	54.43	41.5	40.93	52.73	56.56	22.46	21.31	25.26	20.62	34.49	34.9	34.83	38.72	36.59	38.42	34.22	38.31	35.83	34.75	mitochondrial ribosomal protein L45
51192	CKLF	NM_001040138,NM_016326,NM_016951,NM_181640,NM_181641	54.12	53.25	47.65	48	56.58	62.53	32.16	32.92	35.81	42.88	44.08	34.55	44.95	46.89	41.65	36.18	43.26	33.95	68.93	67.38	chemokine like factor
79073	TMEM109	NM_024092	54.1	53.22	55.04	51.32	77.61	77.29	16.05	18.13	18.48	14.85	59.07	50.18	68.12	56.09	65.5	63.81	46.03	37.53	67.6	67.5	transmembrane protein 109
801	CALM1	NM_006888	54.02	51.22	29.29	30.1	65.97	54.96	26.39	24.84	27.16	25.63	32.02	33.54	33.22	33.63	29.05	31.46	51.08	45.06	36.54	37.21	calmodulin 1
29087	THYN1	NM_001037304,NM_001037305,NM_014174,NM_199297,NM_199298	53.98	51.78	35.14	32.71	59.02	71.73	19.7	23.17	27.6	25.08	38.76	35.56	38.61	32.44	38.87	35.92	33.05	27.56	24.54	22.98	thymocyte nuclear protein 1
57136	APMAP	NM_020531	53.92	53.92	35.97	37.7	53.13	43.32	27.52	29.43	37.43	33.05	31.2	31.21	34.01	34.85	37.93	40.14	36.21	29.11	34.3	31.1	adipocyte plasma membrane associated protein
25940	FAM98A	NM_001304538,NM_015475	53.9	56.83	54.1	54.59	73.49	68.53	40.15	37.07	49.74	38.13	44.96	53.51	48.57	45.7	56.48	59.63	40.15	29.25	40.84	45.65	family with sequence similarity 98 member A
2589	GALNT1	NM_020474	53.8	49.59	16.05	14.02	36.48	35.24	6.82	6.54	9.13	9.45	16.93	17.31	17.77	16.92	11.86	12.08	22.32	18.13	16.85	17.52	polypeptide N-acetylgalactosaminyltransferase 1
64223	MLST8	NM_001199173,NM_001199174,NM_001199175,NM_001352057,NM_001352059,NM_001352060,NM_022372	53.79	60.71	52.69	55.3	45.78	56.56	37.23	40.14	59.19	49.47	48.18	50.52	55.65	45.56	50.1	51.76	30.25	32.6	53.37	49.85	MTOR associated protein, LST8 homolog
14	AAMP	NM_001087,NM_001302545	53.69	52.99	41.51	40.78	47.8	54.21	43.43	40.89	50.52	42.95	39.25	38.62	38.1	35.97	38.46	38.69	52.3	47.27	38.28	36.56	angio associated migratory cell protein
10615	SPAG5	NM_006461	53.68	55.36	53.21	55.89	53.42	44.5	72.1	75.69	77.92	95.1	54.73	59.62	52.76	55.57	51.46	54.45	45.95	42.41	71	56.84	sperm associated antigen 5
10573	MRPL28	NM_006428	53.66	55.32	55.62	54.49	42.39	54.33	51.69	47.84	71.93	58.15	42.56	40.94	48.13	49.39	51.63	55.2	42.22	42.22	55.37	50.29	mitochondrial ribosomal protein L28
10907	TXNL4A	NM_001303471,NM_001305557,NM_001305563,NM_001305564,NM_006701	53.66	55.23	48.9	53.01	70.17	69.3	52.17	49.89	62.67	49.35	51.11	47.9	57.47	47.26	57.03	56.91	85.03	72.75	74.27	67.48	thioredoxin like 4A
401466	C8orf59	NM_001099670,NM_001099671,NM_001099672,NM_001099673,NM_001293320	53.6	62.45	76.85	79.11	69.66	70.94	49.83	47.26	51.39	44.13	72.66	70.55	81.26	78.37	81.1	81.28	62.25	55.72	67.74	70.9	chromosome 8 open reading frame 59
3134	HLA-F	NM_001098478,NM_001098479,NM_018950	53.6	42.04	8.23	7.43	29.25	28.96	14.47	12.48	12.53	10.24	6.37	4.76	7.78	8.11	8.61	6.29	1	1.37	3.06	2.53	major histocompatibility complex, class I, F
55379	LRRC59	NM_018509	53.57	56.7	136.08	131.22	220.54	199.11	63.13	50.15	86.14	52.4	138.61	135.21	149.72	128.34	131.55	129.91	147.01	96.63	219.37	187.98	leucine rich repeat containing 59
79587	CARS2	NM_001352252,NM_001352253,NM_024537	53.52	64.57	42.59	48.96	46.19	47.26	46.48	49.01	36.79	30.13	49.43	50.64	48.32	47.45	52.56	52.16	29.68	24.45	21.8	19.25	cysteinyl-tRNA synthetase 2, mitochondrial
1627	DBN1	NM_004395,NM_080881	53.46	64	60.68	73.52	50	57.61	25.83	26.55	12.93	13.76	70.55	77.17	72.44	87.6	30.79	40.74	7.92	12.01	17.51	18.42	drebrin 1
23199	GSE1	NM_001134473,NM_001278184,NM_014615	53.46	59.3	16.5	17.17	35.44	31.26	15.71	17.84	15.01	18.53	13.9	12.27	18.31	19.25	15.49	17.7	14.58	14.35	16.15	18.64	Gse1 coiled-coil protein
10654	PMVK	NM_001323011,NM_001323012,NM_001348696,NM_006556	53.44	57.06	110.62	103.47	41.3	46.53	43.65	45.69	59.95	68.29	88.81	73.4	123.97	102.4	98.61	79.9	31.5	24.76	36.44	31.58	phosphomevalonate kinase
23517	MTREX	NM_015360	53.4	52.03	32.37	33.44	37.89	37.48	34.2	32.01	36.9	32.11	32.47	34.96	34.13	31.72	31.29	31.37	27.31	28.44	16.53	17.87	Mtr4 exosome RNA helicase
2027	ENO3	NM_001193503,NM_001976,NM_053013	53.39	45.12	20.9	20.71	5.84	6.52	5.26	7.4	2.54	3.43	23.15	20.9	18.13	21.04	17.69	15.55	12.96	13.4	19.16	21.82	enolase 3
6576	SLC25A1	NM_001256534,NM_001287387,NM_005984	53.35	54.14	39.34	36.47	39.01	36.9	18.2	21.59	19.44	31.12	35.89	32.82	44.19	39.06	31.72	31.71	11.69	11.46	15.81	15.73	solute carrier family 25 member 1
55256	ADI1	NM_001306077,NM_018269	53.35	45.6	76.05	78.55	127.96	113.85	30.54	29.33	38.37	23.61	75.14	72.85	67.3	68.16	58.3	55.39	75.93	35.85	68.14	54.82	acireductone dioxygenase 1
27243	CHMP2A	NM_014453,NM_198426	53.32	53.73	53.18	55.37	36.65	56.91	40.64	37.75	35.96	51.8	56.08	52.48	56.24	54.6	56.97	52.58	42.45	42.76	76.91	72.11	charged multivesicular body protein 2A
10342	TFG	NM_001007565,NM_001195478,NM_001195479,NM_006070	53.3	53	42.29	43.98	58.22	58.7	30.46	29.36	31.37	25.58	43.31	47.46	42.15	42.72	40.55	41.09	37.79	38.42	50.46	51.76	TRK-fused gene
51428	DDX41	NM_001321732,NM_001321830,NM_016222	53.29	62.27	62.26	58.71	45.51	44.93	42.7	46.13	38.63	34.75	54.81	55.33	60.25	56.67	62.46	60.62	42.73	35.8	27.12	27.47	DEAD-box helicase 41
10539	GLRX3	NM_001199868,NM_001321980,NM_006541	53.16	53.96	108.81	103.24	64.4	67.27	60.64	55.8	57.59	45.61	91.01	93.78	102.47	91.67	100.62	96.37	31.43	33.48	26.22	22.19	glutaredoxin 3
2653	GCSH	NM_004483	53.11	55.62	46.9	44.93	48.47	53.82	38.95	43.97	50.34	37.86	42.98	39.95	44.77	39.03	45.85	44.89	49.71	51.72	26.66	26.19	glycine cleavage system protein H
3998	LMAN1	NM_005570	53.06	52.95	71.74	69.47	105.3	100.69	71.24	64.9	63.39	73.61	65.05	69.04	68.91	69.4	70.57	68.12	88.18	97.05	156.63	186.66	lectin, mannose binding 1
55845	BRK1	NM_018462	52.98	50.43	62.5	61.14	45.02	51.67	70.78	75.93	74.05	85.6	59.79	63.91	65.15	69.88	64.5	68.09	63.6	54.24	55.08	49.14	BRICK1, SCAR/WAVE actin nucleating complex subunit
10987	COPS5	NM_006837	52.95	54.18	64.24	66.25	37.63	41.1	38.78	35.01	46.65	33.32	59.43	57.91	62.46	59.43	61.28	57.28	27.49	22.61	25.47	22.9	COP9 signalosome subunit 5
254863	TMEM256	NM_152766	52.95	55.74	31.2	25.39	40.87	62.14	16.2	16.77	20.84	30.69	14.42	16.53	17.72	19.49	23.9	22.55	26.43	39.12	45.44	46.74	transmembrane protein 256
79677	SMC6	NM_001142286,NM_024624	52.85	47.69	18.82	18.51	70.19	62.82	23.02	22.52	22.93	21.68	20.48	21.23	18.39	20.14	19.61	19.9	17.65	21.13	17.83	19.08	structural maintenance of chromosomes 6
84365	NIFK	NM_032390	52.8	55.1	82.24	81.18	68.14	57.19	84.88	77.51	91.51	51	69.84	73.91	75.37	71.03	82.98	77.31	91.53	62.87	81.68	70.68	nucleolar protein interacting with the FHA domain of MKI67
4942	OAT	NM_000274,NM_001171814,NM_001322965,NM_001322966,NM_001322967,NM_001322968,NM_001322969,NM_001322970,NM_001322971,NM_001322974	52.67	52.34	102.47	105.64	65.26	72.67	12.79	11.44	11.69	11.05	90.65	77.75	105.4	114.43	92.83	95.54	31.95	29.22	22.58	21.37	ornithine aminotransferase
22980	TCF25	NM_014972	52.62	54.45	56.55	57.91	41.81	43.05	44.11	47.04	42.33	42.05	52.76	53.64	55.63	56.15	55.14	52.84	22.43	20.46	24.23	24.36	transcription factor 25
10762	NUP50	NM_007172,NM_153645	52.61	52.85	38.11	39.44	43.58	38.65	69.32	69.02	78	69.71	36.42	39.33	34.54	37.56	39.11	39.87	37.84	31.45	35.19	33.27	nucleoporin 50
54976	C20orf27	NM_001039140,NM_001258429,NM_001258430	52.54	62.09	63.21	64.3	82.44	73.8	47.89	48.71	70.26	55.51	63.08	68.3	77.3	58.78	67.22	66.23	60.02	45.34	50.75	42	chromosome 20 open reading frame 27
9978	RBX1	NM_014248	52.54	50.29	45.2	47.53	40.71	43.2	54.01	48.42	52.09	52.64	34.72	35.76	43.48	41.93	37.33	40.79	49.32	44.81	51.19	48.41	ring-box 1
7371	UCK2	NM_012474	52.53	62.68	28.24	28.95	63.14	68.86	17.41	16.01	19.29	17.7	29.65	29.76	29.88	29.86	27	26.12	50.88	46.89	26.49	27.03	uridine-cytidine kinase 2
2995	GYPC	NM_001256584,NM_002101,NM_016815	52.45	48.34	116.17	114.63	75.73	87.33	68.54	65.66	51.35	59.27	107.56	103.11	104.01	104.23	134.78	120.18	0	0.04	0	0.09	glycophorin C (Gerbich blood group)
5431	POLR2B	NM_000938,NM_001303268,NM_001303269	52.34	50.28	47.32	48.23	48.41	47.47	54.59	55.95	58.57	59.92	45.18	47.25	44.84	44.96	41.91	45.35	41.69	41.99	40.3	38.01	RNA polymerase II subunit B
8861	LDB1	NM_001113407,NM_001321612,NM_003893	52.33	49.51	49.5	48.04	38.63	39.37	32.58	33.51	38.25	43.6	48.8	46.16	42.72	43.84	38.83	38.89	37.33	32.72	29.84	28.56	LIM domain binding 1
84329	HVCN1	NM_001040107,NM_001256413,NM_032369	52.3	50.97	12.1	18.47	35.75	40.95	125.36	117.38	92.58	71.66	1.87	3.76	5.45	11.54	6.57	9.02	0.24	0.2	19.48	19.89	hydrogen voltage gated channel 1
51150	SDF4	NM_016176,NM_016547	52.28	56.26	104.69	105.41	96.16	87.55	62.65	64.36	72.47	56.31	103.58	94.85	105.74	102.31	113.54	107.6	96.58	75.14	135.2	115.5	stromal cell derived factor 4
27102	EIF2AK1	NM_001134335,NM_014413	52.27	50.69	55.83	53.46	54.13	64.6	49.56	55.64	50.75	61.38	54.68	60.24	59.31	58.61	59.84	60.75	88.26	79.17	57.63	58.86	eukaryotic translation initiation factor 2 alpha kinase 1
47	ACLY	NM_001096,NM_001303274,NM_001303275,NM_198830	52.24	55.2	100.7	106.87	105.67	106.35	83.96	93.15	83.31	104.92	89.1	90.48	109.81	102.23	79.74	87.93	115.85	132.2	110.63	111.25	ATP citrate lyase
26227	PHGDH	NM_006623	52.18	44.68	73.31	103.02	30.63	43.91	37.64	40.19	20.78	38.34	61.08	70.7	71.14	102.28	98.27	109.53	60	103.39	38.46	63.02	phosphoglycerate dehydrogenase
10550	ARL6IP5	NM_006407	52.17	45.68	94.9	96.69	55.08	65.68	35.22	31.9	33.25	35.45	72.18	71.24	76.54	93.18	82.17	83.65	40.26	48.1	57.28	59.64	ADP ribosylation factor like GTPase 6 interacting protein 5
3065	HDAC1	NM_004964	52.14	57.73	81.22	80.99	80.19	84.09	152.4	147.67	155.09	146.22	81.17	75.42	72.74	77.59	70.9	75.53	80.45	71.87	71.6	71.42	histone deacetylase 1
5519	PPP2R1B	NM_001177562,NM_001177563,NM_002716,NM_181699,NM_181700	52.13	52.71	20.55	20.9	68.66	63.75	23.34	24.68	30.68	27.49	21.74	21.17	20.42	18.37	18.66	18.57	22.1	18.93	34.12	33.87	protein phosphatase 2 scaffold subunit Abeta
10018	BCL2L11	NM_001204106,NM_001204107,NM_001204108,NM_001204109,NM_001204110,NM_001204111,NM_001204112,NM_001204113,NM_006538,NM_138621,NM_138622,NM_138623,NM_138624,NM_138625,NM_138626,NM_138627,NM_207002,NM_207003	52.12	44.64	13.96	13.17	18.76	20.17	6.96	5.82	5.7	6.66	13.66	14.75	17.13	16.29	15.62	18.48	20.59	17.92	15.55	16.86	BCL2 like 11
5696	PSMB8	NM_004159,NM_148919	52.06	52.71	46.3	44.93	51.85	65.28	43.1	40.83	47.49	50.12	33.25	30.94	40.17	46.63	36.26	35.33	22.59	22.69	56.27	51.28	proteasome subunit beta 8
27101	CACYBP	NM_001007214,NM_014412	52.03	53.83	119.58	115.44	51.27	47.28	79.23	72.91	91.52	75.39	103.65	103.63	129.51	109.83	100.58	97.7	141.65	138.04	130.17	108.76	calcyclin binding protein
4111	MAGEA12	NM_001166386,NM_001166387,NM_005367	52.01	52.8	69.3	67.34	35.65	36.65	0.04	0.12	0	0	56.03	49.74	56.38	59.7	33.39	31.69	10.93	9.17	1.41	1.69	MAGE family member A12
3421	IDH3G	NM_004135,NM_174869	51.94	57.53	79.52	78.86	44.63	47.04	50.49	51.16	55.19	49.11	81.3	78.74	86.59	73.65	79.2	74.89	68.61	63.9	60.53	63.03	isocitrate dehydrogenase 3 (NAD(+)) gamma
10135	NAMPT	NM_005746	51.94	49.56	128.29	122.76	43.71	41.96	43.35	37.59	37.21	41.38	115.35	127.56	82.7	88.96	117.36	124.3	81.2	133.81	81.69	96.46	nicotinamide phosphoribosyltransferase
79869	CPSF7	NM_001136040,NM_001142565,NM_024811	51.93	55.25	44.37	44.87	51.21	46.24	24.4	23.69	27.3	25.34	48.81	48.91	48.59	46.83	44.86	46.82	53.29	40.81	58.43	59.45	cleavage and polyadenylation specific factor 7
1716	DGUOK	NM_001318859,NM_001318860,NM_001318861,NM_001318862,NM_001318863,NM_080916,NM_080918	51.78	52.23	48.54	53.52	51.02	60.56	52.25	50.45	60.24	71.41	45.65	47.45	52.33	48.36	53.05	53.94	47.46	43.98	50.45	56.34	deoxyguanosine kinase
381	ARF5	NM_001662	51.71	50.22	95.13	94.88	56.61	77.34	54.08	55.78	62.14	78.24	81.51	77.13	67.72	72.47	105.84	97.57	63.98	66.94	66.43	74.94	ADP ribosylation factor 5
23399	CTDNEP1	NM_001143775,NM_015343	51.69	55.27	49.13	49.11	99.38	96.47	49.15	49.81	60.19	54.85	58.05	55.96	59.63	54.4	53.19	51.87	94.36	85.03	87.29	79.32	CTD nuclear envelope phosphatase 1
415116	PIM3	NM_001001852	51.57	54.79	29.71	25.9	35.2	40.53	47.42	45.64	62.34	41.52	26.19	25.1	27.03	26.03	29.76	28.8	34.6	44.47	32.13	27.23	Pim-3 proto-oncogene, serine/threonine kinase
9868	TOMM70	NM_014820	51.43	47.16	43.61	39.84	54.68	51.63	22.28	19.72	22.16	17.74	41.28	43.71	41.08	38.7	37.96	39.1	44.33	44.06	48.07	46.44	translocase of outer mitochondrial membrane 70
25792	CIZ1	NM_001131015,NM_001131016,NM_001131017,NM_001131018,NM_001257975,NM_001257976,NM_012127	51.43	47.15	59.68	61.05	37.61	32.24	65.6	66.78	80.57	66.7	66.32	67.31	68.72	62.03	58.85	59.14	58.77	45.64	49.3	41.83	CDKN1A interacting zinc finger protein 1
2990	GUSB	NM_000181,NM_001284290,NM_001293104,NM_001293105	51.39	47.98	81.8	66.71	48.33	46.47	31.98	33.64	29.46	36.35	89.04	69.71	77.69	69.87	83.8	76.68	52.51	48.06	50.36	44.44	glucuronidase beta
283820	NOMO2	NM_001004060,NM_173614	51.35	58.38	96.49	92.99	68	55.87	37.33	35.43	36.31	27.43	113.98	106.67	113.98	113.61	107.35	104.64	68.68	61.29	79.53	74.36	NODAL modulator 2
3726	JUNB	NM_002229	51.32	50.69	33.63	34.33	40.71	51.66	71.73	79.51	89.79	59.85	29.35	30.04	28.06	35.58	30.93	33.6	12.14	26.38	17.66	14.3	JunB proto-oncogene, AP-1 transcription factor subunit
25941	TPGS2	NM_001271949,NM_001271950,NM_001271951,NM_001271952,NM_001271953,NM_001271954,NM_001271955,NM_001271956,NM_001330572,NM_015476	51.29	49.26	49.63	50.35	40.14	39.9	23.58	23.14	27.14	32.76	50.68	50.42	49.52	49.15	52.8	52.35	90.76	83.24	59.68	70.12	tubulin polyglutamylase complex subunit 2
27183	VPS4A	NM_013245	51.26	55.25	38.72	35.01	40.5	40.76	35.43	32.93	45.63	39.84	39.13	34.59	35.55	33.14	37.52	39.46	55.17	48.39	55.11	53.31	vacuolar protein sorting 4 homolog A
7916	PRRC2A	NM_004638,NM_080686	51.26	54.52	89.35	91.71	64.34	58.73	53.53	61.2	64.02	71.82	112.98	110.32	107.27	97.39	84.5	87.64	85.98	85.5	84.12	90.5	proline rich coiled-coil 2A
10465	PPIH	NM_001330510,NM_006347	51.24	55.28	96.13	100.37	64.05	59.8	105.2	87.35	118.83	99.49	69.01	61	74.36	74.65	82.66	87.49	116.27	103.1	93.83	82.45	peptidylprolyl isomerase H
3111	HLA-DOA	NM_002119	51.23	48.74	0.38	0.4	7.4	11.49	26.5	24.38	23.53	26.68	0.31	0.39	0.31	0.48	0.55	0.6	0.32	0.44	0.46	0.52	major histocompatibility complex, class II, DO alpha
1445	CSK	NM_001127190,NM_001354988,NM_004383	51.17	59.03	49.02	51.6	57	61.44	105.92	131.94	126.81	118.88	58.28	62.16	57.08	54.6	56.39	62.84	100.86	90.12	78.72	79.65	C-terminal Src kinase
23420	NOMO1	NM_014287	51.15	54.52	102.61	91.63	82.05	66.32	33.04	33.58	42.79	33.76	118.05	119.85	120.23	121.32	113.44	111.72	83.96	66.3	72.07	66.97	NODAL modulator 1
645	BLVRB	NM_000713	51.11	44.32	44.72	42.45	27.44	31.93	15.23	19.47	19.82	32.17	37.43	27.83	40.67	37.5	40.03	39.47	26.56	29.48	45.19	50.58	biliverdin reductase B
6183	MRPS12	NM_021107,NM_033362,NM_033363	51.1	59.65	65.26	64.12	53.62	59.89	43.22	43.25	62.77	34.11	50.38	46.81	62.06	50.22	68.69	61.52	41.95	30.34	40.44	28.18	mitochondrial ribosomal protein S12
6050	RNH1	NM_002939,NM_203383,NM_203384,NM_203385,NM_203386,NM_203387,NM_203388,NM_203389	51.04	50.2	47.58	46.54	49.61	54.29	20.9	24.58	26.66	25.9	42	38.05	50.92	42.99	53.69	47.88	27.5	27.31	39.34	35.08	ribonuclease/angiogenin inhibitor 1
127829	ARL8A	NM_001256129,NM_138795	51.03	46.35	16.07	16.82	22.45	21.65	23.71	22.49	22.93	22.85	16.41	15.15	21.1	23.38	19.51	17.25	25.15	30.42	23.18	20.59	ADP ribosylation factor like GTPase 8A
51247	PAIP2	NM_001033112,NM_016480	51.03	50.03	55.71	61.4	54.32	63.69	47.55	46.43	41.34	76.1	46.59	52.91	55.07	70.75	60.05	62.9	87.68	96.67	56.26	59.67	poly(A) binding protein interacting protein 2
26155	NOC2L	NM_015658	50.99	58.88	71.64	65.78	80.08	70.92	84.52	88.65	126.23	82.99	70.4	70.11	90.89	67.55	73.18	75.08	106.9	86.86	120.51	99.66	NOC2 like nucleolar associated transcriptional repressor
643155	SMIM15	NM_001048249	50.95	48.83	32.41	31.3	30.57	30.31	28.27	24.03	28.82	24.7	31.08	29.91	28.93	28.79	31.98	32.43	44.42	39.35	29.96	28.09	small integral membrane protein 15
79171	RBM42	NM_001319113,NM_024321	50.92	53.3	45.68	45.83	39.9	45.05	39.01	40.72	54.6	37.68	41.87	41.08	43.53	40.4	46.33	48.32	27.38	26.63	28.45	24.43	RNA binding motif protein 42
7266	DNAJC7	NM_001144766,NM_003315	50.9	52.15	63.59	61.63	75.32	70.63	91.33	83.55	93.85	64.6	63.35	66.13	66.08	62.22	60.73	61.92	67.85	67.14	61.66	51.08	DnaJ heat shock protein family (Hsp40) member C7
10213	PSMD14	NM_005805	50.83	48.44	57.7	56.42	68.59	67.68	69.24	66.25	92.26	77.94	51.11	47.36	59.1	51.66	59.11	53.95	90.19	87.08	89.76	81.31	proteasome 26S subunit, non-ATPase 14
124245	ZC3H18	NM_001294340,NM_144604	50.82	53.63	33.94	34.74	51.74	43.27	36.1	36.2	49.36	37.42	40.61	37.59	40.37	32.76	37.13	37.09	35.18	25.1	28.6	29.06	zinc finger CCCH-type containing 18
9791	PTDSS1	NM_001290225,NM_014754	50.71	53.33	142.38	148.7	93.42	91.92	123.41	128.17	146.42	116.86	152.31	155.62	154.19	134.67	141.74	151.67	132.04	115.32	116.27	99.85	phosphatidylserine synthase 1
9219	MTA2	NM_001330292,NM_004739	50.64	52.32	51.66	56.06	54.15	49.9	28.95	29.27	37.85	30.87	56.06	57.14	53.37	52.42	53.79	54.69	64.36	53.29	66.11	63.55	metastasis associated 1 family member 2
405	ARNT	NM_001197325,NM_001286035,NM_001286036,NM_001350224,NM_001350225,NM_001350226,NM_001668,NM_178427	50.6	50.45	21.95	23.71	96.92	112.12	9.33	9.79	9.24	12.62	25.84	26.97	21.8	23.62	23.45	23.57	22.66	25.98	15.71	16.14	aryl hydrocarbon receptor nuclear translocator
81876	RAB1B	NM_030981	50.49	51.47	86.13	92.64	56.47	67.74	71.75	81.38	94.19	94.71	78.41	80.86	88.06	87.21	95.27	99.31	72.39	69.84	112.61	104.05	RAB1B, member RAS oncogene family
51747	LUC7L3	NM_001330330,NM_006107,NM_016424	50.42	51.36	63	66.11	94.81	87.98	79	100.36	80.4	83.03	84.1	90.48	80.55	87.9	81.81	87.33	105.56	88.76	78.67	80.87	LUC7 like 3 pre-mRNA splicing factor
8673	VAMP8	NM_003761	50.42	50.04	4	4.77	72.53	88.61	50.11	44.98	39.74	45.7	4.21	4.63	1.88	2.26	11.1	8.49	94.88	67.19	125.67	103.68	vesicle associated membrane protein 8
10422	UBAC1	NM_016172	50.41	52	39.95	38.55	23.15	23.7	28.14	31.7	36.37	29.54	43.63	40.96	37.08	38.17	42.56	45.59	33.19	26.59	25.4	22.73	UBA domain containing 1
27090	ST6GALNAC4	NM_175039,NM_175040	50.38	55.77	44.48	43.08	29.98	35.08	27.52	29.35	30.01	38.62	51.7	51.49	53.96	47.04	38.83	39.84	122.78	110.94	70.57	76.04	ST6 N-acetylgalactosaminide alpha-2,6-sialyltransferase 4
81620	CDT1	NM_030928	50.37	57.49	29.02	30.24	50.33	51.91	30.34	37.4	30.1	37.02	29.1	31.62	36.91	34.7	29.64	32.71	35.48	47.66	32.61	34.54	chromatin licensing and DNA replication factor 1
79139	DERL1	NM_001134671,NM_001330601,NM_024295	50.36	47.42	74.75	76.21	42.64	44.15	36.87	35.66	46.05	44.19	69.3	70.08	75.24	74.76	77.55	77.27	48.5	50.58	65.05	61.81	derlin 1
10199	MPHOSPH10	NM_005791	50.33	50.88	35.68	34.79	48.3	40.94	34.07	33.98	39.19	27.35	41.21	42.96	43.69	33.96	40.22	37.04	40.47	30.94	32.98	30.42	M-phase phosphoprotein 10
533	ATP6V0B	NM_001039457,NM_001294333,NM_004047	50.3	52.37	108.99	106.24	84.75	87.14	72.64	75.87	84.41	57.83	96.32	85.31	114.21	96.41	114.77	113.98	101.88	98.97	138.86	120.09	ATPase H+ transporting V0 subunit b
1727	CYB5R3	NM_000398,NM_001129819,NM_001171660,NM_001171661,NM_007326	50.27	49.51	38.81	37.52	38.54	44.29	81.83	85.69	91.06	96.04	37.84	38.31	49.63	45.47	43.58	42.45	77.29	71.45	64.74	62.93	cytochrome b5 reductase 3
124995	MRPL10	NM_145255,NM_148887	50.22	49.73	22.77	26.25	42.54	55.08	21.65	24.44	28.87	28	21.73	23.56	24.5	22.74	24.35	23.1	33.12	39.44	30.76	32.37	mitochondrial ribosomal protein L10
51514	DTL	NM_001286229,NM_001286230,NM_016448	50.19	50.52	33.09	33.54	32.43	30.85	35.38	34.96	31.9	47.73	32	32.26	33.89	35.58	29.92	29.74	28.26	30.9	31.41	33.51	denticleless E3 ubiquitin protein ligase homolog
23594	ORC6	NM_014321	50.16	52.6	30.81	34.59	29.38	28.2	24.8	25.88	32.29	34.99	20.69	21.62	21.11	22.32	24.89	23.23	27.85	28.65	26.36	26.42	origin recognition complex subunit 6
2339	FNTA	NM_002027	50.16	44.14	53.85	56.72	33.55	39.29	42.11	39.29	36.68	44.36	46.43	45.95	47.68	49.82	54.59	52.92	27.11	27.89	23.42	24.2	farnesyltransferase, CAAX box, alpha
51202	DDX47	NM_016355,NM_201224	50.13	48.3	42.13	41.58	49.18	45.77	40.17	37.61	53.2	36.88	39.55	40.92	41.47	39.32	43.59	39.79	29.52	26.33	29.88	26.25	DEAD-box helicase 47
940	CD28	NM_001243077,NM_001243078,NM_006139	50.11	39.88	45.49	39.19	28.35	27.21	0.34	0.3	0.29	0.33	45.1	40.91	40.15	36.68	39.15	37.88	0.14	0.19	42.72	44.2	CD28 molecule
7040	TGFB1	NM_000660	50.09	64.95	75.7	73.48	128.77	118.94	47.78	52.91	65.83	52.06	85.63	86.62	95.44	79.36	66.44	73.56	33.19	38.26	49.42	49.84	transforming growth factor beta 1
1029	CDKN2A	NM_000077,NM_001195132,NM_058195,NM_058197	50.08	55.1	68.28	78.61	47.01	65.64	20.9	24.59	23.37	30.35	62.62	77.74	72.64	75.44	87.05	104.99	143.5	179.03	90.26	106.01	cyclin dependent kinase inhibitor 2A
60481	ELOVL5	NM_001242828,NM_001242830,NM_001242831,NM_001301856,NM_021814	49.97	46.37	74.35	70.34	50.79	48.89	87.41	85.85	93.17	102.97	66.61	68.14	72.92	68	55.85	59.26	46.29	59.93	47.31	44.28	ELOVL fatty acid elongase 5
4836	NMT1	NM_021079	49.96	51.37	37.74	36.76	45.14	41.58	48.4	49.05	55.89	48.02	36.31	36.07	38.43	33.35	35.97	35	35.79	31.56	30.93	30.17	N-myristoyltransferase 1
4082	MARCKS	NM_002356	49.93	40.54	0.02	0.07	7.94	8.14	106.73	114.35	87.6	94.29	0	0	0.01	0	0.03	0.01	13.27	19.84	13.68	14.58	myristoylated alanine rich protein kinase C substrate
84337	ELOF1	NM_032377	49.89	52.28	70.43	76.12	63.41	57.15	76.62	75.69	94.66	66.65	64.65	57.94	73.45	62.76	64.98	73.49	65.5	59.38	45.1	47.35	elongation factor 1 homolog
23559	WBP1	NM_012477	49.74	46	32.69	35.61	38.86	53.92	27.46	28.55	25.44	48.36	25.29	26.73	24.74	31.41	34.99	30.9	27.06	29.83	32.74	40.11	WW domain binding protein 1
50809	HP1BP3	NM_016287	49.74	51.68	63.75	64.07	55.9	52.04	61.29	67.55	52.24	84.12	67.61	71.32	61.56	71.92	68.09	66.09	74.47	70.86	92.38	95.96	heterochromatin protein 1 binding protein 3
51622	CCZ1	NM_015622	49.69	49.75	64.04	59.54	41.13	35.87	43.2	42.18	47.61	49.62	55.83	55.54	57.29	56.21	65.5	66.76	72.56	92.51	53.33	56.04	CCZ1 homolog, vacuolar protein trafficking and biogenesis associated
65003	MRPL11	NM_016050,NM_170738,NM_170739	49.67	53.64	57.57	59.88	48.55	50.69	69.18	66.67	75.15	69.7	52.79	45.41	49.1	49.44	59.19	59.63	68.62	68.22	108.82	96.6	mitochondrial ribosomal protein L11
2305	FOXM1	NM_001243088,NM_001243089,NM_021953,NM_202002,NM_202003	49.61	52.97	50.84	54.18	55.48	41.02	42.25	42.72	56.73	57.04	55.2	59.12	55.56	55.25	49.62	53.05	51.63	38.78	41.53	34.48	forkhead box M1
51433	ANAPC5	NM_001137559,NM_001330489,NM_016237	49.59	47.77	113.29	112.38	91.95	91.12	82.68	83.16	85.86	85.69	99.39	94.54	113.24	109.57	111.99	108.89	131.78	118.28	105.54	105.71	anaphase promoting complex subunit 5
11235	PDCD10	NM_007217,NM_145859,NM_145860	49.56	48.84	49.67	51.51	62.4	63.47	76.38	67.79	69.34	67.16	42.57	42.81	44.38	45.89	50.79	52.65	104.15	126.87	96.82	94.26	programmed cell death 10
124222	PAQR4	NM_001284511,NM_001284512,NM_001284513,NM_001324118,NM_152341	49.53	49.99	32.97	30.68	19.42	17.26	33.08	37.35	34.79	42.26	34.9	28.87	37.24	35.34	28.81	29.15	32.68	26.38	76.21	64.5	progestin and adipoQ receptor family member 4
284361	EMC10	NM_175063,NM_206538	49.52	52.82	100.44	100.27	73.48	61.15	48.94	55.65	55.14	40.72	86.93	86.37	92.29	96.76	89.05	86.8	87.96	61.91	43.03	33.51	ER membrane protein complex subunit 10
6634	SNRPD3	NM_001278656,NM_004175	49.41	53.11	48.58	51.49	51.88	46.27	34.41	35.41	41.86	28.09	54.12	54	57.46	54.73	52.28	51.38	74.58	57.2	58.18	54.3	small nuclear ribonucleoprotein D3 polypeptide
3035	HARS	NM_001258040,NM_001258041,NM_001258042,NM_001289092,NM_001289093,NM_001289094,NM_002109	49.39	50.19	55.01	57.69	43.63	42.28	36.92	36.31	49.49	32.01	52.81	53.03	54.99	52.74	57.33	61.25	49.47	40.7	27.97	26.09	histidyl-tRNA synthetase
79004	CUEDC2	NM_024040	49.39	53.01	39.26	37.06	29.25	38.45	45.51	53.7	55.03	61.66	34.79	30.25	32.8	33.84	42.55	40.22	27.37	19.96	23.96	23.1	CUE domain containing 2
9360	PPIG	NM_004792	49.37	47.9	38.07	37.48	48.07	42.34	43.1	51.2	48.75	44.93	55	58.42	56.6	49.54	49.33	49.62	52.39	42.15	49.64	53.47	peptidylprolyl isomerase G
90780	PYGO2	NM_138300	49.32	45.76	46.81	45.06	38.75	38.58	24.49	24.37	24.85	31.47	44.35	42.63	43.87	44.68	40.32	38.41	53.14	47.52	43.04	40.7	pygopus family PHD finger 2
9114	ATP6V0D1	NM_004691	49.3	46.05	29.08	30.24	44	44.26	37.56	38.45	39.71	28.64	28.21	27.45	30.03	28.37	33.59	32.18	38.73	31.25	38.71	40.35	ATPase H+ transporting V0 subunit d1
1639	DCTN1	NM_001135040,NM_001135041,NM_001190836,NM_001190837,NM_004082,NM_023019	49.26	51.57	43.72	45.51	46.81	46.16	44.46	52.23	53.62	52.64	51.91	51.55	50.97	48.35	51.06	53.36	41.36	40.09	41.16	42.09	dynactin subunit 1
11130	ZWINT	NM_001005413,NM_007057,NM_032997	49.26	48.01	61.43	59.11	61.41	53.32	93.31	87.14	125.31	100.59	59.44	53.84	56.66	56.67	61.79	63.13	39.84	33.57	29.19	26.62	ZW10 interacting kinetochore protein
27230	SERP1	NM_014445	49.24	53.44	92.25	93.1	103.92	108.68	73.99	58.11	67.82	60.99	83.14	88.72	89.92	86.26	105.8	105.89	167.94	154.57	246.28	250.78	stress associated endoplasmic reticulum protein 1
5050	PAFAH1B3	NM_001145939,NM_001145940,NM_002573	49.19	54.73	51.51	54.2	44.79	41.86	28.04	33.08	35.87	30.79	48.57	42.88	59.84	46.53	38.9	42.24	18.43	15.25	12.6	10.22	platelet activating factor acetylhydrolase 1b catalytic subunit 3
100288332	NPIPA5	NM_001277325,NM_001351200	49.19	41.86	27.03	25.7	40.2	38.14	22.6	28.28	25.08	22.67	40.68	36.36	34.42	27.91	29.29	28.8	39.23	52.09	34.59	36.84	nuclear pore complex interacting protein family member A5
8545	CGGBP1	NM_001008390,NM_001195308,NM_003663	49.12	43.21	28.06	26.57	34.98	33.99	40.38	36.16	31.92	41.06	26.42	26.63	24.56	28.72	27.35	26.4	20.53	20.96	15.57	16.34	CGG triplet repeat binding protein 1
23549	DNPEP	NM_001319116,NM_001319117,NM_001319118,NM_001319119,NM_001319120,NM_001319121,NM_001319122,NM_012100	49.1	52.06	47.48	47.3	36.55	34.78	33.24	35.58	42.13	33.94	45.46	44.32	52.68	48.83	44.9	42.64	35.12	33.91	24.39	22.44	aspartyl aminopeptidase
27249	MMADHC	NM_015702	49.09	44.3	51.59	52.86	54.64	58.93	36.63	37.71	35.67	32.46	44.5	42.37	43.29	47	50.36	51.08	47.8	50.34	62.71	61.12	methylmalonic aciduria and homocystinuria, cblD type
23170	TTLL12	NM_015140	49.09	58.51	55.21	55.73	67.09	64.98	88.45	94.51	142.9	102.16	49.12	53.63	57.64	51.95	53.46	57.97	91.03	78.87	130.64	122.86	tubulin tyrosine ligase like 12
54148	MRPL39	NM_017446,NM_080794	49.09	48.92	35.21	39.09	47.88	47.57	69.57	67.95	70.47	68.05	30.81	32.6	30.38	37.61	33.78	32.26	18.15	18.01	25.79	29.69	mitochondrial ribosomal protein L39
54733	SLC35F2	NM_017515	49.07	47.83	36.46	42.06	38.32	41.94	46.33	51.72	47.58	43.66	42.52	51.74	36.08	41.04	37.23	44.13	31.79	29.88	39.03	39.03	solute carrier family 35 member F2
10605	PAIP1	NM_006451,NM_182789,NM_183323	49.06	43.62	24.01	23.85	25.61	25.64	31.08	29.54	29.91	31.4	22.07	21.98	22.09	22.18	20.99	20.11	50.8	52.21	25.18	24.89	poly(A) binding protein interacting protein 1
84919	PPP1R15B	NM_032833	49.05	46.74	22.43	23.09	24.09	24.22	28.75	30.27	29.5	45.85	21.67	22.2	23.04	25.16	22.87	22.57	17.28	23.3	19.11	21.58	protein phosphatase 1 regulatory subunit 15B
11034	DSTN	NM_001011546,NM_006870	49.01	47.09	45.34	42.69	51.54	50.62	61.52	51.59	52.18	55.59	44.71	40.43	44.3	46.57	45.03	41.07	55.22	52.84	74.64	70.89	destrin, actin depolymerizing factor
1786	DNMT1	NM_001130823,NM_001318730,NM_001318731,NM_001379	49	56.01	80.43	84.5	63.63	52.73	60.9	70.82	81.44	83.29	93.96	93.65	86.93	87.5	81.49	87.63	81.39	82.32	54.6	59.56	DNA methyltransferase 1
51398	WDR83OS	NM_016145	48.93	52.3	80.57	87.51	65.79	71.42	35.26	36.65	36.43	36.9	76.56	74.18	84.42	83.34	80.28	85.31	87.26	74.68	74.11	78.71	WD repeat domain 83 opposite strand
81887	LAS1L	NM_001170649,NM_001170650,NM_031206	48.88	53.4	41.3	39.8	44.66	37.15	44.8	47.07	55.49	52.26	38.75	41.02	47.81	39.32	42.66	42.81	48.47	45.93	47.56	47.42	LAS1 like, ribosome biogenesis factor
2931	GSK3A	NM_019884	48.83	47.48	45.2	44.85	54.26	58.43	50.55	52.13	62.36	52.3	44.24	43.2	51.76	46.57	49.16	47.52	43.48	40.56	35.73	29.99	glycogen synthase kinase 3 alpha
2987	GUK1	NM_000858,NM_001159390,NM_001159391,NM_001242839,NM_001242840	48.82	57.08	99.09	99.51	43.9	52.54	83.01	91.33	84.44	102.36	94	85.74	99.8	104.87	102.92	94.5	125.38	141.88	119.03	111.98	guanylate kinase 1
107282092	BOLA2-SMG1P6	NM_001320622,NM_001320623,NM_001320624,NM_001320625,NM_001320627,NM_001320628	48.77	46.73	30.84	25.8	45.95	48	44.22	38.65	40.01	36.84	23.67	24.14	26.31	26.22	27.74	28.4	47.71	45.29	59.94	59.4	BOLA2-SMG1P6 readthrough
9039	UBA3	NM_003968,NM_198195	48.73	43.73	66.44	60.56	39.85	40.71	25.2	23.07	24.36	25.85	51.17	52.96	53.26	61.46	64.42	61.67	22.86	20.39	22.42	24.47	ubiquitin like modifier activating enzyme 3
286530	P2RY8	NM_178129	48.71	46.59	17.14	16.06	19.99	20.1	10.11	10.3	8.55	13.16	5.77	5.48	20.47	16.74	15.19	15.86	20.69	18.81	38.79	38.61	P2Y receptor family member 8
11217	AKAP2	NM_001004065,NM_001136562,NM_001198656	48.68	49.95	18.82	22.4	40.04	44.8	28.37	31.05	42.85	49.59	25.28	28.1	20.71	25.09	25.53	27.64	37.33	39.51	30.59	33.45	A-kinase anchoring protein 2
8833	GMPS	NM_003875	48.62	49.04	45.39	46.98	56.34	49.66	63.69	57.99	64.06	75.22	47	49.3	53.39	46.06	44.17	47.55	88.99	99.09	90.33	86.97	guanine monophosphate synthase
10147	SUGP2	NM_001017392,NM_001321697,NM_001321698,NM_001321699,NM_001352071,NM_014884	48.6	51.83	33.76	31.65	36.42	37.98	30.7	36.23	35.98	51.57	35.28	33.67	33.56	34.48	30.03	31.34	38.58	37.81	34.73	39.72	SURP and G-patch domain containing 2
56005	MYDGF	NM_019107	48.6	47.03	209.61	225.51	90.64	77.95	37.89	33.78	44.63	29.73	203.96	186.98	234.13	247.78	264.22	224.1	97.03	71.46	124.42	118.21	myeloid derived growth factor
132299	OCIAD2	NM_001014446,NM_001286773,NM_001286774,NM_152398	48.5	47.91	28.89	26.91	49.99	66.63	23.34	22.39	23.13	27.32	22.09	22.8	20.57	24	23.11	25.8	39.75	36.14	14.95	17.11	OCIA domain containing 2
126003	TRAPPC5	NM_001042461,NM_001042462,NM_174894	48.49	46.6	54.09	56.87	39.27	52.19	44.11	53.46	45.27	51.38	48.02	45.03	54.97	57.57	56.7	65.1	60.92	60.78	39.68	39.35	trafficking protein particle complex 5
4242	MFNG	NM_001166343,NM_002405	48.48	53.73	62.28	60.76	75.53	77.19	48.82	47.38	65.95	44.1	49.54	52.13	56.93	48.21	63.16	61.67	56.83	48.75	64.11	51.64	MFNG O-fucosylpeptide 3-beta-N-acetylglucosaminyltransferase
252839	TMEM9	NM_001288564,NM_001288565,NM_001288566,NM_001288567,NM_001288568,NM_001288569,NM_001288570,NM_001288571,NM_016456	48.46	43.92	31.85	33.03	17.43	23.31	7.21	7.65	6.56	8.99	25.59	22.59	23.72	29.14	23.89	26	23.63	36.42	19.51	20.45	transmembrane protein 9
6747	SSR3	NM_001308197,NM_001308204,NM_001308205,NM_007107	48.46	48.44	117.46	115.15	124.3	117.2	61.18	47.58	49.77	46.45	107.41	105.63	121.02	111.41	121.07	122.09	152.2	137.59	240.79	250.01	signal sequence receptor subunit 3
64978	MRPL38	NM_032478	48.4	48.24	40.95	46.09	66.95	64.31	47.35	50.08	60.62	42.02	39.08	41.08	42.43	41.08	50.44	50.45	52.54	46.85	48.08	45.01	mitochondrial ribosomal protein L38
10730	YME1L1	NM_001253866,NM_014263,NM_139312	48.37	45.38	45.67	48.33	57.25	55.45	63.94	61.18	60.44	60.98	43.56	47.12	46.25	46.68	47.25	46.52	53.57	55.13	48.41	54.35	YME1 like 1 ATPase
2118	ETV4	NM_001079675,NM_001261437,NM_001261438,NM_001261439,NM_001986	48.35	57.31	17.17	18.48	55.85	59.99	6.27	7.31	4.26	4.03	17.03	17.62	14.95	19.96	8.21	10.7	16.25	21.43	29.41	26.48	ETS variant 4
488	ATP2A2	NM_001681,NM_170665	48.33	51.56	67.28	66.8	75.21	63.4	59.7	57.5	72.71	55.4	70.97	73.2	78.05	65.22	66.23	68.53	86.34	70.62	65.35	64.69	ATPase sarcoplasmic/endoplasmic reticulum Ca2+ transporting 2
9768	PCLAF	NM_001029989,NM_014736	48.33	48.17	55.52	50.81	51.69	45.13	79.48	73.5	86.07	94.22	55.5	54.55	56.91	58.8	51.76	52.99	128.31	139.87	82.02	78.11	PCNA clamp associated factor
51335	NGRN	NM_001033088	48.3	44.35	33.27	30.02	44.36	35.6	41.71	33.98	42.23	41.77	29.42	27.87	27.65	24.59	28.61	26.91	48.24	35.28	60.1	53.45	neugrin, neurite outgrowth associated
9802	DAZAP2	NM_001136264,NM_001136266,NM_001136267,NM_001136268,NM_001136269,NM_014764	48.27	45.11	48.25	45.6	99.17	104.33	66.6	64.22	69.86	76.51	43.58	40.14	51.48	47.37	49.91	47.37	59.91	56	83.98	78.66	DAZ associated protein 2
2958	GTF2A2	NM_001320929,NM_001320930,NM_004492	48.23	46.71	22.05	19.43	41.78	38.38	47.01	39.51	61.56	52.32	18.32	18.36	18.01	18.04	22.21	22.7	69.24	60.97	46.14	43.22	general transcription factor IIA subunit 2
7812	CSDE1	NM_001007553,NM_001130523,NM_001242891,NM_001242892,NM_001242893,NM_007158	48.21	50.29	164.5	170.95	108.47	109.57	94.38	93.33	96.24	110.69	163.05	175.62	166.01	166.24	158.94	165.61	135.11	139.64	113.8	118.1	cold shock domain containing E1
113419	TEX261	NM_144582	48.18	48.57	46.28	47.13	54.25	48.49	34.13	34.04	40.82	35.13	45.72	45.1	48.89	44.46	46.34	47.35	39.34	32.87	37.12	33.59	testis expressed 261
2194	FASN	NM_004104	48.14	59.72	99.04	92.83	66.46	76.44	42.49	52.63	56.54	63.29	85.73	86.29	163.59	122.81	49.63	56.75	117.86	156.77	109.64	110.29	fatty acid synthase
1729	DIAPH1	NM_001079812,NM_001314007,NM_005219	48.12	51.1	51.36	51.07	50.35	43.5	34.63	37.24	45.11	41.54	53.28	55.64	56.35	50.91	50.31	55	51.33	48.56	33.64	32.49	diaphanous related formin 1
7353	UFD1	NM_001035247,NM_005659	48.11	45.28	51.3	43.6	37.94	30.62	47.33	43.76	56.07	42.9	39.1	38.51	54.1	44.06	51.25	48.91	23.54	18.61	22.24	20.91	ubiquitin recognition factor in ER associated degradation 1
11017	SNRNP27	NM_006857	48.1	46.47	29	25.9	40.15	38.35	22.17	24.17	20.2	19.74	27.4	28.13	34.87	29.97	34.59	31.56	34.67	28.48	24.46	26.09	small nuclear ribonucleoprotein U4/U6.U5 subunit 27
3895	KTN1	NM_001079521,NM_001079522,NM_001271014,NM_004986	48.09	45.52	43.18	42.71	36.13	32.64	45.39	49.01	25.52	25.07	55.58	54.51	49.96	48.69	44.31	45.74	53.4	51.76	33.36	34.79	kinectin 1
53615	MBD3	NM_001281453,NM_001281454	48.07	49	52.06	48.76	46.23	42.98	33.2	37.3	49.86	38.97	54.83	50.02	60.32	52.61	50.73	53.07	47.17	32.89	22.26	20.39	methyl-CpG binding domain protein 3
10093	ARPC4	NM_001024959,NM_001024960,NM_001198780,NM_005718	48.03	49.14	45.62	46.4	55.78	53.38	98.23	97.41	108.66	73.4	35.64	37.76	41.43	39.62	43.68	41.19	33.39	29.86	31.69	34.93	actin related protein 2/3 complex subunit 4
84661	DPY30	NM_001321209,NM_001321210,NM_032574	48.01	46.48	48.08	49.79	53.83	56.3	58.25	53.66	56.9	55.89	45.95	48.99	55.73	52.91	57.16	55.79	68.31	56.21	67.15	64.48	dpy-30, histone methyltransferase complex regulatory subunit
51699	VPS29	NM_001282150,NM_001282151,NM_016226,NM_057180	47.99	41.58	77.77	76.62	43.99	43.4	61.9	57.44	62.5	61.48	60.08	59.21	66.53	74.56	71.82	67.28	107.25	98.92	72.82	74.35	VPS29, retromer complex component
57050	UTP3	NM_020368	47.98	50.1	56.44	54.01	62.37	63.42	19.23	18.82	20.35	16.4	65.05	63.8	66.86	65.58	66.81	66.86	81.67	48.83	31.16	30.83	UTP3, small subunit processome component
11073	TOPBP1	NM_007027	47.97	45.88	34.45	35.24	44.78	39.13	33.83	34.84	37.37	40.75	37.22	37.87	35.45	36.43	39.55	42.57	55.45	54.18	39.17	37.73	DNA topoisomerase II binding protein 1
10106	CTDSP2	NM_005730	47.95	53.03	51.58	49.01	63.66	69.41	34.25	35.15	34.34	41.01	48.96	46.88	51.96	55.95	46.55	48.98	38.1	38.47	47.45	54.59	CTD small phosphatase 2
2026	ENO2	NM_001975	47.91	45.61	6.99	6.01	52.34	45.76	22.48	21.82	19.32	24.94	13.57	9.43	14.29	12.9	7.13	6.32	9.95	19.14	6.59	5.07	enolase 2
9406	ZRANB2	NM_005455,NM_203350	47.85	45.98	56.24	56.15	42.63	44.58	69.46	67.68	66.38	75.9	57.16	61.33	56.29	59.96	62.3	64.22	63.28	54.31	62.59	63.87	zinc finger RANBP2-type containing 2
79035	NABP2	NM_024068	47.83	46.45	53.23	57.01	53.4	49.59	57.95	60.72	73.82	60.24	49.71	48.46	56.17	52.66	57.24	54.12	32.35	30.24	53.67	43.36	nucleic acid binding protein 2
55608	ANKRD10	NM_001286721,NM_017664	47.82	43.64	23.16	23.58	35.42	32.38	49.49	48.95	43.2	40.18	26.78	24.06	23.5	28.58	26.67	25.5	24.57	20.55	19.49	19.23	ankyrin repeat domain 10
27032	ATP2C1	NM_001001485,NM_001001486,NM_001001487,NM_001199179,NM_001199180,NM_001199181,NM_001199182,NM_001199183,NM_001199184,NM_001199185,NM_014382	47.79	48.63	31.59	33.01	33.87	33.32	38.3	35.35	41.35	41.29	33.65	34.15	30.26	33.21	39.09	41.65	42.72	40.79	29.89	30.44	ATPase secretory pathway Ca2+ transporting 1
51406	NOL7	NM_001317724,NM_016167	47.79	51.9	96.23	92.86	77.51	70.32	58.31	52.99	58.47	34.72	90.38	86.31	101.78	85.47	95.26	93.81	143.72	130.96	141.47	124.3	nucleolar protein 7
5936	RBM4	NM_001198843,NM_001198844,NM_002896	47.63	50.37	54.28	55.85	36.61	38.6	58.34	51.43	52.81	43.98	48.76	44.13	50.46	51.77	56	52.69	59.94	45.31	50.4	49.95	RNA binding motif protein 4
26519	TIMM10	NM_012456	47.6	55.68	67.47	68.72	48.09	44.69	57.58	49.78	63.46	57.89	52.15	48.66	60.92	62.85	66.43	65.52	57.6	46.94	67.77	63.35	translocase of inner mitochondrial membrane 10
100529097	RPL36A-HNRNPH2	NM_001199973,NM_001199974	47.58	44.88	68.7	71.45	35.89	39.17	28.67	26.84	23.3	26.81	68.61	63.71	66.25	71.92	69.58	73.4	54.88	49.9	47.24	44.73	RPL36A-HNRNPH2 readthrough
91319	DERL3	NM_001002862,NM_001135751,NM_198440	47.58	60.1	21.85	20.81	101.86	102.08	6.49	6.43	5.88	11.45	24.68	20.75	24.57	25.37	21.42	17.6	4.08	5.58	89.06	80.62	derlin 3
7343	UBTF	NM_001076683,NM_001076684,NM_014233	47.58	47.58	44.01	41.69	47.62	41.45	48.49	50.66	56.84	38.27	51.88	50.15	46.02	44.55	47.67	46.66	54.53	45.68	49.75	44.75	upstream binding transcription factor, RNA polymerase I
2946	GSTM2	NM_000848,NM_001142368	47.5	39.26	1.21	1.33	76.44	94.73	1.03	1.56	0.77	1.3	2.47	2.27	1.85	0.94	1.43	1.47	0.89	0.5	0.44	0.54	glutathione S-transferase mu 2
25816	TNFAIP8	NM_001077654,NM_001286813,NM_001286814,NM_001286815,NM_001286817,NM_014350	47.5	42.89	48.95	55.15	27.83	32.64	32.97	29.34	33.2	27.85	50.81	50.14	41.19	62.36	56.76	63.81	9.81	13.54	21.07	21.47	TNF alpha induced protein 8
29896	TRA2A	NM_001282757,NM_001282758,NM_001282759,NM_013293	47.48	46.79	66.37	63.7	52.7	46.23	55.82	55.28	49.76	41.84	70.27	72.85	68.93	64.7	71.05	68.37	58.14	50.53	32.03	36.32	transformer 2 alpha homolog
51728	POLR3K	NM_016310	47.44	58.3	81.87	75.04	64.71	61.42	65.79	59.92	89.32	64.66	69.7	66.91	76.33	59.68	58.51	57.49	39.41	26.26	67.95	57.05	RNA polymerase III subunit K
8480	RAE1	NM_001015885,NM_003610	47.36	49.9	25.27	25.35	40.77	40.68	45.71	46.43	58.38	42.27	26.8	28.73	28.68	26.34	28.2	28.02	28.03	19.49	20.13	20.92	ribonucleic acid export 1
23760	PITPNB	NM_001284277,NM_001284278,NM_012399	47.36	46.12	56.42	57.03	41.57	40.15	49.46	50.17	49.29	44.63	53.99	59.78	55.89	53.54	59.99	59.68	54.52	47.24	45.3	47.91	phosphatidylinositol transfer protein beta
51493	RTCB	NM_014306	47.35	47.1	44	44.05	36.53	37.22	63.55	63.12	69.86	59.71	37.04	35.28	43.36	41.58	41.12	42.79	54.26	56.35	77.23	66.55	RNA 2',3'-cyclic phosphate and 5'-OH ligase
6294	SAFB	NM_001201338,NM_001201339,NM_001201340,NM_001320571,NM_001320572,NM_002967	47.27	53.2	53.96	55.86	56.46	42.11	55.2	57.09	63.17	44.4	64.92	67.61	63.59	58.73	58.33	59.27	60.12	41.03	48.39	40.75	scaffold attachment factor B
23212	RRS1	NM_015169	47.2	48.76	46.77	43.46	34.72	29.63	27.56	28.06	39.84	18.69	45.5	45.19	46.11	37.22	47.85	41.84	25.12	16.95	18.6	14.58	ribosome biogenesis regulator homolog
22821	RASA3	NM_001320821,NM_001320822,NM_007368	47.13	55.22	8.82	8.73	49.53	57.89	1.13	1.14	0.4	0.4	10.41	9.95	15.07	16.01	9.68	9.77	9.68	9.49	42.99	45.42	RAS p21 protein activator 3
5127	CDK16	NM_001170460,NM_006201,NM_033018	47.1	47.7	30.72	33.39	23.66	26.02	29.52	30.57	32.63	39.9	35.22	34.13	31.57	32.6	28.01	29.22	48.63	48.07	44.91	45.47	cyclin dependent kinase 16
84331	MCRIP2	NM_001331229,NM_001331230,NM_138418	47.08	54.18	59.93	54.45	35.22	38.38	42.27	45.81	48.31	39.23	48.32	46.2	55.51	52.13	67.43	67.17	40.97	31.19	51.82	38.65	MAPK regulated corepressor interacting protein 2
10382	TUBB4A	NM_001289123,NM_001289127,NM_001289129,NM_001289130,NM_001289131,NM_006087	47.06	53.56	30.96	34.95	39.26	38.88	12.99	17.06	10.35	17.38	48.48	59.25	40.47	35.87	17.69	21.78	11.08	13.92	7.63	8.82	tubulin beta 4A class IVa
57017	COQ9	NM_020312	47.03	45.41	40.42	38.83	29.6	37.1	46.43	47.93	47.84	43.67	39.93	36.52	37.16	38.47	47.59	45.46	35.61	36.48	46.53	45.81	coenzyme Q9
4248	MGAT3	NM_001098270,NM_002409	47.03	54.71	0.13	0.12	19.32	18.95	9.32	10.58	10.73	12	0.27	0.33	0.16	0.16	0.15	0.29	0.1	0.13	9.68	9.62	mannosyl (beta-1,4-)-glycoprotein beta-1,4-N-acetylglucosaminyltransferase
124801	LSM12	NM_152344	47.02	48.44	50.7	51.38	60.97	57.79	60.03	62.33	63.96	59.23	52.46	56.61	58.34	53.24	53.14	52.66	65.6	55.22	50.7	48.47	LSM12 homolog
114823	LENG8	NM_052925	46.97	52.14	45.99	46.82	44.16	52.22	43.28	53.37	49.63	61.07	67.32	64.22	60.97	67.41	52.75	58.9	52.87	56.12	59.9	63.99	leukocyte receptor cluster member 8
6541	SLC7A1	NM_003045	46.97	49.8	22.77	24.7	59.19	65.13	43.02	43.31	33.75	38.31	25.84	27.24	30.1	30.19	26.79	30.6	28.36	38.59	25.75	28.32	solute carrier family 7 member 1
91300	R3HDM4	NM_138774	46.96	44.21	53.49	52.78	35.45	40.61	32.46	35.9	34.91	36.82	47.15	49.29	58.05	55.1	53.73	49.39	20.71	20.58	30.83	26.6	R3H domain containing 4
9328	GTF3C5	NM_001122823,NM_001286709,NM_012087	46.92	45.78	29.01	33.38	38.31	36.6	37.41	34.29	43.01	41.03	31.46	31.83	32.05	32.42	32.94	32.66	34.95	33.05	31.22	31.17	general transcription factor IIIC subunit 5
4719	NDUFS1	NM_001199981,NM_001199982,NM_001199983,NM_001199984,NM_005006	46.92	43.66	32.48	34.92	32.53	34.56	31.62	30.98	31.27	36.31	31.95	31.86	31.22	32.64	32.4	32.96	34.8	41.82	32.36	33.51	NADH:ubiquinone oxidoreductase core subunit S1
57665	RDH14	NM_020905	46.83	41.61	8.99	7.67	47.07	48.85	13.78	13.69	13.48	12.24	9.13	8.16	7.01	8.19	9.07	8.91	9.08	8.32	6.28	6.72	retinol dehydrogenase 14
51053	GMNN	NM_001251989,NM_001251990,NM_001251991,NM_015895	46.76	45.01	54.41	59.46	68.95	57.63	28.07	25.91	33.72	29.25	52.2	46.38	51.28	59.72	62.64	63.76	90.99	65.35	54.77	47.41	geminin, DNA replication inhibitor
115416	MALSU1	NM_138446	46.76	43.83	44.7	48.07	47.21	48.25	36.76	32.29	44.94	37.11	39.53	40.43	48.57	42.2	49.19	47.86	60.02	49.37	33.46	32.86	mitochondrial assembly of ribosomal large subunit 1
22929	SEPHS1	NM_001195602,NM_001195604,NM_012247	46.75	45.7	68.92	75.75	51.98	49.72	14.97	14.24	17.03	16.38	70.36	78.08	73.33	74.18	57.85	62.86	47.92	39.06	23.43	21.6	selenophosphate synthetase 1
10890	RAB10	NM_016131	46.64	41.27	42.7	39.01	50.46	47.58	58.04	53.91	56.56	51.6	37.28	38.81	41.49	37.59	40.69	38.84	66.29	68.98	62.91	55.44	RAB10, member RAS oncogene family
5955	RCN2	NM_001271837,NM_002902	46.63	45.59	29.75	28.92	40.04	36.82	20.82	18.51	21.34	23.01	28.13	31.11	24.8	26.26	28.67	28.03	63.6	60.89	40.54	41.9	reticulocalbin 2
51125	GOLGA7	NM_001002296,NM_001174124,NM_016099	46.62	40.47	47.32	43.96	37.98	37.22	27.87	26.43	27.05	26.86	43.35	40.95	46.48	44.25	47.6	45.85	22.82	21.84	16.64	18.66	golgin A7
84232	MAF1	NM_032272	46.62	49.7	36	39.66	44.46	46.45	64.17	61.91	60.8	67.14	32.45	33.39	35.31	37.09	39.62	39.38	85.15	87.24	80.14	74.97	MAF1 homolog, negative regulator of RNA polymerase III
6605	SMARCE1	NM_003079	46.6	46.36	42.04	42.24	64.06	64.46	74.21	71.36	84.66	73.18	44.03	44.85	45.58	41.97	44.5	44.88	79.16	66.88	62.18	54.8	SWI/SNF related, matrix associated, actin dependent regulator of chromatin, subfamily e, member 1
10980	COPS6	NM_006833	46.54	46.91	142.36	134.6	82.98	72.42	54.2	54.41	65.99	61.46	141.22	125.89	157.62	130.41	130.06	120.47	129.06	106.67	101.26	94.56	COP9 signalosome subunit 6
94239	H2AFV	NM_012412,NM_138635,NM_201436,NM_201516,NM_201517	46.51	45.1	68.84	68.01	46	48.76	41.77	44.65	44.91	52.22	70.86	71.4	70.67	74.25	74.5	78.94	87.64	73.76	48.09	48.68	H2A histone family member V
3476	IGBP1	NM_001551	46.48	40.04	21.55	24.8	22.85	27.05	21.23	21.58	14.15	21.03	22.98	23.14	20.43	24.96	22.08	22.82	33.65	38.39	35.02	32.07	immunoglobulin binding protein 1
8625	RFXANK	NM_001278727,NM_001278728,NM_003721,NM_134440	46.46	46.44	51.42	51.67	40.69	47.49	39.3	44.67	49.23	38.81	45.96	47.35	47.15	45.53	53.81	47.84	43.95	43.61	38.39	38.92	regulatory factor X associated ankyrin containing protein
11340	EXOSC8	NM_181503	46.46	42.95	44.26	48.36	43.03	44.88	50.78	45.08	41.74	46.13	37.62	42.19	43.66	47.84	44.29	44.47	21.33	24.68	26.36	26.74	exosome component 8
54867	TMEM214	NM_001083590,NM_017727	46.44	48.57	59.99	59.4	54.99	56.19	43.11	40.57	42.79	40.23	51.32	50.67	57.32	56.08	56.67	54.29	37.7	31.8	57.4	57.05	transmembrane protein 214
9284	NPIPA1	NM_006985	46.44	48.69	19.02	17.66	32.23	34.1	27.13	21.68	24.57	23.44	29.47	28.16	22.04	26.76	22.93	26.04	29.73	42.97	19.29	25.77	nuclear pore complex interacting protein family member A1
7174	TPP2	NM_001330588,NM_003291	46.4	45.71	25.66	24.19	64.19	58.53	28.49	28.84	26.67	29.74	27.35	27.68	26.66	26.59	27.76	28.02	23.98	23.03	26.7	29.37	tripeptidyl peptidase 2
54927	CHCHD3	NM_001317177,NM_001317178,NM_017812	46.32	46.61	91.02	87.45	53.85	48.04	129.69	117.35	111.42	94.46	89.97	89.52	77.85	62.8	88.35	82.54	66.81	47.87	48.11	41.64	coiled-coil-helix-coiled-coil-helix domain containing 3
9158	FIBP	NM_004214,NM_198897	46.32	48.64	59.96	56.88	76.55	79.35	57.89	56.21	55.33	50.61	47.86	45.68	54.28	47.37	59.98	54.42	86.44	81.68	93.97	98.94	FGF1 intracellular binding protein
6509	SLC1A4	NM_001193493,NM_001348406,NM_001348407,NM_003038	46.2	43.14	51.76	46.9	49.07	48.35	42.56	44.19	40.63	59.64	67.79	59.61	55.66	49.82	62.03	59.55	37.33	47.3	87.95	82.71	solute carrier family 1 member 4
128	ADH5	NM_000671	46.18	40.95	30.44	33.36	34.29	39.65	42.91	40.54	45.93	47.36	26.37	28.16	26.15	28.58	28.75	30.21	24.48	26.33	17.79	20.3	alcohol dehydrogenase 5 (class III), chi polypeptide
57645	POGK	NM_001314014,NM_017542	46.17	45.03	17.65	16.38	34.75	31.26	16.16	15.91	18.87	15.32	20.48	20.15	19.07	17.87	15.04	13.14	27.43	21.32	13.93	12.74	pogo transposable element derived with KRAB domain
4134	MAP4	NM_001134364,NM_002375,NM_030885	46.17	45.94	35.95	41.33	45.96	50.03	24.63	25.33	21.06	25.85	40.16	42.83	37.74	39.44	38.84	43.31	57.77	67.36	48.07	53.51	microtubule associated protein 4
211	ALAS1	NM_000688,NM_001304443,NM_001304444,NM_199166	46.14	42.55	31.46	30.44	36.68	37.84	22.74	22.12	28.97	26.08	26.79	29.08	30.86	27.53	29.87	30.67	19	20.74	12.76	15.31	5'-aminolevulinate synthase 1
4154	MBNL1	NM_001314057,NM_021038,NM_207292,NM_207293,NM_207294,NM_207295,NM_207296,NM_207297	46.14	47.3	27.46	27.17	81.03	81.97	48.92	52.27	48.82	63.09	27.4	29.72	31.75	33.83	35.92	42.46	80.45	97.62	88.06	89.35	muscleblind like splicing regulator 1
8943	AP3D1	NM_001261826,NM_003938	46.11	47.74	60.46	63.75	45.73	51.5	59.34	66.87	56.79	53.97	74.31	76.93	73.19	71.53	70.46	72.01	51.12	50.05	37.87	42.52	adaptor related protein complex 3 delta 1 subunit
7884	SLBP	NM_001306074,NM_001306075,NM_006527	46.11	44.39	55.84	51.36	41.1	36.16	73.04	68.81	91.04	75.53	49.38	44.05	56.57	48.38	54.08	55.43	54.46	43.74	75.76	67.7	stem-loop binding protein
22803	XRN2	NM_001317960,NM_012255	46.1	45.49	38	38.73	43.88	46.3	47.54	48.51	48.71	47.61	36.07	36.71	36.25	40.11	36.92	37.64	32.14	35.13	31.29	29.43	5'-3' exoribonuclease 2
117143	TADA1	NM_053053	46.1	43.26	17.08	16.68	29.09	27.85	12.17	12.41	13.55	15.68	18.12	15.47	15.79	15.44	13.84	12.78	23.5	23.6	16.11	16.59	transcriptional adaptor 1
29985	SLC39A3	NM_144564,NM_213568	45.99	52.37	49.17	49.25	55.29	60.28	31.03	31.38	39.85	39.96	44.64	43.13	47.96	44.83	49.01	53.24	26.66	29.55	48.74	47.19	solute carrier family 39 member 3
8451	CUL4A	NM_001008895,NM_001278513,NM_001278514,NM_001354938,NM_001354939,NM_001354940,NM_001354941,NM_001354942,NM_001354943,NM_001354944,NM_003589	45.92	45.1	23.87	24.19	37.65	37.87	32.31	30.54	32.51	30.71	25.07	25.63	25.45	23.41	24.62	25.49	25.01	24.8	19.9	22.67	cullin 4A
55661	DDX27	NM_001348187,NM_017895	45.89	49.15	35.43	37.9	48.97	44.65	46.1	42.25	55.03	34.45	36.83	37.91	41.53	37.79	37.71	40.15	27.8	24.78	44.47	39.37	DEAD-box helicase 27
29880	ALG5	NM_001142364,NM_013338	45.89	47.51	70.51	66.75	56.29	50.86	34.52	28.79	31.11	19.62	68.03	55.81	74.31	69.74	73.49	65.19	24.96	19.69	34.72	29.06	ALG5, dolichyl-phosphate beta-glucosyltransferase
127933	UHMK1	NM_001184763,NM_144624,NM_175866	45.87	43.03	18.86	17.34	31.8	30.21	17.55	18.14	16.76	19.73	20.71	20.48	18.58	20.59	18.58	19.53	33.43	30.94	16.46	17.35	U2AF homology motif kinase 1
310	ANXA7	NM_001156,NM_001320879,NM_001320880,NM_004034	45.86	40.92	45.89	43.25	53	51.75	50.67	45.6	58.64	57.91	37.07	36.25	43.11	40.03	46.46	42.06	31.53	39.88	44.49	46.76	annexin A7
989	2020-09-07	NM_001011553,NM_001242956,NM_001788	45.86	42.43	49.5	48.51	37.71	38.04	69.86	70.17	60.58	74.12	46.61	50.21	45.18	49.22	51.4	49.69	47.16	52.2	32.58	34.18	septin 7
23788	MTCH2	NM_001317231,NM_001317232,NM_001317233,NM_014342	45.85	45.01	68.55	67.28	52.99	46.78	26.26	23.13	28.85	26.17	61.45	61.9	62.51	57.09	61.36	60.41	26.03	23.23	47.3	43.74	mitochondrial carrier 2
25814	ATXN10	NM_001167621,NM_013236	45.85	43.67	33.88	30.08	27.61	27.54	67.78	60.94	71.8	75.1	32.19	28.08	31.64	25.65	31.36	29.06	50.95	42.17	37.91	37.5	ataxin 10
54433	GAR1	NM_018983,NM_032993	45.84	48.85	37.67	31.55	55.24	44.14	38.9	33.7	47.37	25.78	31.84	37.08	39.78	28.17	36.53	35.49	30.42	21.55	27.65	23.05	GAR1 ribonucleoprotein
25915	NDUFAF3	NM_199069,NM_199070,NM_199073,NM_199074	45.83	49.71	46.17	39.3	61.15	79.96	20.32	18.18	25.52	23.92	39.59	38.43	50.03	38.71	44.51	41.46	62.46	60.84	59.93	69.74	NADH:ubiquinone oxidoreductase complex assembly factor 3
54606	DDX56	NM_001257189,NM_019082	45.75	51.36	58.82	60.04	53.47	50.74	44.52	41.47	55.85	30.15	53.57	53.92	53.45	48.3	56.6	58.33	66.69	43.47	34.24	29.36	DEAD-box helicase 56
65125	WNK1	NM_001184985,NM_014823,NM_018979,NM_213655	45.73	43.57	20.41	19.6	32.37	29.85	53.99	60.03	51.73	65.17	23.39	24.63	22	20.96	17.07	17.97	20.76	19.76	13.23	14.78	WNK lysine deficient protein kinase 1
10490	VTI1B	NM_006370	45.72	44.55	36.25	37.03	27.68	32.39	14.91	17.37	19.67	18.81	39.17	35	33.42	32.96	33.64	36.86	22.33	18.61	20.75	20.58	vesicle transport through interaction with t-SNAREs 1B
7163	TPD52	NM_001025252,NM_001025253,NM_001287140,NM_001287142,NM_001287143,NM_001287144,NM_005079	45.68	45.94	69.02	66.43	53.08	60.15	25.2	23.63	23.87	33.46	73.28	68.69	78.66	67.99	64.46	62.69	57.99	60.55	48.93	55.59	tumor protein D52
8751	ADAM15	NM_001261464,NM_001261465,NM_001261466,NM_003815,NM_207191,NM_207194,NM_207195,NM_207196,NM_207197	45.68	49.68	49.5	47.73	61.29	61.09	10.52	13.31	11.19	11.21	54.81	50.08	55.61	52.71	53.22	51.8	130.86	131.3	122.29	123.32	ADAM metallopeptidase domain 15
113130	CDCA5	NM_080668	45.66	47.41	47.64	49.78	57.78	47.39	98.32	100.99	127.27	121.67	46.83	49.36	45.52	48.69	48.69	50.52	54.28	44.64	74.41	68.01	cell division cycle associated 5
150678	COPS9	NM_001163424,NM_138336	45.66	51.93	36.08	38.66	38.13	36.55	23.42	23.27	30.39	21.44	32.47	32.16	35.81	41.16	46	42.41	13	9.44	20.72	14.7	COP9 signalosome subunit 9
26589	MRPL46	NM_022163	45.6	44.19	17.67	17.91	35.4	33.73	25.99	23.94	30.24	21.07	17.2	16.31	16.08	17.15	20.55	20.6	15.92	13.35	17.73	16.75	mitochondrial ribosomal protein L46
5698	PSMB9	NM_002800	45.58	41.59	21.52	24.85	34.58	42.07	22.83	23.59	28.52	24.61	15.47	17.64	17.43	21.95	22.54	22.97	8.26	8.26	29.49	33.89	proteasome subunit beta 9
7443	VRK1	NM_003384	45.57	45.21	23.44	21.25	34.49	31.74	21.05	21.44	24.47	27.69	18.69	16.5	22.45	21.19	18.68	20.83	45.69	39.81	24.18	20.52	vaccinia related kinase 1
27089	UQCRQ	NM_014402	45.56	50.07	71.76	70.33	34.07	36.07	45.87	36.82	47.35	49.02	56.75	48.04	56.12	54.92	65.56	66.54	83.6	67.34	46.69	45.03	ubiquinol-cytochrome c reductase complex III subunit VII
122704	MRPL52	NM_001318870,NM_178336,NM_180982,NM_181304,NM_181305,NM_181306,NM_181307	45.56	43.78	25.08	25.67	22.59	27.22	14.78	15.42	22.16	16.34	24.82	21.81	28.12	23.66	30.81	26.44	30.09	23.48	25.85	21.66	mitochondrial ribosomal protein L52
6921	ELOC	NM_001204857,NM_001204858,NM_001204859,NM_001204860,NM_001204861,NM_001204862,NM_001204863,NM_001204864,NM_005648	45.53	45.87	51.46	51.32	41.72	45.74	26.19	21.13	29.37	24.88	38.16	36.9	44.21	45.49	44.8	42.98	25.63	23.76	22.35	19.72	elongin C
5203	PFDN4	NM_002623	45.43	37.73	24.95	24.68	26.65	26.55	35.68	31.15	31.52	35.91	21.82	23.18	21.8	24.17	24.6	28.26	16.64	18.7	19.45	19.7	prefoldin subunit 4
80335	WDR82	NM_025222	45.41	44.8	41.57	41.37	53.33	50.76	20.68	21.35	22.35	20.65	42.23	42.07	41.69	39.96	44.23	44.32	36.09	30.27	26.82	28.55	WD repeat domain 82
54939	COMMD4	NM_001284377,NM_001284378,NM_001284379,NM_001321844,NM_001321845,NM_001321846,NM_001321847,NM_001321848,NM_017828	45.41	44.59	34.12	30.01	29.08	30.36	16.31	17.41	22.46	20.45	27.11	23.74	29.71	29.06	34.96	31.04	51.47	46.38	29.62	31.8	COMM domain containing 4
9130	FAM50A	NM_004699	45.4	40.53	45.99	48.8	34.09	34.91	33.85	31.07	37.03	32.37	52.55	48.94	52.7	53.83	63.8	62.46	44.93	44.71	40.36	34.98	family with sequence similarity 50 member A
3455	IFNAR2	NM_000874,NM_001289125,NM_001289126,NM_001289128,NM_207584,NM_207585	45.39	46.87	87.38	78.17	53.18	50.21	33.3	36.51	31.45	53.74	91.08	70.77	78.89	77.57	92.2	80.76	7.69	6.7	33.94	32.75	interferon alpha and beta receptor subunit 2
2872	MKNK2	NM_017572,NM_199054	45.38	47.42	53.04	53.87	36.27	38.2	141.88	144.51	147.16	102.98	61.87	69.12	55.13	58.99	60.54	62.47	48.26	51.62	54.04	50.27	MAP kinase interacting serine/threonine kinase 2
51011	FAHD2A	NM_016044	45.38	40.76	17.09	19.91	39.79	41.12	13	12.81	15.16	20.49	18.34	16.44	13.62	16.37	21.07	20.05	23.48	30.29	32.03	34.27	fumarylacetoacetate hydrolase domain containing 2A
3611	ILK	NM_001014794,NM_001014795,NM_001278441,NM_001278442,NM_004517	45.36	43.1	30.77	36.21	22.45	26.07	28.45	30.13	29.04	32.64	31.93	33.22	35.42	40.49	37.75	37.8	28.8	32.94	25.08	29.2	integrin linked kinase
824	CAPN2	NM_001146068,NM_001748	45.35	48.19	7.25	6.85	46.31	54.46	4.07	3.25	4	3.43	10.17	7.15	18.42	21.01	18.78	15.52	0.28	0.23	0.15	0.58	calpain 2
50814	NSDHL	NM_001129765,NM_015922	45.35	42.43	47.26	46.12	26.57	25.87	26.19	23.53	30.36	27.32	37.35	37.52	48.74	44.11	37.49	40.4	33.59	25.7	34.33	30.03	NAD(P) dependent steroid dehydrogenase-like
6051	RNPEP	NM_001319182,NM_001319183,NM_001319184,NM_020216	45.34	40.39	32.09	32.54	26.58	29.36	18.28	21.19	22	33.03	31.34	32.55	32.42	33.6	27.8	25.24	40.21	44.17	42.03	53.76	arginyl aminopeptidase
2937	GSS	NM_000178,NM_001322494,NM_001322495	45.33	44.11	16.2	14.45	28.7	32.69	23.31	24	28.65	35.4	13.94	14.96	13.22	13.84	15.58	14.47	15.17	14.94	23.56	30.24	glutathione synthetase
10113	PREB	NM_001330484,NM_001330485,NM_001330486,NM_001330487,NM_013388	45.32	47.1	60.61	59.8	87.61	95.97	48.88	41.1	61.23	48.84	46.59	46.61	50.71	50.04	55.04	53.32	52.47	40.92	220.44	206.81	prolactin regulatory element binding
2935	GSPT1	NM_001130006,NM_001130007,NM_002094	45.31	50.13	51.97	52.87	56.66	49.2	46.86	46.73	54.67	47.59	51.67	58.71	57.6	53.09	54.19	55.24	76.39	64.94	83.47	82.27	G1 to S phase transition 1
79026	AHNAK	NM_001346445,NM_001346446,NM_001620,NM_024060	45.19	44.41	4.1	5.41	38.14	34.32	1.47	1.36	0.83	0.83	2.58	3.15	16.45	27.03	9.03	10.83	12.39	16.99	74.05	95.36	AHNAK nucleoprotein
587	BCAT2	NM_001164773,NM_001190,NM_001284325	45.09	44.72	38.18	41.55	47.23	55.55	27.37	27.97	28.77	28.37	35.73	37.56	31.28	33.21	41.17	43.45	38.96	51.34	27.96	24.96	branched chain amino acid transaminase 2
8812	CCNK	NM_001099402	45.08	47.11	18.23	16.99	33.02	32.29	57.3	60.39	63.46	64.28	19.4	21.61	21.71	19.05	18.97	20.41	52.13	46.23	30.06	29.39	cyclin K
23126	POGZ	NM_001194937,NM_001194938,NM_015100,NM_145796,NM_207171	45.04	43.61	27.01	27.42	25.73	23.77	31.14	32.04	29.51	39.76	32.85	36.23	32.63	36.34	26.96	29.83	34.28	32	15.72	18.41	pogo transposable element derived with ZNF domain
833	CARS	NM_001014437,NM_001194997,NM_001751,NM_139273	45.04	38.05	23.86	29.26	29.72	41.28	26.33	26.25	18.53	28.21	22.9	23.81	23.14	28.63	28.89	32.2	12.29	35.51	24.81	27.78	cysteinyl-tRNA synthetase
5476	CTSA	NM_000308,NM_001127695,NM_001167594	45.03	43.22	29.78	28.99	56.67	45.22	20.39	19.7	27.65	19.9	27.61	26.85	28.56	26.66	31.66	34.9	29.56	25.82	27.75	25.08	cathepsin A
7866	IFRD2	NM_006764	45.02	49.75	53.48	52.67	56.88	54.41	19.52	20.48	28.83	19.42	53.36	50.86	60.68	50.25	61.35	53.52	40.8	33.97	39.81	34.64	interferon related developmental regulator 2
10946	SF3A3	NM_001320830,NM_006802	45.01	46.37	64.6	59.42	58.81	55.53	75.71	74.69	86.37	61.65	63.03	63.23	68.83	60.92	60.7	62.47	75.17	66.59	95.18	84.86	splicing factor 3a subunit 3
5300	PIN1	NM_006221	44.99	47.19	69.3	70.8	36.06	42.08	42.49	49.18	58.82	45.91	68.65	64.38	70.54	75.12	79.88	80.5	53.85	47.93	42.49	44.63	peptidylprolyl cis/trans isomerase, NIMA-interacting 1
51574	LARP7	NM_001267039,NM_015454,NM_016648	44.98	41.94	22.59	23.5	35.74	34.51	44.13	46.26	45.38	45.46	21.9	26.16	21.72	25.23	25.42	27.27	26.78	21.51	22.32	20.7	La ribonucleoprotein domain family member 7
55621	TRMT1	NM_001136035,NM_001142554,NM_001351760,NM_001351761,NM_001351762,NM_017722	44.98	48.89	63.81	60.75	60.86	48.28	27.25	26.87	42.29	22.29	59.8	59.02	65.78	53.45	62.4	57.43	64.86	41.58	47.22	36.86	tRNA methyltransferase 1
10712	FAM189B	NM_001267608,NM_006589,NM_198264	44.9	52.93	45.2	48.82	42.38	49.78	7.85	9.4	9.44	12.72	50.98	53.47	52.54	50.99	37.11	40.99	0.82	0.96	15.41	15.75	family with sequence similarity 189 member B
11014	KDELR2	NM_001100603,NM_006854	44.88	47.31	88.66	94.85	45.32	45.08	56.97	50.72	50.12	48.39	82.03	78.12	91.79	84.57	91.02	86.53	77.98	65.11	63.57	69.09	KDEL endoplasmic reticulum protein retention receptor 2
80279	CDK5RAP3	NM_001278197,NM_001278198,NM_001278216,NM_001278217,NM_176096	44.87	46.63	50.96	46.41	50.62	50.62	46.77	47.3	47.89	60.35	48.57	45.53	47.79	46.08	48.54	46.29	60.76	46.81	67.09	67.48	CDK5 regulatory subunit associated protein 3
51389	RWDD1	NM_001007464,NM_015952,NM_016104	44.82	42.5	30.91	30.52	44.93	41.8	69.94	70.91	66.34	62.69	30.48	29.19	33.14	31.31	35.98	34.82	46.12	32.17	39.68	35.75	RWD domain containing 1
25800	SLC39A6	NM_001099406,NM_012319	44.73	40.72	39.33	37.49	56.45	53.51	17.99	18.49	18.97	17.79	37.39	39.32	40.19	39.47	41.49	40.2	48.89	49.23	51.12	45.51	solute carrier family 39 member 6
92140	MTDH	NM_178812	44.7	49.58	119.08	124.73	78.55	83.85	132.25	148.06	130.62	123.77	143.25	156.59	147.11	165.59	143.02	149.83	56.78	52.06	62	64.16	metadherin
8263	F8A1	NM_012151	44.67	47.23	25.64	25.21	28.09	36.1	29.58	33.48	28.12	38.02	30.35	29.04	30.16	28.81	24.58	24.2	40.56	37.68	20.38	20.58	coagulation factor VIII associated 1
9112	MTA1	NM_001203258,NM_004689	44.63	52.96	22.06	22.02	42.81	45.88	104.64	122.98	130.59	126.91	27.9	27.91	26.35	24.47	22.66	23.77	52.37	53.32	25.51	25.78	metastasis associated 1
2618	GART	NM_000819,NM_001136005,NM_001136006,NM_175085	44.61	47.34	52.72	57.72	68.09	74.02	65.09	64.72	70.27	76.77	50.61	52.98	60.08	57.49	56.11	59.31	55.82	65.06	79.61	84.53	phosphoribosylglycinamide formyltransferase, phosphoribosylglycinamide synthetase, phosphoribosylaminoimidazole synthetase
5878	RAB5C	NM_001252039,NM_004583,NM_201434	44.6	45.27	93.27	93.2	74.79	76.21	88.19	86.63	108.5	79	84.28	80.44	94.35	87.1	89.11	90.16	116.88	107.73	92.38	83.57	RAB5C, member RAS oncogene family
1487	CTBP1	NM_001012614,NM_001328	44.59	46.64	47.73	47.13	41.08	44.85	42.15	50.98	54.81	58.64	51.84	49.96	52.3	52.49	54.26	58.31	50.38	50.01	94.88	95.08	C-terminal binding protein 1
9775	EIF4A3	NM_014740	44.58	47.47	42.6	43.23	55.97	54.96	171.96	136.33	138.97	117.45	39.96	41.29	48.11	43.9	41.91	44.66	74.58	70.2	58.11	59.8	eukaryotic translation initiation factor 4A3
5000	ORC4	NM_001190879,NM_001190881,NM_001190882,NM_002552,NM_181741,NM_181742	44.56	42.63	38.44	38.87	47.57	47.38	45.3	45.21	40.17	44.83	44.93	48.81	42.15	45.9	44.57	45.31	69.25	51.64	42.85	51.57	origin recognition complex subunit 4
9367	RAB9A	NM_001195328,NM_004251	44.54	37.4	13.56	14.78	12.52	11.94	40.39	40.17	30.92	25.16	12.77	12.1	12.54	13.17	14.19	15	21.29	22.93	25.38	25.85	RAB9A, member RAS oncogene family
51377	UCHL5	NM_001199261,NM_001199262,NM_001199263,NM_001350840,NM_001350841,NM_001350842,NM_001350843,NM_001350844,NM_001350845,NM_001350846,NM_001350847,NM_001350848,NM_001350849,NM_001350850,NM_001350851,NM_001350852,NM_015984	44.52	43.99	46.44	45.47	47.86	44.59	40.47	36.8	47.45	37.73	36.56	41.29	39.79	38.08	33.53	33.38	59.85	60.88	67.48	62.08	ubiquitin C-terminal hydrolase L5
10944	C11orf58	NM_014267	44.46	40.73	34.91	35.32	36.68	36.83	27.16	25.72	22.85	18.63	34.38	35.07	35.49	36.94	35.54	34.93	27.58	23.65	25.17	22.87	chromosome 11 open reading frame 58
51522	TMEM14C	NM_001165258,NM_016462	44.42	38.56	78.66	73.67	39.89	46.1	26.71	24.56	29.04	32.14	53.61	52.9	56.85	62.35	63.05	59.19	100.07	96	84.83	75.98	transmembrane protein 14C
122786	FRMD6	NM_001042481,NM_001267046,NM_001267047,NM_152330	44.4	40.65	17.55	21.9	14.85	13.46	0.32	0.25	0.26	0.19	16.45	18.83	15.79	25.62	24.6	24.97	0.17	0.07	0.58	0.54	FERM domain containing 6
4358	MPV17	NM_002437	44.36	46.77	58.84	61.18	64.01	72.53	33.51	39.17	42.33	47.35	59.86	62.11	69.83	61.86	67.31	66.88	55.8	45.89	60.34	60.87	MPV17, mitochondrial inner membrane protein
200916	RPL22L1	NM_001099645,NM_001320451	44.35	44.99	32.51	23.5	38.46	40.22	16.55	12.85	12.94	9.78	15.69	14.16	16.83	16.33	15.55	16.64	15.04	14.7	13.17	12.49	ribosomal protein L22 like 1
84836	ABHD14B	NM_001146314,NM_001254753,NM_032750	44.31	44.23	51.09	53.36	34.19	50.18	3.86	4.73	3.07	6.11	48.87	52.73	55.22	57.3	54.16	51.15	40.02	47.32	65.44	68.11	abhydrolase domain containing 14B
10540	DCTN2	NM_001261412,NM_001261413,NM_001348065,NM_001348066,NM_001348067,NM_001348068,NM_006400	44.31	39.44	45.92	48.46	56.85	58.81	38.95	42.59	47.5	48.83	45.55	43.32	46.71	48.15	49.27	50.72	25.99	28.93	43.37	41.6	dynactin subunit 2
51124	IER3IP1	NM_016097	44.25	38.5	55.04	51.05	53.62	49.81	43.25	39.18	38.87	39.52	47.79	43.01	50.28	52.9	57.7	52.39	56.63	48.37	50.12	50.3	immediate early response 3 interacting protein 1
51550	CINP	NM_001320046,NM_032630	44.23	42.91	27.75	28.51	32.56	31.84	24.52	25.49	33.73	31.16	20.45	19.69	24.12	21.93	26.04	27.08	58.71	46.49	27.54	22.32	cyclin dependent kinase 2 interacting protein
55226	NAT10	NM_001144030,NM_024662	44.23	48.27	40.51	39.52	43.56	43.11	22.81	24.13	32.89	21.4	39.9	39.85	43.94	35.16	39.52	37.53	19.13	20.16	35.43	32.35	N-acetyltransferase 10
64976	MRPL40	NM_001318151,NM_001318152,NM_003776	44.2	45.02	58.96	60.79	34.39	34.61	45.35	44.79	50.16	45.5	54.1	59.32	63.23	59.32	63.32	57.94	24.86	19.29	23.88	22.77	mitochondrial ribosomal protein L40
2286	FKBP2	NM_001135208,NM_004470,NM_057092	44.13	50.09	130.51	144.05	49.66	63.77	34.75	35.52	28.66	23.14	121.95	115.6	129.72	156.35	178.99	145.62	68.76	51.74	154.75	152.24	FK506 binding protein 2
115939	TSR3	NM_001001410	44.06	47.52	42.25	43.04	43.23	46.59	38.96	41.99	60.88	38.82	39.62	35.91	39.64	42.32	43.91	45.55	45.92	33.26	88.26	65.41	TSR3, acp transferase ribosome maturation factor
51292	GMPR2	NM_001002000,NM_001002001,NM_001002002,NM_001283021,NM_001283022,NM_001283023,NM_001351022,NM_001351023,NM_001351024,NM_001351025,NM_001351026,NM_016576	43.97	41.9	38.96	38.97	18.01	24.52	12.12	12.4	13.79	15.74	30.43	33.47	31.42	37.19	36.97	36.85	16.7	19.47	13.71	13.71	guanosine monophosphate reductase 2
53635	PTOV1	NM_001305105,NM_001305108,NM_017432	43.88	45.25	46.78	42.4	37.99	37.79	29.44	36.38	41.01	42.17	51.1	49.61	66.08	56.84	46.57	47	35.05	31.8	38.43	35.29	prostate tumor overexpressed 1
56954	NIT2	NM_020202	43.87	44.31	29.78	29.74	36.58	44.62	19.54	18.25	21.1	19.35	24.03	21.52	23.78	20.98	27.79	23.46	21.42	16.18	41.58	40.12	nitrilase family member 2
1476	CSTB	NM_000100	43.84	43.62	44.44	35.9	52.52	55.52	48.05	42.26	45.48	38.81	29.01	23.8	55.2	42.56	40.02	38.08	143.25	113.45	307.38	258.06	cystatin B
192683	SCAMP5	NM_001178111,NM_001178112,NM_138967	43.76	43.25	33.83	36.99	13.82	13.49	12.27	12.96	8.34	12.76	43.16	41.49	38.75	39.07	45.46	44.64	1.81	2.54	8.17	7.62	secretory carrier membrane protein 5
83442	SH3BGRL3	NM_031286	43.75	44.33	62.02	62.8	62.59	64.43	74.68	75.41	68.97	72.22	75.68	66.54	70.73	58.84	67.21	66.66	37.87	27.81	84.52	74.2	SH3 domain binding glutamate rich protein like 3
26284	ERAL1	NM_001317985,NM_001317986,NM_005702	43.72	43.36	31.7	36.07	44.68	44.68	50.74	53.03	67.87	56.27	30.51	32.57	36.14	32.75	35.45	37.13	50.16	46.32	32.95	33.67	Era like 12S mitochondrial rRNA chaperone 1
23245	ASTN2	NM_001184734,NM_001184735,NM_014010,NM_198186,NM_198187,NM_198188	43.64	43.45	37.47	36.38	47.43	48.34	41.05	46.45	34.75	41.54	47.82	51.85	45.94	48.6	46.96	49.28	61.23	54.67	38.93	48.47	astrotactin 2
51663	ZFR	NM_016107	43.64	39.9	22.47	23.76	37.98	35.8	42.37	44.44	51.7	44.72	27.29	29.49	26.14	25.29	26.61	28.19	27.77	26.72	20.17	24.33	zinc finger RNA binding protein
10813	UTP14A	NM_001166221,NM_006649	43.59	44.68	32.49	29.93	32.67	28.32	33.91	30.17	40.36	17.92	28.95	29.87	34.47	27.51	59.67	57.04	37.08	24.93	40.81	31	UTP14A, small subunit processome component
93185	IGSF8	NM_001206665,NM_001320247,NM_052868	43.56	50.61	28.29	22.77	37.02	38.5	9.5	10.94	11.01	11.31	30.16	26.8	29.78	23.82	29.31	25.43	21.05	19.93	12.38	12.1	immunoglobulin superfamily member 8
7360	UGP2	NM_001001521,NM_006759	43.51	38.43	46.39	45.44	49.27	47.58	46.87	44.69	46.19	52.33	43.6	40.54	41.58	45.4	47.7	46.82	43.52	39.5	40.78	41.49	UDP-glucose pyrophosphorylase 2
83743	GRWD1	NM_031485	43.48	48.95	36.6	36.13	49.68	47.74	30.23	32.31	51.69	25.99	34.9	35.17	45.53	41.38	39.66	37.56	27.35	20.55	25.43	21.09	glutamate rich WD repeat containing 1
51160	VPS28	NM_016208,NM_183057	43.41	40.56	38.18	40.21	20.5	26.92	59.56	66.57	54.31	68.14	38.22	33.41	40.15	40.66	44.07	38.07	48.06	42.45	53.21	53.6	VPS28, ESCRT-I subunit
200186	CRTC2	NM_181715	43.35	44.92	35.55	42.04	35.92	39.82	33.13	38.05	31.52	35.51	36.14	41.13	34.93	41.13	33.17	39.08	33.64	36.69	24.55	22.24	CREB regulated transcription coactivator 2
84656	GLYR1	NM_001308096,NM_001324096,NM_001324097,NM_001324098,NM_032569	43.34	43.04	42.54	44.49	32.55	33.96	57	63.23	71.23	63.28	40.29	41.45	39.8	41.28	42.98	43.11	29.18	26.55	39.76	42.86	glyoxylate reductase 1 homolog
5982	RFC2	NM_001278791,NM_001278792,NM_001278793,NM_002914,NM_181471	43.31	45.91	40.52	41.27	31.07	31.6	46.72	47.77	60.72	53.47	50.36	46.01	43.22	38.58	40.82	40.86	35.58	37.47	30.11	31.82	replication factor C subunit 2
9774	BCLAF1	NM_001077440,NM_001077441,NM_001301038,NM_014739	43.29	42.01	23.92	22.15	47.72	36.47	51.14	50.03	52.61	34.57	25.48	26.98	26.12	24.24	23.04	23.14	43.03	33.12	33.97	32.4	BCL2 associated transcription factor 1
6601	SMARCC2	NM_001130420,NM_001330288,NM_003075,NM_139067	43.29	44.92	37.6	39.41	51.12	45.32	29.08	33.19	33.18	38.72	44.11	43.56	37.45	39.46	36.6	40.05	31.28	31.41	37.17	39.94	SWI/SNF related, matrix associated, actin dependent regulator of chromatin subfamily c member 2
23157	2020-09-06	NM_015129,NM_145799,NM_145800,NM_145802	43.24	43.61	39.34	39.22	42.88	44.93	90.26	103.58	78.21	108.59	42.56	40.02	53.16	47.8	69.78	72.83	27.34	37.31	35.36	46.49	septin 6
311	ANXA11	NM_001157,NM_001278407,NM_001278408,NM_001278409,NM_145868,NM_145869	43.21	45.81	47.47	45.33	34.9	38	39.07	38.26	37.42	42.98	54.09	46.03	63.88	55.33	43.21	43.36	95.39	88.51	133.86	136.19	annexin A11
65080	MRPL44	NM_022915	43.15	42.25	22.39	23.79	36.07	35.49	24.63	24.61	28.33	26.55	21.07	19.74	21.67	22.53	23.65	23.68	25.6	25.92	12.73	11.46	mitochondrial ribosomal protein L44
51043	ZBTB7B	NM_001252406,NM_001256455	43.15	39.42	24.37	24.97	21.03	22.79	12.49	12.1	12.28	14.74	23.9	23.91	23.98	25.3	21.66	22.69	21.09	26.21	25.14	26.94	zinc finger and BTB domain containing 7B
2010	EMD	NM_000117	43.13	47.61	80.3	83.68	27.47	25.64	39.27	36.4	46.63	43.38	80.69	77.67	99.41	85.56	85.73	82.91	50.46	36.42	51.72	50.18	emerin
79622	SNRNP25	NM_024571	43.13	47.54	42.1	44.45	35.29	33.87	45.34	48.33	65.25	47.81	41.89	38.26	46.07	42.92	42.81	38.47	23.97	18.22	43.25	39.67	small nuclear ribonucleoprotein U11/U12 subunit 25
81853	TMEM14B	NM_001127711,NM_001286484,NM_001286488,NM_001286489,NM_030969	43.11	45.56	72.65	72.07	63.5	71.33	36.37	28.79	39.73	39.84	51.65	53.1	55.64	63.66	68.11	65.91	186.11	170.08	129.43	135.16	transmembrane protein 14B
83590	TMUB1	NM_001136044,NM_031434	43.11	42.54	90.62	84.08	45.51	46.16	38.56	45.96	48.86	45.05	57.24	56.01	77.15	70.58	86.82	83.75	44.53	40.82	70.64	62.02	transmembrane and ubiquitin like domain containing 1
55147	RBM23	NM_001077351,NM_001077352,NM_001308044,NM_001352762,NM_001352763,NM_001352764,NM_001352765,NM_001352766,NM_018107	43.09	40.39	25.25	25.04	25.96	25.57	16.03	17.36	21.49	18.93	92.63	94.7	25.48	24.32	27.35	24.85	53.52	41.95	34.56	32.97	RNA binding motif protein 23
156	GRK2	NM_001619	43.05	48.24	28.88	30.6	60.15	64	48.9	57.91	57.26	82.43	32.9	32.73	32.68	33.04	35.17	37.11	42.09	48.78	33.87	37.51	G protein-coupled receptor kinase 2
29082	CHMP4A	NM_014169	43.02	41.47	13.21	13.11	24.75	20.34	18.18	15.62	16.92	16.54	15.52	14.01	15.49	13.14	15.39	13.28	17.11	14.14	19.49	16.28	charged multivesicular body protein 4A
51657	STYXL1	NM_001317785,NM_001317786,NM_001317787,NM_001317788,NM_001317789,NM_016086	43.01	40.79	48.65	49.19	33.12	39.1	33.21	31.18	27.54	39.13	39	39.04	42.07	49.93	53.17	52.65	21.36	16.06	26.8	30.3	serine/threonine/tyrosine interacting like 1
83460	EMC6	NM_001014764,NM_031298	43	44.28	38.51	39.46	86.48	87.66	26.13	24.65	30.41	26.46	28.53	30.48	36.62	33.35	39.71	40.82	52.64	40.92	44.97	31.86	ER membrane protein complex subunit 6
7846	TUBA1A	NM_001270399,NM_001270400,NM_006009	42.91	38.8	6.36	7.9	29.53	25.73	65.11	74.57	37.55	64.47	6.39	8.45	6.26	14.76	2.93	3.16	49.85	47.49	12.1	8.35	tubulin alpha 1a
54870	QRICH1	NM_001320580,NM_001320581,NM_001320582,NM_001320583,NM_001320584,NM_001320585,NM_017730,NM_198880	42.9	43.24	37.28	37.89	43.81	44.12	24.12	23.84	27.67	24.2	37.2	38.31	38.69	38.33	36.96	36.63	31.49	29.23	28.41	30.15	glutamine rich 1
1717	DHCR7	NM_001163817,NM_001360	42.84	51.56	58.7	61.21	56	57.45	51.38	55.64	57.65	78.57	47.17	45.31	60.82	55.55	48.38	53.33	83.25	85.28	129.56	126.92	7-dehydrocholesterol reductase
51078	THAP4	NM_001164356,NM_015963	42.84	47.24	30.98	33.18	36.99	35.56	26.68	30.48	34.02	32.24	30.39	31.43	31.77	28.11	30.66	31.28	17.49	16.94	25.27	23.74	THAP domain containing 4
51241	COX16	NM_001204090,NM_016468	42.81	41.59	15.88	16.73	29.64	30.55	16.33	14.06	16.02	15.39	14.95	14.19	15.04	14.71	21.25	23.71	23.72	20.46	21.15	21.18	COX16, cytochrome c oxidase assembly homolog
55156	ARMC1	NM_001286702,NM_018120	42.77	38.67	42.06	41.17	36.73	30.84	29.96	27.31	28.87	33.9	37.17	38.81	34.86	38.49	41.22	42.5	20.72	18.69	18.68	16.47	armadillo repeat containing 1
54469	ZFAND6	NM_001242911,NM_001242912,NM_001242913,NM_001242914,NM_001242915,NM_001242916,NM_001242917,NM_001242918,NM_001242919,NM_019006	42.77	34.47	53.04	54.08	51.2	55	50.52	48.7	42.31	58.52	49.04	47.2	48.03	59.48	48.8	48.56	82.38	77.87	72.42	73.24	zinc finger AN1-type containing 6
5983	RFC3	NM_002915,NM_181558	42.75	43.01	26.01	29.23	51.24	46.88	56.06	58.2	66.73	53.97	24.44	29.77	28.57	30.27	30.89	31.91	27.89	22.8	22.92	22.97	replication factor C subunit 3
8841	HDAC3	NM_001355039,NM_001355040,NM_001355041,NM_003883	42.71	43.09	49.86	52.77	35.99	40.11	64.22	61.55	51.79	59.63	45.08	45.54	44.26	46.32	48.29	49.87	30.96	30.96	20.2	20.75	histone deacetylase 3
79930	DOK3	NM_001144875,NM_001144876,NM_001308235,NM_001308236,NM_024872	42.62	47.17	10.7	11.21	20.23	20.2	17.25	21.85	19	31.26	15.05	15.57	13.66	14.13	12.9	12.63	2.99	3.02	1.32	1.17	docking protein 3
8031	NCOA4	NM_001145260,NM_001145261,NM_001145262,NM_001145263,NM_005437	42.62	39.71	50.98	49.44	43.34	40.7	56.29	57.96	51.32	47.7	51.44	49.53	52.97	51.41	54.04	53.57	45.44	40.6	38.76	36.29	nuclear receptor coactivator 4
57819	LSM2	NM_021177	42.62	43.31	87.11	77.59	53.54	53.49	45.61	42.92	53.93	43.82	72.13	70.36	92.92	67.87	76.36	73.25	80.36	71.54	94.61	78.82	LSM2 homolog, U6 small nuclear RNA and mRNA degradation associated
60496	AASDHPPT	NM_015423	42.61	42.58	25.72	24.48	72.23	73.47	33.66	30.8	37.65	34.29	20.03	21.58	21.34	21.5	25.01	25.48	31.63	31.54	49.1	45.74	aminoadipate-semialdehyde dehydrogenase-phosphopantetheinyl transferase
55245	UQCC1	NM_001184977,NM_018244,NM_199487	42.6	42.12	20.6	25.04	38.66	41.91	35.04	33.1	33.63	36.43	21.26	21.07	18.63	18.76	21.49	20.67	14.08	12.22	12.09	11.79	ubiquinol-cytochrome c reductase complex assembly factor 1
29090	TIMM21	NM_014177	42.57	43.19	38.96	38.46	49.59	42.01	29.6	30.45	31	27.2	38.26	35.21	36.41	36.86	36.48	38.15	50.53	39.16	47.88	40.24	translocase of inner mitochondrial membrane 21
7296	TXNRD1	NM_001093771,NM_001261445,NM_001261446,NM_003330,NM_182729,NM_182742,NM_182743	42.57	40.1	51.03	51.84	70.97	62.75	39.74	38.97	50.88	47.22	53.72	56.57	55.01	49.45	59.54	58.26	71.84	74.88	60.92	61.44	thioredoxin reductase 1
3635	INPP5D	NM_001017915,NM_005541	42.56	40.62	27.41	30.42	27.17	28.59	36.02	43.66	40.21	42.86	25.75	24.64	25.88	31.71	24.49	27.02	0.01	0.05	6.74	6.93	inositol polyphosphate-5-phosphatase D
6400	SEL1L	NM_001244984,NM_005065	42.55	37.18	23.85	19.33	46.87	41.32	6.74	6.35	6.45	7.34	22.94	20.5	19.83	15.61	20.83	18.7	18.57	24.49	13.4	15.42	SEL1L ERAD E3 ligase adaptor subunit
393	ARHGAP4	NM_001164741,NM_001666	42.47	46.06	77.24	77.34	40.02	48.66	18.47	19.6	25.71	24.72	91.37	87.78	77.4	80.94	81.84	77.63	106.73	90.08	88.87	91.48	Rho GTPase activating protein 4
1454	CSNK1E	NM_001894,NM_152221	42.44	49.96	30.06	27.12	33.87	36.14	33.33	31.43	32.43	30.49	32.36	32.44	26.39	26.19	32.31	31.97	36.8	44.09	47.28	45.71	casein kinase 1 epsilon
51295	ECSIT	NM_001142464,NM_001142465,NM_001243204,NM_016581	42.43	41.71	40.04	39.75	31.44	34.05	46.22	44.47	45.82	41.55	41.75	41.27	40.04	42.91	37.43	39.49	34.1	39.8	25.64	24.08	ECSIT signalling integrator
7327	UBE2G2	NM_001202489,NM_003343,NM_182688	42.42	45.4	40.59	39.06	58.16	50.93	36.35	41.39	43.18	36.81	46.79	47.95	48.54	44.02	46.26	47.34	45.97	36.95	48.12	43.01	ubiquitin conjugating enzyme E2 G2
283899	INO80E	NM_001304562,NM_001304563,NM_173618	42.41	45.91	51.43	53.72	45.09	44.95	55.82	52.3	63.17	53.57	46.33	47.04	46.22	46.73	49.03	51.15	52.19	50.17	59.7	47.54	INO80 complex subunit E
728833	FAM72D	NM_001345942,NM_207418	42.38	42.28	10.36	12.34	60.61	55.86	24.26	23.02	26.45	43.47	11.77	15.07	11.47	15.81	13.35	13.98	26.19	38.53	33.59	33.76	family with sequence similarity 72 member D
83940	TATDN1	NM_001146160,NM_001317889,NM_001317890,NM_001317891,NM_032026	42.32	37.76	32.49	31.04	26.85	27.72	42.71	37.68	57.04	57.77	26.38	25.52	27.84	29.72	29.33	27.61	30.39	29.89	35.82	41.2	TatD DNase domain containing 1
51248	PDZD11	NM_016484	42.31	36.55	37.74	34.17	29.45	31.46	28.58	27.27	30.17	26.03	32.55	30.76	33.18	31.13	38.91	39.44	56.59	46.66	38.74	35.37	PDZ domain containing 11
5432	POLR2C	NM_032940	42.31	39.95	38.64	41.04	57.09	55.82	45.17	36.85	57.41	38.42	34.98	33.27	37.93	36.58	43.62	39.63	43.11	32.12	52.6	51.55	RNA polymerase II subunit C
55974	SLC50A1	NM_001122837,NM_001122839,NM_001287586,NM_001287587,NM_001287588,NM_001287589,NM_001287590,NM_001287591,NM_001287592,NM_018845	42.3	42.53	95.15	96.61	57.11	72.32	37.67	43.98	41.58	59.33	77.89	78.93	90	92.61	73.12	65.14	24.47	33.86	86.98	83.84	solute carrier family 50 member 1
65992	DDRGK1	NM_023935	42.27	41.38	56.06	54.6	31.82	36.77	33.63	40.72	36.53	30.54	63.79	56.54	52.29	56.81	55.83	54.93	26.33	25.53	27.3	25.09	DDRGK domain containing 1
25780	RASGRP3	NM_001139488,NM_001349975,NM_001349976,NM_001349977,NM_001349978,NM_001349979,NM_001349980,NM_001349981,NM_015376,NM_170672	42.22	50.38	13.91	15.45	23.45	26.24	15.18	16.51	10.27	17.23	10.79	14.41	6.86	10.88	17.98	19.44	0.85	1.48	0.62	0.67	RAS guanyl releasing protein 3
10066	SCAMP2	NM_001320778,NM_005697	42.22	43.4	50.15	49.01	44.43	40.81	50.63	50.46	52.7	46.76	49.49	45.03	54.95	47.04	47.15	47.92	81.62	58.23	89.81	88.57	secretory carrier membrane protein 2
10379	IRF9	NM_006084	42.21	30.66	31.2	29.5	10.84	11.22	18.1	14.19	10.79	12.75	24.34	21.54	18.41	22.2	34.45	28.96	5.29	3.79	5.07	4.92	interferon regulatory factor 9
54407	SLC38A2	NM_001307936,NM_018976	42.19	32.35	20.21	22.66	60.31	76.17	36.31	31.12	20.88	32.45	19.26	22.47	18.22	26.46	18.23	22.28	26.36	76.5	69.91	75.62	solute carrier family 38 member 2
102288414	C11orf98	NM_001286086	42.18	50.51	91.81	88.37	64.41	71.26	52.35	46.06	73.03	48.37	81.61	81.3	99.02	79.31	84.37	80.48	83.36	68.13	123.87	98	chromosome 11 open reading frame 98
51109	RDH11	NM_001252650,NM_016026	42.18	38.35	42.6	39.94	35.1	31.57	22.07	22.1	22.55	27.87	29.18	28.41	35.97	36.23	36.33	38.93	27.03	35.53	22.95	21.87	retinol dehydrogenase 11 (all-trans/9-cis/11-cis)
54948	MRPL16	NM_017840	42.11	48.09	57.13	59.96	63.55	61.28	20.45	20.26	26.43	20.33	52.27	54.79	45.65	50.69	54.97	56.1	49.01	41.37	32.28	29.93	mitochondrial ribosomal protein L16
80305	TRABD	NM_001320484,NM_001320485,NM_001320487,NM_001320488,NM_025204	42.1	46.48	41.37	40.42	43.72	47.76	64.93	78.05	76.24	81.65	39.1	36.28	46.42	50.08	45.61	45.19	42.16	44.47	63.19	58.12	TraB domain containing
4288	MKI67	NM_001145966,NM_002417	42.1	44	64.78	67.39	52.53	38.1	39.77	44.64	45.41	58.31	89.42	100.42	72.58	75.9	79.42	85.25	25.23	25.8	22.74	23.12	marker of proliferation Ki-67
80762	NDFIP1	NM_030571	42.07	37.07	45.97	47.1	27.03	29.68	16.58	14.5	9.3	12.39	42.44	43.37	42.06	44.94	45.66	45.87	48.12	52.92	34.85	33.21	Nedd4 family interacting protein 1
5110	PCMT1	NM_001252049,NM_001252050,NM_001252051,NM_001252052,NM_001252053,NM_005389	42.06	40.08	26.83	26.85	49.91	54.94	37.41	35.97	45.95	40.61	20.47	21.03	27.26	27.68	25.23	26.54	32.99	30.65	34.6	31.04	protein-L-isoaspartate (D-aspartate) O-methyltransferase
23353	SUN1	NM_001130965,NM_001171944,NM_001171945,NM_001171946,NM_025154	42.06	44.55	25.55	24.96	38.27	40.57	24.22	25.56	20.31	31.03	28.44	28.43	27.33	31.11	27.17	28.07	34.41	40.37	17.01	19.14	Sad1 and UNC84 domain containing 1
79602	ADIPOR2	NM_024551	42.06	39.71	25.71	26.98	42.27	44.01	42.33	40.22	43.22	46.23	25.47	25.18	26.59	27.1	25.45	25.83	19.44	18.04	21.18	20.97	adiponectin receptor 2
7391	USF1	NM_001276373,NM_007122,NM_207005	42.06	36.66	23.2	25.36	29.47	33.55	20.69	22.6	29.04	27.79	23.88	24.87	22.28	26.88	25.29	24.51	27.8	23.74	25.32	26.19	upstream transcription factor 1
29924	EPN1	NM_001130071,NM_001130072,NM_001321263,NM_013333	42.05	44.4	33.15	35.24	35.38	37.56	31.42	32.83	42.32	34.86	39.44	37.21	37.72	34.34	30.91	34.86	41.81	45.18	77.63	71.48	epsin 1
10438	C1D	NM_001190263,NM_001190265,NM_006333,NM_173177	42.05	43.04	20.02	18.94	36.63	39.19	23.88	29.93	29.45	29.39	17.87	16.67	16.96	17.72	22.39	22.62	20.49	24.04	21.71	20.22	C1D nuclear receptor corepressor
9208	LRRFIP1	NM_001137550,NM_001137551,NM_001137552,NM_001137553,NM_004735	42.04	43.13	38.35	40.25	36.19	34.54	20.28	22.18	29.65	30.43	43.52	46.32	38.53	42.41	45.08	48.85	15.4	17.87	38.61	41.72	LRR binding FLII interacting protein 1
4001	LMNB1	NM_001198557,NM_005573	42.04	42.6	92.55	94.15	38.65	36.16	71.9	79.68	81.42	79.53	104.62	107.83	111.06	109.92	108.09	109.98	83.08	72.18	44.86	44.91	lamin B1
9817	KEAP1	NM_012289,NM_203500	42.03	42.68	48.19	45.56	39.11	33.54	27.19	29.36	37.17	24.81	47.82	43.65	50.17	44.72	49.64	48.01	45.75	33.69	30.23	28.38	kelch like ECH associated protein 1
8763	CD164	NM_001142401,NM_001142402,NM_001142403,NM_001142404,NM_001346500,NM_006016	42.02	36.64	37.25	36.37	79.04	69.18	81.51	78.9	67.66	70.07	36.81	37.47	33.84	33.98	41.3	39.05	46.04	43.84	44.28	46.92	CD164 molecule
3297	HSF1	NM_005526	42	45.87	40.37	43.19	26.57	24.83	58.71	61.98	78.94	59.83	45.73	45.75	45.92	43.6	44.31	47.46	85.63	59.33	74.4	71.42	heat shock transcription factor 1
5436	POLR2G	NM_002696	41.97	39.9	58.56	57.35	49.88	65.32	34.25	34.26	33.04	38.67	50.47	48.89	47.19	49.31	55.57	59.39	56.72	67.21	94.15	94.04	RNA polymerase II subunit G
221154	MICU2	NM_152726	41.96	40.62	25.44	24.32	38.82	39.75	32.17	31.19	27.06	32.13	23.78	26.99	22.93	23.54	26.42	25.94	16.13	14.43	21.5	21.64	mitochondrial calcium uptake 2
2731	GLDC	NM_000170	41.96	59.94	63.86	68.93	51.57	56.4	0.57	0.92	0.66	0.72	62.68	72.31	86.21	100.54	77.28	82.52	5.34	7.89	0.18	0.13	glycine decarboxylase
9798	IST1	NM_001270975,NM_001270976,NM_001270977,NM_001270978,NM_001270979,NM_014761	41.95	38.9	24.98	25.64	33.51	35.87	31.79	30.2	30.13	34.57	27.4	27.11	22.92	26.68	26.57	25.05	34.15	34.06	37.19	39.43	IST1, ESCRT-III associated factor
4717	NDUFC1	NM_001184986,NM_001184987,NM_001184988,NM_001184989,NM_001184990,NM_001184991,NM_002494	41.92	44.27	76.92	77.81	29.82	45.89	40.85	39.46	40.08	46.35	62.62	63.33	60.2	60.94	57.19	52.91	85.94	64.99	60.33	62.97	NADH:ubiquinone oxidoreductase subunit C1
8148	TAF15	NM_003487,NM_139215	41.91	42.03	58.36	61.64	97.07	93.17	54.77	55.57	56.71	55.02	68.64	73.41	63.03	58.5	64.23	64.1	104.57	116.61	77.94	81.88	TATA-box binding protein associated factor 15
56910	STARD7	NM_020151	41.88	42.97	53.07	50.95	68.36	62.87	80.26	82.47	94.4	75.34	57.87	58.26	55.77	51.76	58.52	55.01	96.19	70.61	79.01	77.39	StAR related lipid transfer domain containing 7
51024	FIS1	NM_016068	41.88	40.13	74.67	74.72	66.17	67.37	46.8	43.56	52.49	42.9	58.15	46.05	54.74	59.03	74.49	71.38	96.99	87.36	70.8	61.63	fission, mitochondrial 1
10542	LAMTOR5	NM_006402	41.88	45.42	56.28	58.89	77.51	86.29	62.53	58.91	59.18	50.12	46.69	43.81	51.17	50.03	54.54	49.44	53.14	44.42	35.36	34.48	late endosomal/lysosomal adaptor, MAPK and MTOR activator 5
90411	MCFD2	NM_001171506,NM_001171507,NM_001171508,NM_001171509,NM_001171510,NM_001171511,NM_139279	41.88	40.09	26.86	27.1	35.83	33.52	29.52	27.52	26.37	29.87	28.23	28.05	26.08	27.68	26.79	27.38	47.74	48.41	49.88	49.32	multiple coagulation factor deficiency 2
78999	LRFN4	NM_024036	41.85	46.73	11.89	11.39	50.97	47.24	3.96	4.68	4.32	4.2	12.08	10.38	13.19	11.77	9.13	8.88	23.35	22.23	22.94	21.77	leucine rich repeat and fibronectin type III domain containing 4
55759	WDR12	NM_018256	41.84	41.43	28.13	27.92	31.93	31.08	36.19	33.95	42.69	31.7	26.08	26.02	26.85	24.78	25.79	24.16	39.06	36.5	36.01	32.86	WD repeat domain 12
8535	CBX4	NM_003655	41.83	37.55	25.26	23.96	35.53	43.73	23.91	25.3	19.4	21.27	25.07	22.15	25.91	26.09	29.23	28.68	18.41	37.41	30	29.82	chromobox 4
9275	BCL7B	NM_001197244,NM_001301061,NM_001707	41.82	40.07	50.96	49.57	39.32	36.84	44.67	44.5	50.72	42.49	59.6	63.15	46.7	42.89	47.45	48.2	44.98	42.48	26.18	23.48	BCL tumor suppressor 7B
11180	WDR6	NM_001320546,NM_001320547,NM_018031	41.81	44.65	46.32	44.3	53.86	48.28	18.45	18.56	19.67	15.82	52.35	50.53	49.33	49.97	45.87	45.44	28.95	22.27	20.36	20.37	WD repeat domain 6
149603	RNF187	NM_001010858	41.79	34.38	49.54	45.54	34.57	51.04	33.06	36.25	34.21	52.74	38.23	37.86	43.16	38	33.89	31.7	41.05	74.76	68.67	83.43	ring finger protein 187
9603	NFE2L3	NM_004289	41.78	41.96	55.07	55.26	37.68	35.03	15.26	15.14	14.71	14.11	49.66	52.31	41.99	48.64	54.86	56.02	23.37	26.38	23.19	24.07	nuclear factor, erythroid 2 like 3
84262	PSMG3	NM_001134340,NM_032302	41.75	44.98	49.32	49.49	37.91	41.97	24.02	26.19	33.55	24.76	44.05	41.35	51.7	43.26	48.7	51.07	52.18	43.87	33.69	34.11	proteasome assembly chaperone 3
64949	MRPS26	NM_030811	41.74	45.34	30.03	28.02	54.48	58.27	30.7	31.07	46.41	34.19	25.11	21.54	24.98	25.7	29.08	30.04	33.67	32.12	27.77	25.45	mitochondrial ribosomal protein S26
84271	POLDIP3	NM_001278657,NM_032311,NM_178136	41.72	39.42	27.36	27.14	32.76	31.23	56.16	55.56	65.45	58.56	27.83	29.18	28.1	28.54	27.67	29.59	36.31	26.83	29.51	30.62	DNA polymerase delta interacting protein 3
10603	SH2B2	NM_001359228,NM_001359229,NM_001359230,NM_001359231,NM_020979	41.72	53.35	64.58	67.21	63.78	63.94	14.32	19.12	19.8	14.96	60.15	63.07	61.94	74.12	70.42	74.73	6.09	7.51	19.62	18.54	SH2B adaptor protein 2
28957	MRPS28	NM_014018	41.71	36.72	21.05	22.86	36.68	35.47	24.39	24.34	25.96	27.07	18.05	21.64	21.76	23.63	25.48	22.04	19.4	16.18	13.86	14.92	mitochondrial ribosomal protein S28
8073	PTP4A2	NM_001195100,NM_001195101,NM_080391	41.65	39.21	69.02	65.11	65.88	61.53	155.56	170.71	156.33	141.92	69.46	73.61	69.05	65.87	72.13	73.82	83.4	76.21	94.46	88.98	protein tyrosine phosphatase type IVA, member 2
3460	IFNGR2	NM_001329128,NM_005534	41.63	40.92	15.37	14.56	32.08	34.31	26.12	20.94	25.72	25.99	11.56	12.84	11.64	13.7	13.8	14.72	13.6	15.05	20.18	19.25	interferon gamma receptor 2
327	APEH	NM_001640	41.6	43.72	69.44	67.7	35.51	40.29	17.3	19.09	24.17	28.5	58.79	55.84	64.07	57.28	60.55	58.81	38.45	40.42	48.17	42.91	acylaminoacyl-peptide hydrolase
701	BUB1B	NM_001211	41.57	42.93	46.61	55.47	33.8	29.89	45.8	48.68	45.44	68.91	46.01	58.29	39.34	55.15	45.04	52.86	34.56	36.39	38.75	38.95	BUB1 mitotic checkpoint serine/threonine kinase B
617	BCS1L	NM_001079866,NM_001257342,NM_001257343,NM_001257344,NM_001318836,NM_001320717,NM_004328	41.56	46.23	28.03	27.83	34.97	37.13	28.32	31.54	38.24	27.45	27.84	28.91	28.44	27.04	32.18	32.12	35.77	28.91	27.49	26.91	BCS1 homolog, ubiquinol-cytochrome c reductase complex chaperone
10664	CTCF	NM_001191022,NM_006565	41.46	42.45	30.99	30.48	38.12	31.99	31.18	30.14	33.9	31.14	36.46	35.76	34.23	30.97	31.56	30.69	34.27	27.15	35.98	34.54	CCCTC-binding factor
54187	NANS	NM_018946	41.46	47.78	75.14	77.12	39.45	43.2	52.39	42.23	41.65	40.87	61.11	54.77	69.61	59.89	61.51	60.33	42.43	29.17	50.29	43.76	N-acetylneuraminate synthase
873	CBR1	NM_001286789,NM_001757	41.37	45.98	29.65	31.26	43.53	46.74	18.67	17.3	23.87	17.71	22.83	21.65	23.5	24.91	32.63	33.88	39.72	49.65	24.57	19.55	carbonyl reductase 1
51022	GLRX2	NM_001243399,NM_001319291,NM_016066,NM_197962	41.36	40.05	36.56	38.58	42.11	37.14	20.97	19.56	23.08	16.07	35.3	34.5	39.41	36.6	32.62	32.11	31.61	30.8	26.06	21.59	glutaredoxin 2
10983	CCNI	NM_001348132,NM_001348133,NM_001348134,NM_001348135,NM_001348136,NM_001348137,NM_001348138,NM_001348139,NM_001348140,NM_006835	41.33	39.35	82.64	79.32	58.29	58.3	104.99	113.57	84.2	124.74	90.97	83.63	84.53	82.19	69.69	68.74	69.89	78.72	61.92	66.12	cyclin I
23203	PMPCA	NM_001282944,NM_001282946,NM_015160	41.32	47.61	38.41	41.97	35.78	36.94	35.87	38.4	50.26	41.68	38.21	37.06	40.15	40.16	39.5	40.52	55.37	49.21	36.69	41.89	peptidase, mitochondrial processing alpha subunit
5621	PRNP	NM_000311,NM_001080121,NM_001080122,NM_001080123,NM_001271561,NM_183079	41.32	37.21	28.81	32.34	24.78	24.77	13.8	14.8	12.71	13.27	20.06	18.41	18.67	19.98	15.39	15.88	6.68	6.68	5.3	5.1	prion protein
7841	MOGS	NM_001146158,NM_006302	41.32	45.87	47.66	50.45	55.52	50.44	26.56	27.24	32.04	32.68	42.19	43.76	44.56	41.24	43.89	42.96	42.85	38.95	48	42.78	mannosyl-oligosaccharide glucosidase
3930	LBR	NM_002296,NM_194442	41.27	41.9	64.47	70.57	39.82	37.74	61.5	67.95	70.52	89.28	63.08	69.8	60.43	72.71	61.29	62.18	119.75	152.4	106.11	109.31	lamin B receptor
60491	NIF3L1	NM_001136039,NM_001142355,NM_001142356,NM_021824	41.27	40.74	31.35	31.63	33.13	31.62	36.24	33.74	36.51	35.93	27.2	27.52	28.55	30.08	30.4	30.08	34.35	35.85	41.89	38.78	NGG1 interacting factor 3 like 1
84134	TOMM40L	NM_001286373,NM_001286374,NM_032174	41.27	37.71	18.4	18.13	33.88	34.08	7.42	6.21	11.36	8.2	17.3	16.97	14.04	13.45	14.62	13.64	27.18	21.57	15.28	13.87	translocase of outer mitochondrial membrane 40 like
23310	NCAPD3	NM_015261	41.27	43.52	34.43	33.53	54.7	50.79	15.69	16.6	20.03	21.75	33.44	34.26	34.55	34.14	32.48	33.93	21.6	20.77	21.88	23.43	non-SMC condensin II complex subunit D3
51324	SPG21	NM_001127889,NM_001127890,NM_016630	41.22	42.35	40.48	42.3	42.6	41.12	42.7	46.01	46.42	49.5	42.11	43.29	44.74	40.21	41.86	41.11	98.34	96.14	77.77	79.16	SPG21, maspardin
5861	RAB1A	NM_004161,NM_015543	41.2	37.64	40.26	41.24	50.84	49.11	46.87	40.87	48.79	50.84	37.19	39.62	37.93	38.77	35.31	38.2	41.14	42.43	45.8	46.88	RAB1A, member RAS oncogene family
5832	ALDH18A1	NM_001017423,NM_001323412,NM_001323413,NM_001323414,NM_001323415,NM_001323416,NM_001323417,NM_001323418,NM_001323419,NM_002860	41.19	44.26	61.56	63.55	53.72	57.39	53.57	54.6	64.84	65.17	58.52	61.36	56.43	55.73	63.96	64.61	60.99	59.21	49.49	46.7	aldehyde dehydrogenase 18 family member A1
51582	AZIN1	NM_001301668,NM_015878,NM_148174	41.18	36.32	45.57	43.25	43.4	39.18	50.72	53.65	79.98	72.42	50.71	54.26	49.33	46.81	47.62	46.25	44.09	39.26	34.34	33.92	antizyme inhibitor 1
79017	GGCT	NM_001199815,NM_001199816,NM_001199817,NM_024051	41.18	39.63	89.62	89.26	51.25	49.32	48.91	45.45	50.5	58.58	81.17	82.17	78.73	74.01	86.49	88.09	115.08	118.6	69.75	79.18	gamma-glutamylcyclotransferase
9933	PUM3	NM_014878	41.12	44.12	25.34	23.69	30.55	28.68	21.23	22.28	26.94	17.58	27.08	29.2	26.87	25.04	25.37	24.74	28.18	26.97	21.05	24.18	pumilio RNA binding family member 3
9191	DEDD	NM_001039711,NM_001039712,NM_001330765,NM_032998	41.11	36.54	28.47	28.82	21.24	21.98	14.8	14.81	18.66	17.06	29.15	30.5	32.02	29.66	26.79	24.05	22.01	21.5	15.61	15.31	death effector domain containing
10397	NDRG1	NM_001135242,NM_001258432,NM_001258433,NM_006096	41.08	52.66	10.13	10.83	19.47	28.44	1.03	0.65	0.44	0.51	11.86	12.84	26	23.09	15.92	17.15	34.62	103.2	28.54	32.5	N-myc downstream regulated 1
29105	CFAP20	NM_013242	41.07	42.68	37.18	37.12	52.2	49.56	36.21	34.08	44.15	35.17	37.32	34.7	42.21	38.99	37.23	33.42	52.61	49.04	41.15	38.2	cilia and flagella associated protein 20
80349	WDR61	NM_001303247,NM_001303248,NM_025234	41.06	44.12	40.05	37.44	26.28	30.61	41.13	38.02	40.66	41.91	31.21	30.31	34.65	32.39	37.34	33.18	43.73	37.43	37.39	36.73	WD repeat domain 61
10531	PITRM1	NM_001242307,NM_001242309,NM_001347725,NM_001347726,NM_001347727,NM_001347728,NM_001347729,NM_001347730,NM_014889	41.01	44.16	38.68	36.21	38.23	37.62	11.94	11.5	15.13	16.38	39.59	39.37	42.99	34.69	37.43	35.91	49.59	45.47	39.34	43.45	pitrilysin metallopeptidase 1
2319	FLOT2	NM_001330170,NM_004475	41.01	38.14	37.92	40.44	43.72	50.52	44.16	42.64	60.2	74.47	43.69	42.94	39.85	42.81	48.61	51.62	71.65	65.82	62.42	64.01	flotillin 2
3032	HADHB	NM_000183,NM_001281512,NM_001281513	41.01	40.48	41.65	47.28	63.74	59.21	41.79	46.18	33.04	40.5	44.29	48.04	40.82	46.28	38.1	40.45	39.13	41.85	32.93	34.9	hydroxyacyl-CoA dehydrogenase trifunctional multienzyme complex subunit beta
55737	VPS35	NM_018206	41	38.44	49.77	50.1	42.99	41.4	33.91	32.85	33.72	38.55	33.26	34.15	38.85	38.24	31.07	30.91	56.04	56.31	81.81	82.4	VPS35, retromer complex component
5573	PRKAR1A	NM_001276289,NM_001276290,NM_001278433,NM_002734,NM_212471,NM_212472	40.99	37.99	56.51	50.06	63.7	61.1	84.33	89.93	86.37	106.16	49.25	48.89	48.99	53.65	44.59	46.74	50.53	47.77	56.13	55.5	protein kinase cAMP-dependent type I regulatory subunit alpha
373156	GSTK1	NM_001143679,NM_001143680,NM_001143681,NM_015917	40.97	43.79	169.51	161.56	38.74	50.44	64.39	61.89	74.48	77.25	152.89	144.07	111.19	107.59	167.11	145.42	67.87	58.62	63.1	56.74	glutathione S-transferase kappa 1
4898	NRDC	NM_001101662,NM_001242361,NM_002525	40.96	40.22	74.83	71.11	51.19	51.35	76.06	80.26	87.3	107.43	72.59	74.39	79.97	76.35	63.37	65.72	84.89	94.72	97.43	101.76	nardilysin convertase
4682	NUBP1	NM_001278506,NM_001323594,NM_001323595,NM_001323596,NM_001323597,NM_002484	40.94	36.93	26.54	23.08	22.52	19.12	62.36	53.19	69.53	49.47	16.81	16.7	19.32	19.35	25.18	25.01	25.16	17.41	31.79	28.35	nucleotide binding protein 1
58517	RBM25	NM_021239	40.93	39.99	41.7	44.19	48.82	42.79	33.81	36.42	36.18	30.17	58.14	60.69	52.78	51.1	49.66	51.09	55.08	43.99	37.2	33.94	RNA binding motif protein 25
4331	MNAT1	NM_001177963,NM_002431	40.88	38.6	23.88	24.38	25.46	29.81	23.18	17.37	8.89	10.19	21.77	20.76	24.8	24.12	28.11	27.43	17.81	18.39	15	14.49	MNAT1, CDK activating kinase assembly factor
27132	CPNE7	NM_014427,NM_153636	40.84	56.11	16.95	13.98	40.01	29.19	10.18	11.06	13.93	9.03	20.5	18.18	20.31	16.65	16.73	14.75	24.53	11.26	19.67	16.11	copine 7
54512	EXOSC4	NM_019037	40.82	48.2	34.08	34.83	26.79	25.99	42.66	36.95	59.78	27.36	21.91	24.55	31.09	25.11	31.73	32.94	60.34	40.07	54.14	53.7	exosome component 4
57418	WDR18	NM_024100	40.81	46.14	42.03	41.01	34.11	41.75	37.39	39.45	47.43	37.98	37.66	38.76	44.31	39.86	39.97	37.5	39.64	41.63	42.52	43.83	WD repeat domain 18
51181	DCXR	NM_001195218,NM_016286	40.8	45.98	70.73	69.49	52.93	57.27	44.24	56.6	53.19	62.37	58.97	57.81	78.11	69.83	74.56	72.1	62.74	43.48	87.58	81.14	dicarbonyl and L-xylulose reductase
578	BAK1	NM_001188	40.8	45.01	31.31	33.6	60.66	70	17.66	17.5	21.76	20.93	39.14	38.42	32.12	34.16	39.78	39.55	17.01	19.06	27.32	29.76	BCL2 antagonist/killer 1
57820	CCNB1IP1	NM_021178,NM_182849,NM_182852	40.73	32.69	29.47	29.17	28.89	38.76	19.28	18.68	12.46	17.52	28.57	31.06	26.3	29.57	26.86	26.16	22.86	34.96	20.38	19.96	cyclin B1 interacting protein 1
84324	SARNP	NM_033082	40.73	43.28	51.51	57.27	76.51	80.1	63.98	62.02	65.93	73.34	52.84	51.09	53.39	61.85	54.01	54.91	42.33	36.66	63.02	54.53	SAP domain containing ribonucleoprotein
8623	ASMTL	NM_001173473,NM_001173474,NM_004192	40.71	38.29	8.98	7.59	9.51	10.97	12.71	16.15	13.06	24	7.14	7.14	6.29	6.75	6.94	7.32	26.51	27.19	14.19	17.77	acetylserotonin O-methyltransferase like
9324	HMGN3	NM_001201362,NM_001201363,NM_001318884,NM_001318885,NM_001318886,NM_001318887,NM_001318888,NM_004242,NM_138730	40.7	39.49	65.09	65.54	93.71	91.11	144.59	156.72	120.45	114.86	55	59.55	60.89	70.61	64.34	66.02	46.24	40.51	19.69	16.38	high mobility group nucleosomal binding domain 3
10195	ALG3	NM_001006941,NM_005787	40.68	46.31	110.45	102.62	95.25	93.14	47.01	51.4	54.3	35.19	124.26	124.94	157.69	123.24	138.22	134.27	80.22	75.35	122.64	107.18	ALG3, alpha-1,3- mannosyltransferase
339123	JMJD8	NM_001005920,NM_001323918,NM_001323919,NM_001323920,NM_001323922	40.67	44.79	56.36	57.71	47.26	41.98	27.17	24.87	36.25	26.34	51.63	48.6	63.31	55.57	58.77	56.61	13.75	11.18	87.03	73.01	jumonji domain containing 8
4149	MAX	NM_001271068,NM_001271069,NM_001320415,NM_002382,NM_145112,NM_145113,NM_145114,NM_197957	40.66	44.07	29.93	29.33	35.59	33.79	49.01	52.83	27.18	20.62	29.26	31.24	33.61	29.04	31.09	29.09	44.03	36.18	24.13	25.72	MYC associated factor X
1666	DECR1	NM_001330575,NM_001359	40.66	35.84	56.26	55.48	21.57	28.47	28.12	35.53	23.08	35.69	55.97	57.95	40.89	49.13	55.92	53.57	25.88	31.63	21.32	24.93	2,4-dienoyl-CoA reductase 1
87	ACTN1	NM_001102,NM_001130004,NM_001130005	40.65	40.48	47.16	51.34	13.74	12.51	14.63	14.37	9.45	7.22	51.16	53.91	51.65	51.46	40.43	45.87	19.52	19.7	6.08	6.78	actinin alpha 1
7264	TSTA3	NM_001317783,NM_003313	40.62	45.79	53.29	48.27	30.64	29.73	36.9	39.77	39.63	32.27	38.26	33.69	48.79	46.92	43.76	43.31	124.63	70.02	81.77	76.83	tissue specific transplantation antigen P35B
7617	ZNF66	NM_001355197	40.55	37.19	28.69	29.49	39.67	42.75	31.66	31.72	25.47	32.33	36.41	38.16	33.89	38.43	33.7	36.51	49.48	39.05	34.7	45.54	zinc finger protein 66
3398	ID2	NM_002166	40.55	35.26	71.41	68.35	16.16	15.62	31.57	29.77	21.34	19.77	59.01	50.53	50.14	60.93	45.73	46.61	59.89	80.75	62.94	66.98	inhibitor of DNA binding 2
37	ACADVL	NM_000018,NM_001033859,NM_001270447,NM_001270448	40.52	40.36	54.33	49.73	71.47	72.14	22.42	24.2	28.45	34.22	51.91	47.93	52.15	48.77	50.16	45.62	84.57	86.45	128.42	142.25	acyl-CoA dehydrogenase very long chain
9685	CLINT1	NM_001195555,NM_001195556,NM_014666	40.51	41.35	102	98.26	33.4	32.06	59.34	60.55	56.37	52.03	100.75	100.17	112.86	104.77	87	85.94	43.09	38.82	25.12	26.57	clathrin interactor 1
23646	PLD3	NM_001031696,NM_001291311,NM_012268	40.47	38.49	55.91	54.15	56.93	70.34	34.29	43.42	39.91	61.83	50.31	44.98	49.55	47.94	57.21	54.6	24.95	25.48	75.45	67.79	phospholipase D family member 3
28998	MRPL13	NM_014078	40.46	42.41	65.93	57.58	45.21	51.48	51.89	45.98	77.35	70	50.71	52.08	57.7	60.86	64.69	61.95	48.15	54.24	61.27	64.91	mitochondrial ribosomal protein L13
6482	ST3GAL1	NM_003033,NM_173344	40.43	40.96	22.32	20.37	17.62	17.53	7.72	9.01	10.22	15.25	23.44	25.75	16.43	16.96	27.13	27	18.71	22.17	21.72	23.26	ST3 beta-galactoside alpha-2,3-sialyltransferase 1
116541	MRPL54	NM_172251	40.43	39.98	65.28	64.76	38.22	43.31	34.26	26.84	34.65	24.87	40.99	38.72	53.75	45.03	56.2	50.47	53.13	39.91	38.64	31.45	mitochondrial ribosomal protein L54
5984	RFC4	NM_002916,NM_181573	40.41	37.39	39.91	43.29	59.19	57.42	54.68	55.05	58.16	69.11	41.88	39.97	42.93	40.11	45.68	52.34	73.03	71.32	52.54	50.78	replication factor C subunit 4
10755	GIPC1	NM_005716,NM_202468,NM_202469,NM_202470,NM_202494	40.39	41.44	60.94	61.69	37.5	43.61	27.59	28.08	28.69	29.38	52.15	50.79	61.56	57.52	54.1	55.3	26.89	29.95	22.37	19.4	GIPC PDZ domain containing family member 1
9380	GRHPR	NM_012203	40.39	40.35	48.09	48.61	17.88	22.8	111.72	114.96	185.44	142.72	37.09	34.82	40.81	39.8	47.04	42.89	52.68	47.54	28.49	29.84	glyoxylate and hydroxypyruvate reductase
6597	SMARCA4	NM_001128844,NM_001128845,NM_001128846,NM_001128847,NM_001128848,NM_001128849,NM_003072	40.37	44.87	72.15	77.78	58.95	57.09	84.98	99.07	91.51	100.43	96.1	97.67	85.23	76.7	74.09	81.06	68.06	70.77	49.63	52.94	SWI/SNF related, matrix associated, actin dependent regulator of chromatin, subfamily a, member 4
8803	SUCLA2	NM_003850	40.34	35.82	27.58	26.83	30.42	33.82	24.33	24.97	24.26	28.66	25.61	26.03	23.54	26.31	27.3	27.31	18.8	20.28	15.84	18.21	succinate-CoA ligase ADP-forming beta subunit
81926	ABHD17A	NM_001130111,NM_031213	40.33	44.21	51.38	48.64	32.58	35.68	34.07	45.02	46.99	53.87	52.56	47.89	49.83	50.56	51.14	52.15	24.59	26.16	26.52	25.27	abhydrolase domain containing 17A
55159	RFWD3	NM_018124	40.32	39.96	22.98	23.83	37.94	33.49	35.21	34.95	41.49	42.39	22.01	21.76	20.93	22.42	23.01	23.62	47.1	40.98	37.27	37.88	ring finger and WD repeat domain 3
9526	MPDU1	NM_001330073,NM_004870	40.31	40.21	32.26	30.23	73.93	55.23	23.74	20.06	30.93	17.29	25.03	24.4	34.11	28.15	29.57	27.69	36.63	21.43	39.22	26.88	mannose-P-dolichol utilization defect 1
101059953	NPIPA8	NM_001282511,NM_001349948,NM_001349949	40.3	34.43	24.66	23.7	26.01	34.54	21.18	31.64	17.51	27.25	28.15	31.76	35.82	24.25	24.29	25.95	30.56	40.86	19.7	28.89	nuclear pore complex interacting protein family member A8
284184	NDUFAF8	NM_001086521,NM_001353402,NM_001353403	40.27	46.56	49.92	49.63	50.92	61.3	33.36	41.12	51.02	45.72	36.93	40	43.37	43.25	54.63	45.9	122.44	83.72	88.24	79.03	NADH:ubiquinone oxidoreductase complex assembly factor 8
5481	PPID	NM_005038	40.27	42.65	38.14	40.76	50.1	47.1	50.25	44.46	69.87	58.72	34.04	37.7	39.95	35.56	40.69	41.24	46.76	49.43	54.09	43.73	peptidylprolyl isomerase D
5439	POLR2J	NM_006234	40.22	39.36	117.93	118.84	84.96	76.74	74.56	62.72	96.32	78.14	101.74	98.74	114.25	111.23	120.66	116.85	123.95	104.61	84.82	77.95	RNA polymerase II subunit J
51441	YTHDF2	NM_001172828,NM_001173128,NM_016258	40.22	41.03	41.95	41.7	39.44	34.1	44.54	42.27	49.07	35.37	43.21	45.99	45.13	41.06	39.99	40.33	56.41	41.59	44.05	41.22	YTH N6-methyladenosine RNA binding protein 2
84885	ZDHHC12	NM_001318015,NM_001318016,NM_001318020,NM_001318023,NM_032799	40.21	39.17	55.5	49.57	34.76	39.59	35.39	38.96	44.95	43.96	44.51	40.98	47.31	43.53	49.62	49.68	35.88	32.08	52.21	50.57	zinc finger DHHC-type containing 12
4116	MAGOH	NM_002370	40.2	38.74	56.89	61.23	47.05	45.76	88.68	75.55	84.35	61.59	50.47	54.37	52.25	54.59	67.57	59.98	69.97	65.89	66.54	63.88	mago homolog, exon junction complex core component
51727	CMPK1	NM_001136140,NM_016308	40.17	35.83	56.07	57.18	59.95	52.05	71.21	65.44	68.18	68.45	48.24	49.45	49.44	48.29	57.08	54.15	71.49	71.58	86.37	82.62	cytidine/uridine monophosphate kinase 1
79005	SCNM1	NM_001204856,NM_024041	40.17	42.18	34.55	32.8	45.04	42.13	25.48	23.72	27.36	21.8	36.77	39	36.76	30.92	34.78	34.53	32.2	26.03	27.39	19.6	sodium channel modifier 1
9295	SRSF11	NM_001190987,NM_001350605,NM_001350606,NM_001350607,NM_001350608,NM_001350609,NM_001350610,NM_001350611,NM_001350612,NM_001350613,NM_001350614,NM_001350615,NM_001350616,NM_004768	40.16	39.8	48.63	49.97	49.88	48.06	77.53	73.6	71.35	78.04	53.64	59.11	49.8	56.41	52.76	57.96	45.83	44.77	46.81	51.07	serine and arginine rich splicing factor 11
6009	RHEB	NM_005614	40.15	34.98	73.63	66.28	50.09	45.23	25.88	22.02	27.75	31.63	37.43	34.33	45.83	42.72	54.09	52.61	60.86	60.11	90.64	90.31	Ras homolog, mTORC1 binding
4267	CD99	NM_001122898,NM_001321367,NM_001321368,NM_001321369,NM_001321370,NM_002414	40.13	40.33	34.23	43.14	18.26	20.75	29.39	27.19	31.55	41.89	36.23	34.82	37.51	41.75	27.1	23.13	171.54	185.4	74.76	75.56	CD99 molecule (Xg blood group)
64968	MRPS6	NM_032476	40.06	44.11	28.95	29.13	60.52	51.2	39.45	38.17	47.95	42.85	29.43	25.76	34.09	25.49	28.7	24.41	20.47	15.77	41.53	33.52	mitochondrial ribosomal protein S6
5394	EXOSC10	NM_001001998,NM_002685	40.05	38.27	53.25	50.6	39.21	39.49	47.81	48.01	53.03	45.7	51.64	49.41	55.62	53.95	48.46	50.36	44.11	37.95	45.08	41.09	exosome component 10
51119	SBDS	NM_016038	40.03	41.46	70.67	68.13	60.3	57.52	56.5	60.6	67.72	55.45	78.34	74.2	74.76	67.69	73.12	71.05	52.51	55.23	52.19	48.23	SBDS, ribosome maturation factor
6817	SULT1A1	NM_001055,NM_177529,NM_177530,NM_177534,NM_177536	40.03	33.36	0.97	1.52	12.5	16.76	0.88	0.97	1.28	1.92	0.79	1.07	0.87	1.22	1.28	1.1	3.24	3.53	10.1	12.09	sulfotransferase family 1A member 1
51631	LUC7L2	NM_001244585,NM_001270643,NM_016019	40.02	38.61	69.44	69.84	67.56	56.64	45.08	44.11	54.13	49.18	69.16	74.08	58.14	60.1	70.97	73.23	55.16	43	52.17	51.5	LUC7 like 2, pre-mRNA splicing factor
51287	COA4	NM_016565	40.01	42.39	86.55	82.44	59.51	60.96	88.73	77.91	102.36	80.9	64.94	63.05	80.69	63.6	79.73	71.3	109.76	91.91	138.88	121.64	cytochrome c oxidase assembly factor 4 homolog
25996	REXO2	NM_015523	39.99	40.79	72.73	69.3	98.36	98.25	30.15	32.15	43.36	34.63	59.84	63.99	64.74	69.68	69.84	69.06	85.64	72.7	87.41	82.73	RNA exonuclease 2
5500	PPP1CB	NM_002709,NM_206876	39.98	33.37	36.54	34.78	44.05	43.36	43.72	41.94	33.36	38.49	37.44	38.74	30.37	31.57	33.14	33.18	35.22	37.08	29.5	32.22	protein phosphatase 1 catalytic subunit beta
831	CAST	NM_001042440,NM_001042441,NM_001042442,NM_001042443,NM_001042444,NM_001042445,NM_001042446,NM_001190442,NM_001284212,NM_001284213,NM_001330626,NM_001330627,NM_001330628,NM_001330629,NM_001330630,NM_001330631,NM_001330632,NM_001330633,NM_001330634,NM_001750,NM_173060	39.98	38.93	80.22	78.36	24.93	25.98	27.88	25.52	26.18	28.56	87.06	87.6	88.79	91.72	78.45	77.85	27.2	30.94	38.33	35.11	calpastatin
23421	ITGB3BP	NM_001206739,NM_001347145,NM_001347147,NM_001347148,NM_014288	39.97	37.51	57.22	53.04	37.36	37.13	45.88	41.73	40.38	60.54	45.58	43.49	50.64	50.88	55.61	60.42	43.12	53.4	85.72	84.27	integrin subunit beta 3 binding protein
27436	EML4	NM_001145076,NM_019063	39.94	41.96	29.78	30.41	34.21	32.09	25.15	27.58	25.99	30.14	30.92	33.91	28.74	32.81	25.27	26.58	23.27	25.47	15.68	18.11	echinoderm microtubule associated protein like 4
207	AKT1	NM_001014431,NM_001014432,NM_005163	39.93	42.52	18.34	16.13	23.12	24.95	81.59	88.93	94.77	100.23	19.56	18.78	21.24	19.84	19.05	20.68	85.03	72.49	24.97	23.96	AKT serine/threonine kinase 1
5566	PRKACA	NM_001304349,NM_002730,NM_207518	39.88	39.51	88.55	76.22	38.81	43.87	54.44	54.17	53.74	63.82	109.09	94.43	94.38	79.37	84.91	81.44	65.86	56.57	42.99	51.24	protein kinase cAMP-activated catalytic subunit alpha
10469	TIMM44	NM_006351	39.87	44.32	55.45	59.34	48.24	53.85	39.97	40.86	44.88	31.42	58.15	62.81	60.81	60.25	65.21	67.07	35.01	47.95	34.62	33.3	translocase of inner mitochondrial membrane 44
55629	PNRC2	NM_017761	39.8	36.01	67.68	69.82	61.57	65.57	81.24	80.38	78.32	101.25	65.68	69.63	58.42	68.94	69.03	73.57	75.63	67.39	97.52	98.38	proline rich nuclear receptor coactivator 2
116228	COX20	NM_001312871,NM_001312872,NM_001312873,NM_001312874,NM_198076	39.79	38.9	59.69	56.32	28.45	26.31	35.4	32.69	29.19	33.15	64.51	65.3	58.57	58.85	54.28	50.07	58.02	51.29	45.95	43.89	COX20, cytochrome c oxidase assembly factor
220869	CBWD5	NM_001024916,NM_001286835,NM_001286836,NM_001330668	39.77	47.38	67.2	80.79	65.14	67.95	42.18	36.79	52.28	44.16	75.36	84.93	71.84	85.13	81.19	79.52	78.86	75.6	105.97	99.62	COBW domain containing 5
7422	VEGFA	NM_001025366,NM_001025367,NM_001025368,NM_001025369,NM_001025370,NM_001033756,NM_001171622,NM_001171623,NM_001171624,NM_001171625,NM_001171626,NM_001171627,NM_001171628,NM_001171629,NM_001171630,NM_001204384,NM_001204385,NM_001287044,NM_001317010,NM_003376	39.77	40.31	50.45	49.07	32.59	35.66	28.42	23.64	12.05	22.09	52.83	56.58	47.82	51.17	51.16	52.81	40.34	67.46	49.24	46.34	vascular endothelial growth factor A
51503	CWC15	NM_016403	39.76	36.12	25.95	26.12	36.5	33.56	40.14	39.96	44.57	33.56	24.57	22.49	24.48	23	26.32	25.62	16.61	12.94	22.92	20.26	CWC15 spliceosome associated protein homolog
10857	PGRMC1	NM_001282621,NM_006667	39.75	39.24	22.81	22.62	61.43	57.67	89.6	85.21	103.01	112.72	16.03	16.14	21.23	19.43	37.68	40.41	51.78	52.65	29.26	28.73	progesterone receptor membrane component 1
23042	PDXDC1	NM_001285444,NM_001285445,NM_001285447,NM_001285448,NM_001285449,NM_001285450,NM_001324019,NM_001324020,NM_001324021,NM_015027	39.72	42.62	36.69	38.9	35.73	43.84	30.64	32	34.71	37.37	38.55	37.64	38.16	40.96	42.79	44.07	38.46	39.89	39.41	43.45	pyridoxal dependent decarboxylase domain containing 1
23277	CLUH	NM_015229	39.71	51.07	27.66	27.44	73.08	64.7	25.51	28.44	32.29	19.95	36.78	35.65	33.81	29.15	28.34	29.89	41.56	36.59	32.06	32.13	clustered mitochondria homolog
27347	STK39	NM_013233	39.7	34.49	19.19	17.14	25.27	23.8	0.17	0.23	0.02	0.13	18.23	17.75	18.46	16.16	19.1	18.57	21.77	22.06	6.66	6.29	serine/threonine kinase 39
6599	SMARCC1	NM_003074	39.67	41.46	45.61	48.38	62.09	60.53	35.05	38.33	32.7	32.61	45.86	51.62	46.18	46.86	42.28	45.84	54.34	52.75	43.59	43.8	SWI/SNF related, matrix associated, actin dependent regulator of chromatin subfamily c member 1
23117	NPIPB3	NM_130464	39.66	53.99	38.96	38.12	41.84	39.86	80.92	108.61	77.1	92.8	56.92	60.93	57.23	45.78	43.6	46.88	44.61	50.23	45.35	52.37	nuclear pore complex interacting protein family member B3
54534	MRPL50	NM_019051	39.65	38.68	37.74	38.06	32.61	30.03	32.99	30.85	34.67	34.86	29.84	29.65	28.18	31.88	35.07	35.99	56.4	41.49	42.01	38.39	mitochondrial ribosomal protein L50
10426	TUBGCP3	NM_001286277,NM_001286278,NM_001286279,NM_006322	39.64	40	18.36	16.61	32.79	32.19	16.06	16.78	17.77	20.29	16.81	18.81	20.31	18	17.84	17.5	14.66	14.17	20	23.54	tubulin gamma complex associated protein 3
54880	BCOR	NM_001123383,NM_001123384,NM_001123385,NM_017745	39.5	40.72	12.99	12.2	18.87	14.38	9.73	10.47	8.13	4.78	17.32	14.53	5.48	4.94	14.35	13.51	22.3	24.17	20.42	22.18	BCL6 corepressor
25870	SUMF2	NM_001042469,NM_001042470,NM_001130069,NM_001146333,NM_015411	39.49	37.23	103.06	100.08	71.04	88.79	43.01	49.97	42.48	68.72	88.02	90.82	88.59	89.84	93.21	85.42	145.88	146.96	114.88	112.77	sulfatase modifying factor 2
5534	PPP3R1	NM_000945	39.45	36.9	25.67	26.06	47.43	48.02	29.45	29.86	31.64	29.28	28.46	29.28	30.01	28.78	27.43	28.93	36.12	38.41	43.36	46.43	protein phosphatase 3 regulatory subunit B, alpha
10200	MPHOSPH6	NM_005792	39.38	37.77	21.44	20.03	45.53	39.57	19.38	21.66	23.01	17.73	21.64	23.86	23.05	19.47	23.68	25.52	26.09	16.77	18.53	15.03	M-phase phosphoprotein 6
50615	IL21R	NM_021798,NM_181078,NM_181079	39.35	34.14	17.79	17.66	11.98	15.75	48.24	52.64	49.74	47.53	10.77	9.81	15.64	14.8	12.39	10.88	2.83	13.85	23.85	25.06	interleukin 21 receptor
29920	PYCR2	NM_001271681,NM_013328	39.34	40.11	157.4	142.27	42.56	45.28	77.83	72.28	85.88	81.7	135.51	121.17	150.92	151.07	136.84	121.97	138.67	148.03	110.87	117.3	pyrroline-5-carboxylate reductase 2
8882	ZPR1	NM_001317086,NM_003904	39.31	40.65	42.74	38.37	57.13	56.4	91.24	88	102.22	81.57	39.19	36.35	41.94	34.8	41.29	42.71	40.15	36.31	48.48	44.81	ZPR1 zinc finger
23214	XPO6	NM_001270940,NM_015171	39.31	42.12	37.58	41.08	42.16	40.81	49.6	49.31	55.56	50.86	39.56	44.98	39.89	36.79	37.06	41.24	53.58	52.13	53.39	53.38	exportin 6
23326	USP22	NM_015276	39.29	38.41	50.29	52.31	55.11	58.72	22.35	25.35	26.55	30.14	57.53	60.61	58.18	57.95	50.12	54.42	34.48	32.56	24.11	27.28	ubiquitin specific peptidase 22
55839	CENPN	NM_001100624,NM_001100625,NM_001270473,NM_001270474,NM_018455	39.26	39.02	24.44	24.35	30.67	29.66	18.98	20.16	20.37	23.07	22.05	22.18	22.21	24.36	25.44	23.43	15.04	11.43	15.27	15.74	centromere protein N
3705	ITPK1	NM_001142593,NM_001142594,NM_014216	39.25	43.45	16.45	17.07	38.5	41.07	21.37	21.49	28.06	22.69	14.51	15.85	15.09	14.83	15.8	16.75	69.65	63.59	17.6	15.13	inositol-tetrakisphosphate 1-kinase
4925	NUCB2	NM_001330227,NM_001352661,NM_001352662,NM_001352663,NM_001352664,NM_001352665,NM_001352666,NM_001352667,NM_001352668,NM_001352669,NM_001352670,NM_001352671,NM_001352672,NM_005013	39.25	36.91	30.73	24.46	27.29	26.14	19.28	16.66	13.4	18.2	34.95	29.48	30.69	30.1	30.86	26.64	14.55	10.43	27.37	28.47	nucleobindin 2
64756	ATPAF1	NM_001042546,NM_001243728,NM_001256418,NM_022745	39.25	35.01	15.83	15.06	41.07	42.59	30.5	28.64	35.86	34.52	12.99	13.5	12.31	14.95	15.58	15.76	50.67	43.63	47.52	48.95	ATP synthase mitochondrial F1 complex assembly factor 1
81608	FIP1L1	NM_001134937,NM_001134938,NM_030917	39.23	39.81	31.67	32.81	40.05	37.03	49.72	49.04	54.14	49.37	30.47	32.43	28.5	29.91	33.05	32.13	31.86	29.69	29.91	25.78	factor interacting with PAPOLA and CPSF1
23479	ISCU	NM_001301140,NM_001301141,NM_001320042,NM_014301,NM_213595	39.21	33.81	61.99	64.57	46.85	44.35	48.37	44.78	61.1	43.88	65.74	64.05	56.48	57.75	64.22	60.04	43.39	44.47	43.98	47.44	iron-sulfur cluster assembly enzyme
25926	NOL11	NM_001303272,NM_015462	39.2	40.82	53.91	55.24	86.63	76.01	56.49	55.31	78.77	46.03	49.64	54.38	51.59	49.99	52.69	52.4	71.08	56.36	53.17	48.36	nucleolar protein 11
56647	BCCIP	NM_016567,NM_078468,NM_078469	39.17	39.71	118.91	107.99	58.11	59.76	50.82	46.4	67.06	50.61	110.48	106.45	123.41	104.18	123.25	114.07	64.56	47.85	42.36	43.73	BRCA2 and CDKN1A interacting protein
2783	GNB2	NM_005273	39.17	45.4	78.83	86.48	61.7	64.88	63.37	66.66	74.9	68.87	92.74	84.12	97.39	89.48	81.47	81.87	70.89	74.64	53.34	56.36	G protein subunit beta 2
767558	LUZP6	NM_001128619	39.16	39.01	63.63	60.8	61.61	53.97	34.24	32.88	55.5	63.55	65.63	63.02	47.25	50.05	59.35	68.09	42.28	58.01	50.66	64.77	leucine zipper protein 6
10096	ACTR3	NM_001277140,NM_005721	39.14	35.29	38.36	39.35	45.58	46.69	125.03	124.54	102.74	96.39	35.58	38.07	35.44	40.68	38.72	39.23	63.04	76.66	48.67	52.32	ARP3 actin related protein 3 homolog
1104	RCC1	NM_001048194,NM_001048195,NM_001048199,NM_001269	39.14	45.94	65.75	71.21	74.72	70.41	88.68	79.73	113.6	92.17	58.96	62.03	56.14	59.79	55.07	63.38	94.8	90.59	101.45	82.34	regulator of chromosome condensation 1
369	ARAF	NM_001256196,NM_001256197,NM_001654	39.13	40.1	39.53	37.68	37.9	38.7	35.33	35.46	36.12	32.91	39.44	39.43	42.3	35.66	39.58	39.06	43.77	37.57	41.84	42.22	A-Raf proto-oncogene, serine/threonine kinase
10951	CBX1	NM_001127228,NM_006807	39.11	40.25	34.84	34.39	33.75	31.1	34.6	37.3	41.66	45.78	35.69	39.93	37.64	35.66	34.77	32.75	41.85	37.9	24.46	26.46	chromobox 1
221092	HNRNPUL2	NM_001079559	39.1	38.36	39	40.46	44.52	43.19	30.6	32.96	31.82	34.46	43.77	44.22	41.43	44.78	42.67	44.83	29.05	30.64	65.08	62.36	heterogeneous nuclear ribonucleoprotein U like 2
25798	BRI3	NM_001159491,NM_015379	39.09	34.61	34.81	31.23	31.95	39.68	17.25	17.91	20.32	19.86	34.3	36.27	45.93	39.41	35.47	35.82	40.9	40.6	28.3	38.39	brain protein I3
57539	WDR35	NM_001006657,NM_020779	39.09	39.74	1.56	1.67	114.04	114.28	9.52	9.54	8.74	7.24	2.03	2.12	1.39	1.6	2.07	2.31	2.17	2.4	2.09	1.64	WD repeat domain 35
51290	ERGIC2	NM_016570	39.09	38.19	54.87	53.47	51.92	46.45	48.21	43.69	44.16	47.7	44.84	44.55	46.13	47.24	51.76	48.93	40.06	38.07	30.41	31.41	ERGIC and golgi 2
51603	METTL13	NM_001007239,NM_014955,NM_015935	39.07	38.78	20.54	19.44	37.2	34.96	18.8	17.55	27.09	16.68	17.97	19.83	20.95	18.73	19.69	18.53	25.85	22.42	25.36	24.93	methyltransferase like 13
64708	COPS7B	NM_001282949,NM_001282950,NM_001282951,NM_001282952,NM_001308381,NM_022730	39.06	38.86	28.77	28.8	32.32	32.51	18.91	20.38	27.02	26.05	26.35	28.73	26.54	29.08	30.1	30.45	27.69	26.2	18.49	18.89	COP9 signalosome subunit 7B
150684	COMMD1	NM_001321781,NM_001321782,NM_152516	39.05	37	49.59	45.32	32.53	28.28	35.26	29.93	30.26	27.57	48.39	38.97	52.35	44.43	56.47	49.88	29.82	18.38	32.64	33.47	copper metabolism domain containing 1
7064	THOP1	NM_003249	39.04	45.51	58.26	57.35	48.74	47.41	48.44	50.86	63.93	44.85	54.47	52.26	58.58	54.45	56.79	58.22	57.23	55.56	46.22	39.61	thimet oligopeptidase 1
5213	PFKM	NM_000289,NM_001166686,NM_001166687,NM_001166688,NM_001354735,NM_001354736,NM_001354737,NM_001354738,NM_001354739,NM_001354740,NM_001354741,NM_001354742,NM_001354743,NM_001354744,NM_001354745,NM_001354746,NM_001354747,NM_001354748	39.02	40.49	55	55.08	80.14	88.66	36.34	34.69	43.02	41.98	62.81	59.12	52.06	47.07	52.73	52.79	48.14	50.1	61.18	58.19	phosphofructokinase, muscle
4839	NOP2	NM_001033714,NM_001258308,NM_001258309,NM_001258310,NM_006170	39.01	42.52	63.98	58.82	68.96	54.66	64.64	62.13	95.46	49.27	95.87	91.55	62.45	51.27	64.46	61.59	44.69	28.01	41.63	33.5	NOP2 nucleolar protein
4436	MSH2	NM_000251,NM_001258281	39	39.04	28.63	27.04	43.59	39.26	46.45	42.1	48.28	42.93	25.05	26.13	26.29	26.17	26.62	23.94	75.15	61.26	40.62	40.41	mutS homolog 2
4751	NEK2	NM_001204182,NM_001204183,NM_002497	39	37.9	23.02	25.33	22.05	21.96	23.86	26.55	24.42	37.5	22.16	23.61	19.93	26.59	20.38	22.05	21.3	28.78	32.48	29.78	NIMA related kinase 2
51571	FAM49B	NM_001256763,NM_001330612,NM_001353242,NM_001353243,NM_001353244,NM_001353245,NM_001353246,NM_001353247,NM_001353248,NM_001353249,NM_001353250,NM_001353251,NM_001353252,NM_001353253,NM_001353254,NM_001353255,NM_001353256,NM_001353257,NM_001353258,NM_001353259,NM_001353260,NM_001353261,NM_001353262,NM_001353263,NM_001353264,NM_001353265,NM_001353266,NM_001353267,NM_001353268,NM_001353269,NM_001353…	38.94	34.36	41.88	40.76	23.95	23.73	36.71	40.26	54.71	52.61	41.37	39.33	42.99	37.17	41.83	40.2	55.74	57.7	70.62	76.51	family with sequence similarity 49 member B
10628	TXNIP	NM_001313972,NM_006472	38.91	39.14	14.47	14.01	46.13	79.13	12.8	10.05	5.28	5.17	17.52	17.21	11.37	13.34	15.82	14.41	95.21	141.5	76.16	68.29	thioredoxin interacting protein
26517	TIMM13	NM_012458	38.9	44.12	72.15	75.13	49.28	49.06	32.27	28.27	49.75	32.17	59.94	56.15	61.51	63.78	66.26	70.02	39.58	33.79	45.38	40.33	translocase of inner mitochondrial membrane 13
9984	THOC1	NM_005131	38.89	34.5	22.85	20.04	28.43	22.72	22.23	23.54	26.94	20.15	21.75	21.07	21.98	20.4	20.46	19.3	26.63	24.28	25.95	26.95	THO complex 1
81631	MAP1LC3B	NM_022818	38.87	29.53	18.39	18.69	45.37	48.88	18.12	16.02	15.98	20.82	20.6	19.34	20.79	21.67	23.07	23.39	22.9	31.32	17.18	17.82	microtubule associated protein 1 light chain 3 beta
5734	PTGER4	NM_000958	38.85	29.94	0.06	0.08	0.09	0.06	5.32	3.65	4.3	1.55	0.12	0.03	0.08	0.02	0.18	0.25	0.21	0.4	6.21	6.21	prostaglandin E receptor 4
92610	TIFA	NM_052864	38.83	34.99	15.41	16.08	25.88	32.82	35.07	36.97	29.22	42.17	11.25	11.04	10.78	13.91	16.26	16.78	8.41	14.54	11.95	12.27	TRAF interacting protein with forkhead associated domain
10153	CEBPZ	NM_005760	38.75	39.14	31.11	28.69	46.39	37.24	37.65	40.31	41.28	28.57	31.33	31.62	31.38	28.03	30.71	30.08	47.75	36.47	43.44	40.36	CCAAT/enhancer binding protein zeta
23466	CBX6	NM_001303494,NM_014292	38.73	40.62	20.2	21.14	43.22	33.06	31	32.09	38.01	29.17	19.78	20.58	24.83	23.97	21.56	23.04	29.26	29.37	25.22	25.11	chromobox 6
27430	MAT2B	NM_013283,NM_182796	38.71	35.4	46.8	46.89	33.01	38.13	74.91	70.49	40.35	50.42	39.83	41.88	37.34	42.89	45.07	45.07	41.98	50.47	32.15	32.13	methionine adenosyltransferase 2B
6829	SUPT5H	NM_001111020,NM_001130824,NM_001130825,NM_001319990,NM_001319991,NM_003169	38.68	42.98	40.63	44.84	59.72	58.85	53.63	58.62	65.97	49.08	47.55	50.48	47.99	45.33	44.21	47.66	39.57	33.7	33.04	31.45	SPT5 homolog, DSIF elongation factor subunit
3162	HMOX1	NM_002133	38.68	8.96	5.15	5.7	5.16	4.75	20.52	21.46	37.58	34.81	3.6	5.85	10.65	6.04	8.77	7.01	23.73	55.73	8.82	8.94	heme oxygenase 1
10498	CARM1	NM_199141	38.66	44.15	70.82	80.48	54.07	57.95	87.94	98.24	93.64	93.16	68.07	77.58	79.59	79.29	73.82	81.73	65.21	75.45	55.92	55.13	coactivator associated arginine methyltransferase 1
10291	SF3A1	NM_005877	38.65	41.64	40.34	37.81	42.28	36.29	60.51	58.24	72.59	53.69	42.1	41.47	48.92	36.05	36.17	36.57	61.56	49.51	66.87	62.76	splicing factor 3a subunit 1
10735	STAG2	NM_001042749,NM_001042750,NM_001042751,NM_001282418,NM_006603	38.65	35.92	25.55	26.1	36.49	37.14	33.76	34.56	31.14	38.4	27.26	28.65	25.94	27.62	49.34	52.48	50.12	59.45	43.73	49.44	stromal antigen 2
5515	PPP2CA	NM_001355019,NM_002715	38.63	38.11	79.72	81.24	35.1	33.58	79.95	76.75	93.04	76.91	81.68	85.59	84.25	80.7	85.44	89.47	80.04	77.48	39.25	40.69	protein phosphatase 2 catalytic subunit alpha
5147	PDE6D	NM_001291018,NM_002601	38.62	32.28	31.73	31.59	18.47	25.08	49.55	52.37	43.05	60.95	25.14	28.6	22.75	27.21	32.47	34.26	24.62	24.47	23.7	22.7	phosphodiesterase 6D
1316	KLF6	NM_001160124,NM_001160125,NM_001300	38.62	31.51	30.41	35.5	11.39	12.39	11.97	10.33	7.91	10.53	35.48	37.86	26.53	38.06	31.54	36.76	19.66	40.95	15.83	16.51	Kruppel like factor 6
22809	ATF5	NM_001193646,NM_001290746,NM_012068	38.6	30.99	22.54	26.1	22.92	17.04	15.68	12.29	9.44	4.43	17.95	24.56	22.22	22.68	19.19	22.9	21.03	7.41	14.04	9.07	activating transcription factor 5
4102	MAGEA3	NM_005362	38.57	36.23	115.1	112.37	29.24	29.2	104.04	102.73	124.79	88.05	94.96	86.4	103.07	102.24	72.72	72.93	0	0.1	0.54	1.08	MAGE family member A3
26017	FAM32A	NM_014077	38.54	37.68	50.59	47.68	52.82	51.83	39.41	36.03	48.59	41.99	44.94	41.01	48.61	47.23	56.4	55.44	49.14	41.98	53.62	47.6	family with sequence similarity 32 member A
54931	TRMT10C	NM_017819	38.49	38.82	22.87	23.78	48.1	41.94	11.11	11.88	12.3	9.57	19.65	23.48	22.86	23.38	23.42	23.5	21.02	18.35	19.86	18.44	tRNA methyltransferase 10C, mitochondrial RNase P subunit
2647	BLOC1S1	NM_001487	38.48	37.24	43.04	55.35	43.06	54.12	27.88	27.23	31.52	37.63	42.55	39.38	40.55	44.63	46.26	51.51	29.39	29.12	43.83	43.3	biogenesis of lysosomal organelles complex 1 subunit 1
5150	PDE7A	NM_001242318,NM_002603	38.48	33.41	15.72	14.54	19.05	19.91	8.92	9.86	10.73	13.58	14.71	13.69	10.55	12.15	19.68	19.98	3.99	5.07	4.31	4.61	phosphodiesterase 7A
9403	SELENOF	NM_004261,NM_203341	38.48	35.54	74.53	75.8	73.01	79.19	76.17	70.08	75.01	88.79	61.01	63.95	71.6	75.46	70.37	73.9	66.87	67.44	83.93	84.44	selenoprotein F
80218	NAA50	NM_001308445,NM_025146	38.43	39.61	35.79	35.7	61.88	50.99	9.81	10.34	13.38	10.52	36.1	37.01	37.54	34.71	38.94	39.26	36.92	29.98	31.25	31.57	N(alpha)-acetyltransferase 50, NatE catalytic subunit
79581	SLC52A2	NM_001253815,NM_001253816,NM_024531	38.43	42.17	64.45	57.87	31.37	27.26	29.26	30.38	36.62	23.09	59.02	52.45	71.51	58.77	58.43	56.21	50.95	38.65	69.32	52.31	solute carrier family 52 member 2
262	AMD1	NM_001287214,NM_001287215,NM_001287216,NM_001634	38.42	39.87	31.58	30.5	54.96	43.86	47.08	47.56	44.87	36.51	29.89	29.58	34.95	30.51	30.78	28.98	48.88	30.28	39.76	37.86	adenosylmethionine decarboxylase 1
[truncated: 16,354 more rows]

## Sheet: note
RNA-sequencing of myeloma cell lines, including WT, Bortezomib-Resistant (Btz), and Carfilzomib-Resistant (Cfz)
