# Supplementary material for: The surfaceome of multiple myeloma cells suggests potential immunotherapeutic strategies and protein markers of drug resistance
Source: Nat Commun. 2022 Jul 15;13:4121. doi: 10.1038/s41467-022-31810-6 (PMC9287322; doi:10.1038/s41467-022-31810-6)
Supplement: Supplementary file 9 — Dataset 7 [file 41467_2022_31810_MOESM9_ESM.xlsx]

## Sheet: Supplementary Dataset 7
Uniprot	Gene	Protein	Intensity	Intensity.100k	Intensity.10M	Intensity.1M	Intensity.25M	Intensity.300k	Intensity.500k	Intensity.5M	Intensity.MM2	Intensity.MM3	Intensity.MM4	iBAQ	iBAQ.100k	iBAQ.10M	iBAQ.1M	iBAQ.25M	iBAQ.300k	iBAQ.500k	iBAQ.5M	iBAQ.MM2	iBAQ.MM3	iBAQ.MM4	Unique.peptides
P04439	HLA-A	HLA-A	34.3377	23.8807	32.9239	27.2822	33.3352	27.3807	28.26	30.3226	23.9655	24.755	29.3042	28.9164	17.9055	27.5899	21.6968	27.8227	22.1799	23.133	24.7405	19.1992	19.9523	24.2519	15
P04843	RPN1	RPN1	34.1635	24.5826	32.4563	29.0177	33.2806	28.287	29.3284	29.997	26.3485	26.7269	26.207	27.9369	17.9579	26.0501	22.8197	27.1294	22.2002	23.073	23.7191	20.8586	21.1562	20.3158	51
P28907	CD38	CD38	34.148	22.6981	32.3779	26.3338	33.4089	26.0197	27.0584	30.5873	23.5622	24.6065	26.5822	28.7775	16.9309	26.9218	20.7461	28.0735	20.7942	21.3918	25.346	16.9839	18.07	19.9659	34
P16070	CD44	CD44	34.1124	22.3121	32.3796	26.4239	33.3568	27.1112	27.4028	30.3759	24.4587	26.0538	26.2718	28.4155	15.8918	26.7747	20.7321	27.6336	21.5219	21.6141	24.5059	18.6444	20.3358	20.4403	15
P01889	HLA-B	HLA-B	33.3805	23.1096	31.7585	26.0372	32.4557	25.9967	27.3695	29.7258	23.6858	24.8324	28.6085	27.3586	17.4278	25.6552	19.3431	26.3849	19.4374	21.7846	23.782	18.7195	19.7753	23.3512	17
P08195	SLC3A2	SLC3A2	33.2443	21.4061	31.5476	25.2631	32.464	24.2904	25.6803	29.556	23.4468	24.6467	27.3181	26.6628	15.0392	25.3922	18.2033	25.5666	16.789	19.5972	22.8026	17.9207	18.9183	21.6101	32
Q12907	LMAN2	LMAN2	33.2282	23.2234	31.2443	27.7962	32.4763	27.5522	29.0781	28.5876	24.2878	24.7227	26.346	27.9107	17.7717	25.5548	22.6611	27.2527	22.5089	23.9129	23.2575	19.561	20.032	21.3333	23
P05023	ATP1A1	ATP1A1	33.1962	19.7395	31.5742	24.3796	32.4213	23.7163	25.5955	29.4829	23.4184	24.9238	23.4641	27.0785	13.3895	25.6763	17.9258	26.175	17.352	19.7797	23.2443	17.7356	19.2652	17.7784	48
Q9P2E9	RRBP1	RRBP1	33.1361	24.3956	30.9404	29.8645	32.0507	28.2268	28.9066	29.896	24.8998	25.2043	25.4142	25.9285	16.7646	23.7225	23.1089	24.7322	20.895	21.6279	22.7061	18.0533	18.3085	18.4682	88
P07237	P4HB	P4HB	32.9293	23.2126	31.0414	26.4055	32.1556	26.7233	27.3262	29.2915	25.4912	25.6408	25.6074	26.7332	17.1167	25.0813	19.9021	25.8146	20.7136	21.2641	23.0506	19.886	19.9787	19.9172	38
P09326	CD48	CD48	32.8376	19.9516	31.0241	24.7089	31.9251	24.8175	26.1749	28.9042	25.2729	26.627	29.2396	28.164	13.7795	26.4818	19.7409	27.2656	20.0215	20.694	24.1377	19.7118	21.09	24.2891	15
P05141	SLC25A5	SLC25A5	32.7906	22.7144	30.6833	26.4621	32.1489	26.3769	26.2552	28.9356	23.9377	24.6519	26.8498	28.1855	17.7151	26.1539	21.6706	27.5329	21.4395	21.8673	24.1023	19.6897	20.3343	22.5175	11
P35613	BSG	BSG	32.612	21.5906	31.154	24.8404	31.7016	25.3399	25.9182	28.5092	23.4268	24.9241	26.8149	27.8477	16.3035	26.453	20.1802	26.9172	20.466	20.9269	23.5003	18.6315	20.1258	22.2006	15
P54709	ATP1B3	ATP1B3	32.5974	20.7494	30.7682	22.4767	31.9534	23.5429	24.8364	28.1045	24.3061	25.9058	26.4108	27.7768	15.8418	25.6874	16.505	27.2219	19.2249	20.6493	23.146	19.9649	21.4871	21.8345	15
P46977	STT3A	STT3A	32.5706	22.8636	30.5569	26.6321	31.9129	26.4939	27.467	28.0185	25.1762	25.2807	23.68	27.2031	17.1498	25.0532	21.4101	26.5901	21.1955	22.0187	22.5903	20.1479	20.2038	18.6358	28
P04216	THY1	THY1	32.322	20.4536	30.287	24.7444	31.7676	25.1259	25.6967	28.0726	0	0	0	28.2057	15.5886	25.6231	20.3753	27.8371	19.4713	20.1718	23.8198	0	0	0	4
P39656	DDOST	DDOST	32.2914	22.1328	29.9214	26.2779	31.7511	25.9694	27.7744	27.425	23.6929	23.9764	25.0002	27.2814	16.7456	24.8315	21.4296	26.753	20.944	22.7855	22.3686	19.1693	19.316	20.3321	17
P49257	LMAN1	LMAN1	32.2596	22.6267	30.2278	27.3612	31.4991	26.6413	27.7141	28.0375	23.9675	24.1162	25.0708	26.3597	16.6989	24.5855	20.9549	25.4717	21.007	21.9207	22.1296	18.4519	18.7814	19.5919	23
Q5JPE7	NOMO3	NOMO3	32.1872	20.5579	30.3371	25.5833	31.5385	25.331	26.6206	27.5241	22.3655	22.6377	23.5695	25.1785	14.2792	23.3055	18.4126	24.5183	18.4921	20.1408	20.488	15.605	15.9452	16.6101	4
P04844	RPN2	RPN2	32.1488	20.7195	29.6818	25.517	31.73	24.698	25.981	26.6925	24.1839	24.9453	25.0826	25.4877	15.5397	23.9915	19.4825	24.5359	18.87	20.6428	20.8913	18.3273	18.6473	18.8316	23
P05362	ICAM1	ICAM1	32.1485	17.7312	29.9303	21.8232	31.4447	22.2599	23.4695	27.4723	23.405	24.7302	29.0843	26.8473	13.0875	24.7146	17.1536	25.9946	17.4228	18.3326	22.1376	18.7566	20.0863	24.2184	25
P27824	CANX	CANX	31.9787	22.5425	29.6446	26.4763	31.3676	25.6971	27.172	27.6255	23.4799	24.3001	26.2108	25.5983	12.7428	22.8343	20.1343	25.0618	19.56	20.3544	21.4659	18.1485	19.0851	20.2913	28
P10321	HLA-C	HLA-C	31.9276	20.9077	30.4907	23.6944	31.0137	24.095	25.3328	27.4054	20.7561	21.9854	27.146	27.1571	16.773	25.6668	18.7251	26.3351	19.7	20.2364	22.2814	16.6686	17.5535	21.8222	11
P13987	CD59	CD59	31.7466	20.1104	31.0714	22.7266	29.9348	24.496	26.1757	27.6639	0	0	0	27.0786	17.5254	26.6875	16.9783	23.0366	21.0985	22.0463	24.1286	0	0	0	7
Q15758	SLC1A5	SLC1A5	31.7248	20.2862	30.164	22.8703	30.8333	22.7722	24.1507	28.0081	23.3683	24.7791	26.4022	27.4287	16.2863	25.8568	18.7321	26.5656	18.7722	20.0989	23.6029	18.9753	20.259	21.9225	18
P11142	HSPA8	HSPA8	31.6811	22.4135	29.4217	25.445	30.7469	25.6547	26.6065	27.5631	24.6231	25.0409	28.7683	26.1638	16.7931	23.9386	19.697	25.2342	19.7646	20.8872	21.9345	19.2571	19.5516	23.3153	26
Q8TCJ2	STT3B	STT3B	31.6183	20.5948	30.0092	26.3765	30.6875	25.9342	27.0866	27.3421	22.6801	22.9477	22.6287	25.7797	13.2058	24.1648	20.2602	24.9006	19.6323	21.0786	21.3727	17.2577	17.5724	16.8353	21
P02786	TFRC	TFRC	31.481	18.1882	29.4206	24.5607	30.8817	24.1396	25.4124	27.1976	23.4885	24.0475	24.793	25.6529	12.1736	23.7174	18.7281	25.0012	18.3776	19.7573	21.2206	17.8764	18.5391	19.3118	32
Q9UBV2	SEL1L	SEL1L	31.4749	21.7673	29.3528	24.6554	30.9537	24.2772	25.711	26.7512	18.5907	18.6687	18.3442	23.6645	16.2598	22.2194	17.0061	22.8003	17.0728	17.9133	19.101	13.3429	13.4209	13.0964	29
Q16706	MAN2A1	MAN2A1	31.4465	20.4329	29.5108	25.119	30.7921	24.1021	26.292	26.283	24.7717	24.961	24.34	24.3857	13.8655	22.3222	18.2738	23.6605	17.2812	19.7951	19.6855	18.6137	18.8048	18.2609	51
Q15084	PDIA6	PDIA6	31.2975	22.6354	29.4232	25.43	30.5119	25.2685	26.3057	26.8318	23.0087	22.9866	26.1988	26.1407	17.2526	24.4914	19.8677	25.2007	19.6529	20.9459	21.61	18.8404	18.8153	21.836	18
Q01650	SLC7A5	SLC7A5	31.2057	14.9698	29.9481	22.2159	30.258	21.3116	24.1466	26.8375	15.3526	19.9439	23.2291	26.514	10.8007	25.277	17.9924	25.6015	16.7288	19.3157	21.3857	11.1832	15.7741	18.7437	9
P08574	CYC1	CYC1	31.1952	20.012	29.3753	26.0074	30.476	25.6768	26.6592	24.6084	21.3921	22.1874	22.8437	25.2176	14.2081	23.5141	19.6621	24.3901	20.0908	20.936	20.0425	17.3047	18.1	18.7562	12
P22732	SLC2A5	SLC2A5	31.0737	17.3582	28.6455	22.1817	30.695	0	22.0784	26.4603	16.8744	0	0	25.7569	13.8989	24.1846	16.9257	24.9403	0	15.3825	22.3231	13.4151	0	0	14
P16284	PECAM1	PECAM1	31.0698	18.9369	29.3765	21.983	30.3185	18.2957	23.0055	26.678	23.3213	24.3171	25.971	24.9844	13.4453	23.486	16.3337	24.0492	12.8041	17.0793	20.8483	17.7844	18.6717	20.3276	41
P45880	VDAC2	VDAC2	31.0442	21.3896	28.9012	24.9392	30.3478	24.5076	25.9583	27.0436	22.9252	22.9268	26.0233	26.1699	15.9151	23.9606	20.1134	25.4305	19.7792	21.3858	22.2326	18.6077	18.5849	21.6952	14
P48960	ADGRE5	ADGRE5	30.9945	18.8697	29.1686	21.1563	30.2583	22.7728	23.0903	27.0694	23.5413	24.5823	25.6991	24.4617	12.4243	22.7356	14.0336	23.6599	15.752	14.7157	20.274	18.0074	19.3845	19.0615	22
P61009	SPCS3	SPCS3	30.9725	21.0593	29.4892	25.5224	29.9649	24.8886	26.4937	26.3822	23.3525	23.7749	24.0208	27.993	18.2519	26.5161	22.6496	26.9466	22.0366	23.6286	23.5165	20.406	20.8157	21.2135	9
P07900	HSP90AA1	HSP90AA1	30.9224	23.338	28.0928	26.8477	29.3486	27.2602	27.435	27.3933	24.7837	25.3797	28.3526	25.4013	17.7305	22.7161	21.1304	23.8775	21.6446	21.585	21.7128	19.4336	19.9466	22.9172	33
Q8TCT9	HM13	HM13	30.8993	21.9203	29.5019	25.7796	29.8181	25.2196	26.2556	26.6671	19.7515	20.929	22.4563	25.6645	15.5491	24.5018	20.4128	24.3363	20.2213	21.3583	21.4628	15.7515	16.929	18.4563	8
Q92896	GLG1	GLG1	30.809	20.224	28.4127	24.7881	30.3454	23.8995	25.3889	26.0297	0	0	20.3629	23.7586	14.1325	21.3776	18.2164	23.247	17.6036	18.8215	18.9862	0	0	12.9602	39
Q969V3	NCLN	NCLN	30.8013	19.5717	28.5875	22.8926	30.3454	22.1687	24.6265	25.7805	21.3638	21.8049	18.8222	25.2477	13.9167	22.9199	17.2204	24.8198	17.0474	19.2421	20.1366	16.4389	16.9214	14.1784	22
P32942	ICAM3	ICAM3	30.7944	0	29.4369	23.5533	29.5569	0	22.7355	27.3422	24.1633	25.773	26.2553	25.3598	0	24.276	18.578	23.5101	0	17.571	22.2481	19.3466	20.8936	21.3195	15
Q9NZ08	ERAP1	ERAP1	30.777	16.4586	29.3014	22.3419	30.0168	22.0788	22.9363	25.9443	20.6152	21.2165	22.4033	24.7744	10.9358	23.2471	16.7956	24.0317	16.4481	17.1359	19.9795	15.0917	15.6929	16.8798	30
P04899	GNAI2	GNAI2	30.7164	18.1195	28.6887	23.7507	29.9337	23.1821	24.2965	27.2941	24.3733	25.4863	24.7478	25.3488	14.032	23.2518	18.1465	24.4552	18.7875	19.7891	21.6686	19.9697	21.1294	20.4399	15
Q07065	CKAP4	CKAP4	30.6988	20.9185	28.7853	25.0201	29.8499	24.5987	25.9142	27.3771	21.8091	22.1923	22.3011	24.7283	14.8355	22.7787	19.1575	23.9122	18.7727	20.1645	21.1594	15.9255	16.3657	16.3965	33
Q00325	SLC25A3	SLC25A3	30.6796	19.5164	28.5246	23.9215	30.0503	24.7916	25.1348	26.705	21.5456	21.5963	24.4943	26.2332	15.3464	24.2138	19.7516	25.5073	20.6217	20.807	22.4525	17.3757	17.4264	20.281	16
Q15005	SPCS2	SPCS2	30.6435	20.4279	28.4694	24.2619	30.0809	24.0918	25.0388	26.429	20.733	20.9832	20.8421	24.9338	16.7268	23.7206	19.5054	23.4614	20.423	20.6904	21.102	17.148	17.3983	17.2571	12
Q96KA5	CLPTM1L	CLPTM1L	30.6217	20.3855	28.8998	24.8704	29.7746	24.4442	25.9056	26.5749	19.6609	19.7396	23.6762	24.6741	14.0065	22.7539	18.1543	23.9882	18.9111	19.7375	19.9235	15.0171	15.0958	18.2786	14
O15260	SURF4	SURF4	30.5667	0	27.1453	21.5488	30.3854	18.9147	0	24.5806	18.3822	19.9826	23.1531	26.956	0	23.4816	17.6032	26.7824	15.4553	0	20.803	14.9228	16.5231	19.6936	6
P15907	ST6GAL1	ST6GAL1	30.4944	21.235	28.1385	24.9861	29.9624	24.7073	25.6863	25.6831	0	0	17.1329	25.0575	15.1769	22.7518	18.7548	24.5432	19.1526	20.1011	20.2202	0	0	12.7408	15
P05556	ITGB1	ITGB1	30.4808	0	28.7597	22.0865	29.6525	19.9905	22.8862	26.6384	24.1748	25.1893	24.5774	24.7335	0	22.9577	16.7528	23.9244	14.9031	16.5666	20.8974	18.54	19.4953	18.9754	23
P13612	ITGA4	ITGA4	30.3919	16.0926	28.5195	21.1459	29.6774	20.3052	21.8012	26.445	22.5515	23.8298	25.449	23.5942	10.57	21.7714	14.2715	22.7461	14.7817	15.1482	19.8407	16.4811	17.6848	19.4628	27
P34910	EVI2B	EVI2B	30.3551	0	28.1063	20.6587	29.7908	17.7594	20.3902	25.5619	19.8271	23.1592	26.4646	23.9929	0	21.9717	12.619	22.9495	13.672	15.6746	19.1131	15.7396	18.1362	21.7445	10
Q9HDC9	APMAP	APMAP	30.3004	19.4221	29.0475	24.807	29.0757	24.8522	25.3937	26.4388	20.6371	20.6595	21.5046	25.0573	14.2075	23.8189	19.636	23.7534	19.9713	20.0795	21.3888	16.0522	16.0746	16.9196	16
P49755	TMED10	TMED10	30.298	19.9368	28.4428	24.7209	29.5391	24.3507	25.5832	25.6237	22.0474	22.7831	23.463	24.4604	14.892	23.3255	19.7174	23.1189	19.0184	20.1262	19.1857	16.8321	17.4699	19.8781	9
Q9NZ01	TECR	TECR	30.2936	19.5219	28.3901	24.0364	29.6651	22.4576	23.6331	26.1076	20.1845	21.0336	19.2846	24.2733	12.7846	22.5384	16.7096	23.5951	18.7571	17.8958	19.8121	16.0413	16.8641	15.531	17
Q13724	MOGS	MOGS	30.2818	19.2844	28.121	24.9453	29.6383	23.6797	24.9986	26.4156	21.308	22.0237	20.5222	23.0757	10.7378	20.9716	17.8565	22.26	17.9335	18.5398	19.6025	15.1774	15.3781	13.9022	29
P16615	ATP2A2	ATP2A2	30.2663	18.2679	27.932	23.9553	29.7491	22.479	24.0341	26.2927	21.4475	21.8392	22.1113	24.2216	11.9066	21.9744	17.8573	23.6651	15.3231	18.0466	20.3581	15.924	16.3156	16.5878	19
P01893	HLA-H	HLA-H	30.2658	19.523	29.3596	22.4729	28.884	22.4589	23.9623	26.1661	0	0	21.3888	24.3687	15.2751	23.4456	18.225	23.1386	18.211	19.7144	19.9378	0	0	17.1409	1
P06213	INSR	INSR	30.2277	15.4352	28.0896	21.6936	29.7046	16.6269	19.5132	26.3975	17.8691	19.359	21.5844	22.9655	9.28776	20.7997	14.0733	22.4622	10.4781	12.5804	18.9496	11.7198	13.2094	15.4347	37
Q02978	SLC25A11	SLC25A11	30.225	18.3885	28.2144	23.6589	29.6402	23.2064	24.0582	25.9164	18.5662	18.9942	20.8234	25.5123	14.0154	23.5651	18.6871	24.8696	18.9129	19.4477	21.5091	14.4788	14.9067	16.736	16
P08575	PTPRC	PTPRC	30.2006	17.6836	28.3208	19.7511	29.6224	18.5863	18.647	26.067	0	0	0	23.3556	11.4605	21.4464	13.2033	22.8009	12.6796	12.7403	19.0844	0	0	0	35
P43007	SLC1A4	SLC1A4	30.1676	16.8839	28.6369	20.8476	29.1688	0	22.5855	26.0213	24.2508	25.7771	24.8941	25.1163	12.5622	23.707	16.2915	24.0216	0	17.9106	20.8995	19.2527	20.6803	20.0088	12
Q08722	CD47	CD47	30.1316	19.049	28.7603	22.792	28.6226	21.9309	22.7731	25.6135	24.4695	25.3303	27.3632	26.7979	15.7271	25.4252	19.47	25.2813	18.609	19.4512	22.2916	21.1476	22.0084	24.0413	7
Q9NQ25	SLAMF7	SLAMF7	30.1192	16.4462	28.0871	20.7786	29.529	20.2198	22.3667	25.587	18.4724	21.1746	25.4161	24.3336	12.639	22.3719	16.8295	23.5621	16.4125	16.4623	20.0245	14.6651	17.0591	20.9385	9
Q9HBG7	LY9	LY9	30.0852	16.9107	27.9724	20.1472	29.6295	0	21.6596	25.0425	19.2308	20.1222	22.0273	23.0007	12.2671	20.968	13.5746	22.477	0	14.7649	17.7652	14.587	15.4785	17.3834	15
Q9Y6C9	MTCH2	MTCH2	30.063	16.5873	26.9021	23.3687	29.7978	22.0151	21.9314	25.1979	20.041	20.2781	21.5221	24.6538	12.7802	21.4005	18.6701	24.3562	17.1729	18.124	20.19	16.2336	16.4708	17.7147	11
P12236	SLC25A6	SLC25A6	30.0077	19.7239	27.6688	23.1508	29.4858	21.259	23.5234	25.7112	21.4569	22.3097	24.6656	24.4418	15.402	22.2138	16.1603	23.809	15.5828	18.4151	19.9624	17.135	17.9878	20.3436	5
Q9Y3B3	TMED7	TMED7	29.9435	20.2613	28.3271	24.7101	29.0437	23.9666	25.5504	25.124	21.6109	21.795	22.173	24.0841	13.9185	22.4362	18.2394	23.2155	17.9032	19.9202	19.3893	14.8933	15.4413	15.4716	8
P51571	SSR4	SSR4	29.9188	0	27.8873	22.2633	29.3484	22.5049	23.7105	25.2382	21.7698	22.6413	23.0824	26.3327	0	24.3371	18.7168	25.709	19.305	20.2692	21.8694	18.9624	19.542	19.9668	8
P05026	ATP1B1	ATP1B1	29.9034	16.5794	27.9962	20.9351	29.3455	0	20.5333	24.8601	20.3398	22.2629	23.731	25.7385	12.9946	23.6118	16.0137	25.2504	0	16.9483	20.6382	16.451	18.3863	19.9116	12
Q9BY50	SEC11C	SEC11C	29.8198	17.2688	27.2896	22.4129	29.4683	21.7243	22.0691	24.3782	0	0	22.3795	24.0248	13.9469	20.6493	17.9048	23.8319	16.7979	16.9537	16.8266	0	0	19.0575	12
Q10471	GALNT2	GALNT2	29.8117	18.35	27.8062	23.6163	29.2231	23.0298	24.4487	24.9742	19.5925	20.5633	20.0197	23.7932	13.3959	21.8202	18.2149	23.1608	17.3494	18.5082	18.9749	14.0726	15.0941	15.0655	24
Q9BVK6	TMED9	TMED9	29.7914	20.1243	27.945	24.1084	28.9625	24.7169	25.3325	25.4626	22.1704	22.3294	21.223	25.5931	16.3169	23.9305	19.8968	24.6504	20.6107	21.2648	21.0881	18.3631	18.5221	17.4156	10
P13591	NCAM1	NCAM1	29.7636	0	27.1775	18.5202	28.6007	17.8432	20.29	24.9649	24.0869	25.8295	27.8415	22.8771	0	20.07	12.8399	20.6671	12.5955	14.7105	17.2092	18.1977	19.782	21.7733	25
P61619	SEC61A1	SEC61A1	29.7526	19.5594	27.9162	20.9914	29.1206	20.583	23.3725	25.5499	18.6436	19.5412	20.941	23.0488	15.4226	21.6066	13.5601	22.1799	15.1535	17.3262	18.7322	14.6437	15.1614	14.4192	14
Q9HD45	TM9SF3	TM9SF3	29.7211	18.8193	27.4731	22.6622	29.227	23.302	23.2901	25.0065	21.252	21.2033	21.9333	24.5568	13.2554	22.3185	17.7924	24.0186	18.7711	17.8297	20.2511	16.1925	16.0357	17.1774	12
P11717	IGF2R	IGF2R	29.6653	17.7384	27.3415	22.4735	29.232	21.4518	23.383	24.7773	0	16.1077	21.0493	21.6209	9.24546	19.3609	14.8859	21.1224	14.4632	16.1764	16.9873	0	9.12156	13.3962	50
O43772	SLC25A20	SLC25A20	29.6558	17.7901	27.349	22.2673	29.233	20.9864	23.8026	24.3432	0	0	19.283	24.9485	12.7183	22.8653	18.0551	24.4364	16.6526	18.9599	20.0738	0	0	15.1956	18
Q6ZRP7	QSOX2	QSOX2	29.5888	0	26.8523	22.5457	29.2693	22.2333	23.9573	23.3327	0	18.0622	19.9912	22.5016	0	18.893	15.9531	22.2968	15.5944	17.2247	17.5969	0	12.7405	14.6694	20
Q10589	BST2	BST2	29.5818	19.7481	27.9054	23.1262	28.6924	21.7175	23.77	26.1185	0	14.7944	24.077	25.2899	14.8155	23.8381	19.3279	24.0816	18.3956	19.8661	22.3798	0	11.4729	20.1561	5
Q07108	CD69	CD69	29.5496	0	27.8129	18.8722	28.9326	0	20.6608	25.0819	0	0	0	25.036	0	23.5767	16.0649	24.2435	0	16.9866	20.804	0	0	0	10
P63244	RACK1	RACK1	29.5401	19.0373	27.4194	23.6456	28.6983	23.9986	23.9898	26.2494	23.1982	23.7982	23.7917	23.9836	10.8037	22.0056	17.6547	22.9175	18.8835	19.1346	20.5704	18.7196	19.2419	19.1436	21
Q969P0	IGSF8	IGSF8	29.5073	0	27.5362	20.2319	28.7858	19.5005	22.6019	25.2752	14.6287	18.7291	25.7454	23.5673	0	21.7414	13.527	22.6971	14.6426	16.0559	19.0542	9.77233	12.4216	20.5103	15
Q9H0U3	MAGT1	MAGT1	29.4908	20.8894	27.3186	24.0608	28.7803	24.0155	24.7543	25.7517	20.0381	20.1782	21.2854	24.238	16.6014	22.2514	19.347	23.1916	18.8093	20.4768	21.0852	16.2308	16.1156	17.2582	10
Q16891	IMMT	IMMT	29.4735	18.6567	26.6432	22.6614	28.7551	22.3346	24.0286	24.9236	0	0	26.9121	23.3844	12.6764	20.1978	16.9496	22.5079	16.7073	18.1586	18.5361	0	0	21.4526	29
P26572	MGAT1	MGAT1	29.4688	18.6588	27.0377	23.1524	29.0183	22.2621	24.1515	24.1416	21.8131	21.8663	20.9836	24.1721	14.3369	22.1623	17.6833	23.5972	17.2698	18.4813	19.0983	16.6425	16.5836	14.4974	13
Q96AG4	LRRC59	LRRC59	29.4676	17.7217	27.1946	23.645	28.9134	23.8471	24.066	25.0396	18.7336	0	21.1243	23.829	13.9144	21.9613	18.8864	22.9539	18.6507	19.0311	20.1121	14.9263	0	16.579	10
Q9HD20	ATP13A1	ATP13A1	29.4419	17.7151	27.1674	22.9082	28.8901	21.387	23.8625	25.5824	19.6812	20.6813	21.0571	22.1683	11.5884	20.036	16.2716	21.4827	15.5796	16.7136	18.7519	13.8739	14.821	15.1233	32
Q9UJS0	SLC25A13	SLC25A13	29.4222	0	26.9936	21.3876	29.0773	19.6524	19.8119	23.8104	0	0	17.2509	23.6856	0	21.3039	16.2083	23.3273	14.565	14.7245	18.0604	0	0	12.1637	15
Q9NVI7	ATAD3A	ATAD3A	29.3934	0	26.4129	21.7794	29.1072	0	22.677	24.6989	0	0	0	23.2354	0	20.6387	15.6386	22.8559	0	16.5769	18.9384	0	0	0	24
Q8N766	EMC1	EMC1	29.3582	18.995	27.5292	22.7097	28.7229	23.1518	23.5948	24.2203	19.6304	18.9079	20.2071	22.6155	12.0006	20.2596	15.9239	22.1766	16.5836	16.4606	17.0888	13.5006	9.7277	14.5347	21
O00478	BTN3A3	BTN3A3	29.3003	0	27.4871	21.5568	28.6203	0	18.1888	25.225	21.0471	22.2968	23.3104	24.2216	0	22.6061	16.5789	23.4283	0	13.7295	20.062	15.9625	17.1647	18.8509	8
Q7Z7H5	TMED4	TMED4	29.2885	19.0045	27.5281	23.9443	28.4978	22.5143	24.934	24.5685	20.4621	21.0039	0	24.5292	15.4195	22.8505	17.4988	23.8057	18.0829	19.4349	18.9866	16.8772	17.4013	0	8
Q03001	DST	DST	29.2786	0	27.8039	21.3998	28.5222	0	23.1375	24.2113	0	0	0	19.3604	0	17.8497	12.6552	18.6233	0	13.1781	14.5375	0	0	0	2
Q9Y282	ERGIC3	ERGIC3	29.2596	21.0137	27.05	24.8811	28.5438	24.2921	24.8795	24.6558	0	0	20.5736	24.7811	15.3004	22.7268	20.4144	24.0717	19.3715	20.121	19.732	0	0	16.9886	10
Q14242	SELPLG	SELPL	29.2449	0	27.8229	16.8514	28.1239	0	20.6158	25.8133	18.4365	19.878	25.4001	24.3826	0	22.8717	13.5296	23.5114	0	14.4475	20.3766	15.1146	16.5561	19.4432	7
Q6PKC3	TXNDC11	TXNDC11	29.1999	0	25.838	28.5707	27.1152	0	18.0747	23.5582	0	0	0	23.3309	0	18.9692	23.0156	20.4538	0	12.5203	16.8274	0	0	0	18
Q53GQ0	HSD17B12	HSD17B12	29.192	0	26.1472	20.8136	28.8674	0	22.6305	24.7051	21.4047	22.1924	22.5148	23.7978	0	21.3104	16.9068	23.3187	0	17.7021	19.1136	17.0069	17.6858	18.0628	8
P43307	SSR1	SSR1	29.1913	19.1008	27.6053	23.2236	28.2192	23.7127	24.7073	22.9539	23.6239	23.442	23.5607	25.3268	15.7789	23.8468	19.1676	24.2013	20.0257	21.0061	17.7609	20.302	20.1201	20.2388	5
P17661	DES	DES	29.1883	20.7379	27.0097	23.6006	27.6522	24.4953	25.0709	26.1129	23.6949	24.2039	26.3719	23.4362	12.7697	20.5495	18.0153	22.0224	19.2539	18.8647	18.9013	18.6805	19.1849	21.3511	4
O95342	ABCB11	ABCB11	29.1453	20.0839	26.7487	24.585	28.0648	25.4211	25.7329	25.2567	23.4433	24.3752	0	17.8075	14.0396	20.7043	12.6342	17.6127	11.6415	14.2461	19.2123	17.3989	18.3309	0	1
O15533	TAPBP	TAPBP	29.1424	18.4227	27.6981	23.6837	28.0891	23.6307	24.2552	24.9299	0	20.3527	23.125	24.4596	14.5064	22.8467	18.7231	23.5464	19.0189	19.7485	19.3494	0	16.5454	19.3005	6
P33527	ABCC1	ABCC1	29.0373	0	26.6886	0	28.5977	0	0	24.177	19.6742	21.1609	23.7813	21.8755	0	19.5424	0	21.4	0	0	17.2055	12.1872	14.3851	17.0877	31
P55011	SLC12A2	SLC12A2	29.0205	0	26.4533	0	28.6867	0	0	24.1013	15.9976	18.4095	21.055	22.4156	0	19.7673	0	22.0949	0	0	17.3835	10.3548	12.7659	15.4112	21
Q13423	NNT	NNT	29.0019	19.4695	26.5585	22.7436	28.5421	21.9727	23.7882	24.0343	18.4255	20.2604	21.3833	22.8204	13.562	20.3782	16.6537	22.3393	15.7069	17.5769	18.307	12.8408	13.9202	14.6895	19
Q96A33	CCDC47	CCDC47	28.9652	19.021	27.1741	22.7484	28.2561	22.5366	24.3924	23.9668	0	0	0	23.1871	14.6288	20.3753	16.666	22.8664	15.5003	17.9738	17.0506	0	0	0	15
Q9Y5M8	SRPRB	SRPRB	28.8427	18.7805	26.8548	21.9958	28.0439	22.7136	23.3333	25.2481	22.2312	22.7848	23.14	24.0206	14.7806	22.1081	17.8092	23.1669	17.577	18.3221	20.5456	17.1478	18.102	18.3849	15
P00403	MT-CO2	MT-CO2	28.8357	0	26.1372	21.7352	28.4795	20.4385	21.2971	22.084	22.2967	23.0394	22.337	25.4015	0	22.4153	18.7352	25.0644	17.4385	18.2972	18.2978	19.2967	20.0394	19.3371	5
Q03519	TAP2	TAP2	28.8099	19.5453	26.4102	23.3905	28.1633	22.9401	23.0848	25.4051	20.9891	21.5251	21.2987	22.8073	13.2775	20.6903	17.0615	22.0877	17.2465	15.5574	19.318	16.0823	16.6183	15.9759	14
P09382	LGALS1	LGALS1	28.7524	19.7568	25.9277	23.4016	28.1981	23.2802	23.2057	25.4622	18.6889	20.3375	19.2808	23.9863	15.1216	21.3891	19.0682	23.4335	18.1777	16.2615	20.593	15.5191	17.1675	10.3721	6
Q96RQ1	ERGIC2	ERGIC2	28.7489	16.5837	26.7992	22.4979	28.1467	22.5062	23.1568	23.91	15.9876	0	0	21.6936	12.414	17.9154	15.3727	21.4912	18.3363	17.1472	19.7401	11.8181	0	0	8
P57088	TMEM33	TMEM33	28.7438	0	26.4158	20.7384	28.335	21.3195	20.7882	23.7269	18.9096	19.6981	0	24.7593	0	22.7376	17.2789	24.2139	17.8601	17.3288	20.2674	15.4502	16.2387	0	5
P18827	SDC1	CD138	28.7219	17.735	26.4843	20.8796	28.0282	0	22.3091	24.5931	17.4799	19.3749	25.3116	23.4462	14.9277	20.8725	18.0723	22.3485	0	19.5017	18.3023	14.6726	16.5675	21.828	6
P21796	VDAC1	VDAC1	28.7011	16.8462	25.9084	23.4061	27.6588	21.2846	22.9496	23.904	21.3165	20.4974	26.8367	23.987	12.759	21.3786	18.1112	22.7105	17.1971	18.0514	19.4128	16.8039	16.41	22.3733	11
Q92974	ARHGEF2	ARHGEF2	28.6261	17.1798	26.4933	23.06	27.8844	22.7441	22.1508	25.5934	17.3492	18.4707	18.3779	21.9456	11.399	19.8635	17.1506	21.0192	16.9627	16.1321	19.2144	10.4484	11.2955	12.5968	28
Q9Y277	VDAC3	VDAC3	28.6176	17.6782	26.0985	22.2425	28.0272	20.4862	22.689	24.7136	20.9598	20.8725	24.3645	23.4497	12.6086	20.6723	16.6686	22.723	15.4734	18.2107	19.1406	17.1525	17.0651	20.5572	8
O60449	LY75	LY75	28.5993	0	26.2747	19.2631	28.1011	0	19.8821	21.983	20.0757	21.0031	24.7698	21.3318	0	19.1978	12.871	20.6985	0	13.49	15.0066	13.6835	14.6108	17.9759	25
Q10469	MGAT2	MGAT2	28.5975	0	24.8118	21.4868	28.3822	20.8688	23.2424	23.1903	19.2131	19.6592	20.056	22.2106	0	18.0182	16.6101	21.9884	16.1816	13.6786	16.8681	14.8208	15.2669	15.6638	12
P04233	CD74	CD74	28.5715	0	0	0	0	0	0	19.5631	19.2954	20.7502	28.5599	24.7184	0	0	0	0	0	0	15.8626	15.595	17.0498	24.7056	8
P21589	NT5E	NT5E	28.5704	0	26.1155	0	28.1668	0	0	23.796	18.9295	21.21	22.7534	21.7782	0	19.6652	0	21.2909	0	0	15.6441	14.1746	15.6943	16.2256	17
O00481	BTN3A1	BTN3A1	28.5401	0	26.3802	18.4175	28.0145	0	19.0401	24.6419	19.0216	20.443	21.4235	23.0414	0	21.29	13.7738	22.337	0	11.9901	19.272	14.3778	15.7992	15.3347	10
Q4KMQ2	ANO6	ANO6	28.5193	0	25.7951	0	28.2256	0	0	23.0742	18.3299	19.6652	21.345	21.0542	0	18.2592	0	20.7341	0	0	15.6043	12.9378	14.273	15.3681	13
Q9H9B4	SFXN1	SFXN1	28.4727	16.4594	26.0239	21.5509	28.0636	21.8759	0	22.98	18.0166	18.4117	22.9062	23.7317	12.4597	20.89	17.5509	23.416	17.564	0	17.7356	14.0167	14.4118	18.3954	13
Q9H553	ALG2	ALG2	28.4692	16.0396	25.8964	0	28.0214	20.7098	22.6065	24.7657	0	0	0	22.5711	11.792	20.0933	0	22.0921	15.8332	16.1853	19.1138	0	0	0	16
Q86UQ4	ABCA13	ABCA13	28.4512	0	25.9289	22.7687	27.8778	22.2906	23.3901	24.9855	0	0	0	20.4855	0	17.9631	14.803	19.9121	14.3249	15.4244	17.0197	0	0	0	2
Q03518	TAP1	TAP1	28.4474	18.4187	25.7265	21.0751	28.0215	21.8792	23.2775	23.7948	20.2664	21.0869	21.7065	22.6627	13.2094	20.1325	15.8656	22.1437	16.6697	17.7807	18.0494	15.0569	15.8775	16.497	16
Q6PCB8	EMB	EMB	28.4426	0	25.6331	0	28.1641	18.1375	19.5912	23.0689	0	0	21.0358	21.5426	0	17.4087	0	21.3684	13.9677	15.4213	15.7248	0	0	16.8659	9
Q92859	NEO1	NEO1	28.4385	0	25.9923	0	28.0856	0	0	23.5174	0	16.8981	15.3515	20.9813	0	17.8465	0	20.7583	0	0	15.8328	0	10.9215	9.37639	23
O75746	SLC25A12	SLC25A12	28.4338	0	25.6125	18.5264	28.1697	19.6447	17.8927	22.5973	19.3993	19.7518	0	22.4024	0	19.159	13.3171	22.2244	14.4353	12.6834	15.4099	12.9496	14.5424	0	14
P22001	KCNA3	KCNA3	28.4213	0	26.7823	0	27.5298	0	0	24.3796	21.2735	22.7364	24.1738	22.3583	0	21.02	0	21.2768	0	0	17.7517	15.2943	16.5689	18.4239	5
P18433	PTPRA	PTPRA	28.3958	0	25.6235	0	28.1333	0	0	22.7504	0	0	0	22.0914	0	19.449	0	21.8078	0	0	16.3205	0	0	0	21
Q9NPF0	CD320	CD320	28.3662	0	26.5411	20.8941	27.7563	19.8412	20.7008	23.9874	18.7149	0	0	24.907	0	22.9194	17.7241	24.3603	16.6714	17.5309	20.4489	15.545	0	0	8
Q93084	ATP2A3	ATP2A3	28.3301	0	25.645	21.6807	27.8563	19.501	21.808	24.3989	21.442	21.5771	22.5427	22.215	0	19.5177	15.2739	21.7091	14.0092	15.3907	18.2947	15.9502	16.0853	17.0509	17
O15031	PLXNB2	PLXNB2	28.32	0	26.2179	0	27.8569	0	0	23.6101	0	20.1366	0	20.7814	0	19.0286	0	20.211	0	0	15.6292	0	11.658	0	23
Q14108	SCARB2	SCARB2	28.3072	18.7037	26.7282	22.9274	26.9016	21.8639	21.9731	23.7254	17.8815	19.7544	25.9376	21.4848	14.1188	20.1616	13.6898	19.6062	15.3767	15.752	16.6085	13.2966	13.8517	19.4936	9
O00299	CLIC1	CLIC1	28.2979	18.6454	26.3302	22.0686	27.3471	22.3775	22.3515	25.2438	20.7688	21.4371	23.8334	24.0294	14.7386	22.3201	17.6961	22.8821	18.4706	18.0849	21.0906	16.2995	17.143	19.6402	12
Q5JTV8	TOR1AIP1	TOR1AIP1	28.2975	16.9519	26.4174	23.0053	27.5672	21.9359	23.2293	23.9291	19.8708	20.4787	19.278	22.7373	11.9523	20.9551	17.4014	21.889	16.9358	18.1647	18.5493	14.8709	15.4787	14.2781	16
Q5JRA6	MIA3	MIA3	28.2921	0	26.0535	20.4847	27.8963	0	20.782	22.5039	0	0	0	20.0259	0	18.0909	13.2786	19.479	0	12.7268	15.3214	0	0	0	27
O15321	TM9SF1	TM9SF1	28.2749	0	25.4203	22.2956	27.9107	0	23.716	22.375	19.4034	19.6431	20.6711	22.7392	0	19.9888	17.448	22.2402	0	19.1163	16.8904	14.8799	15.1195	16.1476	11
P30825	SLC7A1	SLC7A1	28.2633	0	26.8312	0	27.379	0	18.7896	23.9546	21.0862	19.925	22.9858	23.5259	0	22.1483	0	22.5939	0	14.6197	19.7848	14.4023	15.7551	16.5159	5
Q9BXS9	SLC26A6	SLC26A6	28.2454	0	24.6375	0	28.0648	0	19.8399	23.3138	0	0	0	21.4636	0	18.8387	0	21.1012	0	13.8309	17.2791	0	0	0	5
Q9NRP0	OSTC	OSTC	28.2439	0	25.3756	19.7645	27.961	19.1649	20.2992	22.4106	0	0	22.1696	25.6589	0	22.7906	17.1795	25.3761	16.5799	17.7142	19.8257	0	0	19.5846	1
P61165	TMEM258	TMEM258	28.2418	0	25.376	22.1737	27.8924	0	21.2855	23.9088	19.0522	20.1306	0	27.1691	0	24.376	21.1737	26.7991	0	20.2855	22.9088	18.0522	19.1306	0	2
Q9UIQ6	LNPEP	LNPEP	28.228	15.1302	25.4759	19.5099	27.4542	18.5028	21.5238	22.9408	22.4182	23.4668	25.698	21.5965	9.45976	18.226	13.8376	20.6354	12.8306	14.2785	15.8379	16.7457	17.6829	19.6732	23
Q9BSJ8	ESYT1	ESYT1	28.1885	17.2106	26.1543	21.4666	27.5525	19.8856	22.3134	24.0685	20.7567	21.2035	21.679	21.5538	11.5963	19.2251	13.2995	20.9981	12.8196	15.949	17.414	14.7644	15.2349	15.6053	17
P53007	SLC25A1	SLC25A1	28.1834	18.3212	25.1131	18.7165	27.948	0	19.7173	22.9256	0	0	0	23.0902	14.2338	18.8908	14.6291	22.9928	0	15.6298	16.563	0	0	0	8
P23528	CFL1	CFL1	28.1775	17.6071	25.4041	22.6033	26.7453	24.2421	24.381	24.4933	22.9215	24.3955	25.4164	24.5167	14.2853	21.3816	19.2814	22.9905	20.9202	20.9138	21.1713	19.5063	20.6452	21.7692	9
Q8WWI5	SLC44A1	SLC44A1	28.153	0	25.7076	0	27.7452	0	20.6426	22.9029	17.9591	20.4303	22.847	21.4838	0	18.8036	0	21.0851	0	14.4651	15.2249	13.0524	14.5921	17.3324	9
Q9BY67	CADM1	CADM1	28.1317	0	25.4704	18.0028	27.7937	18.7161	20.793	23.4712	0	19.6103	0	21.0299	0	19.2989	13.5435	20.2282	14.2567	15.4241	17.6926	0	15.1509	0	8
Q8TEM1	NUP210	NUP210	28.1238	0	25.3573	22.2422	27.6976	20.3852	22.0589	22.7941	21.3742	21.9969	22.7272	21.287	0	18.366	15.1919	20.8394	14.1185	14.3563	16.4356	15.1075	15.7302	16.4604	22
Q6P4E1	GOLM2	GOLM2	28.1207	17.5009	26.0086	21.6423	27.4946	21.3583	23.6363	22.8941	18.1018	19.8041	22.7517	22.0552	12.2725	20.2534	16.1424	21.2	16.7145	17.0698	16.9866	13.458	15.1603	17.6014	14
P33908	MAN1A1	MAN1A1	28.1001	0	26.3864	21.867	27.4741	19.4848	22.29	21.8871	0	0	0	21.9906	0	20.4369	15.6036	21.228	14.578	17.3831	16.1131	0	0	0	13
P11117	ACP2	ACP2	28.0848	0	25.1235	19.9359	27.7021	0	19.2679	22.396	21.8521	22.2732	23.7135	23.284	0	20.2323	15.6879	22.9361	0	15.02	17.0765	17.0578	17.4625	18.6655	12
Q9Y624	F11R	F11R	28.0774	0	25.77	17.4731	27.3791	0	19.6494	23.2856	18.3753	19.3895	25.2246	23.3762	0	20.7776	13.4732	22.6915	0	15.6494	18.6083	14.3754	15.3895	20.8229	13
P26010	ITGB7	ITGB7	28.0698	15.2337	25.9126	18.9154	27.3949	17.2222	19.4498	23.7234	17.6892	17.9598	24.6536	20.7937	10.0257	18.4333	12.7512	19.8395	12.0131	14.2404	16.4735	12.48	12.7505	18.6356	14
Q15629	TRAM1	TRAM1	28.068	17.6732	26.0399	22.6289	27.3959	20.6312	23.9403	23.4423	0	0	0	21.7002	13.8428	18.5876	17.1775	21.4502	16.8251	20.381	19.5951	0	0	0	10
Q969X5	ERGIC1	ERGIC1	28.0551	17.2929	25.8773	22.6821	27.3578	22.6604	22.643	23.0862	21.4765	21.4167	23.3324	23.8572	13.708	21.9245	18.7298	23.1336	18.5135	17.7368	18.8443	16.4355	16.2317	18.4156	7
Q8NE01	CNNM3	CNNM3	28.0475	0	25.5336	0	27.6875	0	0	22.6445	20.0037	20.984	21.52	22.3905	0	19.5519	0	22.0869	0	0	16.7917	14.7559	15.7361	16.2721	17
Q9Y6M5	SLC30A1	SLC30A1	28.0467	0	25.3227	0	27.7229	0	0	22.8739	19.0683	20.2512	22.0285	22.4604	0	20.4707	0	21.8653	0	0	18.3837	13.4214	14.8694	16.8063	9
Q8NHJ6	LILRB4	LILRB4	28.0068	0	25.8731	0	27.454	0	0	23.766	0	0	23.2707	22.2494	0	19.8477	0	21.8021	0	0	16.9704	0	0	17.9729	11
P23229	ITGA6	ITGA6	27.9919	0	25.5584	17.3968	27.6119	0	18.9184	22.83	20.4556	21.4336	0	21.4546	0	18.8448	11.4904	21.1195	0	13.0117	15.8139	14.5488	14.9703	0	16
P61224	RAP1B	RAP1B	27.9789	17.9901	25.9157	21.9163	27.0513	22.2893	23.0806	25.1126	20.5891	20.9175	21.9686	23.7693	14.2382	22.1261	17.3648	22.4676	18.5824	18.9985	21.1134	17.1222	17.2845	17.9082	2
Q15363	TMED2	TMED2	27.9767	0	26.1461	20.0212	27.4004	19.3828	21.3209	22.9952	0	0	0	24.0984	0	22.4431	14.3758	23.4375	16.2129	17.8798	19.2825	0	0	0	8
Q9UNL2	SSR3	SSR3	27.9493	0	23.3005	0	27.7996	0	20.979	21.8579	19.233	20.3679	22.8152	25.3596	0	20.9786	0	25.2071	0	18.657	18.8238	16.9111	18.046	19.9076	3
Q70UQ0	IKBIP	IKBIP	27.9364	16.7977	25.2907	21.7122	27.5508	21.2229	20.9405	23.4147	0	0	0	23.3907	12.4056	20.8666	17.3199	22.9623	16.8306	16.5482	19.0223	0	0	0	11
P32246	CCR1	CCR1	27.932	0	25.8051	19.0488	27.3904	0	20.7768	23.2558	0	0	23.1288	23.0144	0	21.0232	15.4639	22.4681	0	17.1918	17.7805	0	0	18.262	4
P51572	BCAP31	BCAP31	27.9244	18.1199	25.3258	21.5617	27.4698	21.0411	23.1496	22.9979	0	0	21.7691	22.2146	12.772	20.111	17.0813	21.4795	17.1342	17.6621	17.7427	0	0	17.8623	8
Q9BUN8	DERL1	DERL1	27.9095	15.2572	25.2086	20.0299	27.5576	0	20.5045	23.1309	19.8235	20.6854	20.4027	24.45	11.7981	21.7492	16.5705	24.0982	0	17.045	19.6715	16.3641	17.226	16.9433	4
P15529	CD46	CD46	27.9008	17.9783	26.5268	19.3873	26.9278	0	21.0816	24.4601	0	0	0	23.1183	13.9784	21.8182	15.3873	22.0801	0	17.0816	19.6434	0	0	0	5
Q9Y639	NPTN	NPTN	27.879	0	26.1311	19.9784	27.205	17.0572	19.5447	23.2027	14.4	0	22.7441	21.317	0	18.5645	14.7603	21.0455	12.7354	15.2228	18.7228	10.0794	0	14.9997	9
Q15029	EFTUD2	EFTUD2	27.8762	0	25.7798	20.0915	27.2463	0	0	24.3614	18.4355	19.2634	22.4915	21.8557	0	20.0624	14.4191	21.0162	0	0	18.6889	12.7633	13.5911	16.819	14
P08865	RPSA	RPSA	27.8719	20.4783	24.8625	23.4333	26.5333	24.0865	24.9573	24.152	20.4298	21.1713	24.9502	23.5433	16.2496	20.5799	19.3787	21.8146	20.1291	20.8467	19.8331	16.1855	17.0173	20.9572	9
A1L0T0	ILVBL	ILVBL	27.8264	17.1118	25.2953	20.3903	27.3836	0	20.449	24.1636	0	0	0	21.155	12.4682	19.109	14.2534	20.5678	0	15.316	17.2412	0	0	0	13
Q68CQ7	GLT8D1	GLT8D1	27.8235	0	25.3401	20.1631	27.3842	20.3045	23.113	22.3267	19.7185	19.9295	20.2073	22.4788	0	20.0156	15.7037	22.0587	12.5742	16.9096	16.5296	15.2592	15.4702	15.7479	10
O00461	GOLIM4	GOLIM4	27.8156	17.8981	25.9471	22.0594	27.119	20.8774	23.131	23.2617	0	0	0	20.8936	12.6129	18.6724	14.1522	20.3387	12.6902	16.9153	15.7665	0	0	0	9
Q8TCZ2	CD99L2	CD99L2	27.8138	0	26.0119	0	27.1623	0	0	23.031	16.8323	18.5663	23.0999	21.9636	0	22.5525	0	21.9132	0	0	19.5716	13.373	15.1069	17.0996	4
Q9H3S1	SEMA4A	SEMA4A	27.7925	0	24.2035	0	26.5018	0	0	22.4118	21.4877	23.2013	26.5749	22.3896	0	19.4486	0	21.301	0	0	17.2742	15.5531	17.3286	20.7988	16
Q92508	PIEZO1	PIEZO1	27.7363	0	25.3166	0	27.1896	20.2853	0	22.9434	19.8733	22.4995	23.577	19.353	0	16.4314	0	18.8098	13.6708	0	12.7844	12.8858	15.0844	16.1426	24
Q9BT22	ALG1	ALG1	27.7302	0	23.9756	22.0947	27.4322	21.6983	22.5326	23.4046	0	0	0	22.1629	0	18.1824	16.0939	21.9137	17.306	17.4272	17.6173	0	0	0	7
Q9UJQ1	LAMP5	LAMP5	27.7257	18.4793	26.5718	22.2072	26.3204	22.4672	22.3661	23.6992	21.3167	22.2203	19.7604	23.6223	13.6341	22.2636	18.5068	22.3878	18.7668	18.1762	19.235	17.6163	18.5198	16.06	5
O94826	TOMM70	TOMM70	27.723	18.0644	24.5352	21.6705	27.4302	20.516	21.7053	22.9032	0	0	0	22.0096	12.4911	18.2914	16.0541	21.7772	15.5618	15.4178	17.1111	0	0	0	9
Q86UE4	MTDH	MTDH	27.6675	16.7364	24.8486	20.4292	27.3078	20.4299	21.8559	22.5056	19.856	21.0854	19.9005	21.505	12.1517	18.9079	14.5318	21.0453	15.845	15.9058	16.9212	15.2711	15.2822	13.6063	10
O14880	MGST3	MGST3	27.6525	0	24.2672	19.7428	27.2463	0	20.3632	22.3591	0	0	24.5149	22.6676	0	21.1957	16.9355	21.9557	0	17.5559	19.5518	0	0	19.1568	8
O60313	OPA1	OPA1	27.6482	0	23.9482	19.3371	27.4914	18.8665	17.071	21.196	16.137	17.1567	20.5812	20.3117	0	13.8392	12.1613	20.2154	12.543	11.3166	14.9563	10.3832	11.4024	14.8263	20
Q9UHW9	SLC12A6	SLC12A6	27.642	0	25.0787	20.7331	27.1292	0	17.0883	23.5847	20.4246	21.6508	22.9423	21.0263	0	17.7281	15.1786	20.592	0	11.5341	16.5606	14.87	15.958	17.1745	15
P15813	CD1D	CD1D	27.6384	0	25.0887	19.6881	27.3275	0	0	21.9244	0	0	0	22.4291	0	19.4935	16.3662	22.227	0	0	18.6025	0	0	0	3
Q9NYL4	FKBP11	FKBP11	27.6384	18.094	26.2199	23.272	26.2137	22.7294	23.6862	23.4126	22.0046	22.3221	20.4836	21.0694	15.094	20.0794	20.2721	19.8909	19.7294	20.6863	20.4127	15.8207	15.9324	17.4835	4
P04004	VTN	VTN	27.635	0	26.2237	17.5955	26.2686	0	20.9697	24.9557	22.7082	22.842	16.0232	22.4212	0	21.1599	13.0107	21.0022	0	16.3848	19.9137	15.1378	15.6791	11.4387	7
Q6UW68	TMEM205	TMEM205	27.6283	17.3605	26.1132	22.4309	26.5372	22.1404	23.6644	23.7121	0	0	0	22.1046	14.7756	19.7268	17.7677	21.7051	19.5555	21.0795	21.1271	0	0	0	3
Q13449	LSAMP	LSAMP	27.6141	0	0	0	0	0	0	0	15.3467	14.5863	27.6136	22.9965	0	0	0	0	0	0	0	11.0254	10.2655	22.9959	11
P50416	CPT1A	CPT1A	27.5922	0	25.4576	18.8467	27.1131	18.3846	20.0554	22.2185	20.2594	20.542	20.5552	21.6422	0	19.5805	13.6373	21.105	13.1753	13.3947	16.508	15.05	15.3326	15.3458	14
P25942	CD40	CD40	27.5424	0	25.9246	0	26.8635	0	0	23.2074	0	0	0	22.784	0	21.6654	0	21.71	0	0	18.828	0	0	0	9
O60476	MAN1A2	MAN1A2	27.5035	0	24.9762	19.9401	27.1663	20.1858	19.48	21.8285	0	0	0	20.0141	0	16.6971	14.683	19.7588	14.1147	14.6727	15.5449	0	0	0	11
Q9BRK5	SDF4	SDF4	27.5033	15.7097	25.1299	19.565	27.1063	0	21.2924	22.2515	0	0	19.328	21.3891	11.5402	19.8147	13.965	20.6176	0	16.4751	16.1332	0	0	15.1582	8
Q9Y4W6	AFG3L2	AFG3L2	27.4937	0	23.8028	20.9911	27.3042	20.682	21.4502	20.9376	0	0	0	21.2759	0	17.5576	14.881	21.0811	14.6986	15.2598	14.9591	0	0	0	14
P49961	ENTPD1	ENTPD1	27.4931	0	24.7139	0	26.9504	0	19.2343	22.4324	21.3283	22.512	24.0032	22.3758	0	19.8309	0	21.5841	0	15.0644	17.1831	16.9194	18.1495	19.6137	7
Q9Y289	SLC5A6	SLC5A6	27.4855	0	25.2511	0	27.039	0	18.9972	22.6137	17.4774	19.8379	20.9429	23.2291	0	20.9609	0	22.7633	0	15.0903	18.7069	13.5706	15.931	17.036	5
A6NGU5	GGT1	GGT1	27.4441	0	25.7258	19.2321	26.7155	18.1089	0	23.5204	18.2496	19.2356	21.5403	22.4356	0	20.8032	14.5317	21.6321	13.4086	0	18.6284	13.5492	14.5352	16.8399	6
O14828	SCAMP3	SCAMP3	27.4411	15.4847	25.2513	20.2435	26.9252	18.7054	20.8245	22.7508	0	0	22.007	23.0358	12.163	20.7243	13.6502	22.6366	15.3835	15.7558	17.5084	0	0	16.4892	7
Q9UBX3	SLC25A10	SLC25A10	27.4177	0	25.6607	0	26.8463	16.7751	18.9281	22.2492	0	0	0	21.5945	0	19.6846	0	21.0722	12.8683	15.0212	16.8606	0	0	0	9
O00400	SLC33A1	SLC33A1	27.4134	18.0981	25.0068	20.7968	27.0593	0	0	21.56	0	0	0	22.7123	13.7058	20.3741	16.4045	22.3282	0	0	17.1676	0	0	0	8
A0AVI2	FER1L5	FER1L5	27.4125	18.76	25.3377	21.3914	26.6301	22.1892	23.223	23.8008	0	0	0	20.5923	11.9402	18.5175	14.5713	19.8098	15.3691	16.4028	16.9807	0	0	0	2
P60468	SEC61B	SEC61B	27.3991	18.872	25.7241	21.7944	26.3655	22.3461	23.279	23.583	19.6941	19.9538	20.004	24.7338	16.287	23.1391	19.2094	23.6111	19.7611	20.694	20.998	17.1091	17.3688	17.4191	5
P12235	SLC25A4	SLC25A4	27.3966	0	25.0467	17.4367	26.9357	0	19.9228	22.8749	19.6351	20.5273	21.2403	21.9306	0	19.4802	13.1149	21.4698	0	14.6538	16.544	15.3132	16.2054	16.9184	5
Q9BZL6	PRKD2	PRKD2	27.3675	0	24.2614	20.3521	26.9812	0	0	24.1871	0	17.081	0	20.1807	0	17.4813	12.911	19.4862	0	0	18.007	0	11.9939	0	11
Q9NP58	ABCB6	ABCB6	27.3573	0	24.6609	0	27.0401	0	21.3191	21.7407	0	0	20.2989	20.9206	0	18.4515	0	20.4792	0	15.7478	16.1911	0	0	15.0895	15
Q8TEQ8	PIGO	PIGO	27.3514	0	25.4866	19.36	26.7763	0	21.7071	22.2418	0	0	17.7937	20.7666	0	18.9141	13.8365	20.2516	0	13.8884	14.6866	0	0	12.2705	13
Q92544	TM9SF4	TM9SF4	27.3492	17.5656	25.5459	21.3144	26.5565	21.1335	22.9854	23.0405	0	0	20.2484	21.9295	12.7851	19.9708	16.6505	21.1897	15.7692	17.1294	17.6557	0	0	15.8561	8
Q9Y673	ALG5	ALG5	27.3125	0	23.2736	0	27.1508	0	19.9378	22.3003	18.7308	19.8187	0	21.5025	0	19.0744	0	21.0553	0	16.1305	17.1216	14.9235	16.0113	0	10
P07355	ANXA2P2	ANXA2P2	27.3082	19.9668	25.2015	21.5435	25.7158	22.5599	23.5042	24.7138	22.3299	23.0009	23.1249	21.7752	15.0035	19.304	16.2122	19.7225	17.3693	18.2028	19.4738	17.5026	18.1941	18.1124	13
Q9NUQ2	AGPAT5	AGPAT5	27.2806	0	25.493	18.412	26.6843	0	21.0011	22.397	0	0	0	22.5418	0	20.7971	14.1642	21.8953	0	16.4965	18.1491	0	0	0	10
P46940	IQGAP1	IQGAP1	27.2642	17.3604	24.7295	21.2762	26.6241	19.7054	21.4668	23.8633	20.2329	21.1867	22.1332	20.2037	10.2931	17.7006	14.707	19.5227	12.5304	15.0918	17.006	12.9059	13.8442	14.1795	18
Q9UMF0	ICAM5	ICAM5	27.252	0	25.3337	0	26.7163	0	0	22.7956	0	0	0	21.2403	0	19.4586	0	20.6382	0	0	16.9281	0	0	0	9
P11166	SLC2A1	SLC2A1	27.2435	0	25.5028	19.3442	26.6374	0	17.6132	21.2812	19.1081	19.7129	21.0162	22.4343	0	20.3701	15.6437	21.9055	0	13.9128	15.8704	15.4077	16.0124	17.3158	6
O94886	TMEM63A	TMEM63A	27.2339	19.7458	25.4337	22.5605	26.1071	0	23.1088	24.4786	0	0	19.5161	19.5372	14.7916	16.404	17.6063	19.31	0	18.1546	19.5244	0	0	14.5619	3
Q96DU3	SLAMF6	SLAMF6	27.2267	0	24.9152	19.3088	26.7709	19.864	20.1776	22.9531	0	0	0	21.974	0	19.3983	15.4019	21.5279	15.9572	13.628	18.121	0	0	0	5
Q9NV96	TMEM30A	TMEM30A	27.2205	0	25.6326	0	26.1439	19.5008	20.2818	23.1363	19.9171	20.3776	23.9868	22.2357	0	20.3591	0	21.1431	15.5009	16.2819	18.9132	15.8463	16.3777	18.9717	10
Q6DD88	ATL3	ATL3	27.1992	15.1532	24.4399	17.8321	26.6799	20.6405	22.0259	23.3855	18.9384	20.5511	22.1485	20.2835	10.4538	16.3488	13.1318	20.1859	15.9401	17.3255	18.685	14.238	15.8507	17.4481	10
O94823	ATP10B	ATP10B	27.1763	0	23.272	0	26.7093	0	0	24.6878	0	22.1894	0	21.2591	0	17.303	0	20.7849	0	0	18.8077	0	16.3314	0	9
Q8N0W4	NLGN4Y	NLGN4Y	27.1735	0	24.2389	0	26.9092	0	0	21.7761	15.7466	19.0286	20.3811	21.3087	0	18.8481	0	20.8728	0	0	17.2525	11.2236	14.5051	15.5863	11
Q04941	PLP2	PLP2	27.172	17.584	25.4605	0	26.449	0	0	23.6572	0	0	0	24.8501	15.2621	23.1386	0	24.1271	0	0	21.3353	0	0	0	2
P56134	ATP5MF	ATP5MF	27.1643	0	24.3757	0	26.9066	0	21.0045	19.4881	0	0	0	25.1643	0	22.3757	0	24.9066	0	19.0045	17.4881	0	0	0	4
O14672	ADAM10	ADAM10	27.1571	0	24.8353	19.0527	26.7443	0	21.8609	21.491	0	0	0	21.2468	0	19.2694	13.6952	20.6853	0	16.3786	16.1334	0	0	0	15
Q9NTJ5	SACM1L	SACM1L	27.154	16.4711	24.7484	20.2268	26.637	20.2559	20.7764	23.3342	19.0292	19.5806	19.023	21.5083	11.3424	18.9076	14.2884	21.0579	13.2376	15.6471	17.4113	13.9	14.4513	13.8938	11
Q9BU23	LMF2	LMF2	27.1163	0	23.2508	19.655	26.9658	19.1527	0	21.5292	0	0	0	21.3941	0	18.2013	15.07	21.1677	14.5678	0	15.2975	0	0	0	9
Q9Y274	ST3GAL6	ST3GAL6	27.0783	0	24.2561	21.4254	26.6875	20.4488	17.9283	22.1292	20.5955	19.8654	20.9039	21.9232	0	18.5063	15.2613	21.6477	16.0566	13.5361	15.7103	16.2032	15.4732	16.5116	9
Q9NPA0	EMC7	EMC7	27.0731	0	25.0226	20.3174	26.6566	0	0	0	0	0	0	22.2291	0	20.777	16.9955	21.511	0	0	0	0	0	0	6
Q9H0U4	RAB1B	RAB1B	27.0693	0	23.9668	18.4295	26.6374	0	20.7802	20.611	22.0057	22.566	22.4837	22.3815	0	19.6585	14.5226	21.683	0	15.7057	16.7042	18.0988	18.6591	18.5769	3
O15173	PGRMC2	PGRMC2	27.0651	0	25.0823	20.8256	26.3852	20.0181	20.9241	23.276	0	19.5076	20.4519	23.8763	0	21.9123	17.6556	23.2152	16.8482	17.7542	19.8202	0	16.3377	17.282	4
O76024	WFS1	WFS1	27.0444	0	24.8042	19.3927	26.6262	0	20.4581	21.6974	0	0	0	20.8249	0	17.6281	13.5636	20.5522	0	15.2487	16.0146	0	0	0	7
Q7L1W4	LRRC8D	LRRC8D	27.041	0	23.9379	16.5177	26.8439	0	0	20.498	0	0	0	19.5354	0	15.5898	11.0265	19.4385	0	0	15.0062	0	0	0	13
Q13445	TMED1	TMED1	27.0401	0	25.1665	21.5093	26.3192	19.7599	22.9316	22.1779	0	0	0	24.0274	0	21.7013	18.4862	23.4898	17.175	19.826	18.8257	0	0	0	5
Q14739	LBR	LBR	27.0377	0	23.7775	0	26.8078	0	0	22.4953	0	0	0	22.1125	0	19.3851	0	21.7667	0	0	18.103	0	0	0	5
O95202	LETM1	LETM1	27.0343	0	23.9021	21.3408	26.6665	16.9082	21.1213	21.1244	17.0039	19.5206	22.7448	21.4713	0	18.2645	15.7113	21.1075	11.6232	15.7345	15.839	11.719	14.2353	17.1327	9
Q9Y490	TLN1	TLN1	27.0222	0	25.1125	19.8032	25.9673	20.7444	22.0769	24.3953	19.6848	20.2105	21.6119	19.4285	0	17.5941	12.7481	18.2834	13.3373	13.7516	16.8944	12.6297	13.1554	14.3171	19
P00846	MT-ATP6	MT-ATP6	27.0092	0	24.0609	0	26.7045	0	19.0905	20.0192	0	0	22.6539	26.0092	0	23.0608	0	25.7045	0	18.0905	19.0191	0	0	21.6539	1
Q9UGN4	CD300A	CD300A	27.004	0	25.2233	0	26.3884	0	0	22.8535	0	0	0	21.6443	0	20.0118	0	21.0767	0	0	13.1278	0	0	0	7
O60486	PLXNC1	PLXNC1	27.0026	0	24.3521	0	26.4216	0	0	21.5215	19.6289	21.1691	24.0172	19.5969	0	17.1711	0	18.7898	0	0	14.3915	11.7041	12.9424	17.2833	21
Q08431	MFGE8	MFGE8	26.9953	0	24.8898	0	26.5894	0	18.9572	20.2128	0	0	0	21.2396	0	19.4778	0	20.6749	0	14.3723	15.6279	0	0	0	8
Q9H936	SLC25A22	SLC25A22	26.994	0	24.4094	19.4338	26.6287	0	20.8579	22.1525	0	0	18.4364	22.8705	0	20.322	15.3464	22.4945	0	16.7704	18.065	0	0	14.3491	6
Q96Q80	DERL3	DERL3	26.9876	0	24.6883	20.9132	26.5797	0	0	21.8413	0	0	0	24.0323	0	21.9257	18.5913	23.5198	0	0	19.5193	0	0	0	3
Q13586	STIM1	STIM1	26.9726	16.3829	25.2839	20.6748	26.272	18.8492	21.054	22.3623	0	0	0	20.6063	11.3834	19.1198	15.6748	19.9152	13.8493	13.7936	14.5276	0	0	0	9
P06733	ENO1	ENO1	26.9709	20.7738	23.5652	21.9735	25.485	22.4879	22.422	23.6976	20.0148	19.4721	25.2303	21.6924	15.5117	18.9507	16.4976	19.3714	18.0285	17.9625	19.2382	13.2572	14.4585	19.8017	13
O43674	NDUFB5	NDUFB5	26.97	0	24.0988	19.9116	26.4652	22.8388	21.3116	23.0331	0	20.1678	0	22.2833	0	20.3329	16.9116	21.7513	19.8388	17.082	18.9005	0	17.1677	0	4
Q9UGP8	SEC63	SEC63	26.9427	0	24.868	19.6939	26.3733	0	20.8654	22.7771	18.0983	17.7029	19.932	21.1891	0	19.2275	13.8921	20.5406	0	15.6176	17.1808	12.5338	12.4553	14.6841	9
P42892	ECE1	ECE1	26.9231	0	24.6054	19.0532	26.1257	0	0	21.8433	19.1247	19.9466	24.4312	19.5549	0	16.8577	12.636	18.5498	0	0	14.4771	13.7325	13.8282	17.6829	10
P67812	SEC11A	SEC11A	26.9016	0	24.5085	0	26.4236	0	20.3217	22.879	0	18.0214	21.0707	21.3527	0	19.1903	0	20.8382	0	16.9998	19.5571	0	14.6995	16.1785	6
P78357	CNTNAP1	CNTNAP1	26.8949	0	23.3307	19.4678	26.4053	0	19.9557	20.1952	0	0	24.4185	20.2626	0	16.5476	12.356	19.6993	0	13.9114	13.4593	0	0	18.167	18
Q15907	RAB11A	RAB11A	26.8918	0	24.6068	20.8235	26.2037	19.8736	21.5218	21.6878	18.9355	19.342	23.4312	22.9849	0	20.6999	16.9166	22.2968	15.9668	17.6149	17.7809	15.0287	15.4351	19.5243	8
O94905	ERLIN2	ERLIN2	26.8694	17.0262	24.07	19.9281	26.5728	0	18.5114	20.7331	19.6008	20.0976	0	22.477	12.6341	19.6777	15.5358	22.1805	0	14.1192	16.3408	15.2085	15.7053	0	4
Q8IWV1	LAX1	LAX1	26.8676	0	24.175	0	26.0966	0	0	22.6461	21.1313	22.5114	24.0112	22.5817	0	19.9827	0	21.6829	0	0	18.4021	17.2244	18.4788	19.9455	8
Q14344	GNA13	GNA13	26.8634	0	25.3382	17.5039	26.0247	0	0	23.1132	18.9217	20.1515	18.891	21.1559	0	19.9601	12.919	19.9616	0	0	17.597	14.3368	15.5666	14.3061	9
O95297	MPZL1	MPZL1	26.8617	0	25.2954	18.74	26.1232	0	17.4941	22.7501	0	0	0	22.3817	0	20.4933	15.4181	21.8082	0	14.1723	18.1846	0	0	0	4
O60512	B4GALT3	B4GALT3	26.8461	0	25.0576	18.6204	26.3463	0	0	0	0	0	0	19.8613	0	17.8387	14.2985	19.4126	0	0	0	0	0	0	5
P43121	MCAM	MCAM	26.843	0	0	0	22.324	0	0	0	24.9033	26.3136	18.4083	21.4448	0	0	0	16.5601	0	0	0	19.5553	20.9199	11.767	9
P20645	M6PR	M6PR	26.8212	16.9495	24.8001	21.8435	26.0677	20.3001	23.1483	22.1179	0	0	0	19.3046	13.1423	18.4633	18.0362	17.7652	16.4927	15.9508	18.3106	0	0	0	2
P23470	PTPRG	PTPRG	26.8156	0	23.7941	0	26.4218	0	0	21.8582	19.0745	21.5493	22.5724	18.6928	0	16.0111	0	18.0183	0	0	13.2738	13.0746	14.6324	15.796	12
Q9UKM7	MAN1B1	MAN1B1	26.8054	0	24.3929	18.4556	26.4442	19.2141	20.4423	20.5689	0	0	0	19.6176	0	19.3054	13.3682	19.6176	14.1267	15.3549	15.4815	0	0	0	11
P51148	RAB5C	RAB5C	26.7965	16.9562	24.3438	20.7904	25.9831	20.8327	21.4796	22.8442	22.02	21.0471	22.9783	23.2321	13.4969	20.6458	16.637	22.4688	16.6843	18.0202	19.1652	18.5606	17.5877	19.5189	3
Q15043	SLC39A14	SLC39A14	26.7818	0	24.874	0	26.2154	0	0	20.8425	18.1654	20.1401	21.6928	22.5179	0	19.7235	0	22.1929	0	0	17.0352	14.3581	16.3328	17.8855	2
Q9P0J0	NDUFA13	NDUFA13	26.7784	0	22.9036	0	26.676	0	0	0	15.5868	0	0	21.6539	0	19.9036	0	21.6512	0	0	0	12.587	0	0	6
Q8WUX1	SLC38A5	SLC38A5	26.7436	0	24.2434	0	26.3539	0	0	21.9946	18.5033	19.1583	20.6101	21.3866	0	17.5618	0	21.1376	0	0	16.597	14.3334	14.9884	16.4402	5
P01137	TGFB1	TGFB1	26.7434	0	24.1891	21.1981	26.3016	0	21.8485	22.0444	0	0	0	22.284	0	19.7297	16.7386	21.8422	0	17.389	17.585	0	0	0	3
Q9HC07	TMEM165	TMEM165	26.7393	0	24.1741	0	26.4227	0	20.8032	20.3283	0	0	0	20.2766	0	17.0488	0	20.1138	0	16.8963	16.4214	0	0	0	4
Q6PIU2	NCEH1	NCEH1	26.7375	0	24.8106	21.3	26.0483	19.5922	20.8283	21.7556	20.5757	20.569	20.1671	21.5404	0	19.141	15.5645	21.0567	15.2703	15.403	16.1351	15.6164	15.7304	14.4531	7
P17655	CAPN2	CAPN2	26.7172	18.5711	22.7784	22.3528	25.8147	21.6043	23.4796	23.969	21.4631	21.7309	19.4061	20.9996	13.2246	17.1514	16.9466	19.7489	16.2877	18.2319	18.341	16.4187	16.6866	14.3617	11
Q92685	ALG3	ALG3	26.7065	0	23.0674	18.7072	26.5503	0	19.1581	20.4528	0	0	0	20.6896	0	18.0583	14.6198	20.2812	0	15.0706	16.3654	0	0	0	4
Q15155	NOMO1	NOMO1	26.6854	0	24.8534	20.8172	26.0186	20.8698	21.4235	21.5432	0	0	0	15.7422	0	17.9578	14.8172	15.7422	14.8698	15.4235	15.5432	0	0	0	3
Q5SRI9	MANEA	MANEA	26.6794	0	22.9448	20.6996	26.4259	20.7744	22.0876	20.2801	0	13.5304	0	20.4915	0	15.2018	15.4123	20.1426	15.9601	17.1398	14.7317	0	9.21074	0	5
Q9P003	CNIH4	CNIH4	26.6763	0	22.2873	0	26.5722	0	0	21.1592	0	0	0	25.6763	0	21.2873	0	25.5722	0	0	20.1592	0	0	0	1
Q96CW1	AP2M1	AP2M1	26.6559	18.9662	25.1379	17.2046	25.8279	0	0	23.0353	0	0	0	20.4988	14.2658	18.3813	12.5044	19.7085	0	0	18.1132	0	0	0	7
Q15165	PON2	PON2	26.6492	15.8033	24.3707	20.5869	26.1467	19.8333	21.8416	21.4887	0	0	0	20.8294	11.8037	18.841	15.8277	20.1164	15.8334	16.8399	16.3163	0	0	0	4
Q96ER9	CCDC51	CCDC51	26.6446	0	24.4864	18.6928	26.2595	0	0	19.2987	0	0	0	18.9641	0	16.152	14.3005	18.7425	0	0	14.9064	0	0	0	7
O95857	TSPAN13	TSPAN13	26.6232	17.3795	24.6183	0	26.0054	20.2293	21.7014	22.377	0	0	0	23.2932	14.5722	21.1499	0	22.6623	17.4219	18.894	19.2585	0	0	0	1
Q8NEW0	SLC30A7	SLC30A7	26.6224	0	22.1842	0	26.4918	0	0	20.0989	20.4139	20.1827	18.8068	21.0517	0	18.4837	0	20.7146	0	0	16.3985	16.7135	16.4822	15.1064	2
Q9Y2G3	ATP11B	ATP11B	26.6193	0	23.1038	16.7589	26.3015	21.2242	22.4002	21.6274	14.7679	0	0	19.4657	0	15.9286	11.0316	18.8835	15.4963	16.6723	14.7147	9.04267	0	0	9
P18850	ATF6	ATF6	26.6188	0	25.1297	23.3691	24.3095	0	24.0877	23.2008	20.1413	20.7157	22.0568	20.8048	0	20.3749	18.6141	19.5546	0	19.3329	18.4459	15.3865	15.9607	17.3019	2
P08174	CD55	CD55	26.6123	0	24.5228	0	26.1301	0	18.863	22.1228	0	0	0	20.7702	0	19.1443	0	20.1517	0	14.3395	15.4285	0	0	0	7
P11279	LAMP1	LAMP1	26.5431	0	24.5277	0	25.9971	0	19.9685	21.702	0	0	21.0579	21.4685	0	19.3173	0	20.9722	0	15.7205	17.0687	0	0	16.81	2
Q9H3N1	TMX1	TMX1	26.5418	0	24.8992	21.037	25.7479	0	19.3043	22.7909	0	0	0	21.0813	0	19.6476	16.2586	20.0738	0	15.8449	17.7167	0	0	0	3
P08514	ITGA2B	ITGA2B	26.5358	0	0	0	20.5843	0	0	0	25.4682	25.5199	20.1773	19.8791	0	0	0	15.2989	0	0	0	18.8979	18.7109	12.6465	9
P19397	CD53	CD53	26.5	0	24.8551	18.7226	25.7408	0	0	22.5084	0	0	20.9911	23.6926	0	22.0478	15.9153	22.9335	0	0	19.7011	0	0	18.1838	1
Q14118	DAG1	DAG1	26.4975	0	24.3773	0	26.033	0	0	21.5782	0	18.095	19.7443	19.6019	0	18.1958	0	18.8775	0	0	13.7586	0	12.7376	14.3868	6
O95169	NDUFB8	NDUFB8	26.4744	0	22.4187	20.1774	26.3106	19.0971	20.9307	19.3139	0	0	0	21.3613	0	17.7159	16.3336	21.1886	16.0971	17.2061	16.3139	0	0	0	6
O43493	TGOLN2	TGOLN2	26.472	0	24.5903	20.7307	25.7187	19.845	21.808	21.857	0	0	21.2242	21.0546	0	19.3651	15.3937	20.1694	15.3215	15.8734	16.1561	0	0	16.7006	8
P22794	EVI2A	EVI2A	26.4474	0	23.27	0	26.1769	0	0	21.4295	17.351	19.3276	20.8405	19.4383	0	20.1001	0	18.6456	0	0	18.2595	14.1811	16.1577	17.6706	4
Q6NUK1	SLC25A24	SLC25A24	26.4399	0	22.6145	0	26.282	0	0	0	0	0	21.5254	21.2112	0	17.914	0	20.9774	0	0	0	0	0	16.825	9
Q7Z4W1	DCXR	DCXR	26.4396	16.1379	22.5794	20.1528	26.1567	0	22.0758	22.0295	0	0	0	22.1458	12.2313	18.6725	15.5545	21.8574	0	17.658	17.359	0	0	0	7
Q12805	EFEMP1	EFEMP1	26.4346	0	22.207	25.5424	22.0116	0	24.9654	0	0	0	0	21.911	0	17.6835	21.0189	17.488	0	20.4419	0	0	0	0	2
Q9Y3A6	TMED5	TMED5	26.4253	0	25.0387	20.093	25.3781	0	21.2249	22.1053	19.3004	19.2207	21.3695	22.8803	0	21.4078	16.7711	21.8322	0	17.903	18.7833	15.9784	15.8988	18.0476	6
O14745	SLC9A3R1	SLC9A3R1	26.4057	15.5176	25.0515	19.6319	25.2167	0	19.4697	23.6916	0	0	0	21.1655	11.1259	19.8566	15.2396	19.697	0	15.0774	18.8644	0	0	0	8
P23634	ATP2B4	ATP2B4	26.3677	0	24.5356	0	25.6122	0	0	23.3886	0	0	0	19.899	0	18.1402	0	19.1661	0	0	16.6174	0	0	0	6
P63092	GNAS	GNAS	26.3584	0	24.4731	17.4098	25.4474	18.9194	0	22.8469	20.7897	22.1913	21.0549	21.5378	0	19.6952	13.0881	20.573	14.5975	0	17.3162	16.4678	17.8694	16.7329	9
O15431	SLC31A1	SLC31A1	26.3571	0	0	0	26.313	0	0	0	0	18.7505	21.0345	19.2052	0	0	0	19.2052	0	0	0	0	17.7506	20.0344	2
Q99808	SLC29A1	SLC29A1	26.3443	0	24.4766	0	25.7593	0	0	21.1171	0	0	21.4062	21.2951	0	19.1448	0	20.7302	0	0	16.0711	0	0	17.4994	4
O75396	SEC22B	SEC22B	26.3278	0	24.2795	20.7273	25.5243	0	19.4828	22.4259	20.2792	21.1613	21.8897	22.1757	0	20.206	16.92	21.2026	0	15.6754	18.6185	16.4719	17.354	18.0824	6
P42167	TMPO	TMPO	26.3269	15.6487	23.1696	20.1028	25.9918	19.7321	21.8776	21.0113	0	0	0	20.3891	11.1898	17.1806	14.4257	19.8899	15.2728	17.1179	15.5196	0	0	0	2
P61006	RAB8A	RAB8A	26.322	0	25.2816	17.8429	25.1704	18.3925	18.9011	22.027	0	0	0	22.5335	0	21.5811	14.1425	21.2665	14.6921	15.2007	18.3265	0	0	0	4
P04921	GYPC	GYPC	26.3115	0	23.6396	0	25.7181	0	0	21.5761	0	16.446	23.4922	22.4678	0	22.6396	0	19.8062	0	0	15.6127	0	15.446	22.1914	3
Q7KYR7	BTN2A1	BTN2A1	26.306	0	24.4891	0	25.5669	0	0	21.4004	20.2753	21.6559	21.1763	18.889	0	19.9041	0	18.8177	0	0	14.5139	15.6903	17.071	16.5913	9
P09669	COX6C	COX6C	26.3059	0	21.0205	0	26.2581	0	0	19.1418	0	0	0	23.5222	0	19.0205	0	23.5222	0	0	17.1417	0	0	0	2
Q9BQB6	VKORC1	VKORC1	26.3056	0	20.1791	20.8876	26.1401	20.6887	21.6508	19.7486	0	0	0	24.0398	0	18.1791	18.8877	23.8872	18.6887	19.6508	17.7486	0	0	0	2
P98160	HSPG2	HSPG2	26.3048	0	23.054	22.5198	24.252	23.7615	23.1608	22.6944	22.7769	22.4135	22.2648	17.1732	0	14.8517	14.9884	16.7206	16.2301	15.6294	13.3209	15.2456	14.8822	14.7334	2
P13598	ICAM2	ICAM2	26.299	0	23.8962	16.9614	25.6533	0	0	21.0211	20.2377	21.3416	22.9367	22.3921	0	19.9893	13.0547	21.7464	0	0	17.1141	16.3308	17.4348	19.0298	4
Q01082	SPTBN1	SPTBN1	26.2873	0	24.1513	18.0506	25.7686	0	18.3604	21.3941	18.9831	18.7167	20.7711	17.8046	0	15.543	10.9016	17.2876	0	11.2112	10.9058	11.8337	11.5675	13.6215	19
Q96RD7	PANX1	PANX1	26.2804	0	23.5083	0	25.7672	0	0	20.6042	19.7967	20.8614	22.9417	17.8655	0	15.8792	0	17.4459	0	0	16.5168	15.7093	16.7739	18.8543	4
Q12767	TMEM94	TMEM94	26.2713	0	24.3032	0	25.6705	20.0106	19.3228	22.3027	0	0	0	19.9089	0	18.3575	0	19.0162	14.2827	13.595	16.3932	0	0	0	9
Q92542	NCSTN	NCSTN	26.2523	0	21.7185	20.789	25.6655	0	23.4446	20.1365	0	19.9189	22.911	21.2683	0	16.7644	15.8349	20.6664	0	18.4903	15.1823	0	14.9647	17.9568	6
P78410	BTN3A2	BTN3A2	26.247	0	23.8634	0	25.8357	0	0	21.4973	0	0	20.5466	21.6852	0	19.776	0	21.0987	0	0	17.0796	0	0	16.4592	5
P53794	SLC5A3	SLC5A3	26.1974	0	23.3261	0	25.9104	0	0	21.6828	0	0	0	20.9147	0	18.8666	0	20.3599	0	0	17.2234	0	0	0	5
Q9HBR0	SLC38A10	SLC38A10	26.1863	0	23.6676	0	25.8976	0	0	0	0	18.9973	0	18.7375	0	14.7707	0	18.6421	0	0	0	0	13.1395	0	10
Q92643	PIGK	PIGK	26.1788	0	20.542	0	26.1495	0	0	0	0	0	0	21.6559	0	16.2201	0	21.6559	0	0	0	0	0	0	6
Q13557	CAMK2D	CAMK2D	26.1718	0	22.8137	0	25.8995	0	0	22.2202	17.7937	18.9819	0	21.218	0	17.5026	0	20.9854	0	0	17.1825	13.0934	14.2816	0	6
P08754	GNAI3	GNAI3	26.1694	0	24.3793	17.7194	25.4716	0	0	22.7189	0	0	0	21.2259	0	20.036	13.8126	20.1254	0	0	17.8345	0	0	0	4
P53708	ITGA8	ITGA8	26.1663	0	23.9493	0	25.7102	0	21.3707	20.5187	0	0	0	20.0998	0	17.8611	0	19.6133	0	15.8472	14.5911	0	0	0	6
P13747	HLA-E	HLA-E	26.1342	0	22.8735	0	25.4645	0	0	18.3589	20.2651	22.1866	23.6648	20.7404	0	17.2439	0	19.3278	0	0	14.1891	16.0953	17.6787	19.2879	11
O60262	GNG7	GNG7	26.1107	18.2044	24.3899	19.6151	25.4287	20.3985	0	21.429	0	0	0	23.1947	16.2045	21.3111	17.6151	22.6045	18.3986	0	19.4289	0	0	0	3
Q96JJ7	TMX3	TMX3	26.1071	0	24.4321	21.7293	25.1314	19.9047	20.4146	22.3956	0	0	20.5314	19.9809	0	18.3543	14.8602	18.6949	15.4453	15.9553	16.0659	0	0	16.072	6
Q9Y5S1	TRPV2	TRPV2	26.0964	0	23.4798	0	25.5232	0	0	21.8816	20.7018	22.3744	19.6457	20.6481	0	18.0616	0	19.9862	0	0	16.3255	15.7019	17.3744	14.6457	8
O75063	FAM20B	FAM20B	26.0957	0	22.9373	0	25.9083	0	0	19.4198	0	0	0	20.3367	0	17.8521	0	20.0029	0	0	15.1719	0	0	0	5
O75844	ZMPSTE24	ZMPSTE24	26.0797	0	23.8217	19.3842	25.5348	0	19.9455	21.9981	0	17.607	20.4156	20.554	0	19.027	15.1363	20.4149	0	15.6975	16.6864	0	13.3592	16.1677	7
P61803	DAD1	DAD1	26.0723	0	23.7332	20.136	25.4226	0	0	21.6146	20.5527	20.6942	21.9463	23.7504	0	21.4114	17.8141	23.1007	0	0	19.2927	18.2308	18.3722	19.6244	3
Q9NY97	B3GNT2	B3GNT2	26.0617	0	23.383	20.9824	25.6429	0	0	22.1447	0	0	0	21.5382	0	18.8595	16.4589	21.1193	0	0	17.6211	0	0	0	1
Q9Y5Y0	FLVCR1	FLVCR1	25.9952	0	23.9946	0	25.5108	0	0	21.172	0	0	0	21.0468	0	20.0877	0	19.892	0	0	16.2704	0	0	0	5
Q96QD8	SLC38A2	SLC38A2	25.9892	0	23.3541	0	25.6734	0	0	0	0	0	21.1791	17.2647	0	19.769	0	17.2647	0	0	0	0	0	17.5941	3
Q8IWT6	LRRC8A	LRRC8A	25.975	0	22.6042	0	25.7863	0	0	20.6827	14.5729	0	0	20.1492	0	17.0153	0	19.9543	0	0	13.7561	9.08364	0	0	6
P26038	MSN	MSN	25.9556	15.6996	23.757	20.4145	24.5764	21.2427	0	20.9343	16.0339	0	24.2446	20.4384	10.6561	18.7127	15.3701	19.2705	16.1983	0	15.8899	10.9902	0	17.4337	9
Q9Y320	TMX2	TMX2	25.9417	0	23.4706	18.0279	25.4829	0	0	21.3955	19.0213	19.553	20.6137	21.2325	0	18.421	13.8581	20.8103	0	0	16.7832	14.8514	15.3831	16.4438	4
Q9UIW2	PLXNA1	PLXNA1	25.9364	0	22.3124	0	25.6496	0	0	22.4367	0	0	19.4045	17.9395	0	14.6231	0	17.7093	0	0	12.171	0	0	12.8198	13
Q14165	MLEC	MLEC	25.93	0	23.1545	18.4836	25.0824	0	20.4833	19.8138	21.6736	21.5324	23.244	21.93	0	19.1545	14.4836	21.0825	0	16.4832	15.8138	17.6736	17.5324	19.244	4
Q9GZP9	DERL2	DERL2	25.9245	0	23.7788	0	25.555	0	0	0	0	0	0	21.5197	0	19.8048	0	20.9956	0	0	0	0	0	0	2
Q99805	TM9SF2	TM9SF2	25.9139	0	22.557	0	25.7005	0	0	0	0	0	21.2668	19.5412	0	16.8092	0	19.3059	0	0	0	0	0	16.9449	4
P10620	MGST1	MGST1	25.8935	0	23.902	0	25.3875	0	18.7477	21.1487	0	0	0	23.1225	0	20.7421	0	22.7584	0	16.4257	18.1109	0	0	0	4
Q9NPR9	GPR108	GPR108	25.8843	0	23.1367	19.6065	25.5363	0	21.4832	18.1888	14.5798	0	0	20.6787	0	18.5517	15.0216	20.102	0	16.8982	13.6039	9.99619	0	0	4
P09564	CD7	CD7	25.8806	0	22.7151	0	25.7101	0	0	0	0	0	0	23.2956	0	20.1302	0	23.1252	0	0	0	0	0	0	2
Q00535	CDK5	CDK5	25.8801	16.8264	23.4727	17.8207	24.9771	20.161	21.8728	23.4837	0	0	0	21.3041	12.5786	18.9916	13.5729	20.237	15.9131	17.43	19.1653	0	0	0	4
Q9NX62	BPNT2	BPNT2	25.8711	0	22.6685	0	25.6606	0	20.1441	18.9548	0	0	0	20.2763	0	18.4986	0	20.1671	0	15.9742	14.7849	0	0	0	5
Q9Y6A9	SPCS1	SPCS1	25.8655	0	22.8662	20.5224	25.5127	21.22	19.8544	19.4567	0	0	0	23.3111	0	21.8662	17.1058	22.0653	20.22	18.8544	18.4566	0	0	0	1
Q9NRB3	CHST12	CHST12	25.862	0	23.1489	19.9419	25.5332	0	0	20.2633	0	0	19.7174	18.8978	0	18.827	12.6036	18.8792	0	0	15.9413	0	0	15.3955	9
Q53EP0	FNDC3B	FNDC3B	25.8207	0	19.8576	0	25.7871	0	0	18.6588	0	0	0	18.906	0	14.3983	0	18.812	0	0	13.1995	0	0	0	9
Q96GQ5	RUSF1	RUSF1	25.7983	0	24.2785	0	25.0544	0	19.7808	21.0754	15.5857	0	0	21.2602	0	19.4912	0	20.5996	0	15.6934	16.9879	11.4987	0	0	7
P01130	LDLR	LDLR	25.7805	0	23.3265	0	25.4811	0	0	0	0	18.1113	0	20.1351	0	17.8029	0	19.806	0	0	0	0	12.5879	0	6
Q9NS69	TOMM22	TOMM22	25.7706	0	22.6741	0	25.5517	0	0	0	0	0	20.3819	22.5956	0	19.8667	0	22.3063	0	0	0	0	0	17.5746	3
Q9HCU5	PREB	PREB	25.7585	0	18.3881	0	25.7049	0	0	20.7195	0	0	0	20.1413	0	14.2182	0	20.0163	0	0	16.5496	0	0	0	6
Q8N2K0	ABHD12	ABHD12	25.7578	0	23.588	20.1578	25.1585	0	21.0831	21.6243	15.6718	0	0	20.2047	0	17.2061	15.1977	19.7463	0	15.9527	16.1791	11.2801	0	0	5
Q04771	ACVR1	ACVR1	25.7369	0	22.6771	0	25.5068	0	0	20.5515	0	0	0	21.311	0	18.5072	0	21.0316	0	0	16.3816	0	0	0	6
Q5H8A4	PIGG	PIGG	25.726	0	21.8746	17.6888	25.6166	0	0	0	0	0	0	19.2965	0	16.6267	12.4411	19.2965	0	0	0	0	0	0	7
P60953	CDC42	CDC42	25.7199	15.898	23.6288	19.8996	25.0602	17.0025	19.2839	22.3921	0	0	0	21.4739	12.7283	19.6597	15.2335	20.7039	13.8327	16.114	18.337	0	0	0	3
Q7LGA3	HS2ST1	HS2ST1	25.7166	0	22.8877	17.6653	25.4477	0	20.4241	0	0	0	0	21.3487	0	18.8003	13.578	21.015	0	16.3366	0	0	0	0	4
Q9BWM7	SFXN3	SFXN3	25.7054	17.9443	0	0	25.6987	0	0	0	0	0	0	21.3834	13.6225	0	0	21.3768	0	0	0	0	0	0	1
Q9UHQ9	CYB5R1	CYB5R1	25.6958	0	24.1321	20.1628	24.8875	20.1663	20.1544	19.7125	0	0	19.067	21.662	0	20.2252	16.2559	20.7505	16.2594	16.2475	15.8057	0	0	15.1601	3
P07948	LYN	LYN	25.6952	0	21.5135	0	25.5247	0	0	21.3679	0	0	18.4527	20.5286	0	16.7587	0	20.2969	0	0	16.613	0	0	13.6979	8
Q8NBN3	TMEM87A	TMEM87A	25.6916	0	23.5444	0	25.2034	0	0	20.4079	0	0	20.882	18.02	0	13.4359	0	17.9585	0	0	15.5499	0	0	16.0241	7
P20309	CHRM3	CHRM3	25.6912	0	22.4154	0	25.534	0	0	0	0	0	0	19.1757	0	17.3639	0	18.6921	0	0	0	0	0	0	8
Q9ULH0	KIDINS220	KIDINS220	25.685	0	22.4061	0	24.8365	0	0	22.6315	20.6622	21.4866	22.8062	18.5497	0	14.7204	0	17.6348	0	0	14.4301	14.1545	14.9788	16.2984	10
Q96G23	CERS2	CERS2	25.6839	0	24.0594	19.5385	25.0878	0	0	0	0	0	0	18.1403	0	17.3428	15.6316	16.9044	0	0	0	0	0	0	4
O75352	MPDU1	MPDU1	25.6801	16.6166	22.8766	20.0132	25.3299	19.4322	0	20.9451	0	0	0	23.68	14.6165	20.8766	18.0132	23.3299	17.4323	0	18.9451	0	0	0	2
Q6P4A7	SFXN4	SFXN4	25.6739	0	23.7965	0	25.1909	0	0	19.3364	0	0	0	21.6585	0	19.8896	0	21.1299	0	0	15.4295	0	0	0	3
P54852	EMP3	EMP3	25.6719	0	21.6802	0	25.3654	0	0	0	0	18.589	22.6265	19.5027	0	19.0952	0	19.5027	0	0	0	0	16.0041	18.0812	4
P12814	ACTN1	ACTN1	25.6709	0	22.0108	0	25.1221	0	17.293	19.9014	20.3353	21.9857	22.5309	19.5423	0	16.3104	0	18.7987	0	11.5931	14.2011	14.6349	16.226	16.6412	7
P63010	AP2B1	AP2B1	25.6708	0	23.0596	18.5094	25.1611	20.0462	0	22.4424	0	0	0	20.1487	0	17.6002	13.0501	19.6405	14.5868	0	16.7908	0	0	0	4
P60059	SEC61G	SEC61G	25.6697	0	22.9456	0	25.3634	0	0	21.0234	0	0	0	23.973	0	21.3606	0	23.639	0	0	19.4384	0	0	0	2
O15258	RER1	RER1	25.6694	0	23.1509	17.3158	25.3516	0	0	0	0	0	20.0354	19.4198	0	19.2568	14.3159	19.1131	0	0	0	0	0	17.0354	5
Q92536	SLC7A6	SLC7A6	25.6688	0	23.6632	0	24.9399	0	0	22.9089	0	0	0	21.1477	0	20.2038	0	21.1477	0	0	19.4495	0	0	0	3
O95466	FMNL1	FMNL1	25.6382	0	22.8291	19.0419	24.6592	0	21.0553	23.3636	17.9503	19.9816	21.729	19.6222	0	16.534	13.1594	18.6553	0	15.1727	17.3956	12.068	14.099	15.8464	6
Q9UHN6	CEMIP2	CEMIP2	25.6359	0	22.0613	17.7922	25.1142	19.1732	0	19.4027	16.8985	0	23.2262	18.3094	0	15.0699	11.4708	17.4879	12.8515	0	13.0809	10.5775	0	16.534	15
Q09327	MGAT3	MGAT3	25.6267	0	23.9044	0	25.0493	0	0	20.402	0	0	0	19.0548	0	17.3392	0	18.3028	0	0	15.7581	0	0	0	4
P16444	DPEP1	DPEP1	25.6052	0	0	0	22.8762	0	0	0	0	18.6403	25.3557	20.7868	0	0	0	17.3529	0	0	0	0	14.1809	20.6303	6
Q8TBQ9	TMEM167A	TMEM167A	25.6049	0	23.2313	17.6216	24.9876	16.4923	22.1889	0	18.7605	18.8974	20.8655	23.4576	0	21.136	15.6217	22.7968	14.4924	20.1889	0	16.7605	16.8975	18.8655	3
Q9NZB2	FAM120A	FAM120A	25.5906	17.5711	21.7462	0	25.3573	0	19.5135	20.5251	18.275	19.4	19.109	18.6208	11.7386	15.9133	0	18.4823	0	13.6807	13.1797	12.4423	13.5672	13.2762	9
Q6NUQ4	TMEM214	TMEM214	25.566	0	23.4109	0	25.0228	0	19.5648	21.723	0	0	17.5772	19.3675	0	17.4077	0	18.7692	0	14.3949	14.8117	0	0	12.4075	6
P12931	SRC	SRC	25.5653	0	23.4312	18.2199	24.8681	0	0	22.8215	0	0	0	20.4268	0	18.6239	13.4127	19.4774	0	0	18.0142	0	0	0	3
Q9UM00	TMCO1	TMCO1	25.563	16.6233	22.8795	0	25.231	0	0	20.7399	0	0	19.2478	21.6436	13.6234	19.8795	0	20.9883	0	0	17.7399	0	0	16.2478	3
Q00765	REEP5	REEP5	25.5613	0	22.4024	19.8246	25.253	18.3066	18.5535	21.1622	0	0	0	22.0988	0	19.7639	14.6525	21.6528	15.7216	15.9685	17.7082	0	0	0	5
Q9NWW5	CLN6	CLN6	25.5568	0	0	0	25.5568	0	0	0	0	0	0	18.9576	0	0	0	18.9576	0	0	0	0	0	0	4
P08962	CD63	CD63	25.5391	0	24.3781	18.5703	24.1725	0	20.036	20.5014	19.8476	20.0068	21.5637	22.7318	0	21.5708	15.763	21.3651	0	17.2286	17.6941	17.0403	17.1994	18.7563	1
P04156	PRNP	PRNP	25.5337	0	24.2031	0	24.6267	0	0	21.6796	0	0	0	21.7258	0	20.4356	0	20.8087	0	0	17.7043	0	0	0	3
Q93050	ATP6V0A1	ATP6V0A1	25.5309	0	19.7293	19.8933	25.4677	0	0	17.846	0	0	0	20.2548	0	14.7294	14.8934	20.2192	0	0	12.8462	0	0	0	6
Q24JP5	TMEM132A	TMEM132A	25.5276	0	23.5876	0	25.0465	0	0	20.0798	0	0	0	18.717	0	16.2884	0	18.4205	0	0	14.7944	0	0	0	9
Q6P4Q7	CNNM4	CNNM4	25.5198	0	21.8738	0	25.3278	0	0	20.0289	17.7229	19.7222	0	18.945	0	16.5163	0	18.5529	0	0	14.6715	12.3656	14.3648	0	3
Q9H4M9	EHD1	EHD1	25.519	0	21.4496	18.7464	25.2944	17.9037	0	19.1497	19.4756	20.8739	17.2014	19.2372	0	16.0336	13.0344	18.7665	13.0459	0	14.2918	14.6177	16.0159	12.3437	6
P09543	CNP	CNP	25.5133	0	24.1118	18.2764	24.7585	18.2052	0	19.538	0	0	0	17.9092	0	18.7482	13.5216	17.7337	13.4504	0	14.7832	0	0	0	4
O95782	AP2A1	AP2A1	25.5111	0	23.8211	0	24.9413	0	0	19.5824	0	0	0	19.0187	0	17.4557	0	18.3605	0	0	13.8546	0	0	0	9
P13498	CYBA	CYBA	25.5053	0	24.3213	0	24.593	0	0	20.3745	0	0	0	21.4342	0	21.0944	0	19.1816	0	0	17.5672	0	0	0	3
P43308	SSR2	SSR2	25.5016	0	0	0	25.5016	0	0	0	0	0	0	23.1234	0	0	0	23.1234	0	0	0	0	0	0	2
O75882	ATRN	ATRN	25.4898	0	23.6218	0	24.9704	0	0	20.3523	0	0	0	18.939	0	16.7236	0	18.5691	0	0	12.4069	0	0	0	9
Q8IV08	PLD3	PLD3	25.4883	0	0	0	25.199	0	20.4554	19.778	19.1629	19.3482	22.242	21.0612	0	0	0	20.708	0	16.2855	15.6081	14.993	15.1783	18.0721	3
Q96S66	CLCC1	CLCC1	25.4813	0	0	17.2182	25.4766	0	0	0	0	0	0	18.62	0	0	12.2642	18.6023	0	0	0	0	0	0	9
Q8N5K1	CISD2	CISD2	25.4801	0	23.9029	19.0459	24.5941	18.6811	0	22.2038	0	0	0	21.9183	0	20.3258	15.876	21.0626	15.5112	0	18.6061	0	0	0	4
Q9GZM5	YIPF3	YIPF3	25.479	16.9973	0	19.9721	25.3577	0	19.9838	20.5879	0	0	0	21.479	12.9975	0	15.9721	21.3577	0	15.9838	16.588	0	0	0	3
Q96HS1	PGAM5	PGAM5	25.4774	0	21.4655	0	25.3201	0	0	19.5754	0	0	20.1292	19.054	0	17.1435	0	18.3844	0	0	15.2535	0	0	15.8073	7
P15151	PVR	PVR	25.4694	0	23.5075	0	24.9504	0	0	20.2867	0	0	19.6702	20.6673	0	18.2067	0	20.3084	0	0	16.5862	0	0	15.9698	4
P07099	EPHX1	EPHX1	25.4668	0	23.3657	18.5946	24.875	0	21.7591	19.6983	0	0	0	18.3867	0	18.2793	13.8942	17.8052	0	16.0046	14.9979	0	0	0	4
Q12959	DLG1	DLG1	25.4587	0	23.727	0	24.8832	0	0	20.2926	0	0	0	18.014	0	15.9203	0	17.6289	0	0	15.0831	0	0	0	5
P19256	CD58	CD58	25.4314	0	21.2937	0	25.0349	0	0	21.6476	18.7968	19.8012	21.7994	21.7081	0	18.4863	0	21.2447	0	0	17.7741	15.9894	16.9939	18.9921	4
Q92485	SMPDL3B	SMPDL3B	25.4033	0	22.8923	0	24.9806	0	0	21.733	0	0	0	21.0004	0	18.7224	0	20.4889	0	0	17.5631	0	0	0	4
Q9BQA9	CYBC1	CYBC1	25.3991	17.0998	21.3646	0	25.0658	0	0	22.5838	0	0	0	20.7409	14.0999	18.3646	0	20.4694	0	0	18.1971	0	0	0	4
O15118	NPC1	NPC1	25.3755	0	22.7132	0	25.1057	0	0	19.0605	0	0	0	17.9849	0	15.797	0	17.5381	0	0	13.5688	0	0	0	6
O60704	TPST2	TPST2	25.3709	0	22.3576	0	25.162	0	0	0	17.6271	18.053	0	20.4006	0	18.1877	0	20.0502	0	0	0	13.4573	13.8832	0	3
Q643R3	LPCAT4	LPCAT4	25.3695	0	21.394	0	25.247	0	0	19.5	0	14.8969	0	19.767	0	15.7044	0	19.6133	0	0	15.1077	0	10.5055	0	9
Q9Y385	UBE2J1	UBE2J1	25.3574	0	23.6862	20.9437	23.6741	20.9748	18.0908	21.8624	21.1021	21.4502	21.4269	18.7433	0	19.6863	16.9436	15.3491	16.9748	14.0909	17.8624	17.1022	17.1962	16.6971	7
O95716	RAB3D	RAB3D	25.3541	0	23.7141	0	24.7004	0	0	18.9244	18.4154	19.2358	18.6167	21.5467	0	19.9067	0	20.893	0	0	15.117	14.6081	15.4284	14.8094	2
O96005	CLPTM1	CLPTM1	25.3515	0	22.6436	19.528	24.9768	18.275	20.1158	19.8347	16.5391	0	0	20.5026	0	17.428	14.7732	20.1817	13.5203	15.3609	15.0799	11.7846	0	0	4
Q9H6U8	ALG9	ALG9	25.343	0	23.0313	0	24.9283	0	20.1101	19.8219	0	0	0	19.3452	0	18.5078	0	17.9487	0	15.5865	15.2984	0	0	0	3
Q96S52	PIGS	PIGS	25.3377	0	21.9886	19.0835	25.1145	18.4432	19.1672	18.6647	0	0	0	19.6967	0	17.465	14.2216	19.6044	13.9197	14.6436	14.1411	0	0	0	6
Q15526	SURF1	SURF1	25.3342	0	22.7374	17.8432	25.0155	16.8854	0	0	0	0	19.9812	21.4227	0	18.93	14.0359	21.0771	13.0782	0	0	0	0	16.1739	3
Q96TC7	RMDN3	RMDN3	25.3287	0	22.5677	16.8104	25.0872	0	0	0	0	17.3036	0	20.1024	0	17.0148	12.4183	19.9139	0	0	0	0	12.9114	0	4
P30536	TSPO	TSPO	25.3287	0	22.9824	0	24.971	0	0	19.8816	0	0	0	22.5213	0	20.1751	0	22.1636	0	0	17.0743	0	0	0	1
Q92597	NDRG1	NDRG1	25.3271	0	23.1929	18.9246	24.785	0	18.0889	21.4283	0	0	0	21.2518	0	18.4457	15.3396	20.9605	0	14.504	16.6015	0	0	0	4
Q96NB2	SFXN2	SFXN2	25.3257	0	20.3866	0	25.2779	0	0	0	0	0	0	20.7289	0	15.605	0	20.6869	0	0	0	0	0	0	5
Q96HD1	CRELD1	CRELD1	25.3194	0	22.6559	16.7448	24.9623	0	19.7896	20.5695	0	0	0	20.86	0	18.1965	12.2857	20.5029	0	15.3302	16.1101	0	0	0	5
P47985	UQCRFS1	UQCRFS1	25.318	0	24.3674	20.2462	22.9362	19.668	22.6972	0	18.0728	19.6432	21.0607	21.3927	0	20.56	16.4389	19.1288	15.8606	18.8898	0	14.2655	15.8359	17.2533	4
P61586	RHOA	RHOA	25.2975	0	20.7588	20.3962	24.8257	0	21.5778	22.067	0	0	19.6524	21.7758	0	16.2886	16.5363	21.3796	0	18.1321	18.6096	0	0	16.6524	2
Q2PZI1	DPY19L1	DPY19L1	25.2882	0	22.6381	0	24.9376	0	19.4391	20.6131	0	0	0	19.826	0	17.014	0	19.5366	0	14.7387	15.1608	0	0	0	3
Q9ULF5	SLC39A10	SLC39A10	25.2836	0	21.1158	0	25.1764	0	0	19.3178	0	0	0	20.2837	0	16.1158	0	20.1763	0	0	14.3178	0	0	0	3
Q8NB49	ATP11C	ATP11C	25.2766	0	22.2501	0	25.0877	0	0	0	0	0	0	18.4846	0	15.3509	0	18.31	0	0	0	0	0	0	7
Q9H0X4	FAM234A	FAM234A	25.2766	0	21.3092	0	25.11	0	0	20.8062	0	0	0	18.2817	0	16.7856	0	17.4384	0	0	14.7773	0	0	0	5
Q92854	SEMA4D	SEMA4D	25.2761	21.071	20.8677	0	24.7803	0	22.8767	0	0	0	0	19.158	15.8616	15.6583	0	18.2754	0	17.6672	0	0	0	0	7
P48067	SLC6A9	SLC6A9	25.2748	0	24.1336	0	24.266	0	0	20.9439	0	0	0	18.9165	0	19.9637	0	18.5461	0	0	16.7739	0	0	0	3
Q9NXF1	TEX10	TEX10	25.2638	0	19.8603	0	25.2293	0	0	0	0	0	0	18.2304	0	14.4009	0	18.2304	0	0	0	0	0	0	6
P10644	PRKAR1A	PRKAR1A	25.2625	0	22.8948	19.9174	24.1045	0	20.0961	23.0012	19.1422	21.6169	16.7695	18.483	0	18.6469	13.9265	17.372	0	15.8481	15.4339	12.9262	16.9114	12.5218	7
O14735	CDIPT	CDIPT	25.2507	0	22.5118	0	24.9765	0	0	19.8256	0	0	0	22.4433	0	19.7044	0	22.1692	0	0	17.0183	0	0	0	2
Q9NP72	RAB18	RAB18	25.2469	0	21.9457	0	25.01	0	0	20.1131	0	0	19.7053	21.5464	0	18.2453	0	21.3096	0	0	16.4126	0	0	16.0048	4
Q9H4E7	DEF6	DEF6	25.2333	0	23.6433	0	24.4628	0	0	21.6179	0	0	0	19.7772	0	17.7143	0	19.2767	0	0	15.5616	0	0	0	5
Q12860	CNTN1	CNTN1	25.223	0	0	0	0	0	0	0	20.0949	20.996	25.0996	19.3481	0	0	0	0	0	0	0	14.3671	15.2681	19.2108	14
Q8TC12	RDH11	RDH11	25.2154	0	22.6715	0	24.8696	0	19.6442	19.6128	0	0	0	20.7727	0	17.8405	0	20.4947	0	14.6531	15.7059	0	0	0	4
P05107	ITGB2	ITGB2	25.1985	0	21.2548	0	24.1231	21.2551	0	18.6179	19.8453	17.8772	23.7019	19.2595	0	15.8286	0	18.0281	15.8288	0	13.1918	14.4191	12.4512	18.0171	10
Q9H2H9	SLC38A1	SLC38A1	25.1859	0	22.3702	0	24.8538	0	0	21.2118	0	0	0	21.0985	0	18.2828	0	20.7663	0	0	17.1243	0	0	0	1
Q9NQX7	ITM2C	ITM2C	25.1836	0	0	0	0	0	0	0	0	0	25.1836	20.4906	0	0	0	0	0	0	0	0	0	20.4906	5
Q12913	PTPRJ	PTPRJ	25.1699	0	20.0175	0	25.1287	0	0	0	0	0	0	18.9437	0	14.1351	0	18.8913	0	0	0	0	0	0	8
Q13505	MTX1	MTX1	25.1694	0	22.6904	17.6863	24.8595	0	0	18.2616	0	0	0	20.0521	0	16.8129	13.0427	19.8906	0	0	13.6178	0	0	0	4
P43250	GRK6	GRK6	25.1663	0	23.2853	0	24.6086	0	0	20.8185	0	0	0	19.371	0	18.0779	0	18.5083	0	0	14.7983	0	0	0	4
Q9NZ45	CISD1	CISD1	25.1656	0	0	0	25.0535	0	0	21.4243	0	0	0	20.3075	0	0	0	20.0743	0	0	17.5639	0	0	0	3
Q6P1M0	SLC27A4	SLC27A4	25.1497	0	19.8979	0	25.0904	0	0	18.9976	0	0	0	19.7715	0	14.7686	0	19.7472	0	0	13.8684	0	0	0	6
Q96FL8	SLC47A1	SLC47A1	25.1404	0	22.6086	0	24.8378	0	0	19.2001	0	0	0	19.172	0	18.1022	0	18.0379	0	0	15.2933	0	0	0	5
P13164	IFITM2	IFITM2	25.1281	0	22.511	0	24.7479	0	0	21.2644	0	0	0	21.7996	0	21.511	0	21.7996	0	0	20.2643	0	0	0	2
P11047	LAMC1	LAMC1	25.1246	0	21.6819	0	24.9641	0	17.9533	17.8309	0	0	0	18.141	0	14.2031	0	18.0081	0	11.7442	11.6219	0	0	0	12
Q9H330	TMEM245	TMEM245	25.1246	0	23.3412	0	24.5637	0	18.1717	19.4154	15.1457	16.2316	15.587	20.0458	0	18.6408	0	19.2632	0	13.4714	14.7151	10.4463	11.5316	10.8873	6
Q76M96	CCDC80	CCDC80	25.1215	15.9281	21.9204	19.6642	24.9152	0	0	0	0	0	0	19.3407	10.3146	16.3057	14.0496	19.3005	0	0	0	0	0	0	2
P78536	ADAM17	ADAM17	25.1192	0	21.128	0	25.0255	0	0	0	0	0	0	19.0214	0	15.6686	0	19.0214	0	0	0	0	0	0	4
P50443	SLC26A2	SLC26A2	25.1183	0	22.7164	0	24.5563	0	0	19.3103	19.0958	20.7152	20.8787	19.6123	0	17.2906	0	18.7134	0	0	14.7868	14.5722	16.1917	16.3551	5
Q8TB61	SLC35B2	SLC35B2	25.1091	0	0	17.7394	25.0175	0	19.2675	20.3939	0	0	0	21.1091	0	0	13.7395	21.0175	0	15.2676	16.3939	0	0	0	4
Q8TDW0	LRRC8C	LRRC8C	25.1034	0	22.8562	0	24.7183	0	0	19.7016	0	0	0	18.4985	0	16.2258	0	18.164	0	0	14.147	0	0	0	4
P20339	RAB5A	RAB5A	25.0933	0	22.795	0	24.6649	0	0	20.8712	0	0	0	21.6339	0	19.3356	0	21.2055	0	0	17.4118	0	0	0	3
P63000	RAC3	RAC3	25.0895	0	24.2782	17.896	23.2548	19.1212	0	20.7243	16.723	17.7885	21.2341	20.7782	0	19.448	14.896	18.6615	16.1213	0	17.7242	13.723	14.7885	18.2341	3
Q96AA3	RFT1	RFT1	25.0812	0	22.6481	18.514	24.6971	0	0	18.8787	17.3283	17.5786	18.9507	20.2707	0	17.7702	14.0546	19.9099	0	0	14.4194	12.869	13.1193	14.4914	2
Q96N66	MBOAT7	MBOAT7	25.0773	0	22.5118	0	24.7356	0	0	20.5041	0	0	0	20.3196	0	17.6112	0	19.9683	0	0	16.3342	0	0	0	6
Q9H061	TMEM126A	TMEM126A	25.0763	0	22.3282	0	24.8281	0	0	18.3183	0	0	0	20.7183	0	17.5577	0	20.5472	0	0	14.9964	0	0	0	3
O95563	MPC2	MPC2	25.0646	0	20.4984	0	25.0024	0	0	0	0	0	0	20.3264	0	17.4984	0	20.3264	0	0	0	0	0	0	3
P33947	KDELR2	KDELR2	25.0481	0	22.1285	0	24.8436	0	0	0	0	0	0	18.1092	0	17.5014	0	16.569	0	0	0	0	0	0	2
P08571	CD14	CD14	25.0262	0	20.6793	0	24.9535	0	0	0	0	0	0	21.0262	0	16.6794	0	20.9535	0	0	0	0	0	0	2
Q14318	FKBP8	FKBP8	25.025	0	22.358	0	24.6437	0	0	18.8658	17.6691	18.2878	20.5611	20.635	0	18.1881	0	20.18	0	0	14.6959	13.4992	14.118	16.3912	3
P24557	TBXAS1	TBXAS1	25.0108	0	21.9669	19.793	24.6701	0	0	20.0587	18.5145	19.2791	0	19.5334	0	17.1596	14.0893	19.4278	0	0	15.2513	13.7073	14.4719	0	7
O75387	SLC43A1	SLC43A1	25.0083	0	22.4877	0	24.6869	0	0	19.5702	16.3088	0	0	19.7895	0	17.4861	0	19.3514	0	0	15.5702	12.3091	0	0	4
Q5SWX8	ODR4	ODR4	25.0051	0	22.6663	19.5888	24.3543	19.6942	19.988	21.4645	0	0	0	20.4816	0	18.1428	15.0653	19.8307	15.1707	15.4645	16.9409	0	0	0	4
P63218	GNG5	GNG5	24.9902	0	23.2832	0	24.3756	0	0	20.3684	0	0	0	22.9902	0	21.2833	0	22.3756	0	0	18.3684	0	0	0	2
Q04656	ATP7A	ATP7A	24.9853	0	20.34	0	24.8871	0	0	19.7136	0	0	0	17.098	0	14.5327	0	17.098	0	0	13.9063	0	0	0	6
O60637	TSPAN3	TSPAN3	24.9846	16.7207	20.6308	0	24.6854	0	20.97	21.2147	0	0	0	21.8147	13.5509	17.4608	0	21.5155	0	17.8001	18.0447	0	0	0	2
Q13291	SLAMF1	SLAMF1	24.9617	0	0	0	19.8729	0	0	0	21.8898	23.34	24.0369	21.1544	0	0	0	16.0655	0	0	0	18.0825	19.5326	20.2295	4
Q99572	P2RX7	P2RX7	24.9485	0	22.5179	0	24.6524	0	0	0	0	0	0	15.25	0	17.5178	0	15.25	0	0	0	0	0	0	4
Q6ZXV5	TMTC3	TMTC3	24.9478	0	24.5297	0	18.1598	21.2964	18.2832	22.2406	0	0	0	19.5555	0	19.1374	0	12.7676	15.904	12.891	16.8483	0	0	0	3
Q8N4V1	MMGT1	MMGT1	24.9296	0	22.5415	0	24.6099	0	0	17.9211	0	0	0	22.4637	0	20.0446	0	22.1651	0	0	15.5992	0	0	0	2
O14494	PLPP1	PLPP1	24.9216	0	23.3915	0	24.1423	0	0	21.1063	0	0	0	19.7637	0	18.316	0	18.9964	0	0	15.3172	0	0	0	1
P16150	SPN	SPN	24.9186	0	22.1771	0	23.8521	0	0	19.782	0	0	23.3814	20.4014	0	17.7818	0	19.5017	0	0	14.965	0	0	18.5554	3
Q8TBP5	FAM174A	FAM174A	24.9166	0	22.4882	19.6309	24.4403	0	0	20.2636	17.2827	17.2075	19.2847	22.2511	0	20.1663	17.309	21.6145	0	0	17.9418	14.9608	14.8857	16.9627	2
P14317	HCLS1	HCLS1	24.9067	0	22.2024	20.2835	23.8846	21.0942	22.2266	21.3737	0	0	0	20.7369	0	18.0325	16.1136	19.7148	16.9243	18.0567	17.2038	0	0	0	3
Q9P0I2	EMC3	EMC3	24.9009	0	19.9753	0	24.753	0	0	19.9255	16.847	0	19.7951	20.2963	0	16.275	0	20.2048	0	0	16.2251	13.1467	0	16.0947	5
Q5JTH9	RRP12	RRP12	24.8889	0	20.2361	19.7482	24.7363	17.1336	0	0	18.6031	18.8107	0	17.993	0	14.1918	13.2251	17.8624	11.0898	0	0	12.5589	12.7665	0	8
Q9UBV7	B4GALT7	B4GALT7	24.8826	0	20.3473	16.9426	24.8128	0	0	0	0	0	0	20.0129	0	16.3473	12.9428	20.0021	0	0	0	0	0	0	4
Q86TM6	SYVN1	SYVN1	24.8776	0	0	19.1806	24.8495	0	0	0	0	0	0	18.0387	0	0	13.3447	18.0387	0	0	0	0	0	0	5
Q5UCC4	EMC10	EMC10	24.8742	16.51	22.3218	19.1185	24.3965	0	21.3983	0	0	0	0	19.9326	13.5101	19.3218	16.1185	19.9326	0	18.3983	0	0	0	0	2
Q9H3H5	DPAGT1	DPAGT1	24.874	0	0	18.3068	24.7161	18.1806	18.6831	21.0321	0	0	0	21.5521	0	0	14.9849	21.3942	14.8587	15.3612	17.7102	0	0	0	2
P10747	CD28	CD28	24.8655	0	21.0754	0	24.6044	0	0	20.4129	0	0	20.4723	19.1185	0	17.4905	0	19.1185	0	0	16.828	0	0	16.8874	2
Q9P035	HACD3	HACD3	24.8626	0	20.4404	0	24.7937	0	0	0	0	0	0	19.4051	0	16.5335	0	19.1932	0	0	0	0	0	0	3
Q6PJF5	RHBDF2	RHBDF2	24.8578	0	23.1771	0	24.2468	0	0	19.9521	0	0	0	16.1027	0	17.4493	0	16.1027	0	0	14.5946	0	0	0	4
O75976	CPD	CPD	24.8414	0	21.6323	18.9758	24.2989	0	0	19.9472	15.7894	16.5551	22.0992	18.0096	0	15.4826	12.8262	17.3242	0	0	12.0436	9.64142	10.4064	15.5398	9
O00161	SNAP23	SNAP23	24.8409	0	22.5187	19.007	24.2293	0	0	21.0072	19.1575	19.7283	18.1261	20.8354	0	18.9338	15.4221	20.2247	0	0	17.4223	15.5726	16.1434	14.5412	6
P01903	HLA-DRA	HLA-DRA	24.8382	0	0	0	0	0	0	0	15.3662	16.8677	24.8304	19.715	0	0	0	0	0	0	0	12.1965	13.6979	19.7071	4
P03928	MT-ATP8	MT-ATP8	24.8356	0	23.4223	0	24.1565	0	0	0	0	0	0	22.5572	0	20.9891	0	21.9638	0	0	0	0	0	0	3
O75955	FLOT1	FLOT1	24.8235	0	20.308	18.6716	24.4613	0	0	21.2422	19.6318	20.5944	0	19.5405	0	15.5531	13.9167	18.9837	0	0	16.4873	14.877	15.8395	0	8
O00220	TNFRSF10A	TNFRSF10A	24.8215	0	22.6787	0	24.4511	0	0	0	0	0	0	19.3613	0	17.7644	0	18.7824	0	0	0	0	0	0	3
Q9BXJ8	TMEM120A	TMEM120A	24.8081	0	23.2604	0	23.9985	17.352	17.908	21.0387	0	0	0	20.1663	0	18.8909	0	19.1708	13.5447	14.1007	16.6158	0	0	0	2
Q99643	SDHC	SDHC	24.795	0	0	0	24.7491	0	0	0	0	0	19.7981	20.8578	0	0	0	20.8578	0	0	0	0	0	16.7981	2
P05106	ITGB3	ITGB3	24.7885	0	0	0	0	0	0	0	23.7744	23.8024	0	18.9822	0	0	0	0	0	0	0	17.9367	18.0263	0	4
P48060	GLIPR1	GLIPR1	24.7876	0	21.6596	0	24.5598	0	0	19.8072	0	0	0	18.9225	0	18.3377	0	18.9225	0	0	16.4852	0	0	0	5
Q9P2X0	DPM3	DPM3	24.7549	0	22.8048	18.2343	23.9836	19.5282	19.1068	21.4004	0	0	0	23.7549	0	21.8048	17.2343	22.9836	18.5282	18.1069	20.4004	0	0	0	2
Q7L513	FCRLA	FCRLA	24.7483	0	20.9918	18.8293	24.5252	18.667	0	20.0312	0	0	0	19.8099	0	17.5324	15.3699	19.6483	15.2076	0	16.5717	0	0	0	5
Q96EU7	C1GALT1C1	C1GALT1C1	24.7403	0	20.8469	0	24.3844	21.5162	20.2432	0	0	0	0	20.6528	0	16.7594	0	20.2969	17.4287	16.1557	0	0	0	0	3
Q14254	FLOT2	FLOT2	24.7314	0	0	0	23.5355	20.4366	23.5987	18.7786	19.1021	0	19.098	19.8941	0	0	0	18.4997	15.7362	18.8982	14.0782	14.4017	0	14.3976	4
Q9H3R2	MUC13	MUC13	24.7282	0	0	0	0	0	0	0	0	0	24.7282	19.2619	0	0	0	0	0	0	0	0	0	19.2619	3
Q9BVK8	TMEM147	TMEM147	24.7257	0	21.8062	0	24.5212	0	0	0	0	0	0	21.0253	0	18.1057	0	20.8207	0	0	0	0	0	0	2
Q13443	ADAM9	ADAM9	24.7212	0	19.6004	0	24.6579	0	0	18.583	0	0	0	16.8381	0	14.1086	0	16.4699	0	0	13.0913	0	0	0	7
Q8NFQ8	TOR1AIP2	TOR1AIP2	24.7016	0	22.5526	0	24.296	0	0	0	0	0	19.0297	14.5062	0	17.0477	0	17.6678	0	0	0	0	0	14.5062	3
Q969N2	PIGT	PIGT	24.6442	0	22.7876	18.4208	24.137	17.3153	0	0	0	0	14.1447	19.7863	0	17.9297	13.563	19.279	12.4576	0	0	0	0	9.28887	5
Q5J8M3	EMC4	EMC4	24.6209	0	23.5986	0	23.5399	0	0	19.7837	0	0	0	21.1615	0	20.1391	0	20.0806	0	0	16.3243	0	0	0	3
P0CG08	GPR89A	GPR89A	24.6032	0	0	0	24.6032	0	0	0	0	0	0	19.905	0	0	0	19.905	0	0	0	0	0	0	3
Q9BYC5	FUT8	FUT8	24.5996	0	20.5671	17.3201	24.4987	0	0	0	0	0	0	17.8364	0	15.5227	12.276	17.4737	0	0	0	0	0	0	5
Q8NC42	RNF149	RNF149	24.598	0	22.3237	0	24.1378	0	0	20.6851	0	0	0	19.17	0	17.2157	0	18.6092	0	0	15.2054	0	0	0	4
O94973	AP2A2	AP2A2	24.5972	0	22.1667	0	24.2813	0	0	18.1173	0	0	0	16.4036	0	16.552	0	16.4036	0	0	12.5028	0	0	0	3
P20701	ITGAL	ITGAL	24.5754	0	22.0627	0	22.2012	0	0	0	0	0	23.9132	18.8788	0	16.6033	0	16.7418	0	0	0	0	0	18.058	7
P01116	NRAS	NRAS	24.5688	0	22.2007	0	24.1596	0	0	20.3378	0	0	0	21.1993	0	19.0307	0	20.7182	0	0	17.1678	0	0	0	3
Q9BTV4	TMEM43	TMEM43	24.5621	0	22.7051	0	23.6631	0	0	20.7795	19.2992	19.4405	20.5108	17.2028	0	18.1815	0	16.3902	0	0	16.2559	14.7757	14.917	15.9873	4
Q8WTV0	SCARB1	SCARB1	24.5558	0	0	0	24.4384	0	0	20.8783	0	0	0	19.8975	0	0	0	19.762	0	0	16.4188	0	0	0	2
Q99829	CPNE1	CPNE1	24.5446	0	21.5732	17.4153	23.3938	0	20.3689	21.6923	19.3639	20.455	21.6545	18.8955	0	17.4033	13.2455	16.9478	0	13.6081	15.2265	15.194	16.2851	17.4846	5
Q9P0K1	ADAM22	ADAM22	24.5426	0	20.7776	0	24.3582	0	0	0	0	0	20.1126	17.8026	0	15.3515	0	17.6259	0	0	0	0	0	14.6864	8
P38435	GGCX	GGCX	24.5364	0	0	0	24.5289	0	0	0	0	16.9312	0	19.5822	0	0	0	19.5747	0	0	0	0	11.9774	0	3
Q3ZCQ8	TIMM50	TIMM50	24.5231	0	19.42	0	24.4361	0	19.4381	0	0	0	0	18.6384	0	15.6127	0	18.4494	0	15.6307	0	0	0	0	4
Q9NRA2	SLC17A5	SLC17A5	24.5213	0	0	0	23.1565	0	0	23.8123	0	0	0	20.714	0	0	0	19.3491	0	0	20.0048	0	0	0	2
P84095	RHOG	RHOG	24.5045	0	22.9678	0	23.6737	0	0	21.0797	0	0	0	18.5957	0	19.5084	0	18.5957	0	0	17.6203	0	0	0	4
Q9UBM7	DHCR7	DHCR7	24.5032	0	22.5459	0	24.0156	0	0	19.4092	0	0	0	20.9182	0	18.9609	0	20.4306	0	0	15.8243	0	0	0	3
P13473	LAMP2	LAMP2	24.4999	0	21.26	0	23.5649	0	0	0	18.4493	18.763	22.9319	20.252	0	17.012	0	19.3169	0	0	0	14.2014	14.5151	18.6839	2
Q02223	TNFRSF17	BCMA	24.4928	0	0	0	24.107	0	0	0	17.858	19.0474	22.1823	21.1708	0	0	0	20.7851	0	0	0	14.5361	15.7255	18.8604	3
Q9UM54	MYO6	MYO6	24.4871	0	21.511	18.0547	23.5037	22.0394	20.3659	21.3647	0	0	0	18.1418	0	15.5338	12.0777	17.1939	16.0133	14.3886	14.6502	0	0	0	5
Q9NVV5	AIG1	AIG1	24.4679	0	0	0	24.4679	0	0	0	0	0	0	20.956	0	0	0	20.956	0	0	0	0	0	0	2
Q8TCT7	SPPL2B	SPPL2B	24.4322	0	23.3991	0	23.4646	0	0	0	0	0	0	19.5743	0	18.5411	0	18.6066	0	0	0	0	0	0	2
P07947	FYN	FYN	24.4298	0	0	0	24.0687	0	0	22.2552	0	0	0	19.1714	0	0	0	18.6992	0	0	17.3305	0	0	0	2
O43861	ATP9B	ATP9B	24.4125	0	22.8507	0	23.8159	0	0	0	0	0	0	18.2509	0	17.0178	0	17.4514	0	0	0	0	0	0	2
Q5VW38	GPR107	GPR107	24.4101	0	22.4245	0	23.9453	0	0	18.9634	0	0	0	18.2775	0	17.442	0	17.013	0	0	12.8585	0	0	0	4
Q9Y3Q3	TMED3	TMED3	24.4059	0	20.47	0	24.1526	0	0	21.0202	0	0	0	19.051	0	16.885	0	18.5661	0	0	15.0527	0	0	0	2
Q9NUM4	TMEM106B	TMEM106B	24.3898	0	22.1043	18.0429	24.0361	0	0	0	0	0	0	18.1961	0	18.4039	14.3426	18.1961	0	0	0	0	0	0	4
Q9NY35	CLDND1	CLDND1	24.3878	0	22.1901	0	23.0109	0	0	0	18.5631	20.7807	22.6374	19.0044	0	19.0202	0	19.841	0	0	0	15.3932	16.3905	18.7471	4
Q5RI15	COX20	COX20	24.377	0	21.8876	0	23.9511	0	20.3259	18.5172	0	0	0	21.7921	0	19.3027	0	21.3662	0	17.7409	15.9323	0	0	0	2
P54578	USP14	USP14	24.3762	0	20.3369	19.7455	23.1683	0	20.5316	20.2931	0	0	22.8081	19.3991	0	15.6931	15.1016	17.5913	0	15.8878	15.6493	0	0	18.1642	5
Q9Y3E0	GOLT1B	GOLT1B	24.3689	0	0	18.6829	24.3164	0	0	18.4292	0	0	0	21.182	0	0	16.0979	21.1017	0	0	15.8443	0	0	0	2
Q8N2U0	TMEM256	TMEM256	24.3574	0	21.9663	19.5075	23.9103	0	0	19.7548	0	0	0	22.3694	0	20.3813	17.9225	21.7427	0	0	18.1699	0	0	0	2
Q96K37	SLC35E1	SLC35E1	24.3348	0	22.7844	0	23.5841	0	19.5806	19.1364	0	0	0	20.4279	0	18.8775	0	19.6771	0	15.6737	15.2296	0	0	0	2
O75044	SRGAP2	SRGAP2	24.3272	0	22.3342	19.6601	23.3265	0	0	22.0737	0	0	0	18.4258	0	16.6903	13.0123	17.3694	0	0	16.0705	0	0	0	5
Q6P9G4	TMEM154	TMEM154	24.2797	0	21.5334	0	23.7237	0	0	19.1657	0	0	21.4628	18.4628	0	18.5334	0	20.7237	0	0	16.1657	0	0	18.4628	2
P54920	NAPA	NAPA	24.2703	15.5406	21.7493	18.5929	23.2221	18.8169	0	19.9329	19.571	20.1042	21.5696	19.8187	11.3712	17.5793	14.4231	18.5247	14.6471	0	14.4722	15.4011	15.9342	17.3997	6
P03915	MT-ND5	MT-ND5	24.2693	0	22.2822	0	23.85	0	0	0	0	0	0	20.6843	0	18.6973	0	20.265	0	0	0	0	0	0	1
Q9NZW5	PALS2	PALS2	24.2577	0	19.2169	0	24.1498	0	0	19.6732	0	0	0	18.9879	0	14.1726	0	18.9357	0	0	14.6288	0	0	0	3
P25445	FAS	FAS	24.2334	0	0	0	0	0	0	0	0	0	24.2334	19.2659	0	0	0	0	0	0	0	0	0	19.2659	6
Q8IYS2	KIAA2013	KIAA2013	24.2206	0	22.456	0	23.5738	17.8462	0	19.9187	0	0	16.3292	18.7771	0	17.266	0	17.9569	13.3228	0	14.5127	0	0	11.806	3
Q8TCT8	SPPL2A	SPPL2A	24.2193	0	0	0	24.18	0	0	0	0	0	19.0025	20.3124	0	0	0	20.2731	0	0	0	0	0	15.0957	2
O75122	CLASP2	CLASP2	24.2167	19.8371	0	23.9248	21.3292	0	0	0	0	0	0	15.0813	13.5893	0	17.6769	15.0813	0	0	0	0	0	0	5
P20020	ATP2B1	ATP2B1	24.2079	0	21.2064	0	23.886	0	19.7587	19.1167	0	0	0	18.564	0	15.5626	0	18.2421	0	14.115	13.4729	0	0	0	4
Q8IXI1	RHOT2	RHOT2	24.2036	0	20.6369	0	23.9862	0	0	0	17.416	17.7718	19.3598	19.1146	0	15.9365	0	18.8229	0	0	0	12.7158	13.0715	14.6594	3
P48651	PTDSS1	PTDSS1	24.1942	0	0	0	24.1084	0	20.0793	0	0	0	0	18.7862	0	0	0	18.6237	0	15.5557	0	0	0	0	4
P17693	HLA-G	HLA-G	24.1894	0	0	0	0	20.2939	0	22.3203	21.9292	23.0385	0	19.8675	0	0	0	0	15.972	0	17.9983	17.6072	18.7165	0	1
Q12797	ASPH	ASPH	24.185	0	22.3025	0	23.7285	0	0	0	0	0	0	16.8098	0	17.3956	0	16.8098	0	0	0	0	0	0	5
Q96KC8	DNAJC1	DNAJC1	24.1764	0	0	17.8807	23.6323	0	0	0	20.9068	21.4468	19.7646	18.9403	0	0	13.1259	18.1075	0	0	0	16.1519	16.6919	15.0097	5
P79483	HLA-DRB5	HLA-DRB5	24.1623	0	0	0	0	0	0	0	0	0	24.1623	19.2265	0	0	0	0	0	0	0	0	0	19.2265	3
Q9NR34	MAN1C1	MAN1C1	24.1591	0	22.3732	0	23.5933	0	18.7177	17.7067	0	0	0	19.3011	0	17.5152	0	18.7353	0	13.8598	12.8489	0	0	0	4
P98198	ATP8B2	ATP8B2	24.1528	0	20.3976	19.2792	23.9099	0	19.7366	0	0	0	0	18.025	0	14.8431	13.7247	17.8399	0	14.1821	0	0	0	0	5
Q6PML9	SLC30A9	SLC30A9	24.1421	0	20.6281	17.4766	23.9081	0	18.6632	19.0797	0	0	0	19.4417	0	15.9277	12.7763	19.2077	0	13.9629	14.3793	0	0	0	3
O14836	TNFRSF13B	TACI	24.1345	0	0	0	24.1345	0	0	0	0	0	0	20.3272	0	0	0	20.3272	0	0	0	0	0	0	2
P12111	COL6A3	COL6A3	24.1297	0	0	0	23.4725	0	0	0	21.8312	21.5093	0	16.5553	0	0	0	16.0463	0	0	0	14.0017	13.5783	0	6
P28288	ABCD3	ABCD3	24.1106	0	21.7148	0	23.6733	0	20.3043	0	0	0	0	17.9416	0	15.9612	0	17.52	0	14.9824	0	0	0	0	6
P04632	CAPNS1	CAPNS1	24.1105	15.1635	22.702	19.4032	21.6632	19.6186	20.3033	21.9149	18.1715	18.7005	18.8265	19.8561	11.7045	18.4536	15.0077	18.2038	16.1592	16.8439	17.1691	14.7122	15.2411	15.3671	3
Q8WVQ1	CANT1	CANT1	24.0919	0	21.0213	0	23.8434	0	0	19.4199	0	0	0	18.872	0	16.4363	0	18.4651	0	0	14.835	0	0	0	4
Q8IZY2	ABCA7	ABCA7	24.0867	0	21.5702	0	23.8095	0	0	0	0	0	0	17.0672	0	14.0079	0	16.8828	0	0	0	0	0	0	7
Q86X52	CHSY1	CHSY1	24.0606	0	22.329	0	23.5438	0	0	0	0	0	0	18.6012	0	16.8696	0	18.0844	0	0	0	0	0	0	3
P03905	MT-ND4	MT-ND4	24.0455	0	21.9503	0	23.6508	16.4919	0	0	0	0	0	19.6539	0	17.6955	0	19.2247	13.3221	0	0	0	0	0	2
Q8IZ52	CHPF	CHPF	24.0409	0	21.7397	0	23.6993	0	0	17.0652	0	0	0	18.0386	0	14.0246	0	18.0386	0	0	11.8562	0	0	0	3
O60831	PRAF2	PRAF2	24.0363	0	0	0	24.0363	0	0	0	0	0	0	21.4514	0	0	0	21.4514	0	0	0	0	0	0	1
P27105	STOM	STOM	24.0352	0	0	0	23.7	0	0	0	20.4434	21.0286	0	20.1283	0	0	0	19.7931	0	0	0	16.5366	17.1216	0	3
Q10472	GALNT1	GALNT1	24.0348	0	0	0	23.8828	0	0	0	18.9924	19.5891	18.6404	19.1768	0	0	0	19.0248	0	0	0	14.1345	14.7312	13.7826	3
P51575	P2RX1	P2RX1	24.0057	0	0	0	23.9665	0	0	18.7856	0	0	0	19.6116	0	0	0	19.5656	0	0	14.6158	0	0	0	3
Q8N6L1	KRTCAP2	KRTCAP2	24.0032	0	0	0	23.8005	0	0	0	0	0	21.0713	21.4575	0	0	0	21.1513	0	0	0	0	0	19.0713	1
A0FGR8	ESYT2	ESYT2	23.988	17.336	21.3386	0	23.7093	0	0	0	0	16.6909	0	18.4644	11.8127	15.8151	0	18.1857	0	0	0	0	11.1679	0	2
P61421	ATP6V0D1	ATP6V0D1	23.9869	0	21.5394	0	23.6947	0	0	0	0	0	0	19.4292	0	17.5394	0	18.9754	0	0	0	0	0	0	3
O95159	ZFPL1	ZFPL1	23.9836	0	19.339	0	23.8446	0	0	19.7148	0	0	0	19.5467	0	15.6386	0	19.3871	0	0	14.8343	0	0	0	3
Q9Y672	ALG6	ALG6	23.983	0	21.8915	0	23.5566	0	18.427	0	0	0	0	19.6611	0	17.5696	0	19.2347	0	14.1052	0	0	0	0	1
Q9BV10	ALG12	ALG12	23.9812	0	21.7223	0	23.6431	0	0	0	0	0	0	18.545	0	17.4003	0	18.545	0	0	0	0	0	0	2
Q9UQ90	SPG7	SPG7	23.9797	0	0	0	23.9797	0	0	0	0	0	0	15.9716	0	0	0	15.9716	0	0	0	0	0	0	3
Q9UL26	RAB31	RAB31	23.9663	0	21.2774	0	23.3985	0	0	0	18.6727	20.5352	19.7044	20.3814	0	17.6924	0	19.8135	0	0	0	15.0878	16.9502	16.1195	1
Q7Z434	MAVS	MAVS	23.9567	0	21.8403	0	23.551	0	0	17.8492	0	0	0	19.6348	0	17.5184	0	19.2291	0	0	13.5274	0	0	0	2
P18627	LAG3	LAG3	23.951	0	21.1765	0	23.5034	0	0	0	0	0	20.8995	19.9511	0	17.1765	0	19.5034	0	0	0	0	0	16.8995	3
Q6UWD8	C16orf54	C16orf54	23.9452	0	0	0	23.716	0	0	0	0	18.1546	20.9888	20.4857	0	0	0	20.2565	0	0	0	0	14.6952	17.5293	2
Q01844	EWSR1	EWSR1	23.9431	0	0	20.6474	23.5219	0	0	21.2186	0	0	0	19.8556	0	0	16.56	19.4345	0	0	17.1312	0	0	0	2
Q9BV81	EMC6	EMC6	23.9419	0	0	0	23.9419	0	0	0	0	0	0	21.9419	0	0	0	21.9419	0	0	0	0	0	0	2
Q8IZA0	KIAA0319L	KIAA0319L	23.9346	0	20.278	0	23.7803	0	0	18.443	0	0	0	18.6867	0	15.0301	0	18.5323	0	0	13.1952	0	0	0	2
Q5I7T1	ALG10B	ALG10B	23.9327	0	0	17.57	23.9152	0	0	0	0	0	0	19.6108	0	0	13.2483	19.5932	0	0	0	0	0	0	1
P04839	CYBB	CYBB	23.9234	0	0	0	0	0	0	0	22.2585	23.3141	18.823	18.5326	0	0	0	0	0	0	0	16.8993	17.8715	14.0682	4
O75365	PTP4A3	PTP4A3	23.9181	0	0	0	23.9181	0	0	0	0	0	0	19.2224	0	0	0	19.2224	0	0	0	0	0	0	2
P05164	MPO	MPO	23.9163	22.4737	0	0	0	0	0	0	22.236	22.006	19.7076	17.709	17.0143	0	0	0	0	0	0	16.5962	16.5466	14.2483	6
Q8IVM8	SLC22A9	SLC22A9	23.9083	0	22.3857	0	23.2063	0	0	19.1597	0	0	0	19.9083	0	18.3857	0	19.2063	0	0	15.1597	0	0	0	2
Q86UP2	KTN1	KTN1	23.8992	0	20.9852	0	23.5177	18.5442	19.773	18.1002	0	0	0	14.1487	0	14.6102	0	13.8512	12.1695	13.3981	11.7255	0	0	0	3
Q9NQ84	GPRC5C	GPRC5C	23.8907	15.6714	19.6828	0	23.738	0	0	19.3498	0	0	0	20.1901	11.9713	15.9824	0	20.0375	0	0	15.6494	0	0	0	3
O95870	ABHD16A	ABHD16A	23.8845	0	0	0	23.8845	0	0	0	0	0	0	17.9164	0	0	0	17.9164	0	0	0	0	0	0	6
Q9Y5Z9	UBIAD1	UBIAD1	23.8771	0	21.7742	0	23.4947	0	0	0	0	0	0	16.9075	0	18.3147	0	16.9075	0	0	0	0	0	0	1
Q9NUT2	ABCB8	ABCB8	23.8595	0	0	0	23.8595	0	0	0	0	0	0	17.5175	0	0	0	17.5175	0	0	0	0	0	0	3
Q9BXP2	SLC12A9	SLC12A9	23.8521	0	21.8608	17.6916	23.407	0	0	0	0	0	0	18.5503	0	16.8164	12.6474	17.9995	0	0	0	0	0	0	5
Q8NBZ7	UXS1	UXS1	23.8458	0	0	0	23.8458	0	0	0	0	0	0	19.8459	0	0	0	19.8459	0	0	0	0	0	0	2
O75326	SEMA7A	SEMA7A	23.8345	0	21.0601	0	23.6066	0	0	0	0	0	0	17.878	0	16.0157	0	17.878	0	0	0	0	0	0	3
Q92820	GGH	GGH	23.8025	0	22.8594	0	22.7432	0	0	0	0	0	0	19.8025	0	18.8594	0	18.7432	0	0	0	0	0	0	2
P41597	CCR2	CCR2	23.8005	0	0	0	23.8005	0	0	0	0	0	0	20.3409	0	0	0	20.3409	0	0	0	0	0	0	2
O95168	NDUFB4	NDUFB4	23.7876	0	0	0	23.7876	0	0	0	0	0	0	20.8474	0	0	0	20.8474	0	0	0	0	0	0	2
O95470	SGPL1	SGPL1	23.7872	0	21.4609	0	23.4663	0	0	0	0	0	0	19.0322	0	16.7061	0	18.7114	0	0	0	0	0	0	3
O75340	PDCD6	PDCD6	23.7764	0	0	16.7368	23.6194	0	0	0	0	0	20.3873	19.2341	0	0	13.2774	18.9083	0	0	0	0	0	16.9279	2
Q9NS86	LANCL2	LANCL2	23.776	0	0	0	23.776	0	0	0	0	0	0	19.191	0	0	0	19.191	0	0	0	0	0	0	3
P50402	EMD	EMD	23.7672	0	17.9904	20.5871	23.4826	0	19.4579	0	0	0	0	19.2637	0	14.4055	15.29	19.0138	0	15.873	0	0	0	0	3
Q9H665	IGFLR1	IGFLR1	23.759	0	0	0	23.759	0	0	0	0	0	0	20.0585	0	0	0	20.0585	0	0	0	0	0	0	2
Q6P179	ERAP2	ERAP2	23.7573	0	0	0	0	0	0	0	21.0831	21.6002	23.0655	17.9332	0	0	0	0	0	0	0	15.3088	15.7743	17.2293	5
Q9P0L0	VAPA	VAPA	23.7298	0	0	0	23.6277	0	0	0	17.5859	18.2583	18.7483	17.7326	0	0	0	17.1936	0	0	0	13.7787	14.451	14.941	2
Q15904	ATP6AP1	ATP6AP1	23.7005	0	21.8591	0	23.1632	0	18.729	0	0	0	0	19.0045	0	16.857	0	18.552	0	14.4812	0	0	0	0	4
O15127	SCAMP2	SCAMP2	23.69	0	22.2919	19.1742	22.6416	0	19.8764	18.2002	0	0	0	17.275	0	19.2919	16.1742	17.275	0	16.8764	15.2002	0	0	0	2
O14925	TIMM23B	TIMM23B	23.6881	0	0	0	23.6881	0	0	0	0	0	0	18.9522	0	0	0	18.9522	0	0	0	0	0	0	2
Q99571	P2RX4	P2RX4	23.6839	0	0	0	23.6839	0	0	0	0	0	0	18.4181	0	0	0	18.4181	0	0	0	0	0	0	3
Q15738	NSDHL	NSDHL	23.6838	0	0	0	23.6838	0	0	0	0	0	0	19.0399	0	0	0	19.0399	0	0	0	0	0	0	2
Q8N423	LILRB2	LILRB2	23.669	0	23.1731	0	21.5695	0	0	0	0	0	19.5506	18.8617	0	18.3658	0	16.7622	0	0	0	0	0	14.7433	1
Q92956	TNFRSF14	TNFRSF14	23.6527	0	21.2699	0	23.3457	0	0	0	0	0	0	20.4829	0	18.0999	0	20.1757	0	0	0	0	0	0	1
P56937	HSD17B7	HSD17B7	23.6505	0	21.7813	0	23.1675	0	0	17.1169	0	0	0	19.7436	0	17.8744	0	19.2606	0	0	13.2101	0	0	0	3
Q14435	GALNT3	GALNT3	23.6425	0	20.8469	0	23.4182	0	0	0	0	0	0	15.8799	0	15.8025	0	15.8799	0	0	0	0	0	0	5
O76095	JTB	JTB	23.6367	0	0	18.7718	23.3869	0	0	20.6331	0	0	0	19.743	0	0	15.6019	19.3036	0	0	17.4632	0	0	0	2
Q8IY17	PNPLA6	PNPLA6	23.634	0	0	0	23.634	0	0	0	0	0	0	16.7816	0	0	0	16.7816	0	0	0	0	0	0	2
Q9Y227	ENTPD4	ENTPD4	23.6225	0	21.3544	0	23.2463	0	18.1119	0	0	0	0	18.6225	0	16.3544	0	18.2463	0	13.1121	0	0	0	0	2
P19634	SLC9A1	SLC9A1	23.6102	0	20.1333	0	23.169	0	0	0	18.4954	18.902	20.3797	17.2572	0	15.4329	0	16.7784	0	0	0	13.795	14.2017	15.6793	4
Q01518	CAP1	CAP1	23.5963	0	0	0	0	0	0	0	17.2766	17.9121	23.5493	18.4628	0	0	0	0	0	0	0	12.4695	13.1049	18.4037	6
P15291	B4GALT1	B4GALT1	23.5893	0	21.9038	0	23.0521	0	0	0	0	0	0	19.5018	0	17.8164	0	18.9646	0	0	0	0	0	0	1
Q6NUS6	TCTN3	TCTN3	23.5816	0	0	0	23.5816	0	0	0	0	0	0	18.9966	0	0	0	18.9966	0	0	0	0	0	0	3
O43813	LANCL1	LANCL1	23.5774	0	21.7101	0	23.1152	0	0	0	0	0	0	19.4899	0	17.6226	0	19.0278	0	0	0	0	0	0	1
Q15836	VAMP2	VAMP2	23.5665	0	0	0	23.5665	0	0	0	0	0	0	21.2445	0	0	0	21.2445	0	0	0	0	0	0	1
Q11201	ST3GAL1	ST3GAL1	23.5574	0	0	0	23.5574	0	0	0	0	0	0	16.8122	0	0	0	16.8122	0	0	0	0	0	0	2
Q96J42	TXNDC15	TXNDC15	23.5492	0	0	0	23.5492	0	0	0	0	0	0	19.6424	0	0	0	19.6424	0	0	0	0	0	0	1
O43505	B4GAT1	B4GAT1	23.5439	0	0	0	23.5439	0	0	0	0	0	0	17.8442	0	0	0	17.8442	0	0	0	0	0	0	3
Q12999	TSPAN31	TSPAN31	23.5354	0	21.6197	17.502	22.8346	17.6049	18.8846	19.1626	0	0	0	20.5355	0	18.6197	14.502	19.8346	14.605	15.8846	16.1626	0	0	0	1
Q9H400	LIME1	LIME1	23.5303	0	0	0	0	0	0	0	21.2766	23.0974	19.193	17.8193	0	0	0	0	0	0	0	15.6289	17.3589	13.6139	4
Q8IZF4	ADGRG5	ADGRG5	23.5301	0	0	0	22.5029	0	0	0	0	0	22.5568	19.6232	0	0	0	18.596	0	0	0	0	0	18.6499	2
Q9Y6X5	ENPP4	ENPP4	23.5234	0	21.4935	0	22.6662	17.9822	0	19.5974	17.5657	18.8058	19.5059	18.9802	0	17.3236	0	18.0021	13.8123	0	13.6654	13.3959	14.6359	15.336	4
P46092	CCR10	CCR10	23.5118	0	0	0	0	0	0	0	0	0	23.5118	19.1763	0	0	0	0	0	0	0	0	0	19.1763	2
Q9Y6K0	CEPT1	CEPT1	23.5041	0	0	0	23.5041	0	0	0	0	0	0	20.0446	0	0	0	20.0446	0	0	0	0	0	0	1
Q05655	PRKCD	PRKCD	23.4923	0	19.8886	20.3394	20.7291	0	21.4937	0	19.6659	21.772	18.6048	18.2828	0	14.6793	15.13	15.5196	0	16.2842	0	14.4565	16.5626	13.3954	4
Q8IWA4	MFN1	MFN1	23.4923	0	0	0	23.4923	0	0	0	0	0	0	18.0328	0	0	0	18.0328	0	0	0	0	0	0	3
Q9BVA6	FICD	FICD	23.467	0	0	17.3739	23.3439	0	0	19.5686	0	0	0	19.0075	0	0	12.9146	18.8845	0	0	15.1093	0	0	0	3
Q9C0K1	SLC39A8	SLC39A8	23.4512	0	21.169	0	23.1192	0	0	0	0	0	0	21.1293	0	18.8471	0	20.7973	0	0	0	0	0	0	1
P15941	MUC1	MUC1	23.4203	0	22.0675	0	22.7036	0	0	0	0	0	0	17.6655	0	16.3127	0	16.9487	0	0	0	0	0	0	2
P61020	RAB5B	RAB5B	23.4178	0	22.4012	0	21.9892	0	0	20.5204	0	0	0	19.9584	0	18.9418	0	18.5298	0	0	17.061	0	0	0	2
Q9UKB5	AJAP1	AJAP1	23.4131	0	21.8806	0	22.8012	0	0	0	0	0	0	19.5063	0	17.9737	0	18.8943	0	0	0	0	0	0	2
Q9H490	PIGU	PIGU	23.4038	0	20.6851	0	23.166	0	0	0	0	0	0	19.7241	0	17.3632	0	19.4117	0	0	0	0	0	0	2
P51151	RAB9A	RAB9A	23.3972	0	20.0587	0	23.0923	0	18.9413	18.9576	0	0	0	19.9378	0	16.5993	0	19.6329	0	15.4819	15.4982	0	0	0	3
Q6YHK3	CD109	CD109	23.392	0	21.6621	0	22.8745	0	0	0	0	0	0	16.7226	0	15.2434	0	16.0817	0	0	0	0	0	0	3
P31689	DNAJA1	DNAJA1	23.3503	0	0	0	23.1339	0	0	0	17.5602	18.491	19.8245	18.2492	0	0	0	17.8763	0	0	0	13.168	14.0988	15.4322	3
O95573	ACSL3	ACSL3	23.3503	0	0	0	23.3503	0	0	0	0	0	0	18.3059	0	0	0	18.3059	0	0	0	0	0	0	5
P53985	SLC16A1	SLC16A1	23.3384	0	21.5958	16.2096	22.6858	0	0	19.2274	0	0	0	17.3785	0	17.7885	12.4025	17.3785	0	0	15.4201	0	0	0	2
Q96IX5	ATP5MK	ATP5MK	23.3335	0	21.478	0	22.8668	0	0	0	0	0	0	21.7485	0	19.893	0	21.2818	0	0	0	0	0	0	1
P21730	C5AR1	C5AR1	23.3332	0	0	0	23.3332	0	0	0	0	0	0	19.8738	0	0	0	19.8738	0	0	0	0	0	0	2
O75131	CPNE3	CPNE3	23.3331	0	21.2948	0	22.7992	0	0	19.4093	0	0	0	16.0413	0	16.7098	0	16.0413	0	0	14.8244	0	0	0	2
Q92504	SLC39A7	SLC39A7	23.3239	0	22.8995	0	0	19.3724	0	20.9295	0	0	0	20.3239	0	19.8995	0	0	16.3724	0	17.9296	0	0	0	1
P49281	SLC11A2	SLC11A2	23.3156	0	0	0	23.3156	0	0	0	0	0	0	19.6151	0	0	0	19.6151	0	0	0	0	0	0	1
Q9UH99	SUN2	SUN2	23.3138	0	0	0	23.3138	0	0	0	0	0	0	18.3138	0	0	0	18.3138	0	0	0	0	0	0	2
P43251	BTD	BTD	23.3106	0	20.8273	0	22.7789	0	0	20.3616	0	0	0	18.7871	0	16.3038	0	18.2553	0	0	15.8381	0	0	0	3
Q8WWB7	GLMP	GLMP	23.3098	0	19.0187	0	23.2341	0	0	0	0	0	0	20.3097	0	16.0188	0	20.2341	0	0	0	0	0	0	1
P51790	CLCN4	CLCN4	23.3035	0	0	0	23.2424	0	0	18.7127	0	0	0	18.2161	0	0	0	18.155	0	0	13.6254	0	0	0	2
O14521	SDHD	SDHD	23.2932	0	0	0	23.2932	0	0	0	0	0	0	18.7022	0	0	0	18.7022	0	0	0	0	0	0	2
P43003	SLC1A3	SLC1A3	23.2864	0	21.7855	0	22.3962	0	0	20.0641	0	0	0	19.2865	0	17.7855	0	18.3962	0	0	16.0641	0	0	0	1
O43292	GPAA1	GPAA1	23.2816	0	0	0	23.2552	0	0	0	0	17.4984	0	19.0337	0	0	0	19.0073	0	0	0	0	13.2507	0	2
Q86YS7	C2CD5	C2CD5	23.2794	0	20.4624	0	22.9813	0	0	18.797	0	0	0	17.0204	0	14.9707	0	16.469	0	0	13.3052	0	0	0	4
Q2TAA5	ALG11	ALG11	23.2724	0	19.6039	0	23.0683	0	0	19.0436	0	0	0	17.4457	0	15.697	0	17.4457	0	0	15.1368	0	0	0	2
Q9Y487	ATP6V0A2	ATP6V0A2	23.2718	0	0	0	23.2718	0	0	0	0	0	0	16.4263	0	0	0	16.4263	0	0	0	0	0	0	3
Q7Z6A9	BTLA	BTLA	23.2669	0	0	0	21.6615	0	0	0	20.5209	21.9108	20.3413	18.9176	0	0	0	17.6615	0	0	0	15.8192	17.1656	16.3413	4
P31785	IL2RG	IL2RG	23.264	0	0	0	0	0	0	0	0	0	23.264	18.8052	0	0	0	0	0	0	0	0	0	18.8052	4
Q96LA5	FCRL2	FCRL2	23.2541	0	21.4886	0	22.6053	0	0	19.3772	0	0	0	19.0062	0	17.2407	0	18.3574	0	0	15.1294	0	0	0	1
Q5SNT2	TMEM201	TMEM201	23.2259	0	20.663	0	22.9584	0	0	0	0	0	0	17.6725	0	15.9082	0	17.1696	0	0	0	0	0	0	2
Q9NS00	C1GALT1	C1GALT1	23.2034	0	0	0	23.0524	0	0	19.8717	0	0	0	17.8678	0	0	0	17.8678	0	0	15.7843	0	0	0	3
Q9Y2H6	FNDC3A	FNDC3A	23.2032	0	0	17.853	23.0639	0	19.3143	0	0	0	0	17.0916	0	0	12.0719	16.9143	0	13.5331	0	0	0	0	5
Q9UP95	SLC12A4	SLC12A4	23.1973	0	0	0	23.1973	0	0	0	0	0	0	16.1154	0	0	0	16.1154	0	0	0	0	0	0	3
P39210	MPV17	MPV17	23.1866	0	20.236	0	22.9868	0	0	0	0	0	0	20.3793	0	17.4287	0	20.1795	0	0	0	0	0	0	1
Q9C0B5	ZDHHC5	ZDHHC5	23.1828	0	0	0	23.1828	0	0	0	0	0	0	17.0139	0	0	0	17.0139	0	0	0	0	0	0	4
O95140	MFN2	MFN2	23.1732	0	0	0	23.1732	0	0	0	0	0	0	16.4385	0	0	0	16.4385	0	0	0	0	0	0	3
Q5T7M9	DIPK1A	DIPK1A	23.1703	0	0	0	23.1703	0	0	0	0	0	0	18.7109	0	0	0	18.7109	0	0	0	0	0	0	2
Q9Y3P8	SIT1	SIT1	23.156	0	0	0	0	0	0	0	18.9116	19.9505	22.9025	17.7951	0	0	0	0	0	0	0	15.5897	16.6286	17.7951	3
Q96NT5	SLC46A1	SLC46A1	23.151	0	0	0	23.151	0	0	0	0	0	0	19.8291	0	0	0	19.8291	0	0	0	0	0	0	2
Q16880	UGT8	UGT8	23.1432	0	21.7023	0	22.4804	0	0	0	0	0	0	16.8781	0	16.9474	0	16.8781	0	0	0	0	0	0	2
P15954	COX7C	COX7C	23.1407	0	0	0	22.355	0	0	0	20.5202	21.1824	0	20.8188	0	0	0	20.0331	0	0	0	18.1983	18.8605	0	2
Q14789	GOLGB1	GOLGB1	23.132	0	0	0	23.132	0	0	0	0	0	0	13.7526	0	0	0	13.7526	0	0	0	0	0	0	3
Q9NPF2	CHST11	CHST11	23.1277	0	0	0	23.0994	0	0	17.4412	0	0	0	17.7171	0	0	0	17.653	0	0	13.1934	0	0	0	3
P48551	IFNAR2	IFNAR2	23.1093	0	0	0	23.1093	0	0	0	0	0	0	19.1093	0	0	0	19.1093	0	0	0	0	0	0	2
Q96RF0	SNX18	SNX18	23.1092	0	0	0	22.596	0	0	21.3691	0	0	0	18.6498	0	0	0	18.1366	0	0	16.9097	0	0	0	2
Q8NF37	LPCAT1	LPCAT1	23.1059	0	0	0	23.1059	0	0	0	0	0	0	18.7135	0	0	0	18.7135	0	0	0	0	0	0	1
Q0P6H9	TMEM62	TMEM62	23.1046	0	20.9082	0	22.7495	0	0	0	0	0	0	16.4679	0	15.6564	0	16.4679	0	0	0	0	0	0	2
Q96SK2	TMEM209	TMEM209	23.0837	0	0	0	23.0837	0	0	0	0	0	0	18.3833	0	0	0	18.3833	0	0	0	0	0	0	3
Q7Z3C6	ATG9A	ATG9A	23.0741	0	22.4337	0	21.594	0	0	0	0	0	0	17.7887	0	17.1484	0	16.3086	0	0	0	0	0	0	1
Q70HW3	SLC25A26	SLC25A26	23.0623	0	0	0	23.0623	0	0	0	0	0	0	19.4774	0	0	0	19.4774	0	0	0	0	0	0	1
P11912	CD79A	CD79A	23.0576	0	0	0	23.0576	0	0	0	0	0	0	20.4727	0	0	0	20.4727	0	0	0	0	0	0	1
Q9Y241	HIGD1A	HIGD1A	23.0523	0	0	0	22.6907	0	0	0	0	0	20.879	21.0523	0	0	0	20.6907	0	0	0	0	0	18.8791	1
Q68DH5	LMBRD2	LMBRD2	23.0436	0	21.2766	0	22.4318	0	0	18.7725	0	0	0	18.4586	0	16.6917	0	17.8468	0	0	14.1877	0	0	0	1
P51648	ALDH3A2	ALDH3A2	23.0425	0	21.1019	0	22.6071	0	0	0	0	0	0	18.5831	0	16.6425	0	18.1477	0	0	0	0	0	0	2
O60884	DNAJA2	DNAJA2	23.0408	0	21.283	0	21.8836	0	0	21.0746	0	0	0	18.5814	0	16.8235	0	17.4242	0	0	16.6151	0	0	0	1
Q9P0S9	TMEM14C	TMEM14C	23.0373	0	20.4774	0	22.5494	0	0	19.9461	0	0	0	21.0373	0	18.4775	0	20.5494	0	0	17.946	0	0	0	2
P08842	STS	STS	23.0306	0	20.826	18.5407	22.5934	0	0	0	0	0	0	17.2031	0	15.968	13.6828	16.1681	0	0	0	0	0	0	2
O95249	GOSR1	GOSR1	23.0299	0	0	0	22.8741	0	18.0503	19.2071	0	0	0	19.0299	0	0	0	18.8741	0	14.0504	15.2072	0	0	0	1
Q9P2E5	CHPF2	CHPF2	23.016	0	21.2262	17.1788	22.388	0	0	18.5806	0	0	0	17.431	0	15.6413	11.5943	16.803	0	0	12.9958	0	0	0	4
O14653	GOSR2	GOSR2	23.003	0	20.3469	16.9131	22.5882	0	19.2965	0	0	0	0	18.4459	0	17.1769	13.7433	18.4459	0	16.1266	0	0	0	0	2
A8CG34	POM121	POM121	22.972	0	22.3167	0	21.0089	0	18.3771	19.0761	0	0	0	17.8845	0	17.2292	0	15.9215	0	13.2897	13.9887	0	0	0	2
O15269	SPTLC1	SPTLC1	22.9717	0	20.0682	0	22.6833	0	0	18.5776	0	0	0	17.8309	0	15.6758	0	17.3072	0	0	14.1853	0	0	0	2
Q8WUD1	RAB2B	RAB2B	22.9669	0	0	0	22.9033	0	0	0	18.4315	0	0	18.9965	0	0	0	18.9965	0	0	0	14.5247	0	0	3
Q9UM01	SLC7A7	SLC7A7	22.9583	0	0	0	22.9583	0	0	0	0	0	0	19.7884	0	0	0	19.7884	0	0	0	0	0	0	1
Q6UWB1	IL27RA	IL27RA	22.9388	0	0	0	22.6715	0	0	0	0	0	20.3746	17.8708	0	0	0	17.4996	0	0	0	0	0	15.7308	4
Q86W33	TPRA1	TPRA1	22.8866	0	0	0	22.1627	0	0	0	0	0	21.5448	18.8408	0	0	0	18.8408	0	0	0	0	0	18.2228	2
Q13488	TCIRG1	TCIRG1	22.8862	0	0	0	22.8003	0	18.7729	0	0	0	0	17.7163	0	0	0	17.6304	0	13.603	0	0	0	0	1
Q3T906	GNPTAB	GNPTAB	22.8692	0	0	0	22.8692	0	0	0	0	0	0	16.8692	0	0	0	16.8692	0	0	0	0	0	0	1
Q9Y2U8	LEMD3	LEMD3	22.8328	0	0	0	22.5342	0	0	20.4134	0	0	0	15.866	0	0	0	15.866	0	0	14.713	0	0	0	2
Q8IVQ6	ZDHHC21	ZDHHC21	22.8261	0	20.9325	0	22.3738	0	0	0	0	0	0	19.6562	0	17.7625	0	19.2039	0	0	0	0	0	0	1
P41240	CSK	CSK	22.8084	0	0	0	22.4762	0	0	0	17.7277	19.5691	18.977	17.658	0	0	0	17.2219	0	0	0	12.9205	14.7618	14.1697	4
Q9H7F0	ATP13A3	ATP13A3	22.8014	0	21.5493	0	22.0159	0	0	0	0	0	0	16.3721	0	15.9055	0	16.3721	0	0	0	0	0	0	3
O75027	ABCB7	ABCB7	22.8011	0	20.2119	17.6663	22.4888	0	0	0	0	0	0	16.3838	0	15.1245	12.5791	16.3838	0	0	0	0	0	0	2
O00264	PGRMC1	PGRMC1	22.7796	0	0	0	22.5037	0	0	0	18.7986	19.6053	0	19.7796	0	0	0	19.5037	0	0	0	15.7987	16.6053	0	1
O43731	KDELR3	KDELR3	22.7734	0	0	0	22.7734	0	0	0	0	0	0	19.1688	0	0	0	19.1688	0	0	0	0	0	0	2
Q9NTN3	SLC35D1	SLC35D1	22.7525	0	0	0	22.7168	0	0	17.3954	0	0	0	19.4305	0	0	0	19.3949	0	0	14.0736	0	0	0	2
Q5BJD5	TMEM41B	TMEM41B	22.7522	0	20.3417	0	22.3521	0	0	18.5453	0	0	0	19.5823	0	17.1717	0	19.1821	0	0	15.3754	0	0	0	1
O75907	DGAT1	DGAT1	22.75	0	0	0	22.75	0	0	0	0	0	0	18.8432	0	0	0	18.8432	0	0	0	0	0	0	1
P49327	FASN	FASN	22.7286	0	0	19.4052	22.3493	0	0	19.7996	0	0	0	15.2814	0	0	12.4396	14.9892	0	0	12.834	0	0	0	4
P50151	GNG10	GNG10	22.7238	0	0	0	22.7238	0	0	0	0	0	0	20.7238	0	0	0	20.7238	0	0	0	0	0	0	3
Q9NQS3	NECTIN3	NECTIN3	22.7171	0	0	0	22.7171	0	0	0	0	0	0	18.5472	0	0	0	18.5472	0	0	0	0	0	0	1
P61073	CXCR4	CXCR4	22.7158	0	0	0	22.5904	0	0	19.1297	0	0	0	17.273	0	0	0	17.273	0	0	15.8078	0	0	0	2
Q04900	CD164	CD164	22.7097	0	0	0	22.7097	0	0	0	0	0	0	19.5344	0	0	0	19.5344	0	0	0	0	0	0	1
Q9NQC3	RTN4	RTN4	22.6897	0	0	0	22.5498	17.2415	18.8437	0	0	0	0	17.1979	0	0	0	17.0579	11.75	13.3519	0	0	0	0	1
P11215	ITGAM	ITGAM	22.6733	0	0	0	18.8692	0	0	0	21.8286	21.245	0	16.2963	0	0	0	13.0115	0	0	0	15.4981	14.663	0	4
O75460	ERN1	ERN1	22.6601	0	0	0	22.6601	0	0	0	0	0	0	15.5646	0	0	0	15.5646	0	0	0	0	0	0	2
Q96GC9	VMP1	VMP1	22.6507	0	20.5486	0	22.2682	0	0	0	0	0	0	19.1913	0	17.0892	0	18.8088	0	0	0	0	0	0	1
Q86SF2	GALNT7	GALNT7	22.6359	0	0	0	22.6359	0	0	0	0	0	0	16.5903	0	0	0	16.5903	0	0	0	0	0	0	2
Q8NG11	TSPAN14	TSPAN14	22.6275	0	0	0	22.6275	0	0	0	0	0	0	19.0426	0	0	0	19.0426	0	0	0	0	0	0	1
P04920	SLC4A2	SLC4A2	22.6102	0	0	0	22.6102	0	0	0	0	0	0	16.2863	0	0	0	16.2863	0	0	0	0	0	0	2
Q96RI0	F2RL3	F2RL3	22.594	0	0	0	22.594	0	0	0	0	0	0	18.922	0	0	0	18.922	0	0	0	0	0	0	2
P17152	TMEM11	TMEM11	22.5784	0	19.7505	0	22.2018	0	0	19.0868	0	0	0	17.5444	0	16.7506	0	17.5444	0	0	16.0868	0	0	0	3
P32745	SSTR3	SSTR3	22.5437	0	22.3121	0	19.7901	0	0	0	0	0	0	17.4705	0	16.4728	0	16.4681	0	0	0	0	0	0	2
Q86VD7	SLC25A42	SLC25A42	22.5257	0	19.6648	0	22.312	0	0	0	0	0	0	17.2359	0	15.5773	0	17.2359	0	0	0	0	0	0	2
Q96DB9	FXYD5	FXYD5	22.5126	0	0	0	22.5126	0	0	0	0	0	0	19.9276	0	0	0	19.9276	0	0	0	0	0	0	1
P33121	ACSL1	ACSL1	22.4945	0	0	0	0	0	0	0	20.6567	22.021	0	17.2466	0	0	0	0	0	0	0	15.4088	16.7732	0	3
O76062	TM7SF2	TM7SF2	22.4729	0	0	0	22.4729	0	0	0	0	0	0	19.0135	0	0	0	19.0135	0	0	0	0	0	0	1
Q6IAA8	LAMTOR1	LAMTOR1	22.4334	0	0	0	22.4334	0	0	0	0	0	0	19.2635	0	0	0	19.2635	0	0	0	0	0	0	2
O00391	QSOX1	QSOX1	22.4323	0	0	0	22.4323	0	0	0	0	0	0	16.0393	0	0	0	16.0393	0	0	0	0	0	0	2
Q9H4A6	GOLPH3	GOLPH3	22.4267	0	20.5775	0	21.3332	0	0	0	17.7362	0	20.2098	16.4486	0	16.5774	0	17.3333	0	0	0	13.7363	0	16.2098	2
P02751	FN1	FN1	22.4265	0	0	0	0	0	0	0	20.7185	21.1621	20.5779	15.7684	0	0	0	0	0	0	0	14.0604	14.504	13.9198	2
Q8WWM7	ATXN2L	ATXN2L	22.4128	0	21.0961	0	21.6723	0	0	0	0	0	0	17.1274	0	15.8107	0	16.387	0	0	0	0	0	0	1
Q07812	BAX	BAX	22.3892	0	20.1547	17.0972	21.7987	0	0	19.0362	0	0	0	19.2193	0	16.9848	13.9274	18.6287	0	0	15.8663	0	0	0	1
P41732	TSPAN7	TSPAN7	22.3856	0	19.5845	0	21.5796	0	0	0	0	15.9282	20.5134	19.5782	0	16.7771	0	18.7722	0	0	0	0	13.121	17.706	1
Q8IU68	TMC8	TMC8	22.3512	0	0	19.5985	21.5632	0	0	0	17.6863	18.8434	19.5669	16.0583	0	0	14.5542	16.5189	0	0	0	12.6421	13.7992	14.5226	2
Q96K49	TMEM87B	TMEM87B	22.3502	0	0	0	22.2816	0	0	17.9217	0	0	0	17.6497	0	0	0	17.5811	0	0	13.2214	0	0	0	1
P08069	IGF1R	IGF1R	22.3492	0	0	0	22.3492	0	0	0	0	0	0	14.2408	0	0	0	14.2408	0	0	0	0	0	0	3
Q9C0D9	SELENOI	SELENOI	22.3479	0	0	0	22.3479	0	0	0	0	0	0	19.3479	0	0	0	19.3479	0	0	0	0	0	0	1
Q96BZ4	PLD4	PLD4	22.3451	0	0	0	22.3451	0	0	0	0	0	0	18.0972	0	0	0	18.0972	0	0	0	0	0	0	1
P98194	ATP2C1	ATP2C1	22.3373	0	0	0	22.3373	0	0	0	0	0	0	16.9798	0	0	0	16.9798	0	0	0	0	0	0	2
O75718	CRTAP	CRTAP	22.3132	0	20.4708	0	21.8416	0	0	0	0	0	0	17.6693	0	15.827	0	17.1978	0	0	0	0	0	0	2
Q9NPG8	ZDHHC4	ZDHHC4	22.3047	0	0	0	22.3047	0	0	0	0	0	0	18.8453	0	0	0	18.8453	0	0	0	0	0	0	1
Q6UWI2	PARM1	PARM1	22.3047	0	0	0	21.6673	0	0	0	0	0	20.8193	19.9827	0	0	0	19.3453	0	0	0	0	0	18.4973	1
Q9Y6D0	SELENOK	SELENOK	22.3039	0	19.3462	0	22.1051	0	0	0	0	0	0	19.7189	0	16.7613	0	19.5201	0	0	0	0	0	0	1
Q969M3	YIPF5	YIPF5	22.2883	0	0	0	22.0934	0	0	19.3042	0	0	0	21.2883	0	0	0	21.0934	0	0	18.3042	0	0	0	1
P24390	KDELR1	KDELR1	22.2807	0	0	0	22.2807	0	0	0	0	0	0	19.2807	0	0	0	19.2807	0	0	0	0	0	0	2
Q13740	ALCAM	ALCAM	22.2514	0	0	0	0	0	0	0	0	20.5352	21.7279	16.3452	0	0	0	0	0	0	0	0	15.0739	15.5736	2
Q9H4F1	ST6GALNAC4	ST6GALNAC4	22.2468	0	20.113	0	21.8737	0	0	0	0	0	0	18.6618	0	16.528	0	18.2888	0	0	0	0	0	0	1
O00398	P2RY10	P2RY10	22.2301	0	0	0	0	0	0	0	0	0	22.2301	17.7269	0	0	0	0	0	0	0	0	0	17.7269	3
Q96L58	B3GALT6	B3GALT6	22.2089	0	0	0	22.2089	0	0	0	0	0	0	18.1214	0	0	0	18.1214	0	0	0	0	0	0	1
Q9BYT1	SLC17A9	SLC17A9	22.2057	0	0	0	22.2057	0	0	0	0	0	0	19.2057	0	0	0	19.2057	0	0	0	0	0	0	2
O95674	CDS2	CDS2	22.2049	0	18.6777	0	22.074	0	0	0	0	0	0	18.1175	0	14.5903	0	17.9865	0	0	0	0	0	0	2
O14763	TNFRSF10B	TNFRSF10B	22.1883	0	20.7574	0	21.5197	0	0	0	0	0	0	16.3738	0	16.6698	0	16.3738	0	0	0	0	0	0	2
Q2LD37	KIAA1109	KIAA1109	22.1856	0	0	0	22.1856	0	0	0	0	0	0	14.3402	0	0	0	14.3402	0	0	0	0	0	0	4
Q658P3	STEAP3	STEAP3	22.1676	0	0	0	22.1676	0	0	0	0	0	0	15.8703	0	0	0	15.8703	0	0	0	0	0	0	2
Q9P0S3	ORMDL2	ORMDL2	22.1591	0	0	0	22.1591	0	0	0	0	0	0	19.5741	0	0	0	19.5741	0	0	0	0	0	0	1
O94901	SUN1	SUN1	22.1365	0	0	0	22.1365	0	0	0	0	0	0	16.8145	0	0	0	16.8145	0	0	0	0	0	0	2
Q9HAR2	ADGRL3	ADGRL3	22.1085	0	0	0	22.1085	0	0	0	0	0	0	15.3896	0	0	0	15.3896	0	0	0	0	0	0	2
P13861	PRKAR2B	PRKAR2B	22.105	0	0	0	22.105	0	0	0	0	0	0	15.7907	0	0	0	15.7907	0	0	0	0	0	0	2
Q96AG3	SLC25A46	SLC25A46	22.0838	0	20.6586	0	21.4118	0	0	0	0	0	0	17.8359	0	16.4107	0	17.1639	0	0	0	0	0	0	1
O15427	SLC16A3	SLC16A3	22.0221	0	0	0	21.9254	0	0	0	17.236	16.8923	0	17.8522	0	0	0	17.7555	0	0	0	13.0663	12.7226	0	2
Q7Z2K6	ERMP1	ERMP1	22.0213	0	0	17.5563	21.9001	0	17.1983	0	0	0	0	16.9339	0	0	12.4691	16.8127	0	12.1111	0	0	0	0	2
O94991	SLITRK6	SLITRK6	22.016	0	18.6551	0	21.8683	0	0	0	0	0	0	15.246	0	13.2629	0	15.246	0	0	0	0	0	0	2
O14523	C2CD2L	C2CD2L	22.0072	0	19.7083	0	21.6794	0	0	0	0	0	0	16.5697	0	14.8504	0	16.0475	0	0	0	0	0	0	2
P14780	MMP9	MMP9	21.9758	0	0	0	0	0	0	0	20.7982	21.1339	0	16.7279	0	0	0	0	0	0	0	15.5503	15.886	0	2
P15311	EZR	EZR	21.971	0	0	0	0	0	0	0	18.2611	18.8247	21.6681	16.971	0	0	0	0	0	0	0	13.2612	13.8249	16.668	2
Q7Z7B1	PIGW	PIGW	21.9642	0	0	0	21.9642	0	0	0	0	0	0	17.8767	0	0	0	17.8767	0	0	0	0	0	0	1
Q9NUP9	LIN7C	LIN7C	21.9386	0	0	0	21.9386	0	0	0	0	0	0	18.4792	0	0	0	18.4792	0	0	0	0	0	0	1
Q9Y3D6	FIS1	FIS1	21.9373	0	19.7563	17.9895	21.3608	17.4332	0	0	0	0	0	19.1299	0	16.9489	15.1822	18.5535	14.6259	0	0	0	0	0	2
P03897	MT-ND3	MT-ND3	21.9319	0	0	0	21.9319	0	0	0	0	0	0	21.9319	0	0	0	21.9319	0	0	0	0	0	0	1
Q9BW72	HIGD2A	HIGD2A	21.9165	0	0	0	21.9165	0	0	0	0	0	0	19.9165	0	0	0	19.9165	0	0	0	0	0	0	1
P51159	RAB27A	RAB27A	21.9068	0	0	0	21.9068	0	0	0	0	0	0	18.0994	0	0	0	18.0994	0	0	0	0	0	0	2
Q9Y6C2	EMILIN1	EMILIN1	21.8937	0	0	0	0	0	0	0	21.2708	20.3818	0	15.9445	0	0	0	0	0	0	0	15.0784	14.797	0	3
P16671	CD36	CD36	21.8849	0	0	0	0	0	0	0	20.9577	20.8083	0	17.8849	0	0	0	0	0	0	0	16.9577	16.8083	0	2
Q8IY95	TMEM192	TMEM192	21.884	0	0	0	21.884	0	0	0	0	0	0	18.2991	0	0	0	18.2991	0	0	0	0	0	0	1
P07359	GP1BA	GP1BA	21.8667	0	0	0	0	0	0	0	20.9308	20.7995	0	17.2228	0	0	0	0	0	0	0	16.287	16.1556	0	1
Q8IUX1	TMEM126B	TMEM126B	21.8516	0	0	0	21.8516	0	0	0	0	0	0	18.3921	0	0	0	18.3921	0	0	0	0	0	0	1
Q9UK41	VPS28	VPS28	21.8433	0	0	0	21.8433	0	0	0	0	0	0	17.0161	0	0	0	17.0161	0	0	0	0	0	0	2
P62834	RAP1A	RAP1A	21.828	0	0	0	21.6134	0	0	18.9726	0	0	0	18.506	0	0	0	18.2915	0	0	15.6507	0	0	0	1
Q8WUM9	SLC20A1	SLC20A1	21.8145	0	0	0	21.8145	0	0	0	0	0	0	16.5647	0	0	0	16.5647	0	0	0	0	0	0	2
P21579	SYT2	SYT2	21.7941	0	0	0	21.323	0	0	0	0	0	19.9503	17.4722	0	0	0	17.0011	0	0	0	0	0	15.6285	2
Q9UPQ8	DOLK	DOLK	21.7887	0	0	0	21.7887	0	0	0	0	0	0	17.7012	0	0	0	17.7012	0	0	0	0	0	0	1
O95070	YIF1A	YIF1A	21.7543	0	0	0	21.2047	0	19.3293	0	0	0	18.8179	18.7543	0	0	0	18.2047	0	16.3293	0	0	0	15.8179	2
Q9UK23	NAGPA	NAGPA	21.7379	0	0	0	21.7379	0	0	0	0	0	0	16.983	0	0	0	16.983	0	0	0	0	0	0	2
Q5VT66	MTARC1	MTARC1	21.6754	0	0	0	21.6754	0	0	0	0	0	0	17.3535	0	0	0	17.3535	0	0	0	0	0	0	2
O43462	MBTPS2	MBTPS2	21.6728	0	0	0	21.6728	0	0	0	0	0	0	18.0878	0	0	0	18.0878	0	0	0	0	0	0	1
O14966	RAB29	RAB29	21.6591	0	0	0	21.6591	0	0	0	0	0	0	18.0742	0	0	0	18.0742	0	0	0	0	0	0	1
Q13948	CUX1	CUX1	21.652	0	0	0	21.652	0	0	0	0	0	0	16.0373	0	0	0	16.0373	0	0	0	0	0	0	2
Q9Y619	SLC25A15	SLC25A15	21.6303	0	0	0	21.6303	0	0	0	0	0	0	17.6303	0	0	0	17.6303	0	0	0	0	0	0	1
P11169	SLC2A14	SLC2A14	21.6163	0	0	0	0	0	0	0	20.7117	20.514	0	18.2943	0	0	0	0	0	0	0	17.3898	17.1921	0	2
O15162	PLSCR1	PLSCR1	21.6036	0	20.3318	0	20.8323	0	0	0	0	0	0	18.4337	0	17.1618	0	17.6624	0	0	0	0	0	0	1
P07384	CAPN1	CAPN1	21.6014	0	0	0	0	0	0	0	19.9762	21.0362	0	16.4315	0	0	0	0	0	0	0	14.8062	15.8663	0	2
Q9BVV7	TIMM21	TIMM21	21.5986	0	0	0	21.5986	0	0	0	0	0	0	17.5986	0	0	0	17.5986	0	0	0	0	0	0	1
Q9H223	EHD4	EHD4	21.5852	0	0	0	20.5893	0	19.2518	0	0	0	19.8489	16.6783	0	0	0	15.6824	0	14.345	0	0	0	14.9421	3
Q9UH62	ARMCX3	ARMCX3	21.5749	0	0	0	21.5749	0	0	0	0	0	0	17.1826	0	0	0	17.1826	0	0	0	0	0	0	3
P42081	CD86	CD86	21.5729	0	0	0	21.5729	0	0	0	0	0	0	18.5729	0	0	0	18.5729	0	0	0	0	0	0	1
Q96J02	ITCH	ITCH	21.5077	0	0	0	21.5077	0	0	0	0	0	0	15.9227	0	0	0	15.9227	0	0	0	0	0	0	2
O15270	SPTLC2	SPTLC2	21.4842	20.9311	0	0	19.8335	0	0	0	0	0	0	14.7461	15.8436	0	0	14.7461	0	0	0	0	0	0	2
Q8NHS3	MFSD8	MFSD8	21.4617	0	0	0	21.4617	0	0	0	0	0	0	17.4617	0	0	0	17.4617	0	0	0	0	0	0	1
Q9Y5U8	MPC1	MPC1	21.46	0	0	0	21.46	0	0	0	0	0	0	19.1381	0	0	0	19.1381	0	0	0	0	0	0	1
Q04721	NOTCH2	NOTCH2	21.4575	0	0	0	21.4575	0	0	0	0	0	0	15.1908	0	0	0	15.1908	0	0	0	0	0	0	2
Q9UJ14	GGT7	GGT7	21.4358	0	0	0	21.4358	0	0	0	0	0	0	16.6284	0	0	0	16.6284	0	0	0	0	0	0	2
Q8TBP6	SLC25A40	SLC25A40	21.3908	0	0	0	21.3908	0	0	0	0	0	0	17.5835	0	0	0	17.5835	0	0	0	0	0	0	2
Q96ND0	FAM210A	FAM210A	21.3699	0	0	0	21.3699	0	0	0	0	0	0	17.5625	0	0	0	17.5625	0	0	0	0	0	0	1
Q6IAN0	DHRS7B	DHRS7B	21.3533	0	0	0	21.3533	0	0	0	0	0	0	17.3533	0	0	0	17.3533	0	0	0	0	0	0	1
Q16611	BAK1	BAK1	21.3386	0	19.4366	0	20.8893	0	0	0	0	0	0	18.3386	0	16.4366	0	17.8894	0	0	0	0	0	0	1
Q96D31	ORAI1	ORAI1	21.3075	0	0	0	0	0	0	0	17.655	19.3408	20.7182	18.7225	0	0	0	0	0	0	0	15.0701	16.7558	18.1332	1
P20336	RAB3A	RAB3A	21.2628	0	0	0	21.2628	0	0	0	0	0	0	17.5623	0	0	0	17.5623	0	0	0	0	0	0	1
Q13464	ROCK1	ROCK1	21.2477	0	0	0	20.8093	0	0	19.3156	0	0	0	14.8554	0	0	0	14.417	0	0	12.9235	0	0	0	1
P51828	ADCY7	ADCY7	21.2407	0	0	0	21.2407	0	0	0	0	0	0	15.5969	0	0	0	15.5969	0	0	0	0	0	0	2
Q8NHL6	LILRB1	LILRB1	21.2227	0	0	0	0	0	0	0	17.7171	19.1592	20.6507	16.3647	0	0	0	0	0	0	0	12.8594	14.3014	15.7928	1
O60291	MGRN1	MGRN1	21.1993	0	0	0	21.1993	0	0	0	0	0	0	16.4444	0	0	0	16.4444	0	0	0	0	0	0	1
Q9H7Z7	PTGES2	PTGES2	21.1446	0	0	0	20.7436	0	0	0	0	0	19.1014	16.5007	0	0	0	16.0998	0	0	0	0	0	14.4576	2
P42166	TMPO	TMPO	21.1418	0	0	17.4195	21.0281	0	0	0	0	0	0	15.9719	0	0	12.2498	15.8582	0	0	0	0	0	0	1
P36269	GGT5	GGT5	21.1318	0	0	0	0	0	0	0	20.5781	19.4822	0	16.3244	0	0	0	0	0	0	0	15.7708	14.6749	0	2
O75915	ARL6IP5	ARL6IP5	21.1316	0	0	0	21.1316	0	0	0	0	0	0	18.8096	0	0	0	18.8096	0	0	0	0	0	0	1
P12109	COL6A1	COL6A1	21.1205	0	0	0	0	0	0	0	20.2896	19.9289	0	12.6696	0	0	0	0	0	0	0	12.6696	14.1741	0	2
P60602	ROMO1	ROMO1	21.1088	0	0	0	21.1088	0	0	0	0	0	0	19.1088	0	0	0	19.1088	0	0	0	0	0	0	1
Q9Y6Y9	LY96	LY96	21.0617	0	0	0	21.0617	0	0	0	0	0	0	18.0617	0	0	0	18.0617	0	0	0	0	0	0	1
P06756	ITGAV	ITGAV	21.0159	0	0	0	0	0	0	0	0	0	21.0159	15.1579	0	0	0	0	0	0	0	0	0	15.1579	2
Q15800	MSMO1	MSMO1	21.0009	0	0	0	21.0009	0	0	0	0	0	0	18.1935	0	0	0	18.1935	0	0	0	0	0	0	1
Q86V85	GPR180	GPR180	20.9995	0	0	0	20.9995	0	0	0	0	0	0	17.1922	0	0	0	17.1922	0	0	0	0	0	0	1
O15400	STX7	STX7	20.9888	0	0	0	20.9888	0	0	0	0	0	0	17.5293	0	0	0	17.5293	0	0	0	0	0	0	1
Q6IEE7	TMEM132E	TMEM132E	20.9875	0	20.9875	0	0	0	0	0	0	0	0	15.4957	0	15.4957	0	0	0	0	0	0	0	0	1
Q9Y4C5	CHST2	CHST2	20.9649	0	0	0	20.9649	0	0	0	0	0	0	16.0581	0	0	0	16.0581	0	0	0	0	0	0	1
Q14728	MFSD10	MFSD10	20.9523	0	0	0	20.6127	0	0	18.6987	0	0	0	16.7824	0	0	0	16.4428	0	0	14.5288	0	0	0	1
P62699	YPEL5	YPEL5	20.917	0	0	0	20.917	0	0	0	0	0	0	18.1097	0	0	0	18.1097	0	0	0	0	0	0	1
Q9Y6N1	COX11	COX11	20.8783	0	0	0	20.8783	0	0	0	0	0	0	16.9714	0	0	0	16.9714	0	0	0	0	0	0	1
Q9P241	ATP10D	ATP10D	20.8235	0	0	0	20.8235	0	0	0	0	0	0	14.8928	0	0	0	14.8928	0	0	0	0	0	0	1
Q96K19	RNF170	RNF170	20.719	0	0	0	20.5335	0	0	17.6684	0	0	0	17.719	0	0	0	17.5334	0	0	14.6684	0	0	0	1
Q5T4S7	UBR4	UBR4	20.6424	0	0	0	20.6424	0	0	0	0	0	0	12.7417	0	0	0	12.7417	0	0	0	0	0	0	1
Q9NPQ8	RIC8A	RIC8A	20.6121	0	0	0	20.6121	0	0	0	0	0	0	15.7052	0	0	0	15.7052	0	0	0	0	0	0	1
O15439	ABCC4	ABCC4	20.6082	0	0	0	0	0	0	0	19.0237	20.0231	0	14.4585	0	0	0	0	0	0	0	12.8741	13.8734	0	2
Q8TBA6	GOLGA5	GOLGA5	20.5802	0	0	0	20.5802	0	0	0	0	0	0	15.188	0	0	0	15.188	0	0	0	0	0	0	3
Q6P9B9	INTS5	INTS5	20.5392	0	0	0	20.5392	0	0	0	0	0	0	15.3694	0	0	0	15.3694	0	0	0	0	0	0	1
O14492	SH2B2	SH2B2	20.5136	0	0	0	20.5136	0	0	0	0	0	0	15.6557	0	0	0	15.6557	0	0	0	0	0	0	1
Q9BVG9	PTDSS2	PTDSS2	20.4285	0	0	0	20.4285	0	0	0	0	0	0	16.341	0	0	0	16.341	0	0	0	0	0	0	2
Q86YN1	DOLPP1	DOLPP1	20.4018	0	0	0	20.4018	0	0	0	0	0	0	17.0798	0	0	0	17.0798	0	0	0	0	0	0	1
Q8WVX9	FAR1	FAR1	20.3787	0	0	0	20.3787	0	0	0	0	0	0	15.5207	0	0	0	15.5207	0	0	0	0	0	0	1
Q9NX76	CMTM6	CMTM6	20.3286	0	0	0	20.3286	0	0	0	0	0	0	18.0067	0	0	0	18.0067	0	0	0	0	0	0	1
Q16850	CYP51A1	CYP51A1	20.323	0	20.323	0	0	0	0	0	0	0	0	15.6226	0	15.6226	0	0	0	0	0	0	0	0	1
O95980	RECK	RECK	20.2814	0	0	0	20.2814	0	0	0	0	0	0	14.7579	0	0	0	14.7579	0	0	0	0	0	0	1
Q9Y228	TRAF3IP3	TRAF3IP3	20.22	0	0	0	20.22	0	0	0	0	0	0	15.0908	0	0	0	15.0908	0	0	0	0	0	0	1
Q9NZQ8	TRPM5	TRPM5	20.1525	0	0	19.9167	0	17.4233	0	0	0	0	0	14.4802	0	0	14.2444	0	11.7513	0	0	0	0	0	2
P20138	CD33	CD33	20.0902	0	0	0	0	0	0	0	18.4072	19.5519	0	16.0902	0	0	0	0	0	0	0	14.4073	15.5519	0	1
Q8NFT2	STEAP2	STEAP2	20.0789	0	0	0	20.0789	0	0	0	0	0	0	15.324	0	0	0	15.324	0	0	0	0	0	0	1
Q14573	ITPR3	ITPR3	19.9648	0	0	0	19.9648	0	0	0	0	0	0	12.8882	0	0	0	12.8882	0	0	0	0	0	0	1
Q9H1C4	UNC93B1	UNC93B1	19.917	0	0	0	19.917	0	0	0	0	0	0	15.8296	0	0	0	15.8296	0	0	0	0	0	0	1
Q9H8M5	CNNM2	CNNM2	19.8489	0	0	0	19.8489	0	0	0	0	0	0	14.3571	0	0	0	14.3571	0	0	0	0	0	0	1
Q8IXI2	RHOT1	RHOT1	19.7579	0	0	0	0	0	0	0	0	16.1556	19.6339	14.851	0	0	0	0	0	0	0	0	11.2493	14.7271	2
P29317	EP	EP	19.534	0	0	0	19.534	0	0	0	0	0	0	13.9794	0	0	0	13.9794	0	0	0	0	0	0	2
Q9H1J7	WNT5A	WNT5A	19.4003	0	0	0	19.4003	0	0	0	0	0	0	15.0784	0	0	0	15.0784	0	0	0	0	0	0	2
O94804	STK10	STK10	19.1612	0	0	0	19.1612	0	0	0	0	0	0	13.6378	0	0	0	13.6378	0	0	0	0	0	0	2
Q8TF62	ATP8B4	ATP8B4	18.8926	0	0	0	0	0	0	0	18.2269	17.4566	0	13.3692	0	0	0	0	0	0	0	12.7036	11.9334	0	1
P01920	HLA-DQB1	HLA-DQB1	18.8913	0	0	0	0	0	0	0	0	0	18.8913	15.3063	0	0	0	0	0	0	0	0	0	15.3063	1
O14569	CYB561D2	CYB561D2	0	0	0	0	0	0	0	0	0	0	0	0	0	0	0	0	0	0	0	0	0	0	1
O15440	ABCC5	ABCC5	0	0	0	0	0	0	0	0	0	0	0	0	0	0	0	0	0	0	0	0	0	0	1
P23508	MCC	MCC	0	0	0	0	0	0	0	0	0	0	0	0	0	0	0	0	0	0	0	0	0	0	1
Q3KQZ1	SLC25A35	SLC25A35	0	0	0	0	0	0	0	0	0	0	0	0	0	0	0	0	0	0	0	0	0	0	1
Q6P1A2	LPCAT3	LPCAT3	0	0	0	0	0	0	0	0	0	0	0	0	0	0	0	0	0	0	0	0	0	0	1
Q96F46	IL17RA	IL17RA	0	0	0	0	0	0	0	0	0	0	0	0	0	0	0	0	0	0	0	0	0	0	1
Q9NS93	TM7SF3	TM7SF3	0	0	0	0	0	0	0	0	0	0	0	0	0	0	0	0	0	0	0	0	0	0	1
Q9UJU6	DBNL	DBNL	0	0	0	0	0	0	0	0	0	0	0	0	0	0	0	0	0	0	0	0	0	0	1
Q9ULV4	CORO1C	CORO1C	0	0	0	0	0	0	0	0	0	0	0	0	0	0	0	0	0	0	0	0	0	0	1

## Sheet: notes
reported intensity and iBAQ values are log2(raw value+1)
Cell membrane associated proteins with at least 1 unique peptide included in supplementary dataset 7
