# Supplementary material for: The surfaceome of multiple myeloma cells suggests potential immunotherapeutic strategies and protein markers of drug resistance
Source: Nat Commun. 2022 Jul 15;13:4121. doi: 10.1038/s41467-022-31810-6 (PMC9287322; doi:10.1038/s41467-022-31810-6)
Supplement: Supplementary file 10 — Dataset 8 [file 41467_2022_31810_MOESM10_ESM.xlsx]

## Sheet: Membrane Protein Lists
Silico Surfaceome	Membrane Associated	Uniprot_Cell_Membrane_KW_1003
A0AV02	P30443	P49703
A0FGR9	A0A5B9	Q75V66
A0PJK1	A0AVI2	O75882
A0PK11	A0PJX4	Q8ND23
A0ZSE6	A0PJZ3	Q16581
A1A5B4	A0ZSE6	P51790
A1A5C7	A1L0T0	P78369
A1L157	A1L1A6	Q8TBE1
A2RRL7	A2A2V5	Q9HBJ8
A2VDJ0	A2A2Y4	Q6P4Q7
A3KFT3	A2RRL7	A5X5Y0
A4D2G3	A2RU48	Q15758
A4IF30	A2RU67	Q8NFM4
A5X5Y0	A2RUT3	Q86TB3
A6BM72	A2VDJ0	P15813
A6H8M9	A4D0T2	Q8IZF2
A6NC51	A4D1S0	Q07021
A6NCV1	A4D256	Q9NYQ6
A6ND01	A4D2H0	O75976
A6ND48	A4FU28	O75838
A6NDA9	A5PLK6	P06729
A6NDH6	A6BM72	P08173
A6NDL8	A6H8M9	P28223
A6NDP7	A6NC97	P30939
A6NDV4	A6NCI5	Q9BY15
A6NET4	A6NCQ9	P55087
A6NF34	A6NDA9	Q32M45
A6NF89	A6NF34	P22223
A6NFA1	A6NFA1	Q5BKX8
A6NFC5	A6NFE2	Q8TCZ2
A6NFX1	A6NFR6	O43745
A6NGU5	A6NFU0	Q15078
A6NGY5	A6NGB0	P13987
A6NH00	A6NGU5	Q2M2I8
A6NH21	A6NGZ8	Q9UM73
A6NHA9	A6NHS7	P41181
A6NHG9	A6NI73	Q16853
A6NHS7	A6NIL9	P35613
A6NI73	A6NJW4	Q6ZT62
A6NIJ9	A6NJW9	Q9UBN1
A6NIM6	A6NKW6	Q9ULB4
A6NJW9	A6NL05	Q07001
A6NJZ3	A6NL88	P21589
A6NK97	A6NLE4	Q8IYS0
A6NKB5	A6NLU5	Q16720
A6NKC4	A6NLX4	Q8NFU1
A6NKK0	A6NM11	O43497
A6NL08	A6NM62	Q9UJ99
A6NL26	A6NMB1	Q8N126
A6NL88	A6NMS7	Q5VST6
A6NM03	A6QL63	P35414
A6NM11	A8CG34	Q8TF62
A6NM45	A8K4G0	Q12864
A6NM76	A8MVS5	Q6IMN6
A6NMB1	A8MVW0	Q9NZU7
A6NMS3	A8MVW5	P20963
A6NMS7	A8MVZ5	P20138
A6NMU1	A8MWY0	P32248
A6NMZ5	A8MXK1	Q9UNQ0
A6NND4	A8MXV6	P29274
A6NNN8	A8MYB1	Q96PS8
A7MBM2	A8MZ97	O95180
A8MPY1	A9Z1Z3	Q10588
A8MUP6	B0FP48	P63098
A8MVS5	B2RTY4	P43235
A8MVW0	B2RUZ4	O95782
A8MVW5	B4DS77	Q92485
A8MVZ5	B4DYI2	P51164
A8MWY0	B6A8C7	Q9BWV1
A8MXK1	B6SEH8	P02730
B0FP48	B7Z8K6	P40123
B2RN74	B8ZZ34	Q9BRK5
B3SHH9	C9JVW0	P13569
B4DS77	D3W0D1	Q8WXG9
B6A8C7	E2RYF6	P40617
B6SEH8	E7ERA6	O14525
B6SEH9	E9PQ53	Q3KR37
B8ZZ34	F2Z333	P25705
D3W0D1	F5H4A9	O00478
E2RYF6	F7VJQ1	A2IDD5
F2Z333	H3BV60	Q8WVQ1
F5H4A9	O00168	Q9BXT2
G3V0H7	O00198	P32238
H3BS89	O00206	Q3MIR4
I3L273	O00220	Q9BVT8
O00144	O00238	Q9BSN7
O00155	O00241	A0A0C4DH27
O00206	O00264	Q92956
O00220	O00299	Q9BZM5
O00222	O00391	Q8TDU5
O00241	O00445	P18206
O00254	O00453	Q13291
O00270	O00461	Q9UBH6
O00322	O00478	Q8IWU4
O00337	O00481	O75800
O00341	O00519	P60852
O00391	O00526	A0A0K0K1B3
O00398	O00533	O14795
O00400	O00548	Q3SYG4
O00421	O00559	A1A4S6
O00451	O00587	Q9UQ26
O00478	O00592	O75116
O00481	O00631	Q9HAS3
O00526	O14511	Q9Y6R1
O00533	O14522	Q9Y6M7
O00548	O14523	A0A087X1G2
O00574	O14638	Q8NH08
O00590	O14653	Q8NH49
O00591	O14662	Q9NZP2
O00592	O14668	Q8NHB7
O14493	O14669	Q8NH83
O14494	O14672	P58182
O14495	O14763	Q8NGC7
O14511	O14786	Q8NH69
O14514	O14788	Q8NG77
O14522	O14836	Q8NHC7
O14524	O14917	Q8NGL2
O14525	O14931	Q8NG76
O14581	O14944	Q8NH61
O14626	O14957	Q8NH09
O14672	O14967	Q7RTM1
O14718	O15031	P51582
O14764	O15079	O00443
O14786	O15146	Q86UW2
O14788	O15155	Q9P1Q5
O14798	O15162	Q9NVD7
O14804	O15165	Q6ZVX9
O14817	O15173	O60331
O14836	O15197	Q494U1
O14842	O15239	Q5VY43
O14843	O15247	P55042
O14894	O15269	P62745
O14917	O15270	Q9NRY4
O14931	O15389	P49802
O14944	O15393	Q9H156
O15031	O15394	Q13530
O15118	O15400	Q8IXB3
O15146	O15455	Q96C24
O15165	O15466	Q15256
O15197	O15482	O95980
O15218	O15533	C9J798
O15244	O43155	Q14088
O15245	O43157	Q13017
O15303	O43169	O14827
O15321	O43173	P23975
O15354	O43184	Q9NP91
O15374	O43286	Q16585
O15375	O43291	Q16586
O15389	O43300	P30825
O15394	O43451	Q96MF2
O15399	O43464	Q86YD3
O15403	O43493	Q5SV17
O15431	O43505	A0A0A0MT87
O15438	O43506	Q9NP72
O15439	O43508	P51157
O15440	O43529	P01112
O15455	O43556	O43374
O15529	O43557	Q99578
O15547	O43561	Q52LD8
O15551	O43567	Q8WXH6
O15552	O43570	Q7L804
O42043	O43581	P21453
O43155	O43674	O00337
O43157	O43676	Q9Y6D0
O43184	O43677	Q9UQD0
O43193	O43699	Q8NFT2
O43194	O43736	Q5T4T1
O43246	O43752	O75443
O43280	O43825	Q6IPX1
O43291	O43889	Q96RJ0
O43300	O43908	Q8IUW5
O43306	O43909	Q96S59
O43315	O43914	Q14699
O43424	O43916	Q08116
O43490	O60235	P80511
O43493	O60238	Q9BSF0
O43497	O60243	Q9BZZ2
O43506	O60245	Q8IVW8
O43511	O60279	Q7RTY8
O43556	O60309	P50591
O43567	O60313	Q9Y2Y6
O43570	O60330	Q93096
O43603	O60344	P03979
O43613	O60449	A0A5B9
O43614	O60462	A0A0B4J1U4
O43653	O60469	Q15761
O43657	O60476	Q6X4W1
O43688	O60486	Q9NPD7
O43699	O60487	Q8NFZ4
O43749	O60488	Q8NH37
O43826	O60499	Q8NGC6
O43868	O60500	Q6IFG1
O43869	O60507	Q8NH51
O43895	O60512	P0C628
O43921	O60513	O76002
O43934	O60602	Q8NGS2
O60235	O60603	Q8NH94
O60241	O60656	Q99946
O60242	O60667	P51153
O60245	O60704	Q8NC24
O60266	O60774	P61586
O60279	O60858	P08922
O60309	O60894	O95425
O60330	O60895	O75787
O60353	O60896	Q7Z2H8
O60359	O60909	Q8NFY4
O60391	O60939	Q8WU08
O60403	O75019	B9EJG8
O60404	O75022	A0A087WXS9
O60412	O75023	Q5T7P8
O60431	O75051	A0A0J9YXM7
O60449	O75054	Q15262
O60462	O75056	Q13546
O60469	O75063	P06702
O60478	O75072	P08865
O60486	O75074	Q6ZMH5
O60487	O75077	Q6UXD5
O60500	O75078	Q9H6Q3
O60503	O75096	Q13424
O60602	O75121	P14410
O60603	O75144	Q99469
O60609	O75197	Q9Y4C2
O60635	O75264	P59537
O60636	O75309	O43508
O60637	O75310	P0CF51
O60669	O75324	O76036
O60706	O75325	P29474
O60755	O75354	P58181
O60779	O75379	Q8NH01
O60883	O75396	A6NIJ9
O60895	O75438	Q8NGT0
O60896	O75445	Q8NGB6
O60931	O75452	Q8NH80
O60939	O75460	Q8NGD4
O71037	O75477	Q9Y4A9
O75015	O75509	Q8NGX1
O75019	O75578	Q8NH54
O75022	O75581	Q7Z3T1
O75023	O75631	Q96QZ0
O75051	O75752	Q9HB21
O75054	O75787	P78562
O75074	O75795	Q96FX8
O75077	O75829	P35408
O75078	O75871	Q8N4L2
O75084	O75882	P49683
O75096	O75900	Q96JW4
O75121	O75923	P50443
O75129	O75976	P58743
O75144	O76036	Q96LC7
O75197	O76095	P30532
O75309	O94766	O60242
O75311	O94826	Q9NW15
O75325	O94856	Q03135
O75326	O94898	Q6UXB4
O75355	O94901	Q96DZ5
O75387	O94905	Q13324
O75388	O94923	P34998
O75443	O94933	P04839
O75445	O94966	Q9Y6T7
O75473	O94985	O14490
O75487	O94991	Q18PE1
O75508	O95139	O75923
O75509	O95150	P12821
O75578	O95159	Q86SJ2
O75581	O95167	Q9H8T0
O75631	O95168	P16070
O75712	O95169	P08962
O75751	O95183	Q96D53
O75841	O95185	Q6UVK1
O75871	O95196	P32297
O75882	O95202	Q5JTC6
O75899	O95206	Q08462
O75954	O95210	P12814
O75976	O95237	P80723
O76000	O95249	Q8WV28
O76001	O95256	Q8N1M1
O76002	O95292	Q86UP0
O76036	O95297	Q9H251
O76082	O95298	Q7Z7H3
O76099	O95395	Q99828
O76100	O95461	P51677
O94772	O95470	Q6ZTQ4
O94778	O95476	P51795
O94779	O95502	P20023
O94856	O95573	Q9NTQ9
O94886	O95672	O15255
O94898	O95727	P20594
O94910	O95754	P58335
O94911	O95803	Q9UF02
O94933	O95833	P30988
O94956	O95866	P56539
O94985	O95944	P14384
O94991	O95976	Q8ND76
O95006	O96011	Q496F6
O95007	O96024	O75128
O95013	P00167	P56747
O95047	P00533	Q9HC73
O95136	P01130	Q86Y22
O95150	P01133	P09603
O95185	P01135	Q15822
O95196	P01375	Q6UW56
O95206	P01589	Q8N1W1
O95221	P01730	Q9NR22
O95222	P01732	P35070
O95256	P01833	P06731
O95264	P01848	P04234
O95274	P01850	Q8N884
O95279	P01889	Q9NZA1
O95297	P01891	A8K7I4
O95342	P01892	Q8TDQ1
O95371	P01893	Q96L46
O95377	P01903	P82279
O95436	P01906	P11229
O95452	P01909	P15144
O95471	P01911	Q8NCT1
O95477	P01912	Q9NTI2
O95484	P01920	Q6UXY1
O95490	P02724	Q9H159
O95497	P02786	P41180
O95498	P03928	O15551
O95528	P03986	P56880
O95622	P03989	Q92482
O95665	P04222	Q12955
O95727	P04229	Q13873
O95754	P04233	P36894
O95800	P04234	Q86VB7
O95832	P04439	P17655
O95838	P04440	Q8IVY1
O95857	P04626	Q9NYQ7
O95858	P04629	Q9BZW8
O95866	P04843	Q9UMR7
O95867	P04921	Q9UQC9
O95868	P05026	Q5QGZ9
O95907	P05067	O95832
O95918	P05106	Q9H222
O95944	P05107	Q8N4T4
O95971	P05187	Q02641
O95976	P05362	P55285
O95977	P05534	Q8IU99
O95980	P05538	P09693
P00533	P05556	P31749
P01130	P05981	Q96HD9
P01133	P06028	Q9BYT9
P01135	P06126	O43520
P01589	P06127	P19022
P01730	P06133	Q9NPB3
P01732	P06213	P13688
P01833	P06340	Q5VXU3
P01889	P06729	Q6UVW9
P01891	P06734	P08195
P01892	P06756	P02708
P01893	P07099	P37023
P01903	P07202	P18089
P01906	P07204	Q16515
P01909	P07306	P13637
P01911	P07307	P33151
P01912	P07333	Q8N6Q3
P01920	P07359	P06126
P02708	P07766	P11230
P02724	P07949	Q6QNK2
P02730	P08069	Q9UKQ2
P03986	P08138	O14672
P03989	P08195	O14514
P03999	P08473	Q96LR9
P04000	P08514	P57679
P04001	P08574	P16591
P04156	P08575	Q96P31
P04201	P08581	P11362
P04216	P08637	P15104
P04222	P08648	O60262
P04229	P08684	P78334
P04233	P08887	P28476
P04234	P08910	P34903
P04439	P08922	Q9P1Z3
P04440	P08F94	Q6PXP3
P04626	P09172	Q8TCT9
P04629	P09564	P0DOX7
P04839	P09603	P0CG04
P04843	P09619	P27930
P04921	P09669	Q5VV43
P05023	P09693	P23276
P05026	P09758	P06315
P05067	P09848	O00180
P05106	P09958	Q86UK5
P05107	P0C2L3	O75473
P05186	P0C2S0	A0A075B6H9
P05187	P0C6S8	Q9H1C0
P05362	P0C6T2	Q8NHL6
P05534	P0C7M8	Q8N4S9
P05538	P0C7N4	Q9NPG1
P05556	P0C7U0	Q9NS67
P06126	P0C7V7	Q9BZJ6
P06127	P0C874	P49685
P06213	P0CF51	Q13255
P06340	P0CG41	Q9Y2T6
P06729	P0DI80	Q96CH1
P06731	P0DJ07	O95267
P06756	P0DJ93	P09471
P06858	P0DKB5	P30968
P07202	P0DKV0	P30550
P07204	P0DKX4	O60741
P07306	P0DL12	Q8TAX9
P07307	P10176	P0DTW3
P07333	P10314	P01743
P07359	P10316	P14735
P07510	P10319	Q96ID5
P07550	P10321	Q8WWN9
P07911	P10415	P13861
P07949	P10586	Q8TDN2
P08034	P10721	Q96MU8
P08069	P10747	A0A075B6I0
P08100	P10912	P01593
P08138	P10966	Q9HBW0
P08172	P11117	Q8NFP4
P08173	P11215	P32245
P08174	P11279	P35240
P08183	P11362	Q6N075
P08195	P11717	Q8NCK7
P08247	P11912	P53985
P08473	P12314	Q8WWN8
P08514	P12318	P54851
P08571	P12319	P00533
P08575	P12821	Q9H9S5
P08581	P12830	P15328
P08582	P13164	Q8NHY3
P08588	P13224	O00451
P08637	P13473	Q6PRD1
P08648	P13591	Q3V6T2
P08842	P13598	P08631
P08887	P13612	P22732
P08908	P13688	P0DTE1
P08912	P13726	P01763
P08913	P13746	A0A075B6R2
P08922	P13747	Q95460
P08962	P13760	Q86YT9
P08F94	P13761	Q8IZU9
P09131	P13762	P17252
P09326	P13765	O14649
P09564	P14060	P32004
P09603	P14151	Q07954
P09619	P14209	P07948
P09693	P14410	Q96LA9
P09758	P14415	P45844
P09848	P14616	Q04844
P09923	P14679	P43353
P09958	P14770	O14640
P0C604	P14778	P43005
P0C617	P14784	Q92838
P0C623	P15144	P0C2W1
P0C626	P15151	P47211
P0C628	P15260	Q8N6F7
P0C629	P15291	Q5T848
P0C645	P15382	Q5VW38
P0C646	P15391	Q14439
P0C6S8	P15421	Q5T6X5
P0C7N1	P15509	P48058
P0C7N5	P15514	P23416
P0C7N8	P15529	P01780
P0C7T2	P15812	A0A087WSY4
P0C7T3	P15813	P55073
P0C7U0	P15907	Q8WWA0
P0C7U3	P15941	O15554
P0CG37	P15954	P43632
P0DKB5	P16066	P01619
P10314	P16070	A0A0C4DH26
P10316	P16109	A0A0B4J2D9
P10319	P16144	P06858
P10321	P16150	Q8TF71
P10586	P16188	Q96LB2
P10646	P16189	P28566
P10696	P16190	P22303
P10721	P16234	P08908
P10747	P16284	Q86WK6
P10912	P16410	Q5I7T1
P10966	P16422	Q8IZP9
P11049	P16442	Q9UK08
P11117	P16471	Q9NQX3
P11166	P16581	P60893
P11168	P16662	Q9BY21
P11169	P16871	O60443
P11215	P17181	P01889
P11229	P17301	A0A0C4DH29
P11230	P17342	Q5DX21
P11279	P17643	Q14623
P11362	P17693	P31323
P11717	P17813	P20701
P11836	P17927	Q14678
P11912	P17948	Q96J84
P12314	P18084	A0A087WSX0
P12318	P18433	Q86Y78
P12319	P18462	Q13449
P12821	P18463	Q8IZK6
P12830	P18464	A6NFX1
P13224	P18465	O95907
P13385	P18564	P22897
P13473	P18627	Q9NPB9
P13591	P18827	Q13443
P13598	P18850	P32926
P13612	P19021	Q30154
P13637	P19022	P60509
P13688	P19224	Q96PL5
P13726	P19235	Q96AP7
P13746	P19256	O14843
P13747	P19320	O75015
P13760	P19438	Q9HDB9
P13761	P19440	P32455
P13762	P19526	P47869
P13765	P20023	Q9Y5Y3
P13866	P20036	Q9NQS5
P13945	P20039	Q8NDV2
P13987	P20138	P04233
P14151	P20273	A0A0C4DH73
P14207	P20333	Q13557
P14384	P20594	P22459
P14415	P20645	A0A075B6J9
P14416	P20701	Q5SQ64
P14616	P20702	Q9Y5R2
P14672	P20916	P55082
P14679	P20963	P07510
P14778	P21217	Q8N7J2
P14784	P21397	P78348
P14867	P21579	Q13474
P15144	P21583	P21728
P15151	P21709	Q19T08
P15260	P21754	P61567
P15328	P21757	P43004
P15391	P21802	Q902F9
P15509	P21854	Q9BSJ8
P15514	P21860	Q7Z6J4
P15529	P21964	Q8WWV6
P15812	P22083	Q02643
P15813	P22223	Q14330
P15941	P22309	Q13491
P16066	P22310	Q9BYW1
P16070	P22413	P01871
P16109	P22455	Q14773
P16144	P22607	Q9HDC5
P16150	P22760	Q6PHW0
P16188	P22794	P18627
P16189	P22897	A0A075B6R9
P16190	P23229	A0A075B6J6
P16234	P23276	A0A0G2JS06
P16284	P23467	A0A0A0MRZ9
P16410	P23468	Q9ULZ9
P16422	P23469	O95342
P16444	P23470	P17787
P16471	P23471	Q13705
P16473	P23510	Q03001
P16581	P23763	Q9H1R2
P16671	P24071	A0FGR9
P16871	P24310	P31995
P17181	P24311	Q7LDI9
P17301	P24394	Q5SYB0
P17302	P25092	P47870
P17342	P25189	Q8TDV0
P17643	P25445	P04899
P17693	P25942	A0A0J9YX35
P17787	P26006	P57087
P17813	P26010	A6ND01
P17927	P26012	Q14943
P17948	P26439	O43561
P18084	P26572	Q8TDD5
P18089	P26678	P20309
P18433	P26715	O60241
P18462	P26717	P18825
P18463	P26718	P04440
P18464	P26842	O71037
P18465	P26951	P61566
P18505	P27037	Q16206
P18507	P27338	O14944
P18564	P27487	Q5NUL3
P18627	P27824	P32239
P18825	P27930	O75899
P18827	P28067	P06241
P19021	P28068	Q13467
P19022	P28827	Q9HC97
P19075	P28845	Q6DWJ6
P19235	P28906	O00222
P19256	P28907	O14626
P19320	P28908	Q9H4A6
P19397	P29016	P63096
P19438	P29017	P0DP03
P19440	P29317	P14784
P19634	P29320	Q86SU0
P20023	P29322	P0DOX3
P20036	P29323	Q8N5I2
P20039	P29376	Q9Y2Q0
P20138	P29965	P60507
P20273	P30203	P21918
P20309	P30273	Q902F8
P20333	P30447	P52797
P20594	P30450	Q01844
P20645	P30453	P12314
P20701	P30455	P12319
P20702	P30456	P46093
P20827	P30457	Q8TDF6
P20916	P30459	P23415
P21439	P30460	P06331
P21452	P30461	Q12891
P21453	P30462	P0DOY2
P21462	P30464	Q96F46
P21554	P30466	Q96J02
P21583	P30475	P01599
P21589	P30479	O95868
P21709	P30480	Q05901
P21728	P30481	Q8NBQ7
P21730	P30483	P05023
P21731	P30484	P19440
P21754	P30485	Q16445
P21757	P30486	P63211
P21802	P30487	Q9UN88
P21860	P30488	Q9UJ42
P21917	P30490	Q99928
P21918	P30491	P46091
P21926	P30492	Q8N158
P22001	P30493	P11168
P22223	P30495	P01768
P22303	P30498	P0DP02
P22413	P30499	O95256
P22455	P30501	Q9BQ31
P22607	P30504	Q8IX03
P22732	P30505	A0A0A0MT89
P22748	P30508	Q9H400
P22794	P30510	A0A0A0MS00
P22888	P30511	P01705
P22897	P30512	Q9NT99
P23229	P30530	Q86YD5
P23276	P30685	O15440
P23415	P31431	O43306
P23416	P31512	P55064
P23467	P31785	P01920
P23468	P31994	Q08554
P23470	P31995	P17813
P23471	P32004	P42566
P23510	P32856	P19235
P23515	P32926	Q9Y6X5
P23634	P32927	Q96AC1
P23942	P32942	A4D2P6
P23945	P32970	O15303
P23975	P32971	O00165
P24046	P33121	P13747
P24071	P33151	P06312
P24394	P33681	Q68DU8
P24530	P33908	Q9BWQ8
P25021	P34741	A0A0C4DH25
P25024	P34810	A0A075B6H8
P25025	P34910	Q96QZ7
P25063	P34925	Q5T3U5
P25089	P35070	P48039
P25090	P35503	Q8WY64
P25092	P35504	Q96NX5
P25100	P35590	P80748
P25101	P35613	A0A0B4J1Y8
P25103	P35916	A0A075B6J2
P25105	P35968	A0A087WSY6
P25106	P36269	P16581
P25116	P36537	Q6UWN5
P25189	P36888	Q8NI32
P25445	P36894	Q13585
P25929	P36896	P57103
P25942	P36897	Q8NGF9
P26006	P36941	Q8NG98
P26010	P37023	Q8NGF4
P26012	P37059	P23515
P26715	P37173	Q8NGR1
P26717	P37287	Q8NGS0
P26718	P38484	Q86YL7
P26842	P38570	Q15084
P26951	P39656	P16284
P26992	P40126	O00592
P27037	P40189	O75038
P27487	P40197	Q9UI14
P27701	P40198	Q9BQI7
P27930	P40200	Q86UN2
P28067	P40238	Q15286
P28068	P40259	Q9UBD6
P28221	P40967	A0A075B6K6
P28222	P41217	P62166
P28223	P41273	Q96NY8
P28335	P42081	Q92692
P28336	P42167	Q92859
P28472	P42658	P25103
P28476	P42701	Q8NGX3
P28566	P42702	Q8NGF1
P28827	P42857	Q8NGI3
P28906	P42892	A6NDH6
P28907	P43121	Q8NGI8
P28908	P43146	Q8NGV6
P29016	P43307	Q9H2C5
P29017	P43308	Q5JQS5
P29033	P43489	O95006
P29274	P43626	Q8NH03
P29275	P43627	Q9HBI0
P29317	P43628	Q9NRA1
P29320	P43629	P14222
P29322	P43630	Q13492
P29323	P43631	Q53GL0
P29371	P43632	O00168
P29376	P46531	P23471
P29965	P46695	Q9NYI0
P29972	P47985	Q6ZRP7
P30203	P48023	Q7Z444
P30301	P48060	P17081
P30408	P48357	Q86W26
P30411	P48551	Q8IVI9
P30443	P49257	Q9Y5X5
P30447	P49641	Q6T4R5
P30450	P49755	Q04721
P30453	P49771	Q96RD2
P30455	P49788	Q8NG92
P30456	P49895	Q8NGV5
P30457	P50281	Q8NH74
P30459	P50402	Q8NGY1
P30460	P50591	Q8NGG2
P30461	P50851	Q8NHC4
P30462	P50876	Q8NH95
P30464	P50895	P0DMU2
P30466	P51164	O00398
P30475	P51511	P03999
P30479	P51512	Q8NGR6
P30480	P51571	Q96JQ0
P30481	P51648	P25116
P30483	P51693	Q96RI0
P30484	P51805	Q9Y5I0
P30485	P51809	P43088
P30486	P51841	Q9Y5E9
P30487	P51993	O75051
P30488	P52799	O14494
P30490	P52848	P01111
P30491	P52849	Q14964
P30492	P53708	Q9H4E5
P30493	P53801	Q9Y4F9
P30495	P53816	P11279
P30498	P54289	A0A075B6J1
P30499	P54709	Q14210
P30501	P54710	Q16553
P30504	P54753	P01700
P30505	P54756	Q14D04
P30508	P54760	Q8TCQ1
P30510	P54762	Q86SM5
P30511	P54764	Q13508
P30512	P54855	Q8NET5
P30518	P55073	P04629
P30530	P55082	O95944
P30531	P55160	Q8IYS5
P30532	P55283	O00750
P30542	P55285	Q9UN67
P30550	P55286	P16499
P30556	P55287	P39877
P30559	P55289	P35232
P30685	P55291	Q08209
P30825	P55808	Q6UQ28
P30872	P55899	P26045
P30874	P56134	P25105
P30926	P56199	O95255
P30939	P56378	Q5T1S8
P30953	P56817	Q8IVV8
P30954	P56937	Q99466
P30968	P56975	Q9P121
P30988	P57087	Q8NH93
P30989	P57105	Q13258
P31358	P57679	Q9UN72
P31391	P57727	Q9Y5G7
P31639	P58335	P01833
P31641	P58400	A5PKW4
P31644	P58401	P20339
P31645	P58511	P62834
P31785	P58549	P04049
P31994	P58550	Q96DA2
P31995	P58658	P41220
P31997	P59025	Q86UR5
P32004	P59646	P48050
P32238	P59773	P01718
P32239	P59901	Q96JA1
P32241	P60059	O95274
P32245	P60468	Q8N149
P32246	P60508	A6BM72
P32247	P60602	Q8N628
P32248	P60606	Q9Y5G1
P32249	P60852	Q9Y5H6
P32297	P61009	O14917
P32302	P61266	Q08499
P32418	P61647	Q9Y5G3
P32745	P63027	O60346
P32926	P67812	P11309
P32927	P69849	Q96S21
P32942	P78310	O14807
P32970	P78324	Q96L33
P32971	P78325	Q9Y6H6
P33032	P78357	Q01650
P33151	P78380	P04432
P33527	P78410	Q86YC3
P33681	P78423	Q9HCJ2
P33765	P78504	Q92633
P34741	P78536	Q12852
P34810	P78552	Q12851
P34903	P78562	Q5TF39
P34910	P79483	Q9NQS3
P34925	P80370	O76050
P34969	P82279	P28336
P34972	P84157	O14511
P34981	P98073	Q9ULB1
P34982	P98153	Q8NGK0
P34995	P98155	Q8NGK3
P34998	P98164	O95222
P35052	P98172	Q8NGS5
P35070	P98187	Q8NGZ6
P35212	Q00973	Q8NGW1
P35346	Q01113	Q8NGQ5
P35348	Q01151	Q8N127
P35367	Q01344	Q8NGA2
P35368	Q01628	Q8TCB6
P35372	Q01629	Q7RTS6
P35408	Q01638	P41145
P35410	Q01973	Q9GZK4
P35414	Q01974	Q8NG80
P35462	Q02127	Q9Y5I2
P35498	Q02223	Q86V24
P35499	Q02297	Q16512
P35590	Q02413	Q86T03
P35613	Q02487	Q9HBL7
P35916	Q02505	P08172
P35968	Q02742	Q9UGM1
P36544	Q02763	Q96B67
P36888	Q02846	P11215
P36894	Q03167	Q6UVM3
P36896	Q04609	Q8IVT5
P36897	Q04721	Q14952
P36941	Q04771	Q96MP8
P37023	Q04826	Q6UWL6
P37088	Q04900	A0A087WW87
P37173	Q04912	Q13303
P37288	Q05996	P15382
P38484	Q06418	A6NI73
P38567	Q06481	Q8IWT6
P38570	Q06643	P30301
P39086	Q07000	Q685J3
P40126	Q07011	Q9HD67
P40189	Q07065	P25189
P40197	Q07075	Q8NGN3
P40198	Q07108	Q8NGC5
P40199	Q07444	P0C7T3
P40200	Q07699	P0C626
P40238	Q07812	Q8NGC8
P40259	Q07817	Q96KK4
P40879	Q07820	Q8NGC1
P40967	Q07837	Q13606
P41143	Q07954	Q8NGH9
P41145	Q08174	Q96R09
P41146	Q08334	Q96RD1
P41180	Q08345	Q9GZK3
P41181	Q08477	Q96R28
P41217	Q08554	Q8NG83
P41231	Q08708	O60431
P41440	Q08ET2	Q9Y5G8
P41586	Q09013	Q03431
P41587	Q09160	Q16518
P41594	Q09327	Q9NVV5
P41595	Q09328	P35611
P41597	Q0P670	Q9GZZ7
P41732	Q0P6D2	P46095
P41968	Q0VAQ4	P55259
P42081	Q0VDE8	Q14451
P42261	Q10469	P14672
P42262	Q10471	Q8TDQ0
P42263	Q10472	P30511
P42658	Q10589	P10321
P42701	Q10981	Q9NSI5
P42702	Q11128	Q13418
P42892	Q11130	Q01629
P43003	Q11201	Q6IPM2
P43004	Q11203	P16144
P43005	Q11206	Q8IWB1
P43007	Q12797	P05129
P43088	Q12836	A0A075B6S6
P43115	Q12846	Q8WWY8
P43116	Q12864	Q9H0U3
P43119	Q12866	O75121
P43121	Q12884	Q9UM54
P43146	Q12907	P46934
P43220	Q12912	Q96FE5
P43307	Q12913	P13473
P43489	Q12918	Q9NPC1
P43626	Q12981	Q6UXB3
P43627	Q12983	Q8NB16
P43628	Q13018	Q9NPA2
P43629	Q13061	O15394
P43630	Q13113	Q9UPR5
P43631	Q13145	P49281
P43632	Q13190	Q14957
P43657	Q13241	Q969F2
P43681	Q13261	Q8N2Q7
P46059	Q13277	Q8NH81
P46089	Q13291	Q6IEY1
P46091	Q13308	A6NMZ5
P46092	Q13323	B2RN74
P46093	Q13326	Q8NH40
P46094	Q13332	P58180
P46095	Q13349	P41231
P46098	Q13410	A6NL08
P46531	Q13443	Q8NGI9
P46663	Q13444	Q8NGM8
P46721	Q13445	Q9H4L5
P47211	Q13477	Q8NGH3
P47775	Q13478	Q8NGZ5
P47804	Q13505	Q9Y5E6
P47869	Q13586	Q96TA0
P47870	Q13591	Q68DD2
P47871	Q13634	Q9NZ42
P47872	Q13641	O43157
P47881	Q13651	O43900
P47883	Q13683	P36544
P47884	Q13705	Q5T601
P47887	Q13724	Q86SQ3
P47888	Q13740	Q01484
P47890	Q13797	O43526
P47893	Q13873	A0A0C4DH67
P47898	Q13948	Q969F8
P47900	Q14114	P48730
P47901	Q14118	O95259
P48023	Q14126	P59901
P48029	Q14162	O75022
P48039	Q14165	Q9UPN3
P48050	Q14242	Q969V1
P48058	Q14318	Q9Y217
P48060	Q14392	Q9UQQ1
P48065	Q14435	Q8NGK9
P48066	Q14494	Q8NGL1
P48067	Q14517	Q8NGE9
P48145	Q14574	Q8NGA5
P48146	Q14626	P35372
P48167	Q14627	Q96R48
P48169	Q14703	Q15077
P48230	Q14761	A3KFT3
P48357	Q14773	Q8NH00
P48509	Q14789	O14966
P48546	Q147U7	Q96D21
P48549	Q14802	O75311
P48551	Q14943	Q14344
P48664	Q14952	A8MYU2
P48764	Q14953	Q8NHK3
P48960	Q14954	Q9UEF7
P49019	Q14956	Q9BZL6
P49146	Q14BN4	Q14721
P49190	Q14C87	Q9NZI2
P49238	Q14CN2	P17658
P49279	Q14CZ8	A0A0A0MRZ8
P49281	Q14D33	A0A075B6I7
P49286	Q14DG7	Q2I0M4
P49682	Q15109	O43300
P49683	Q15116	Q6ZSM3
P49685	Q15155	P49757
P49768	Q15223	Q14980
P49771	Q15256	Q9GZY6
P49810	Q15262	Q8NGF8
P49961	Q15303	Q8NGP0
P50052	Q15363	A4D2G3
P50281	Q15375	O95221
P50391	Q15388	Q8NGP4
P50406	Q15392	O60412
P50443	Q15399	Q8NH57
P50895	Q15738	Q9H205
P50993	Q15762	A6NHA9
P51164	Q15768	Q9H344
P51168	Q15836	Q9UGF7
P51170	Q15884	Q8NGX8
P51172	Q15904	A6NJZ3
P51512	Q16288	Q8NGG4
P51575	Q16394	Q8NGG5
P51582	Q16549	Q8NGS3
P51654	Q16585	P31751
P51674	Q16586	P07550
P51677	Q16611	O60503
P51679	Q16620	Q9UHX3
P51681	Q16623	P22001
P51684	Q16635	Q9UIX4
P51685	Q16647	P48357
P51686	Q16651	P01614
P51693	Q16655	P01714
P51801	Q16671	Q9Y2H9
P51805	Q16706	Q5TCQ9
P51810	Q16790	Q5VWP3
P51828	Q16819	Q9BRT3
P52569	Q16820	Q96QG7
P52797	Q16821	O15146
P52798	Q16827	B0I1T2
P52799	Q16832	P0CAP1
P52803	Q16842	O00533
P52961	Q16849	Q7Z3B1
P53708	Q16850	P30414
P53794	Q16853	P49146
P53801	Q16880	P0DQD5
P53985	Q16891	O14786
P54219	Q17R55	Q8NBR0
P54709	Q19T08	Q9GZK6
P54753	Q1AE95	Q8WZA6
P54756	Q24JP5	Q8NHC8
P54760	Q29718	Q9Y5H3
P54762	Q29836	Q9Y5F8
P54764	Q29865	Q3MJ16
P54826	Q29940	Q96GD0
P54849	Q29960	P23469
P54851	Q29963	Q96P65
P54852	Q29974	P62491
P55011	Q29980	P01611
P55017	Q29983	P01699
P55064	Q2HXU8	Q7Z6M3
P55082	Q2I0M4	Q99102
P55085	Q2LD37	P59044
P55087	Q2M385	Q9UM47
P55259	Q2TBF2	P25929
P55283	Q2VWP7	P0DN78
P55285	Q2VYF4	A6NDB9
P55286	Q2WGJ9	P47890
P55287	Q30134	O95206
P55289	Q30154	Q9Y5G6
P55290	Q30167	O60245
P55291	Q30201	P14555
P55344	Q31610	P43119
P55899	Q31612	Q86YR6
P56159	Q3B7S5	P18433
P56199	Q3B7T3	P49768
P56373	Q3KNT9	Q7Z7A4
P56746	Q3KPI0	Q9P258
P56747	Q3KR37	O60896
P56748	Q3MIP1	Q12829
P56749	Q3MIW9	P51787
P56817	Q3MIX3	A0A075B6K0
P56856	Q3SXP7	Q86X29
P56880	Q3SXY7	Q6UWN0
P57057	Q3SY77	Q7L1W4
P57087	Q3V5L5	Q14244
P57103	Q3ZCQ3	Q8TD46
P57739	Q3ZCQ8	Q969G9
P58170	Q495A1	Q14916
P58173	Q495T6	Q86UR1
P58180	Q495W5	Q86UT5
P58181	Q496F6	Q0GE19
P58182	Q49A17	Q8NGC0
P58335	Q4ADV7	Q9H209
P58400	Q4G0I0	P0C7N8
P58401	Q4G0N0	Q9H207
P58418	Q4G148	Q8NGD1
P58658	Q4G1C9	Q8NGF3
P58743	Q4KMG0	Q8NGC3
P59533	Q4KMG9	Q8NGK1
P59534	Q4LDR2	O60403
P59540	Q4V9L6	P41143
P59541	Q4VXF1	Q8NHB1
P59542	Q4ZG55	Q7L5N7
P59543	Q50LG9	Q9Y5F0
P59901	Q52LC2	Q9Y5H5
P59922	Q53EL9	Q9Y5E5
P60201	Q53EP0	Q9UIW2
P60507	Q53RT3	P15151
P60508	Q58DX5	P29972
P60509	Q58EX2	Q92974
P60852	Q5BVD1	O43315
P60893	Q5DID0	P31785
P61073	Q5DX21	P43630
P61550	Q5H943	P10721
P61565	Q5H9R4	A0A0C4DH69
P61566	Q5IJ48	P48048
P61567	Q5JPE7	Q8TAE7
P61570	Q5JRA6	Q86VI4
P62079	Q5JRM2	P01130
P62955	Q5JTH9	A0A075B6I1
P78310	Q5JTV8	O95867
P78324	Q5JX69	P0DP58
P78325	Q5JX71	O60711
P78333	Q5JXA9	Q6UX82
P78334	Q5JZY3	Q14392
P78348	Q5KU26	P33032
P78357	Q5QGT7	Q9BV57
P78363	Q5QGZ9	Q9ULC0
P78369	Q5R3F8	Q6PIU2
P78380	Q5RGS3	Q9Y2I1
P78410	Q5SGD2	O15294
P78423	Q5SQ64	Q8NGV0
P78504	Q5SRI9	Q9H208
P78536	Q5SSG8	Q8NH85
P78552	Q5SY80	Q8NGF6
P78562	Q5SZI1	Q6IF63
P79483	Q5SZK8	Q8NGA8
P80370	Q5T1S8	Q8NGL4
P81408	Q5T292	P0DN80
P82251	Q5T2D2	Q8NHC6
P82279	Q5T2E6	Q8NH64
P98073	Q5T4J0	Q8NGY5
P98153	Q5T6X4	Q9H1P3
P98155	Q5T700	O76000
P98161	Q5T7M9	P58170
P98164	Q5T7P8	Q9NQN1
P98172	Q5T7R7	Q9Y5F9
Q01113	Q5T8D3	Q9HCL0
Q01118	Q5TAT6	O14495
Q01151	Q5TEA6	P27216
Q01344	Q5TF21	P01817
Q01638	Q5TFQ8	P56696
Q01650	Q5TGI0	P43631
Q01718	Q5TGZ0	P01597
Q01726	Q5TH69	Q99706
Q01814	Q5TZJ5	P46019
Q01959	Q5U4P2	Q8IZD2
Q01973	Q5UCC4	Q9HAP6
Q01974	Q5VSG8	Q96CX2
Q02094	Q5VT66	Q9UBY5
Q02223	Q5VT99	Q9BTN0
Q02246	Q5VTJ3	Q7RTX9
Q02297	Q5VTT2	P13591
Q02413	P0DPA2	Q6W5P4
Q02487	Q5VU36	O95665
Q02505	Q5VU65	Q16620
Q02643	Q5VU97	Q8NGF7
Q02763	Q5VUB5	Q6IF36
Q03167	Q5VUD6	Q8NH79
Q03405	Q5VUY2	Q9H2C8
Q03431	Q5VV42	Q8NHC5
Q04609	Q5VV43	Q8NGX0
Q04721	Q5VV63	Q8NGN1
Q04771	Q5VVP1	O95013
Q04826	Q5VWK5	Q8NH55
Q04844	Q5VX71	Q8NGG8
Q04900	Q5VY43	A6NND4
Q04912	Q5VYJ5	Q9H244
Q05586	Q5VYP0	Q13153
Q05901	Q5VZ72	Q5EBL8
Q05940	Q5W0N0	Q8IUK5
Q05996	Q5XG99	P78395
Q06418	Q5Y7A7	Q9UK17
Q06432	Q5ZPR3	P01601
Q06481	Q60682	A0A075B6K2
Q06495	Q629K1	P01706
Q07000	Q658N2	P01704
Q07001	Q66K14	Q14114
Q07011	Q685J3	P51512
Q07075	Q68CJ9	O15374
Q07108	Q68CQ7	Q13613
Q07444	Q68CR1	Q13224
Q07699	Q68D85	Q12879
Q07837	Q68DV7	Q9GZQ6
Q07954	Q68G75	Q9Y639
Q08174	Q69384	Q9NZ94
Q08334	Q6AZY7	Q8NGN0
Q08345	Q6DN72	Q96R72
Q08357	Q6EIG7	Q8NGD0
Q08462	Q6EMK4	Q8NH73
Q08554	Q6GMR7	Q8NGL6
Q08708	Q6GPH6	Q8NGE7
Q08722	Q6GTX8	Q96RB7
Q08AI6	Q6H3X3	Q8NGE2
Q08ET2	Q6IA17	Q8NGC4
Q09160	Q6IAN0	Q9H255
Q0D2K0	Q6ICH7	O43613
Q0P6H9	Q6IEE7	Q8NGZ4
Q10588	Q6IEE8	Q14982
Q10589	Q6IS24	Q8NH06
Q12770	Q6ISU1	Q9Y5E2
Q12836	Q6J9G0	P48426
Q12860	Q6L9W6	Q01453
Q12864	Q6MZM0	Q15825
Q12866	Q6N022	Q01718
Q12879	Q6NSJ0	O00468
Q12884	Q6NUJ2	P05026
Q12891	Q6NUS6	P01859
Q12907	Q6NUS8	A0M8Q6
Q12908	Q6P0A1	P01834
Q12913	Q6P179	Q5VWK5
Q12918	Q6P1J6	Q8WXH2
Q12999	Q6P1Q0	O00522
Q13002	Q6P1S2	P06310
Q13003	Q6P2H8	B7U540
Q13018	Q6P4E1	Q05655
Q13145	Q6P4F1	Q9NPC2
Q13183	Q6P4H8	Q04759
Q13224	Q6P531	A0A075B6S4
Q13255	Q6P7N7	A0A075B6I3
Q13258	Q6P995	P14151
Q13261	Q6P9A2	Q86UE6
Q13286	Q6P9G4	Q6UX01
Q13291	Q6PCB7	Q9UEW3
Q13304	Q6PCB8	Q7KZI7
Q13308	Q6PEX7	Q9HCI5
Q13324	Q6PHW0	Q9UPX6
Q13332	Q6PI73	Q96IZ2
Q13336	Q6PIU2	O43184
Q13349	Q6PIZ9	O00213
Q13410	Q6PJG9	A1A5B4
Q13421	Q6PJW8	Q6ZSZ5
Q13433	Q6PK18	P39086
Q13443	Q6PKC3	A8MPY1
Q13444	Q6Q4G3	P63218
Q13449	Q6Q8B3	Q8TDV2
Q13467	Q6UVK1	Q86SP6
Q13478	Q6UVW9	Q16538
Q13488	Q6UVY6	P63092
Q13491	Q6UW02	Q8TDS4
Q13508	Q6UW56	A0A0C4DH31
Q13530	Q6UW60	Q12809
Q13563	Q6UW88	O95069
Q13585	Q6UWB1	Q6UXM1
Q13586	Q6UWB4	A0A075B6I4
Q13591	Q6UWD8	Q8N423
Q13606	Q6UWF3	P43657
Q13607	Q6UWH4	A0A0A0MT76
Q13621	Q6UWI2	Q969L2
Q13634	Q6UWI4	O60291
Q13635	Q6UWJ8	Q9Y4B5
Q13639	Q6UWL2	Q9Y2A7
Q13641	Q6UWL6	Q16617
Q13651	Q6UWM7	Q8NA29
Q13683	Q6UWM9	P84996
Q13705	Q6UWU4	Q9H0F7
Q13733	Q6UWV2	P32121
Q13740	Q6UWV6	P25092
Q13797	Q6UWW9	P01764
Q13873	Q6UX15	A0A0B4J1V7
Q13936	Q6UX27	P0DOX6
Q14002	Q6UX34	P48551
Q14108	Q6UX41	P0DOY3
Q14114	Q6UX71	Q01113
Q14118	Q6UX72	Q9ULS6
Q14126	Q6UXB4	P0DP09
Q14162	Q6UXC1	A0A075B6S5
Q14210	Q6UXD1	Q9NYG8
Q14242	Q6UXD5	A0A075B6K4
Q14246	Q6UXE8	P01701
Q14330	Q6UXG2	P22888
Q14332	Q6UXG3	Q7Z553
Q14392	Q6UXG8	Q9Y250
Q14416	Q6UXK2	Q9Y3Q0
Q14439	Q6UXK5	P29992
Q14500	Q6UXL0	P57764
Q14517	Q6UXM1	Q8TD20
Q14524	Q6UXN7	P49841
Q14542	Q6UXN8	A0A0B4J1U7
Q14574	Q6UXU6	P0DP08
Q14626	Q6UXV0	A0A0C4DH41
Q14627	Q6UXV1	P38567
Q14714	Q6UXZ0	P01857
Q14773	Q6UXZ3	P15260
Q14831	Q6UXZ4	Q8IYV9
Q14832	Q6UY09	Q96KK3
Q14833	Q6UY11	Q92953
Q14916	Q6UY18	P48547
Q14943	Q6V0I7	Q9HBX8
Q14952	Q6V0L0	P16050
Q14953	Q6V1P9	Q99732
Q14954	Q6XYQ8	Q9BY79
Q14956	Q6Y288	Q96G30
Q14957	Q6ZMB0	O43193
Q14973	Q6ZMC9	Q9NZM1
Q14982	Q6ZMI3	Q06495
Q14C87	Q6ZMJ2	Q8NFA2
Q14CN2	Q6ZMQ8	O14745
Q14CZ8	Q6ZMR5	P50391
Q14DG7	Q6ZMZ3	P55008
Q15043	Q6ZN44	Q14246
Q15077	Q6ZNB6	O75106
Q15109	Q6ZNI0	P48546
Q15116	Q6ZQQ2	O95800
Q15125	Q6ZRH7	Q13304
Q15223	Q6ZRP7	Q14833
Q15256	Q6ZS10	Q8IUY3
Q15262	Q6ZS62	A0A0C4DH30
Q15303	Q6ZS82	P01814
Q15375	Q6ZSA7	A0A0C4DH32
Q15391	Q6ZSJ9	A0A0B4J1V1
Q15399	Q6ZSY5	A0A0B4J1X8
Q15612	Q6ZTQ4	P24394
Q15614	Q6ZU64	Q13325
Q15615	Q6ZU69	Q9H665
Q15617	Q6ZUB0	P01880
Q15619	Q6ZUB1	P01624
Q15620	Q6ZUT9	A0A075B6P5
Q15622	Q6ZV29	A2NJV5
Q15722	Q6ZVL6	P19256
Q15743	Q6ZWK4	A0A0C4DH55
Q15758	Q6ZWK6	Q7RTY0
Q15760	Q6ZWL3	P32418
Q15761	Q70CQ3	Q05586
Q15762	Q70JA7	P29371
Q15768	Q70SY1	Q8NH72
Q15822	Q70UQ0	Q8NGN8
Q15825	Q71H61	Q8NH07
Q15849	Q71RC9	Q8NH43
Q15858	Q75NE6	Q8NGV7
Q16099	Q76KP1	Q8NGI1
Q16288	Q76MJ5	Q9H340
Q16348	Q7KYR7	Q8NGU2
Q16445	Q7L0X0	Q7RTW8
Q16478	Q7L1S5	Q8NGX6
Q16538	Q7L211	P78380
Q16553	Q7L311	Q96G91
Q16558	Q7L4S7	Q96P68
Q16563	Q7L5N7	O76001
Q16570	Q7L8C5	Q8NH16
Q16572	Q7L985	Q2M3G0
Q16581	Q7LFX5	Q9NP58
Q16585	Q7LGA3	P48960
Q16586	Q7LGC8	O43150
Q16602	Q7RTY8	O15169
Q16620	Q7Z2Q7	O00602
Q16651	Q7Z3B0	P12318
Q16653	Q7Z3D4	Q5SZK8
Q16671	Q7Z3J2	P09958
Q16720	Q7Z3S7	O60353
Q16819	Q7Z408	Q9UBI6
Q16820	Q7Z410	Q6NV75
Q16827	Q7Z412	P78333
Q16832	Q7Z419	Q14956
Q16849	Q7Z434	P0DP06
Q16853	Q7Z4F1	A0A0C4DH39
Q16880	Q7Z4J2	Q9NPH3
Q17R55	Q7Z4L0	Q14003
Q17RY6	Q7Z4T8	P49286
Q19T08	Q7Z5A7	Q9ULD2
Q1EHB4	Q7Z5B4	Q8NC96
Q1HG43	Q7Z5J8	P0C645
Q24JP5	Q7Z5N4	Q8NGK5
Q29718	Q7Z692	P0DN82
Q29836	Q7Z695	Q8NGS4
Q29865	Q7Z6A9	P30559
Q29940	Q7Z6J6	Q6IFN5
Q29960	Q7Z6M3	Q9BZF3
Q29963	Q7Z6W1	P47898
Q29974	Q7Z7D3	P08912
Q29980	Q7Z7H5	P35612
Q29983	Q7Z7M0	Q96PE1
Q2HXU8	Q7Z7M8	Q9NR71
Q2KHT4	Q7Z7M9	O42043
Q2M385	Q86SF2	Q15375
Q2M3G0	Q86SJ2	Q8TC92
Q2M3M2	Q86SJ6	Q3ZCQ3
Q2VWP7	Q86SR1	Q96LA5
Q2Y0W8	Q86SS6	O43155
Q30134	Q86SU0	P14207
Q30154	Q86T13	Q8NAU1
Q30167	Q86T26	P24071
Q30201	Q86T96	P63215
Q31610	Q86TY3	Q8TDT2
Q31612	Q86U02	P51654
Q32ZL2	Q86UE4	P02724
Q3KNS1	Q86UE6	A0A0C4DH35
Q3KNT9	Q86UF2	Q01628
Q3KNW5	Q86UK5	P08069
Q3KPI0	Q86UP0	P11801
Q3KR37	Q86UP2	Q8NHJ6
Q3MIW9	Q86UP6	Q7LC44
Q3SXP7	Q86UQ5	P0DP07
Q3SXY7	Q86UW2	A0A0A0MS14
Q3ZCQ3	Q86V35	P07900
Q401N2	Q86V40	P40189
Q495A1	Q86VB7	Q14722
Q495M3	Q86VH4	O14910
Q495N2	Q86VH5	O94772
Q495T6	Q86VR7	Q9ULH4
Q496F6	Q86VU5	Q8TDS7
Q496H8	Q86VZ4	Q96LB0
Q496J9	Q86W10	A6NI61
Q49SQ1	Q86W74	P08473
Q4G0T1	Q86WC4	O15399
Q4KMG0	Q86WI1	Q8N8Q9
Q4KMQ2	Q86WK6	Q8NFZ3
Q4KMZ8	Q86WK7	Q96RC9
Q4U2R8	Q86WS5	Q8NGF0
Q4VNC0	Q86X29	Q9H343
Q504Y0	Q86X52	P35368
Q50LG9	Q86XA0	Q8J025
Q53EL9	Q86XE3	Q3SXY8
Q53GD3	Q86XK7	P17693
Q53R12	Q86XL3	Q9BR39
Q58EX2	Q86XM0	P43628
Q5BIV9	Q86XR5	P43629
Q5BKX6	Q86XS8	Q7Z418
Q5DID0	Q86XT9	Q9HBW1
Q5DX21	Q86XX4	Q6NSJ5
Q5FWE3	Q86Y07	Q96KG7
Q5GH77	Q86Y22	P15941
Q5HYA8	Q86Y38	P26718
Q5IJ48	Q86Y82	Q8NGJ1
Q5JQS5	Q86YC3	Q8NG99
Q5JRS4	Q86YD3	Q8NGS9
Q5JRV8	Q86YD5	Q8NGI4
Q5JXA9	Q86YL7	P0C617
Q5JXX5	Q86YT9	Q96R47
Q5JZY3	Q86YW5	Q9BZF2
Q5M7Z0	Q86Z14	P50052
Q5NUL3	Q8IU57	Q86YJ7
Q5PT55	Q8IU80	P01893
Q5QGZ9	Q8IUC8	A0A0C4DH68
Q5R3F8	Q8IUK5	P48059
Q5SQ64	Q8IUN9	P06239
Q5SSG8	Q8IUS5	Q7Z3D4
Q5SY80	Q8IUW5	A0A075B6I9
Q5SZK8	Q8IUY3	A0A0B4J1U3
Q5T1S8	Q8IV01	O75096
Q5T2D2	Q8IV08	O75581
Q5T3F8	Q8IV31	Q5VT99
Q5T3U5	Q8IV45	P36021
Q5T442	Q8IVJ8	P33527
Q5T4F4	Q8IVU1	Q8N3R9
Q5T601	Q8IVY1	Q8N307
Q5T6X5	Q8IW00	A0A1B0GTQ4
Q5T848	Q8IW52	Q7Z6G3
Q5TF39	Q8IWB4	Q92597
Q5TFQ8	Q8IWR1	Q9Y239
Q5TZ20	Q8IWT1	Q99519
Q5UAW9	Q8IWV1	Q9Y5S8
Q5VT99	Q8IX05	Q9UHC9
Q5VU13	Q8IX19	Q96CW9
Q5VU65	Q8IX94	Q9UBL9
Q5VU97	Q8IXA5	Q8WZ94
Q5VUB5	Q8IXH8	Q96RA2
Q5VV43	Q8IXI1	Q8NGH5
Q5VV63	Q8IXI2	P0C7N1
Q5VW38	Q8IXK2	Q86VZ1
Q5VWK5	Q8IXX5	P0C7T2
Q5VX71	Q8IY17	Q8NGR5
Q5VXU1	Q8IYJ0	Q9HBI1
Q5VY43	Q8IYR6	Q8NGQ3
Q5VY80	Q8IYS0	O94973
Q5VYJ5	Q8IYS2	P18848
Q5VZ72	Q8IYV9	P01762
Q5XXA6	Q8IZ52	Q96QV1
Q5Y7A7	Q8IZJ1	Q92619
Q5ZPR3	Q8IZP7	P38484
Q685J3	Q8IZS7	A6NMD0
Q687X5	Q8IZS8	Q13651
Q68D85	Q8IZT8	Q15040
Q68DH5	Q8IZU9	Q5VZ72
Q68DV7	Q8IZV5	O43525
Q69384	Q8J025	Q93100
Q695T7	Q8N0W4	Q9NS61
Q6DN72	Q8N0Z9	P01721
Q6DWJ6	Q8N109	A0A0B4J1Z2
Q6EMK4	Q8N111	P21439
Q6GTX8	Q8N112	O15068
Q6GV28	Q8N114	O43318
Q6H3X3	Q8N118	P41968
Q6IA17	Q8N126	Q9H9K5
Q6ICI0	Q8N131	O75970
Q6IEE7	Q8N149	Q13496
Q6IEU7	Q8N1L4	Q04900
Q6IEV9	Q8N1N0	O00159
Q6IEY1	Q8N1N2	Q8NGB2
Q6IEZ7	Q8N201	Q8N0Y3
Q6IF00	Q8N205	Q8NH19
Q6IF42	Q8N292	Q9UGF5
Q6IF63	Q8N2A8	Q8NGB9
Q6IF82	Q8N2F6	Q8NH60
Q6IF99	Q8N2K0	Q8NGE5
Q6IFG1	Q8N2K1	Q13607
Q6IFH4	Q8N2Q7	Q8NG81
Q6IFN5	Q8N326	O43869
Q6ISU1	Q8N350	Q9Y585
Q6IWH7	Q8N386	Q96A54
Q6J4K2	Q8N387	Q9BYG4
Q6MZM0	Q8N3G9	P10696
Q6N022	Q8N3J6	P53816
Q6N075	Q8N3T1	A0A0B4J1V6
Q6NUJ2	Q8N3T6	A0A0C4DH62
Q6NUS6	Q8N3Y3	Q9Y5N1
Q6NUT3	Q8N423	P17181
Q6NV75	Q8N428	P0DOX5
Q6NVV3	Q8N441	O14713
Q6NW40	Q8N4A0	P26006
Q6P1J6	Q8N4C9	P43626
Q6P499	Q8N4H5	Q14954
Q6P4Q7	Q8N4K4	P20916
Q6P5W5	Q8N4L4	Q9BSK0
Q6P995	Q8N539	Q86SM8
Q6P9G4	Q8N5D6	Q96FE7
Q6PCB8	Q8N5G0	P58173
Q6PEY0	Q8N5K1	Q15116
Q6PI73	Q8N5Y8	Q9Y5H0
Q6PIZ9	Q8N608	Q8TEW0
Q6PJF5	Q8N6G5	P42356
Q6PJG9	Q8N6K0	P05186
Q6PRD1	Q8N6L0	P53041
Q6PXP3	Q8N6P7	O14520
Q6Q8B3	Q8N6Q1	Q9NZV8
Q6QNK2	Q8N6R1	Q9HBG7
Q6T423	Q8N6Y1	Q8TDW0
Q6U736	Q8N743	Q9P244
Q6U841	Q8N766	Q7L5Y9
Q6UQ28	Q8N7C0	P02686
Q6UVK1	Q8N7C7	Q8N565
Q6UW56	Q8N7P1	Q01726
Q6UW88	Q8N7S6	P26038
Q6UWB1	Q8N7X8	Q96SB3
Q6UWI2	Q8N8F7	Q5VXU1
Q6UWJ1	Q8N8J7	P46531
Q6UWJ8	Q8N8N0	Q6IF99
Q6UWL2	Q8N8Z6	Q99572
Q6UWL6	Q8N912	Q8NH04
Q6UWN0	Q8N967	Q8NGJ7
Q6UWN5	Q8N9F0	Q8NGY7
Q6UWR7	Q8N9I0	O60404
Q6UWV2	Q8N9M5	Q9H1Y3
Q6UX01	Q8N9R8	Q9BQ51
Q6UX15	Q8NA58	Q9UP65
Q6UX27	Q8NAC3	Q9H221
Q6UX71	Q8NAN2	Q8WXA8
Q6UX82	Q8NAU1	Q5XXA6
Q6UXB3	Q8NB59	Q9HCE9
Q6UXB4	Q8NBF6	P53708
Q6UXB8	Q8NBI6	P06756
Q6UXC1	Q8NBJ4	Q5JUK3
Q6UXD5	Q8NBR0	Q8N109
Q6UXD7	Q8NBV8	P43627
Q6UXE8	Q8NBZ7	Q6GTX8
Q6UXF1	Q8NC01	P01709
Q6UXG2	Q8NC24	A0A0A0MRZ7
Q6UXG3	Q8NC42	P01717
Q6UXG8	Q8NC54	Q17RY6
Q6UXK2	Q8NC67	H3BQJ8
Q6UXK5	Q8NCG5	Q99677
Q6UXL0	Q8NCH0	P27448
Q6UXM1	Q8NCL4	Q9P0L2
Q6UXN8	Q8NCL9	Q5HYA8
Q6UXU4	Q8NCQ3	Q86YT6
Q6UXV0	Q8NCR0	Q8NHV5
Q6UXZ0	Q8NCU8	Q96AM1
Q6UXZ3	Q8NCW0	Q8NGC9
Q6UXZ4	Q8NCW6	Q8NGY6
Q6UY09	Q8ND61	Q8NGM9
Q6UY11	Q8ND94	A6NH00
Q6UY18	Q8NDB6	Q9Y5I3
Q6V0I7	Q8NDV1	P55085
Q6V1P9	Q8NDY8	Q6TCH4
Q6W5P4	Q8NEA5	Q9BYG5
Q6YBV0	Q8NEQ5	Q9HB19
Q6YHK3	Q8NER5	P08F94
Q6ZMB5	Q8NES3	Q9NWQ8
Q6ZMC9	Q8NET5	Q13018
Q6ZMD2	Q8NET6	P24158
Q6ZMH5	Q8NEW7	Q9UMX6
Q6ZMI3	Q8NF37	A0A0C4DH33
Q6ZMJ2	Q8NF91	P08887
Q6ZN44	Q8NFL0	O14654
Q6ZNA5	Q8NFM7	P05106
Q6ZP29	Q8NFQ8	A1A4Y4
Q6ZP80	Q8NFR9	A0A0C4DH72
Q6ZQN7	Q8N0V5	A0A075B6K5
Q6ZRH7	Q8NFT8	Q9BXB1
Q6ZRP7	Q8NFY4	P01703
Q6ZS10	Q8NFZ3	Q86UL8
Q6ZSJ9	Q8NFZ4	Q13421
Q6ZSM3	Q8NFZ8	Q9UBF9
Q6ZSS7	Q8NHJ6	Q6IF82
Q6ZTQ4	Q8NHK3	Q8NG97
Q6ZUK4	Q8NHL6	Q8NH63
Q6ZVL6	Q8NHP6	Q8NGE1
Q6ZVN8	Q8NHY0	Q8NH21
Q6ZW05	Q8NI17	O95007
Q70Z44	Q8NI28	Q8N0Y5
Q71RS6	Q8TAB3	P47900
Q75T13	Q8TAQ9	Q8NGJ5
Q75V66	Q8TAV4	Q8NGG3
Q7KYR7	Q8TB68	O76099
Q7L0J3	Q8TB96	O95371
Q7L0X0	Q8TBA6	O75781
Q7L1I2	Q8TBE3	Q9Y5H4
Q7L985	Q8TBF5	O43164
Q7LBE3	Q8TBM8	Q7Z443
Q7RTM1	Q8TBP5	Q96GS6
Q7RTS6	Q8TBQ9	P01861
Q7RTT9	Q8TC12	P0DOX2
Q7RTW8	Q8TC27	Q14642
Q7RTX0	Q8TC36	P46940
Q7RTX1	Q8TC41	Q6PIU1
Q7RTY9	Q8TCG1	Q6ZWB6
Q7Z2D5	Q8TCP9	P04430
Q7Z2H8	Q8TCW7	P22460
Q7Z2K6	Q8TCY5	Q7Z4I7
Q7Z3B1	Q8TCZ2	Q96PR1
Q7Z3C6	Q8TD07	Q86VH4
Q7Z3D4	Q8TD46	O15427
Q7Z3F1	Q8TD84	P49006
Q7Z3Q1	Q8TDB4	Q8TDF5
Q7Z3T1	Q8TDF5	Q8N8D7
Q7Z402	Q8TDQ0	Q9NY59
Q7Z408	Q8TDQ1	P48145
Q7Z418	Q8TDW7	P30989
Q7Z442	Q8TDX6	Q9BZA8
Q7Z443	Q8TDY8	Q9Y5F6
Q7Z4F1	Q8TEB7	O15530
Q7Z553	Q8TED1	Q9Y5E3
Q7Z5H5	Q8TEF2	P34995
Q7Z5N4	Q8TEM1	P43116
Q7Z601	Q8TEY5	Q8NE79
Q7Z602	Q8TF08	Q86VW2
Q7Z692	Q8TF66	P05981
Q7Z6A9	Q8WTT0	A0A0C4DH43
Q7Z6M3	Q8WU67	P01825
Q7Z7D3	Q8WUT4	Q8NI35
Q7Z7J7	Q8WUY8	P0DOX8
Q7Z7M0	Q8WV48	Q9NQX7
Q7Z7M1	Q8WVI0	Q09470
Q7Z7N9	Q8WVN6	Q6PIL6
Q86SJ2	Q8WVQ1	Q9UJQ1
Q86SJ6	Q8WVV5	A0A075B6S2
Q86SM5	Q8WVX3	P01715
Q86SM8	Q8WVX9	Q8N2G4
Q86SP6	Q8WVZ7	Q6ZSA7
Q86SQ3	Q8WW52	Q8N7C0
Q86SQ4	Q8WW62	Q6P0Q8
Q86SQ6	Q8WWB7	O15403
Q86SU0	Q8WWF3	Q8TCY5
Q86T13	Q8WWF5	Q96LB1
Q86T26	Q8WWG1	Q9HD47
Q86TG1	Q8WWG9	Q5SSG8
Q86TL2	Q8WWP7	Q93070
Q86TY3	Q8WWQ8	Q96QE2
Q86UF1	Q8WWU5	Q5T2W1
Q86UG4	Q8WWV6	Q96EP9
Q86UK0	Q8WXH0	Q8NGR2
Q86UK5	Q8WXH2	Q9Y5G9
Q86UN2	Q8WXI7	P41595
Q86UN3	Q8WXI8	Q96J66
Q86UP0	Q8WY21	P23229
Q86UP6	Q8WYK1	Q9NR82
Q86UQ4	Q8WZ04	P04433
Q86UW1	Q8WZ59	Q96E93
Q86UW2	Q8WZA1	P78508
Q86V24	Q92185	O15296
Q86V40	Q92186	Q15722
Q86V85	Q92187	Q6IAA8
Q86VB7	Q92478	Q93052
Q86VE9	Q92537	O75608
Q86VH4	Q92542	Q05469
Q86VH5	Q92611	P08183
Q86VR7	Q92617	Q9Y5V3
Q86VW1	Q92629	Q68D85
Q86VZ1	Q92637	P47883
Q86VZ4	Q92643	Q6IEV9
Q86W33	Q92673	Q96RD3
Q86W47	Q92692	Q8NGA6
Q86WB7	Q92729	Q8NGZ3
Q86WC4	Q92813	Q8NHB8
Q86WI0	Q92823	Q8NGT5
Q86WI1	Q92824	Q8NGQ4
Q86WK6	Q92838	Q8NGI0
Q86WK7	Q92854	Q9GZM6
Q86XK7	Q92859	Q8NH18
Q86XM0	Q92896	Q8NGN2
Q86XR5	Q92932	Q6U736
Q86XS8	Q92935	Q6IF00
Q86XT9	Q92956	Q8NGS1
Q86XX4	Q92968	Q9H158
Q86Y34	Q93033	Q9ULI3
Q86YC3	Q93038	Q9BXC0
Q86YD3	Q93063	P01824
Q86YD5	Q95365	Q92743
Q86YT9	Q95460	Q9BYI3
Q8IU57	Q95604	A6NNB3
Q8IU80	Q95IE3	Q96JJ6
Q8IUA7	Q969F0	P10644
Q8IUH8	Q969N2	Q02156
Q8IUK5	Q969P0	Q9Y6J6
Q8IUW5	Q969V3	P04201
Q8IV16	Q969W9	Q29983
Q8IVJ1	Q969X2	Q7RTY1
Q8IVM8	Q969Z4	Q92887
Q8IVU1	Q96A11	P60201
Q8IVW8	Q96A25	Q8TCU5
Q8IW00	Q96A26	Q9NPH5
Q8IW52	Q96A28	P41586
Q8IWA5	Q96A33	P78356
Q8IWD5	Q96AD5	Q09428
Q8IWK6	Q96AG4	Q13639
Q8IWT1	Q96AJ9	P08588
Q8IWV2	Q96AP7	Q9BXJ7
Q8IX05	Q96AW1	Q9H6X2
Q8IXE1	Q96BA8	P17612
Q8IXH8	Q96BF3	Q8IWV1
Q8IY34	Q96BY9	Q14680
Q8IYL9	Q96BZ4	P35410
Q8IYR6	Q96C03	Q15049
Q8IYV9	Q96CP6	O43451
Q8IZD6	Q96CU9	Q8NFF2
Q8IZF0	Q96D05	Q8WWG1
Q8IZF2	Q96D42	P56373
Q8IZF3	Q96D53	Q8WZ92
Q8IZF4	Q96D59	Q8NGJ8
Q8IZF5	Q96DA6	Q8NGL9
Q8IZF6	Q96DB9	P0C604
Q8IZF7	Q96DD7	A6NHG9
Q8IZJ1	Q96DL1	Q15615
Q8IZP9	Q96DU3	Q8NGY3
Q8IZU9	Q96DX8	Q9H346
Q8IZY2	Q96E16	Q9GZK7
Q8J025	Q96E93	Q8NH41
Q8N0W4	Q96EU7	P0C629
Q8N0Y3	Q96EX1	Q8NGL0
Q8N0Y5	Q96F05	Q8NH53
Q8N0Z9	Q96F15	Q9UHM6
Q8N109	Q96F25	P41146
Q8N126	Q96F46	Q6UWI2
Q8N127	Q96FB5	Q9NPB6
Q8N130	Q96FE5	Q9UN70
Q8N131	Q96FE7	O00254
Q8N139	Q96FL9	Q4KMZ8
Q8N146	Q96GL9	Q92823
Q8N148	Q96GP6	Q8NH59
Q8N149	Q96GQ5	Q8NH56
Q8N158	Q96GX1	Q9Y5P0
Q8N162	Q96H15	Q8NGS7
Q8N1C3	Q96HA1	Q8NG95
Q8N1N2	Q96HA4	Q8NGP2
Q8N271	Q96HG1	Q8NH70
Q8N2G4	Q96HS1	Q9NZP5
Q8N2Q7	Q96I36	P34982
Q8N349	Q96IQ7	Q8NG85
Q8N370	Q96IX5	Q8N349
Q8N386	Q96J42	Q9UN74
Q8N387	Q96J84	Q9BZA7
Q8N3F9	Q96J86	Q9Y5G4
Q8N3J6	Q96JA1	Q9Y5E4
Q8N3T6	Q96JF0	Q9Y5G0
Q8N423	Q96JJ6	Q96NT5
Q8N434	Q96JJ7	P63128
Q8N441	Q96JN2	Q9HD43
Q8N468	Q96JP9	P57735
Q8N4K4	Q96JQ0	Q6ZWK4
Q8N4M1	Q96JQ2	P84095
Q8N5C1	Q96JX3	Q9Y2J0
Q8N5U1	Q96K12	Q9Y694
Q8N608	Q96KC8	Q969I6
Q8N628	Q96KF7	Q16653
Q8N695	Q96KG7	Q8N387
Q8N697	Q96KJ4	Q9UQ49
Q8N6C5	Q96KV6	P56975
Q8N6F1	Q96L08	P47881
Q8N6P7	Q96L58	Q8NGP8
Q8N6Q3	Q96LA5	Q8NGJ2
Q8N6U8	Q96LA6	Q5JRS4
Q8N6Y1	Q96LC7	A6NMU1
Q8N743	Q96LD1	Q6IEU7
Q8N7C0	Q96LL3	Q8NGG7
Q8N7C4	Q96LU7	Q8NGA0
Q8N7P1	Q96LZ7	Q7RTS5
Q8N7P3	Q96MM7	P30953
Q8N7X8	Q96MS0	Q8NHA8
Q8N8D7	Q96MU8	Q9Y5Y4
Q8N8F7	Q96N35	P07237
Q8N8Z6	Q96N68	O43653
Q8N967	Q96NA8	P20337
Q8NA29	Q96ND0	P61224
Q8NAC3	Q96NF6	Q9Y6N7
Q8NAU1	Q96NI6	P62070
Q8NBI5	Q96NU0	Q8NGE0
Q8NBJ9	Q96NY7	Q8NH90
Q8NBL3	Q96NY8	Q8NGN6
Q8NBM4	Q96P31	A6NL26
Q8NBN3	Q96PB8	O76100
Q8NBR0	Q96PD2	Q8NH50
Q8NBT3	Q96PE5	Q8NH76
Q8NBW4	Q96PJ5	Q8NGN4
Q8NC01	Q96PL5	Q8NGW6
Q8NC42	Q96PQ0	P0C7N5
Q8NC54	Q96PQ1	Q15391
Q8NC67	Q96PS6	O95047
Q8NCC5	Q96PX8	Q96R30
Q8NCG7	Q96PZ7	Q9Y3N9
Q8NCL8	Q96Q04	Q8NGA1
Q8NCS7	Q96QE4	Q9H813
Q8NCW0	Q96QI5	P04001
Q8ND94	Q96QK8	P09923
Q8NDV2	Q96QU1	P17706
Q8NDX2	Q96RD9	Q96GZ6
Q8NE00	Q96RJ3	P55160
Q8NE01	Q96RL6	P21452
Q8NE79	Q96RP7	O00476
Q8NEA5	Q96RT6	Q02297
Q8NER5	Q96SE0	Q8NGY9
Q8NET5	Q96T52	Q9BTU6
Q8NFF2	Q96TA0	Q96QU1
Q8NFJ5	Q96TA2	Q96RD6
Q8NFJ6	Q96TC7	O00408
Q8NFK1	Q99062	Q99623
Q8NFM7	Q99075	Q9Y5G2
Q8NFN8	Q99102	O43688
Q8NFP4	Q99466	Q6UWB4
Q8NFR9	Q99467	Q15669
Q8NFT8	Q99523	Q96S79
Q8NFU0	Q99650	P37088
Q8NFU1	Q99665	Q8WXI7
Q8NFY4	Q99706	Q8NGX2
Q8NFZ3	Q99720	Q8NGM1
Q8NFZ4	Q99795	Q9Y5P1
Q8NFZ6	Q99941	Q8NGL7
Q8NFZ8	Q99965	Q9NZP0
Q8NG11	Q99999	P30954
Q8NG75	Q9BPX6	Q8NGH6
Q8NG76	Q9BQ49	Q15617
Q8NG77	Q9BQ51	Q8NGD5
Q8NG78	Q9BQA9	A6NCV1
Q8NG80	Q9BQD7	Q8NGZ0
Q8NG81	Q9BQE4	Q8WVF1
Q8NG83	Q9BQG1	Q96R27
Q8NG84	Q9BQI7	Q8N6Y1
Q8NG85	Q9BQQ7	Q99755
Q8NG92	Q9BQS2	Q8WYR1
Q8NG94	Q9BQS7	P09619
Q8NG95	Q9BQT9	Q8TCW9
Q8NG97	Q9BR10	Q13702
Q8NG98	Q9BR39	P08134
Q8NG99	Q9BRK3	Q7L0Q8
Q8NGA0	Q9BRQ8	Q13464
Q8NGA1	Q9BSE4	Q68DV7
Q8NGA2	Q9BSJ5	P41440
Q8NGA4	Q9BT22	Q7RTP0
Q8NGA5	Q9BT76	P48146
Q8NGA6	Q9BT88	Q496H8
Q8NGA8	Q9BTN0	P58400
Q8NGB2	Q9BUF7	Q15743
Q8NGB4	Q9BUJ0	P47888
Q8NGB6	Q9BUR5	Q8NHA4
Q8NGB8	Q9BV23	Q96R67
Q8NGB9	Q9BV40	Q8NGJ9
Q8NGC0	Q9BV87	Q8NGI6
Q8NGC1	Q9BVA6	Q8N146
Q8NGC2	Q9BVH7	A6NGY5
Q8NGC3	Q9BVK6	Q8NGT7
Q8NGC4	Q9BVV7	Q8NGL3
Q8NGC5	Q9BVV8	Q8NGJ4
Q8NGC6	Q9BVW6	Q8NH48
Q8NGC7	Q9BWL3	Q9H210
Q8NGC8	Q9BWV1	P47884
Q8NGC9	Q9BWV2	P47887
Q8NGD0	Q9BX59	Q8NGR8
Q8NGD1	Q9BX67	Q8NGT9
Q8NGD2	Q9BX97	Q13563
Q8NGD3	Q9BXJ7	Q92508
Q8NGD4	Q9BXK5	O60437
Q8NGD5	Q9BXM7	Q96I34
Q8NGE0	Q9BXN2	Q9P212
Q8NGE1	Q9BXR5	P04156
Q8NGE2	Q9BXS0	Q96AD5
Q8NGE3	Q9BXS4	Q86XR5
Q8NGE5	Q9BXU9	Q9UKY0
Q8NGE7	Q9BY50	O43490
Q8NGE8	Q9BY64	Q92729
Q8NGE9	Q9BY67	Q86UN3
Q8NGF0	Q9BY71	Q14644
Q8NGF1	Q9BY79	Q86X27
Q8NGF3	Q9BYC5	P57771
Q8NGF4	Q9BYE2	O43566
Q8NGF6	Q9BYE9	Q9NSD7
Q8NGF7	Q9BYF1	P42702
Q8NGF8	Q9BYG0	A0A0A0MT36
Q8NGF9	Q9BYH1	O94898
Q8NGG0	Q9BZ11	Q6XZB0
Q8NGG1	Q9BZ76	Q8IY33
Q8NGG2	Q9BZ97	Q96PE5
Q8NGG3	Q9BZA7	Q8NGT1
Q8NGG4	Q9BZA8	Q96R84
Q8NGG5	Q9BZD6	Q6IEZ7
Q8NGG6	Q9BZD7	Q8TAB3
Q8NGG7	Q9BZG2	Q9NZQ7
Q8NGG8	Q9BZH6	P51805
Q8NGH3	Q9BZL3	Q9HCM2
Q8NGH5	Q9BZV3	Q8NEB5
Q8NGH6	Q9BZW8	Q9Y4G8
Q8NGH7	Q9BZZ2	O43813
Q8NGH8	Q9C091	Q9NS86
Q8NGH9	Q9C0A0	P09848
Q8NGI0	Q9C0B7	P0DSN7
Q8NGI1	Q9C0C4	A0A075B6I6
Q8NGI2	Q9C0I4	P16109
Q8NGI3	Q9C0J1	Q86VH5
Q8NGI4	Q9GIY3	P50851
Q8NGI6	Q9GZS9	Q16820
Q8NGI7	Q9GZT6	Q9Y5S2
Q8NGI8	Q9GZX3	Q8N912
Q8NGI9	Q9GZY4	Q8NHA6
Q8NGJ0	Q9GZY6	Q8NGI7
Q8NGJ1	Q9GZY8	Q8NGD3
Q8NGJ2	Q9H013	Q8NGQ6
Q8NGJ3	Q9H0A3	Q96RD0
Q8NGJ4	Q9H0H0	Q8TDS5
Q8NGJ5	Q9H0Q3	Q9UN73
Q8NGJ6	Q9H0V9	Q9Y5H7
Q8NGJ7	Q9H0X4	P29074
Q8NGJ8	Q9H0X9	Q8NGH8
Q8NGJ9	Q9H156	A6NET4
Q8NGK0	Q9H158	Q8NGY0
Q8NGK1	Q9H159	Q8NGT2
Q8NGK2	Q9H195	Q8NGJ0
Q8NGK3	Q9H1B5	Q6IFH4
Q8NGK4	Q9H1C3	Q6IF42
Q8NGK5	Q9H1C7	Q9Y5I1
Q8NGK6	Q9H1E5	Q6ZWE6
Q8NGK9	Q9H1U4	Q8IVE3
Q8NGL0	Q9H251	P16234
Q8NGL1	Q9H2A7	Q9NYT0
Q8NGL2	Q9H2A9	Q9NP85
Q8NGL3	Q9H2B2	Q96B86
Q8NGL4	Q9H2E6	A6NIZ1
Q8NGL6	Q9H2S6	Q9H228
Q8NGL7	Q9H2U9	P51170
Q8NGL9	Q9H2X3	Q9H2B4
Q8NGM1	Q9H2X8	Q6ZMJ2
Q8NGM8	Q9H3N1	A0A087WSZ0
Q8NGM9	Q9H3Q3	Q68DH5
Q8NGN0	Q9H3R1	Q9UIQ6
Q8NGN1	Q9H3R2	Q9GZU1
Q8NGN2	Q9H3S1	Q99705
Q8NGN3	Q9H3S3	Q29980
Q8NGN4	Q9H3T2	O15375
Q8NGN5	Q9H3T3	O60669
Q8NGN6	Q9H3W5	Q9HC29
Q8NGN7	Q9H400	Q15223
Q8NGN8	Q9H4D0	Q15599
Q8NGP0	Q9H4F1	Q9Y2I2
Q8NGP2	Q9H4I9	Q8NGB8
Q8NGP3	Q9H553	Q8NH02
Q8NGP4	Q9H5K3	Q8NGK4
Q8NGP6	Q9H5V8	A6NM76
Q8NGP8	Q9H5Y7	Q8N162
Q8NGP9	Q9H665	Q6ZRI0
Q8NGQ1	Q9H6B4	Q96FL8
Q8NGQ2	Q9H6D8	Q8WUG5
Q8NGQ3	Q9H6X2	O60469
Q8NGQ4	Q9H6Y7	P62683
Q8NGQ5	Q9H756	P0DTE2
Q8NGQ6	Q9H7M9	A0A0C4DH38
Q8NGR1	Q9H7V2	P25021
Q8NGR2	Q9H7X2	P04264
Q8NGR3	Q9H7Z7	Q9BX67
Q8NGR4	Q9H819	Q13237
Q8NGR5	Q9H8J5	P01602
Q8NGR6	Q9H8M9	P16389
Q8NGR8	Q9H9K5	Q8TDN1
Q8NGR9	Q9H9P2	Q9UHI5
Q8NGS0	Q9H9S5	P04211
Q8NGS1	Q9H9V4	Q6P9F7
Q8NGS2	Q9HAT1	P33241
Q8NGS3	Q9HAV5	O60641
Q8NGS4	Q9HAW7	O60312
Q8NGS5	Q9HAW8	Q9NTU4
Q8NGS6	Q9HAW9	O00574
Q8NGS7	Q9HB29	O43739
Q8NGS8	Q9HBB8	P57773
Q8NGS9	Q9HBE5	Q9H4D0
Q8NGT0	Q9HBG7	Q12959
Q8NGT1	Q9HBI6	Q9NZU0
Q8NGT2	Q9HBJ8	Q9BZ67
Q8NGT5	Q9HBL6	Q16099
Q8NGT7	Q9HBT6	Q96P66
Q8NGT9	Q9HBV2	P51674
Q8NGU1	Q9HBW1	P06028
Q8NGU2	Q9HC10	Q96QA5
Q8NGU4	Q9HC56	Q8IV16
Q8NGU9	Q9HC73	Q99075
Q8NGV0	Q9HCJ2	Q9H3N8
Q8NGV5	Q9HCK4	P11142
Q8NGV6	Q9HCL0	P14778
Q8NGV7	Q9HCM2	P23352
Q8NGW1	Q9HCN6	Q5H943
Q8NGW6	Q9HCQ5	Q13241
Q8NGX0	Q9HCU0	Q15139
Q8NGX1	Q9HCU5	Q12791
Q8NGX2	Q9HD36	Q14500
Q8NGX3	Q9HD43	Q6HA08
Q8NGX5	Q9HD87	P15509
Q8NGX6	Q9HDB5	Q96KN9
Q8NGX8	Q9HDC5	O95886
Q8NGX9	Q9HDC9	O00548
Q8NGY0	Q9HDD0	Q9H7D0
Q8NGY1	Q9NNX6	P27487
Q8NGY2	Q9NNZ3	P15311
Q8NGY3	Q9NP60	P49771
Q8NGY5	Q9NP80	Q9UPI3
Q8NGY6	Q9NP84	P22455
Q8NGY7	Q9NP99	P23945
Q8NGY9	Q9NPA0	P62684
Q8NGZ0	Q9NPB0	O00155
Q8NGZ2	Q9NPC4	Q9ULK0
Q8NGZ3	Q9NPF0	O95838
Q8NGZ4	Q9NPF2	Q9BYG8
Q8NGZ5	Q9NPG4	Q8TDB8
Q8NGZ6	Q9NPH3	A0A0C4DH34
Q8NGZ9	Q9NPR2	A0A075B6Q5
Q8NH00	Q9NPU4	A0A0B4J1X5
Q8NH01	Q9NPY3	P0DP01
Q8NH02	Q9NPZ5	Q01638
Q8NH03	Q9NQ25	Q8NFM7
Q8NH04	Q9NQ34	Q8TDY8
Q8NH05	Q9NQ60	P01876
Q8NH06	Q9NQG1	Q8NAC3
Q8NH07	Q9NQG6	Q8IZA0
Q8NH08	Q9NQS3	Q9Y624
Q8NH09	Q9NQX5	P46020
Q8NH10	Q9NQX7	Q7Z7J7
Q8NH16	Q9NR16	P98164
Q8NH18	Q9NR34	Q8NEU8
[truncated: 3,974 more rows]

## Sheet: notes
Membrane Protein Lists
Name	Reference
Silico Surfaceome	Bausch-Fluck, D., Goldmann, U., Müller, S., van Oostrum, M., Müller, M., Schubert, O.T., and Wollscheid, B. (2018). The in silico human surfaceome. Proc. Natl. Acad. Sci. U. S. A. 115, E10988–E10997.
Membrane Associated	Nix, M.A., Mandal, K., Geng, H., Paranjape, N., Lin, Y.-H.T., Rivera, J.M., Marcoulis, M., White, K.L., Whitman, J.D., Bapat, S.P., et al. (2021). Surface proteomics reveals CD72 as a target for in vitro-evolved nanobody-based CAR-T cells in KMT2A/MLL1-rearranged B-ALL. Cancer Discov. 11, 2032–2049.
Uniprot_Cell_Membrane_KW_1003	Uniprot Database Keyword Cell Membrane (https://www.uniprot.org/keywords/1003)
