# Supplementary material for: The surfaceome of multiple myeloma cells suggests potential immunotherapeutic strategies and protein markers of drug resistance
Source: Nat Commun. 2022 Jul 15;13:4121. doi: 10.1038/s41467-022-31810-6 (PMC9287322; doi:10.1038/s41467-022-31810-6)
Supplement: Supplementary file 11 — Dataset 9 [file 41467_2022_31810_MOESM11_ESM.xlsx]

## Sheet: Supplementary Dataset 9 - Micro
Uniprot	Protein	Gene	Unique.peptides	iBAQ.BtzR.30e6.rep1	iBAQ.BtzR.30e6.rep2	iBAQ.BtzR.30e6.rep3	iBAQ.BtzR_1e6	iBAQ.BtzR_3e6	iBAQ.BtzR_5e6	iBAQ.WT.30e6.rep1	iBAQ.WT.30e6.rep2	iBAQ.WT.30e6.rep3	iBAQ.WT_1e6	iBAQ.WT_3e6	iBAQ.WT_5e6
A0FGR8	ESYT2	ESYT2	27	16.3999	15.7754	13.7115	12.9937	13.6177	14.6711	19.2261	18.0417	21.2226	10.7186	14.6305	0
A0PK00	TMEM120B	TMEM120B	1	0	12.725	13.2635	0	0	0	0	0	19.5129	0	0	0
A1A5B4	ANO9	ANO9	5	0	13.5653	15.1213	11.389	0	0	0	0	17.2292	14.1144	13.9974	11.7958
A1A5C7	SLC22A23	SLC22A23	1	13.7614	13.3969	14.5528	0	0	0	0	0	0	0	0	0
A1L0T0	ILVBL	ILVBL	13	16.1736	15.8547	15.5414	12.4112	0	14.2541	16.4688	16.0258	18.7124	0	14.0147	9.08377
A2RU67	FAM234B	FAM234B	2	16.0137	0	15.5039	0	14.5596	15.1288	0	14.7783	16.8798	0	0	0
A4D1S0	KLRG2	KLRG2	1	0	0	0	0	0	0	0	0	0	0	0	0
A6NFQ2	TCAF2	TCAF2	12	14.9712	13.7048	14.8413	0	0	0	16.2911	16.5431	16.2755	0	0	0
B0I1T2	MYO1G	MYO1G	47	16.1731	14.1228	13.3775	15.2634	0	10.0323	18.7789	18.3173	23.2733	13.2115	16.778	11.7628
P0CG08	GPR89A	GPR89A	9	0	15.4921	15.8943	10.957	0	0	20.2477	20.6911	22.2532	0	11.8486	0
O43374	RASA4B	RASA4B	17	16.885	16.5747	16.8351	0	0	0	16.4092	16.7048	19.9855	0	0	0
O00159	MYO1C	MYO1C	30	15.4854	16.7227	16.2909	12.4858	0	12.5399	14.6582	16.8401	21.1644	0	0	6.76871
O00161	SNAP23	SNAP23	3	16.5604	15.9547	16.6873	13.9524	15.5818	16.1803	0	15.3754	17.5722	0	14.9957	0
O00165	HAX1	HAX1	13	16.6318	16.5149	17.233	13.3243	0	14.9931	17.6522	18.5222	20.8502	0	0	0
O00186	STXBP3	STXBP3	4	14.159	13.5394	13.9775	0	0	12.8017	16.0582	13.1002	0	0	11.3665	0
O00220	TNFRSF10A	TNFRSF10A	8	14.2033	16.7193	19.4482	14.7792	16.6002	16.6869	18.9982	19.1623	21.7255	12.9374	16.9394	0
O00264	PGRMC1	PGRMC1	7	17.8211	17.9668	18.0273	17.1252	16.4608	16.8385	18.3464	15.7037	19.1211	0	15.6266	0
O00299	CLIC1	CLIC1	8	19.1694	19.4765	19.4401	17.482	18.2149	18.6945	19.5465	18.8002	21.6023	16.31	18.0525	13.3942
O00398	P2RY10	P2RY10	1	0	0	0	0	0	0	0	0	0	0	0	0
O00400	SLC33A1	SLC33A1	13	16.8514	16.2436	16.714	0	0	0	17.9847	17.065	21.779	0	12.4259	0
O00443	PIK3C2A	PIK3C2A	1	0	0	0	0	0	0	0	0	0	0	0	0
O00461	GOLIM4	GOLIM4	19	17.9507	17.6069	18.7923	14.3031	14.9986	16.573	19.6877	17.789	20.942	10.5816	15.0509	0
O00468	AGRN	AGRN	1	15.3137	15.3547	16.0799	13.4328	15.5019	15.7789	14.9784	15.4659	19.7257	12.2124	14.8426	9.83488
O00478	BTN3A3	BTN3A3	10	18.4218	18.5985	18.1541	17.8004	17.8491	17.8172	17.9801	19.6547	22.2446	14.2709	19.2264	10.2917
O00481	BTN3A1	BTN3A1	11	17.6952	15.8333	15.8384	14.7995	14.7797	15.298	17.6078	17.5232	21.2615	12.7466	16.6873	0
O00522	KRIT1	KRIT1	5	0	0	0	0	0	0	13.037	0	17.6997	0	0	0
O00560	SDCBP	SDCBP	6	15.7393	16.4276	14.8408	13.6884	15.5976	17.1852	15.9543	0	21.847	0	14.494	0
O00571	DDX3Y	DDX3Y	25	18.9324	19.3241	19.7351	14.3639	15.2175	16.1873	19.5618	17.9543	21.3809	13.1402	16.1143	12.5126
O00587	MFNG	MFNG	3	0	15.3397	15.4986	0	0	0	0	0	16.4364	0	0	0
O00592	PODXL	PODXL	11	21.0007	20.8099	21.3162	16.381	19.2597	19.6036	22.1007	20.964	23.9535	14.3151	18.0785	11.7766
O00767	SCD	SCD	3	0	12.8688	0	0	0	0	20.2412	19.1128	0	0	0	0
O14492	SH2B2	SH2B2	7	16.7887	14.6395	17.148	0	0	0	17.9839	16.2874	18.1793	0	0	0
O14494	PLPP1	PLPP1	2	0	0	0	0	16.0081	16.1853	0	17.2109	19.1844	0	16.8133	0
O14524	NEMP1	NEMP1	4	17.2755	16.8053	17.5437	13.6575	0	13.9869	19.3819	0	19.7875	0	14.0204	0
O14569	CYB561D2	CYB561D2	1	0	15.6993	0	14.5328	0	0	0	19.053	19.1154	0	0	0
O14672	ADAM10	ADAM10	16	17.665	17.3937	17.6944	16.6169	17.0754	17.5571	18.5971	19.9589	21.4456	14.3152	18.3931	9.62908
O14681	EI24	EI24	2	0	0	0	0	0	0	0	0	0	0	0	0
O14713	ITGB1BP1	ITGB1BP1	2	0	0	0	0	0	0	15.673	0	0	0	0	0
O14735	CDIPT	CDIPT	4	19.4598	20.5352	19.3679	16.2166	16.9115	17.7045	20.2348	20.446	22.456	13.7917	16.4409	12.8677
O14745	SLC9A3R1	SLC9A3R1	12	16.9658	17.2935	18.4062	14.7164	16.1433	15.7818	17.2613	16.2716	20.2136	14.2029	15.6203	10.7372
O14763	TNFRSF10B	TNFRSF10B	6	15.8321	16.1881	14.7805	0	0	0	18.1774	17.3686	20.3113	11.124	14.3022	0
O14795	UNC13B	UNC13B	8	11.8956	11.7639	12.3235	0	0	0	14.2096	13.7661	16.234	0	0	0
O14817	TSPAN4	TSPAN4	2	18.8696	19.4838	19.302	17.0902	20.3024	20.1401	19.461	14.3373	19.8959	16.4129	19.9656	0
O14828	SCAMP3	SCAMP3	12	20.4261	20.5345	20.5125	15.7162	17.1274	17.6306	23.3502	21.1601	24.412	0	16.509	11.0779
O14880	MGST3	MGST3	4	0	14.1219	0	0	15.3151	15.6413	17.0733	18.9301	21.4619	0	0	0
O14925	TIMM23	TIMM23	4	20.5726	16.7801	17.2818	0	0	0	16.4147	19.99	22.0719	0	0	0
O14936	CASK	CASK	1	14.5427	14.0782	14.8841	0	12.4274	11.378	0	12.9917	0	0	0	0
O14957	UQCR11	UQCR11	1	0	0	0	0	0	0	0	0	0	0	0	0
O14966	RAB29	RAB29	4	19.1925	18.9041	19.423	0	15.5493	15.6738	17.324	16.5331	20.1863	0	0	0
O14967	CLGN	CLGN	2	0	0	0	0	0	0	0	0	0	0	0	0
O15031	PLXNB2	PLXNB2	60	20.387	19.854	20.7873	16.4159	18.3377	18.7682	20.2115	20.5713	23.9653	15.1396	19.0655	7.62381
O15118	NPC1	NPC1	6	14.9487	14.5093	14.9833	12.5703	15.1022	15.4521	15.5224	15.4627	18.4333	0	14.8185	0
O15120	AGPAT2	AGPAT2	1	0	0	14.1463	0	0	0	0	0	0	0	0	0
O15126	SCAMP1	SCAMP1	4	15.567	15.7031	16.1987	14.5694	13.3257	14.1147	17.9532	14.2779	16.1482	0	16.0085	0
O15127	SCAMP2	SCAMP2	2	18.339	17.7599	18.4337	0	0	0	19.5629	17.6883	0	0	0	0
O15162	PLSCR1	PLSCR1	2	0	16.7958	18.2088	13.8866	15.6751	15.5391	16.7452	0	17.1145	0	0	0
O15173	PGRMC2	PGRMC2	4	15.4912	16.2162	16.5807	14.3193	0	15.6343	16.6833	16.8489	22.5158	0	14.864	0
O15239	NDUFA1	NDUFA1	1	0	16.605	0	0	0	0	0	0	23.3137	0	0	0
O15243	LEPROT	LEPROT	1	0	0	0	0	0	0	0	0	0	0	0	0
O15258	RER1	RER1	7	20.446	19.5795	20.0047	12.8156	16.4525	17.0302	20.5048	20.0352	19.996	0	16.0389	0
O15260	SURF4	SURF4	7	21.5004	20.9346	20.8377	15.2622	0	13.1696	21.0449	22.9066	22.4036	0	13.8426	0
O15269	SPTLC1	SPTLC1	10	18.0346	17.5373	17.8705	11.7748	0	0	16.9563	15.8867	19.1593	0	0	0
O15270	SPTLC2	SPTLC2	4	0	12.5789	13.6202	0	10.7635	12.1326	0	0	17.9236	0	0	0
O15294	OGT	OGT	5	12.1992	13.4342	16.1933	0	0	0	17.2433	12.3163	17.6554	0	0	0
O15321	TM9SF1	TM9SF1	3	14.2416	14.0996	13.7011	12.3628	13.873	14.6917	0	0	18.209	0	13.4502	0
O15400	STX7	STX7	1	0	0	14.3602	13.8214	0	0	0	0	0	0	0	0
O15427	SLC16A3	SLC16A3	9	17.3664	17.2879	13.7064	14.5597	15.9075	15.3684	18.6079	18.0244	19.9317	13.9061	15.5361	0
O15431	SLC31A1	SLC31A1	3	18.8092	18.556	19.4968	0	0	0	20.8516	22.8044	20.1356	0	0	15.7808
O15439	ABCC4	ABCC4	70	21.8029	21.8042	22.3094	16.9948	19.7282	20.1494	20.9193	21.643	24.5306	14.5121	19.2053	13.2345
O15440	ABCC5	ABCC5	8	16.0642	15.1611	16.618	7.08289	11.9462	13.6693	16.3521	14.9737	13.9271	0	10.649	0
O15533	TAPBP	TAPBP	6	20.3426	19.2165	19.989	15.4894	15.7548	16.2292	20.9158	18.2412	21.546	14.446	16.349	11.0348
O43157	PLXNB1	PLXNB1	4	0	0	14.2216	0	0	0	0	11.182	0	0	0	0
O43164	PJA2	PJA2	1	0	0	0	0	0	0	14.8645	0	16.8505	0	0	0
O43169	CYB5B	CYB5B	2	0	0	0	14.8147	15.1102	15.4299	0	0	0	0	14.5386	0
O43292	GPAA1	GPAA1	6	14.8919	14.6358	19.4598	11.8822	0	16.0534	17.9677	21.4506	18.8588	0	13.21	10.3114
O43491	EPB41L2	EPB41L2	13	15.3846	15.0181	15.7563	11.0311	12.1182	13.4163	14.7676	17.0175	16.1902	0	0	0
O43493	TGOLN2	TGOLN2	9	13.9564	14.843	13.7163	13.5277	17.3738	17.7802	18.937	16.4641	17.95	12.6707	15.3083	0
O43505	B4GAT1	B4GAT1	2	15.4847	14.9932	15.8845	0	12.9755	13.8613	14.9246	0	0	0	0	0
O43674	NDUFB5	NDUFB5	6	0	0	0	15.27	14.3325	16.9451	0	20.2272	20.4112	0	16.6271	10.389
O43676	NDUFB3	NDUFB3	4	19.4114	18.7853	19.4734	16.2869	18.8044	19.4417	17.4475	19.0042	20.7556	14.6272	18.2615	0
O43687	AKAP7	AKAP7	1	0	0	0	18.9185	20.1712	20.4812	0	0	0	20.3033	20.3046	0
O43699	SIGLEC6	SIGLEC6	1	0	0	0	0	0	0	0	0	0	0	0	0
O43731	KDELR3	KDELR3	1	0	0	0	0	0	0	0	0	0	0	0	0
O43760	SYNGR2	SYNGR2	3	17.5591	17.2465	18.8032	16.613	16.8783	17.3863	19.6399	18.9533	21.7528	16.4032	17.7796	0
O43761	SYNGR3	SYNGR3	1	16.9159	15.8163	16.3713	0	0	0	17.7518	15.9304	17.4781	0	0	0
O43768	ENSA	ENSA	2	0	0	0	0	0	0	0	0	0	0	0	0
O43772	SLC25A20	SLC25A20	14	20.1996	19.757	19.9779	16.0057	17.6118	18.181	20.1445	19.7055	22.8303	13.6458	17.3991	8.96596
O43808	SLC25A17	SLC25A17	1	0	14.804	15.3004	0	0	0	0	0	0	0	0	0
O43813	LANCL1	LANCL1	3	17.5895	16.9456	17.4835	0	13.9682	14.252	18.3754	15.8411	19.2248	0	0	0
O43826	SLC37A4	SLC37A4	3	18.7451	18.631	18.8992	0	0	0	19.1225	17.8668	20.7036	0	0	0
O43861	ATP9B	ATP9B	3	0	0	0	0	0	0	0	15.359	13.7901	0	0	0
O43865	AHCYL2	AHCYL2	3	14.6328	14.2079	14.9826	0	0	0	0	0	16.7888	0	0	0
O43934	MFSD11	MFSD11	1	18.6564	18.2177	18.6676	0	0	0	17.9878	0	0	0	0	0
O60262	GNG7	GNG7	3	0	20.5433	21.0232	0	0	16.5509	18.9128	17.7973	19.9658	0	15.9237	0
O60266	ADCY3	ADCY3	14	15.7462	15.0142	15.1967	10.3154	0	12.8071	16.7079	16.5119	18.9072	0	0	0
O60291	MGRN1	MGRN1	5	16.6098	0	16.1951	9.98214	12.4439	0	16.867	15.0235	18.4865	11.6747	12.616	0
O60313	OPA1	OPA1	50	18.9021	18.3834	18.9522	13.9077	14.8461	15.1301	20.5381	19.2929	22.6238	12.8187	14.4444	0
O60427	FADS1	FADS1	6	14.8654	0	14.1491	0	0	0	18.4149	0	20.482	0	0	0
O60449	LY75	LY75	4	0	0	0	0	0	0	0	13.5739	16.5375	0	0	0
O60462	NRP2	NRP2	8	13.2544	13.0831	13.326	0	0	0	14.0361	0	18.1991	0	0	0
O60476	MAN1A2	MAN1A2	3	15.0534	13.9929	13.8144	10.6839	0	14.0037	0	0	17.5516	0	13.896	0
O60486	PLXNC1	PLXNC1	47	17.1081	17.1628	16.5311	12.4461	15.7018	16.4562	19.3564	19.7227	22.1276	9.97068	15.2905	8.86725
O60488	ACSL4	ACSL4	13	17.6679	17.6853	18.936	0	13.9405	15.003	20.1139	14.3231	18.5442	0	11.6334	0
O60512	B4GALT3	B4GALT3	8	19.0715	18.9589	19.2474	11.4023	14.5885	14.7813	16.7609	19.3923	20.1677	13.827	15.1	0
O60610	DIAPH1	DIAPH1	21	16.6548	17.3226	17.0053	11.4032	11.5133	13.6463	18.6291	14.0372	19.3372	0	9.07711	0
O60637	TSPAN3	TSPAN3	2	18.9857	18.526	0	16.8925	17.0239	18.1189	19.003	0	19.0262	15.8388	19.1856	0
O60669	SLC16A7	SLC16A7	4	17.0821	0	0	12.379	0	0	19.8294	17.6945	20.1738	0	0	0
O60711	LPXN	LPXN	4	0	0	0	14.5023	0	0	17.5173	0	21.3441	0	0	0
O60725	ICMT	ICMT	3	0	14.9874	15.2774	0	0	0	0	0	0	0	0	0
O60779	SLC19A2	SLC19A2	6	18.1371	18.2181	19.1102	12.0769	16.41	16.7726	19.5758	19.2081	21.2482	0	14.0439	0
O60830	TIMM17B	TIMM17B	2	0	0	0	0	0	14.742	19.672	19.0001	0	0	0	0
O60831	PRAF2	PRAF2	2	0	0	0	0	0	0	19.9324	0	0	0	0	0
O60884	DNAJA2	DNAJA2	7	18.1236	18.6003	19.8776	0	0	14.2536	20.5993	18.2993	20.4324	0	0	0
O75019	LILRA1	LILRA1	2	0	0	0	13.4169	13.7836	14.7297	0	17.6044	19.6471	13.9601	16.3147	0
O75027	ABCB7	ABCB7	5	13.6944	14.3308	13.9685	0	13.0997	12.7311	16.2081	15.4109	16.9944	0	12.4801	0
O75116	ROCK2	ROCK2	1	0	0	0	0	0	0	0	0	0	0	0	0
O75122	CLASP2	CLASP2	11	14.3219	14.0515	14.9624	9.65823	0	11.2069	17.5801	14.3636	14.3593	0	0	0
O75131	CPNE3	CPNE3	5	14.963	15.5405	16.4168	11.8883	14.1929	14.7061	14.3818	0	18.1935	12.8751	13.2469	9.99138
O75298	RTN2	RTN2	3	15.3525	0	0	0	0	0	17.5816	0	17.5016	0	0	0
O75340	PDCD6	PDCD6	7	0	12.6221	13.3818	15.3478	17.5759	17.2882	18.1891	20.9614	22.9799	16.9301	17.1012	12.1041
O75352	MPDU1	MPDU1	3	0	0	0	15.5601	0	13.9741	23.2608	21.6461	23.0275	0	15.0873	0
O75387	SLC43A1	SLC43A1	11	20.3753	20.1183	20.5781	17.0956	16.3892	17.6488	21.1292	20.8304	22.7913	13.071	18.8684	10.3681
O75396	SEC22B	SEC22B	1	0	0	0	11.488	0	13.4855	0	14.8857	0	0	0	0
O75438	NDUFB1	NDUFB1	2	0	0	0	0	0	15.63	0	19.4597	23.0491	0	14.6019	0
O75460	ERN1	ERN1	16	12.7224	0	12.9919	11.0356	0	0	16.9192	15.8478	18.0706	0	11.9889	0
O75477	ERLIN1	ERLIN1	8	16.885	15.0287	16.0284	13.1303	15.1685	16.4287	18.4494	15.6556	20.1428	11.3781	14.3189	0
O75592	MYCBP2	MYCBP2	36	13.8463	13.397	13.6865	0	0	7.43104	12.3513	10.641	17.0415	0	0	0
O75608	LYPLA1	LYPLA1	2	17.707	18.2693	18.7793	0	0	0	0	15.4201	19.6594	0	0	0
O75718	CRTAP	CRTAP	5	13.8581	20.3641	20.8255	15.0791	18.4765	17.8202	16.2557	14.9283	19.046	14.6458	16.7418	10.6889
O75746	SLC25A12	SLC25A12	27	19.4986	19.0308	19.7643	16.5854	18.1513	18.7829	20.2187	21.1265	23.7235	13.2614	17.7581	10.8579
O75787	ATP6AP2	ATP6AP2	4	18.5351	17.3535	0	12.107	0	0	18.2342	0	17.1404	0	0	11.9637
O75844	ZMPSTE24	ZMPSTE24	13	17.9034	18.9078	17.3143	12.8355	15.9489	16.4215	20.08	18.8271	20.8453	0	13.9829	0
O75882	ATRN	ATRN	5	0	0	0	10.6788	12.8743	13.7471	13.7803	13.6666	16.3602	0	12.0085	0
O75907	DGAT1	DGAT1	1	0	0	0	0	12.2495	0	0	0	0	0	0	0
O75915	ARL6IP5	ARL6IP5	1	0	0	0	0	0	0	14.027	0	0	0	0	0
O75955	FLOT1	FLOT1	13	17.5187	17.3494	18.3737	12.6492	12.8816	13.4463	16.9207	17.4986	21.0212	0	14.2538	0
O75976	CPD	CPD	13	13.6324	12.5333	13.0187	11.7958	11.1686	12.2407	15.9909	15.9805	18.1456	0	12.7064	0
O76024	WFS1	WFS1	1	0	0	0	0	0	0	0	0	0	0	0	0
O76062	TM7SF2	TM7SF2	1	14.6316	14.1931	14.3011	0	0	0	16.1825	18.0217	19.1145	0	0	0
O94766	B3GAT3	B3GAT3	4	16.8796	16.3512	15.6075	12.6608	15.6719	16.491	15.2526	15.6896	19.8061	13.4991	16.6881	0
O94768	STK17B	STK17B	3	16.2588	0	0	9.36979	0	12.0106	0	17.2902	20.9008	0	0	11.4031
O94779	CNTN5	CNTN5	2	0	0	0	0	0	0	16.6078	0	0	0	0	0
O94804	STK10	STK10	13	14.4615	13.2176	14.397	10.0285	0	0	17.049	15.21	16.7675	0	0	0
O94826	TOMM70	TOMM70	15	19.428	19.4249	19.8888	14.4068	17.3498	18.1909	19.4353	18.1011	21.1475	13.9928	15.614	0
O94886	TMEM63A	TMEM63A	3	0	0	0	13.4144	0	0	14.9602	14.6641	17.9816	0	15.0384	0
O94901	SUN1	SUN1	19	18.1813	17.9256	18.3864	10.4171	0	0	18.2393	17.9285	19.7929	0	12.2784	0
O94905	ERLIN2	ERLIN2	17	21.0719	20.9434	20.567	15.5926	17.3997	17.7704	20.361	20.7609	23.8653	14.1993	17.7343	10.9482
O94966	USP19	USP19	2	12.7109	0	14.3021	0	0	0	13.3243	13.7921	0	0	0	0
O95070	YIF1A	YIF1A	4	16.7819	18.9562	19.4717	13.8681	0	15.5109	18.1695	16.6644	18.7673	0	14.9934	0
O95136	S1PR2	S1PR2	6	17.5045	16.6689	17.4026	13.3015	15.2673	15.6618	18.4959	16.4336	22.3927	0	14.6783	0
O95139	NDUFB6	NDUFB6	3	18.6759	17.3369	0	0	0	0	18.384	17.1866	20.8099	0	0	0
O95140	MFN2	MFN2	6	16.5572	15.8368	16.47	0	0	0	14.1168	12.9308	17.9683	0	0	0
O95168	NDUFB4	NDUFB4	3	18.3314	18.2085	19.3146	0	0	0	18.7545	16.9747	20.4703	0	0	0
O95169	NDUFB8	NDUFB8	4	0	15.7794	16.6672	15.8469	0	0	0	17.6357	19.3934	0	0	0
O95202	LETM1	LETM1	6	14.0327	15.5835	15.5762	12.355	14.5675	15.2973	15.0992	14.9658	16.666	0	11.943	0
O95297	MPZL1	MPZL1	10	20.2764	19.9299	20.9326	15.2585	19.5787	19.7327	21.2468	20.3926	23.3496	14.9427	19.2545	14.0786
O95298	NDUFC2	NDUFC2	1	0	0	0	0	0	0	20.1015	16.6789	19.4947	0	0	0
O95427	PIGN	PIGN	2	0	0	0	0	11.771	0	0	0	17.1694	0	0	0
O95466	FMNL1	FMNL1	33	19.7077	19.1834	19.3997	16.18	17.5583	17.9729	21.2304	19.309	21.9376	14.6711	16.5074	12.5136
O95470	SGPL1	SGPL1	3	0	0	0	0	0	0	0	0	0	0	0	0
O95562	SFT2D2	SFT2D2	1	0	0	0	13.528	16.8114	17.1129	16.1682	0	18.5546	0	15.1058	0
O95563	MPC2	MPC2	5	19.396	18.4725	19.1646	14.5959	0	0	18.8531	0	21.4269	0	0	0
O95573	ACSL3	ACSL3	19	18.0488	17.3393	17.9966	13.6353	12.7444	14.0172	19.9393	18.5233	21.6152	0	0	0
O95619	YEATS4	YEATS4	5	0	0	0	0	12.9592	0	17.4236	13.9667	17.4926	0	0	0
O95674	CDS2	CDS2	7	14.8816	12.052	17.4809	0	0	0	15.6988	16.6117	20.4429	0	14.2575	0
O95716	RAB3D	RAB3D	2	15.6074	15.7806	16.9749	10.4194	0	0	18.4631	0	0	0	0	0
O95782	AP2A1	AP2A1	8	15.553	15.7711	15.0817	12.2849	12.4042	14.9098	18.7396	16.091	19.8115	9.10268	13.6913	7.56537
O95870	ABHD16A	ABHD16A	6	0	12.8312	13.1512	10.7326	0	0	14.0539	0	18.5636	0	11.9475	0
O95977	S1PR4	S1PR4	7	13.1769	0	0	15.4676	0	0	20.5299	19.1762	23.4898	14.5906	17.7327	0
O96005	CLPTM1	CLPTM1	12	19.3716	18.7103	18.8118	14.2104	15.9127	16.0443	20.6551	17.8284	19.416	12.1141	15.3924	0
O96011	PEX11B	PEX11B	9	17.5316	18.447	16.6629	13.5188	14.371	14.9321	19.1558	17.3963	18.8729	12.137	13.8792	0
P00395	MT-CO1	MT-CO1	2	0	0	18.4427	0	0	0	0	0	0	0	0	0
P00403	MT-CO2	MT-CO2	9	23.8819	23.9363	24.1234	19.4844	20.289	21.3622	24.7128	24.5222	26.6749	17.6466	20.0641	14.1577
P00414	MT-CO3	MT-CO3	1	18.1686	18.3687	19.1146	0	18.7183	0	19.8055	22.3168	24.6442	17.3034	19.9452	0
P00505	GOT2	GOT2	25	18.2875	18.0032	18.7701	17.1634	19.0273	19.8553	18.5511	19.5152	18.49	14.9114	19.0141	11.1149
P00813	ADA	ADA	2	0	0	0	0	0	0	16.0242	0	0	0	0	0
P00846	MT-ATP6	MT-ATP6	1	21.3593	20.0154	20.8291	19.0862	18.4467	19.6506	24.5043	25.0209	27.3303	14.8249	18.5091	0
P01116	NRAS	NRAS	5	19.3065	19.1699	19.9448	15.3931	16.3022	16.845	20.2783	17.755	21.0734	13.9132	16.0408	12.8782
P01130	LDLR	LDLR	14	17.2615	18.0867	18.4636	14.1253	16.3943	16.2254	17.1745	17.5794	21.4011	0	15.8034	7.87738
P01730	CD4	CD4	16	15.0907	14.2971	0	13.8301	0	13.4083	21.8446	19.9029	26.0873	0	15.7359	0
P01834	IGKC	IGKC	8	18.803	19.0559	19.4652	19.1818	20.0591	20.2397	21.4441	21.0112	23.3042	17.7138	19.8509	14.3928
P01876	IGHA2	IGHA2	4	21.8594	21.7007	21.6039	19.513	21.0734	21.5844	22.9028	23.1673	24.9439	19.1776	21.9773	14.3278
P01889	HLA-B	HLA-B	10	24.7622	24.5217	24.9281	23.8599	24.5465	24.97	25.8038	25.1712	28.1386	22.0944	25.7218	16.2286
P01893	HLA-H	HLA-H	2	17.2362	16.6124	16.7096	15.1815	0	0	15.8908	15.8792	20.8124	0	16.0699	0
P01903	HLA-DRA	HLA-DRA	11	24.853	24.6205	24.9285	24.3117	24.8525	24.9869	23.8336	25.2672	26.2002	22.4849	25.3454	20.6337
P01909	HLA-DQA1	HLA-DQA1	1	0	0	0	0	0	0	15.3491	0	20.6659	0	0	0
P01911	HLA-DRB1	HLA-DRB1	1	25.0735	25.0326	25.5312	21.3942	23.4554	23.7362	24.3606	23.4546	24.6047	20.1067	23.4892	17.172
P01920	HLA-DQB1	HLA-DQB1	9	21.8525	21.7796	22.6337	18.6109	18.5872	19.0265	20.8136	21.394	22.8918	16.0541	18.8375	14.6512
P02786	TFRC	TFRC	45	23.5232	23.6722	24.5836	20.1741	22.1523	22.8505	23.7792	23.6127	26.4762	18.5904	21.8329	15.7106
P03886	MT-ND1	MT-ND1	4	0	16.5073	17.4032	0	0	0	18.5147	20.0998	0	0	0	0
P03891	MT-ND2	MT-ND2	2	13.6267	0	0	16.1353	14.9347	0	0	0	19.8199	0	0	0
P03897	MT-ND3	MT-ND3	1	0	0	0	0	0	0	0	0	0	0	0	0
P03905	MT-ND4	MT-ND4	5	19.7663	19.4342	20.1371	12.7377	17.3523	17.015	20.0024	18.0673	19.8387	0	15.2101	0
P03915	MT-ND5	MT-ND5	3	17.6623	16.4256	0	0	14.6811	0	18.316	17.6461	22.0387	0	0	0
P03923	MT-ND6	MT-ND6	1	0	0	0	0	0	0	17.6348	0	21.7459	0	0	0
P03928	MT-ATP8	MT-ATP8	2	20.5708	19.0409	20.2246	0	0	0	21.2356	19.2802	21.1788	0	0	0
P04035	HMGCR	HMGCR	1	14.3069	14.4573	14.1588	0	0	0	0	0	0	0	0	0
P04049	RAF1	RAF1	8	14.8205	15.4764	16.19	0	0	0	15.9914	14.7225	18.6359	0	0	0
P04083	ANXA1	ANXA1	1	0	0	0	0	0	0	0	0	0	0	15.6127	0
P04156	PRNP	PRNP	4	19.0875	18.6661	19.7439	17.4469	18.1807	18.2142	18.8294	17.9543	19.9973	16.2115	19.6105	11.8153
P04233	CD74	CD74	10	21.0394	22.2397	22.3957	19.4928	20.9023	21.7344	21.9046	21.7244	24.7509	18.2739	20.5316	15.3246
P04439	HLA-A	HLA-A	7	24.4673	24.5773	24.8319	23.7844	24.9225	25.1918	25.7914	25.5896	27.4472	22.0396	25.8455	19.5597
P04440	HLA-DPB1	HLA-DPB1	13	24.7995	24.3859	25.4908	22.1545	25.1196	25.2963	24.9232	24.5038	25.7379	22.1319	24.9202	17.3619
P04632	CAPNS1	CAPNS1	4	0	17.2872	16.9202	0	0	0	15.742	0	20.0387	0	0	0
P04839	CYBB	CYBB	1	0	0	0	0	0	0	0	0	0	0	0	0
P04843	RPN1	RPN1	49	22.9886	22.743	23.1201	19.521	21.274	22.0822	24.1963	23.621	26.2851	18.7982	21.4615	14.4444
P04844	RPN2	RPN2	25	20.4454	20.0007	19.9347	17.5693	17.4216	18.2538	23.9459	22.2734	24.7971	14.9627	17.5616	9.95292
P04899	GNAI2	GNAI2	11	18.7072	18.8448	19.6765	18.2441	18.4145	19.4498	21.5628	19.3358	23.9949	17.4847	19.1934	14.8253
P04920	SLC4A2	SLC4A2	44	19.3711	19.0057	19.9859	15.0072	17.8475	17.6464	17.4853	20.1746	20.134	9.65308	16.5938	0
P04921	GYPC	GYPC	3	0	18.5318	18.6683	20.7383	20.9331	24.1525	21.0119	24.2746	24.2672	20.279	23.9794	15.8973
P05023	ATP1A1	ATP1A1	39	24.8816	24.5737	25.3219	19.0469	21.8197	22.2817	23.7383	24.4484	27.0765	17.7221	20.7485	15.0978
P05026	ATP1B1	ATP1B1	7	17.7441	19.1576	20.1598	14.826	20.0655	20.5767	16.3709	0	17.267	0	14.2767	12.2453
P05107	ITGB2	ITGB2	1	0	0	0	16.091	0	0	0	0	0	0	0	0
P05141	SLC25A5	SLC25A5	11	23.7298	22.2466	22.957	20.4326	21.9447	23.0062	24.0488	25.6595	28.4501	18.2636	21.4431	17.243
P05362	ICAM1	ICAM1	30	23.8484	23.5286	23.9826	22.903	23.8475	24.2816	25.2593	25.3958	28.4743	20.0371	24.0196	16.5254
P05556	ITGB1	ITGB1	23	23.4239	22.8605	23.6423	19.6961	21.0032	21.4241	24.5929	24.726	26.6722	17.9603	21.4575	15.094
P06213	INSR	INSR	49	20.2327	20.2855	21.1387	18.6187	18.4997	19.2788	21.1159	21.0519	23.6037	14.2774	21.0996	12.1477
P06241	YES1	YES1	2	0	0	0	0	0	0	0	0	0	0	0	0
P06702	S100A9	S100A9	1	0	0	0	14.2391	0	0	0	0	0	16.7837	16.5481	14.0915
P06703	S100A6	S100A6	4	22.634	22.4086	22.9674	18.4719	19.4338	19.5594	23.3677	20.4995	23.1652	16.848	19.1125	14.2965
P06733	ENO1	ENO1	32	22.7734	22.7231	22.6085	18.2183	18.4644	19.7898	25.3052	20.2673	27.0282	16.4763	18.7392	14.0688
P06734	FCER2	FCER2	3	0	0	0	14.7207	0	0	0	0	0	14.2116	17.5286	0
P06756	ITGAV	ITGAV	13	16.3256	16.8468	16.7365	10.2489	14.3576	13.0234	14.3572	0	17.9133	0	10.9666	0
P07237	P4HB	P4HB	39	21.7366	21.5557	21.5523	18.5036	19.874	20.4587	21.4408	20.8816	24.3999	17.5737	19.8341	14.4121
P07355	ANXA2P2	ANXA2P2	23	20.7255	20.5855	20.9246	16.6439	18.5391	18.9001	21.1648	18.9506	22.4728	17.28	18.4999	14.8884
P07384	CAPN1	CAPN1	28	19.0934	18.6735	19.1718	15.1281	15.6284	16.2035	20.1791	20.0414	23.8143	13.9369	17.3017	10.3349
P07858	CTSB	CTSB	4	14.4262	0	0	0	0	0	0	0	0	0	0	0
P07900	HSP90AA1	HSP90AA1	26	22.2681	22.3625	22.4554	18.2191	19.3748	19.7001	23.2488	21.2399	23.5231	16.9842	17.9642	15.6568
P07948	LYN	LYN	8	15.3219	0	11.9192	13.4235	12.4662	13.4078	16.4874	0	19.3779	11.9128	13.5338	0
P08069	IGF1R	IGF1R	25	17.9936	17.4035	18.5933	9.48502	15.3482	15.3767	17.4564	18.2414	20.3561	0	12.5818	0
P08183	ABCB1	ABCB1	34	14.3125	15.3007	13.9369	14.1948	12.4252	14.3832	16.0334	16.6194	21.5663	12.6655	16.3895	9.4203
P08195	SLC3A2	SLC3A2	42	26.2117	26.0435	26.9115	23.6214	25.3511	26.0521	27.5704	27.8861	29.6511	21.4293	25.0559	18.9939
P08238	HSP90AB1	HSP90AB1	30	23.5076	23.5487	23.7763	20.6875	20.4635	21.0188	26.213	24.1361	27.0132	18.3129	19.9822	16.887
P08473	MME	MME	5	18.0071	17.5486	18.9117	0	15.87	16.2056	0	0	0	0	0	0
P08574	CYC1	CYC1	8	20.716	20.3043	20.2757	10.5968	19.1113	19.9212	16.9759	17.6452	22.1806	13.7831	16.7567	0
P08575	PTPRC	PTPRC	69	22.0994	22.054	22.7492	17.9716	19.8906	20.5725	22.5976	22.4096	25.6967	16.0611	20.5003	13.3366
P08581	MET	MET	10	15.2958	15.2129	15.0991	11.4726	0	11.4169	17.3356	17.9121	19.6743	0	13.2043	0
P08582	MELTF	MELTF	17	15.3799	15.0177	14.5542	12.274	14.6835	16.0274	17.4626	17.0202	20.0209	0	15.2896	10.1378
P08648	ITGA5	ITGA5	5	0	0	0	13.0065	0	0	13.8247	11.1227	14.3663	0	0	0
P08670	VIM	VIM	53	24.6219	25.0542	24.9165	20.6091	21.4379	22.1091	26.5303	23.3246	26.9924	18.4747	20.9931	18.531
P08754	GNAI3	GNAI3	6	0	15.5342	16.0818	14.7622	16.1916	16.831	17.1861	17.2018	20.7693	13.3451	15.2362	11.5844
P08842	STS	STS	3	14.4293	0	15.3226	14.0014	15.2008	15.6055	14.5591	15.5685	0	12.7931	15.4098	0
P08865	RPSA	RPSA	12	19.193	18.9537	19.3234	15.5477	17.4077	17.4533	23.356	20.582	22.9465	14.0358	16.3828	11.9405
P08887	IL6R	IL6R	1	0	0	0	0	0	0	0	0	0	0	0	0
P08962	CD63	CD63	2	19.9668	19.655	20.7151	19.9297	19.5927	19.7007	22.2772	19.6887	23.6844	19.0022	22.0127	14.6311
P09104	ENO2	ENO2	1	0	0	0	15.1263	0	0	0	0	0	0	0	0
P09326	CD48	CD48	19	25.2736	25.3733	25.6744	22.1364	24.1216	24.4057	26.8215	26.2252	28.3987	20.7907	24.2366	17.6449
P09382	LGALS1	LGALS1	10	24.8866	24.6112	25.1933	20.46	21.5305	22.1606	24.5492	21.8894	26.254	18.9953	21.3511	17.464
P09429	HMGB1P1	HMGB1P1	3	19.5288	19.5812	20.8775	16.366	16.2633	16.5442	21.267	20.9539	22.274	18.305	18.6552	14.9306
P09543	CNP	CNP	14	16.3716	15.012	15.6943	14.3775	14.08	14.8552	18.2625	12.955	17.9727	13.959	15.9222	0
P09669	COX6C	COX6C	9	22.6572	21.8551	22.9275	18.1818	17.9323	18.6715	23.1693	23.4009	25.2876	14.7254	17.9379	0
P0C2W1	FBXO45	FBXO45	1	0	0	0	0	0	0	16.7668	0	16.9879	0	0	0
P0C7U0	ELFN1	ELFN1	4	15.0903	14.6919	15.7312	10.2786	0	0	17.2147	14.603	18.3369	0	0	0
P10321	HLA-C	HLA-C	8	22.3826	22.389	22.8248	20.7447	21.5144	21.8302	23.552	23.2101	26.0794	19.6908	22.9994	11.6201
P10415	BCL2	BCL2	1	0	0	0	0	0	0	0	0	0	0	0	0
P10620	MGST1	MGST1	5	18.772	18.3441	18.2046	0	0	0	18.8991	17.2832	21.4242	0	0	0
P10644	PRKAR1A	PRKAR1A	1	0	0	0	0	0	0	0	0	0	0	0	0
P10747	CD28	CD28	6	19.8135	20.4181	21.1165	12.1697	18.6297	18.9077	22.2165	21.8416	24.1464	15.6382	20.1975	13.3787
P11049	CD37	CD37	5	0	0	0	14.4106	0	0	0	14.3048	17.0126	0	16.8129	0
P11117	ACP2	ACP2	7	16.7491	16.8081	17.1407	15.7339	14.9658	15.149	17.4828	17.6191	20.8426	12.817	16.0003	0
P11142	HSPA8	HSPA8	34	23.6129	23.3936	23.9862	19.3847	19.9936	20.4676	23.5506	23.6285	26.0953	17.449	19.3244	15.8308
P11166	SLC2A1	SLC2A1	11	14.6978	18.6917	19.8245	18.3066	19.6295	20.2949	21.3998	19.9876	24.9764	16.6529	19.6673	14.8409
P11169	SLC2A14	SLC2A14	9	20.3089	20.5605	18.5871	18.4345	19.2838	19.9445	22.6091	19.8589	25.7371	17.066	20.6111	12.797
P11234	RALB	RALB	1	17.307	17.6717	0	0	0	13.65	0	0	0	0	14.0126	0
P11279	LAMP1	LAMP1	7	21.7818	21.603	21.7605	20.2482	21.6913	22.1812	21.9534	20.6132	22.0525	18.7073	22.2904	15.1546
P11717	IGF2R	IGF2R	25	15.9203	14.8887	15.6742	13.6344	15.1765	16.0944	17.2866	16.1521	19.6314	11.5944	15.2534	8.35971
P12235	SLC25A4	SLC25A4	7	19.4413	16.8884	20.0976	17.1061	19.048	19.8185	20.9204	22.1361	24.4992	14.246	18.4535	12.7498
P12236	SLC25A6	SLC25A6	8	27.0765	26.8092	27.3252	21.9745	23.9323	24.0832	26.2742	27.0815	29.2736	19.9663	23.0154	17.2733
P13164	IFITM2	IFITM2	2	0	0	0	0	0	0	0	0	0	0	0	0
P13473	LAMP2	LAMP2	4	0	0	0	18.4118	22.5961	23.6073	0	0	0	18.1563	21.3561	15.0341
P13498	CYBA	CYBA	3	18.81	18.0781	18.4113	0	0	0	19.9005	17.3248	22.5848	0	0	0
P13591	NCAM1	NCAM1	32	21.5829	20.3097	21.6601	14.0538	18.7813	19.4841	22.4457	21.0685	24.2224	11.4984	16.3862	11.9276
P13598	ICAM2	ICAM2	8	22.2853	21.3493	22.5381	19.522	19.1646	20.2479	23.7418	21.5976	25.0087	17.2765	21.6907	12.7653
P13612	ITGA4	ITGA4	43	23.3129	23.0713	23.8322	19.6229	20.9888	21.5501	24.3558	24.4143	26.4468	17.1409	21.4177	14.8063
P13637	ATP1A3	ATP1A3	28	21.671	22.0328	22.8585	15.5723	18.8411	19.5418	19.0204	19.4435	22.09	13.9777	17.3374	12.7345
P13688	CEACAM1	CEACAM1	1	17.321	15.3985	17.1299	0	0	0	0	15.8627	0	0	0	0
P13747	HLA-E	HLA-E	10	18.4946	18.533	18.793	16.7503	17.6246	17.4795	18.4173	17.1628	21.0061	12.714	18.9243	0
P13762	HLA-DRB4	HLA-DRB4	7	18.7247	18.8878	19.5061	20.0581	19.142	19.4904	21.5111	21.5166	24.2962	18.231	21.704	13.0333
P13796	LCP1	LCP1	8	16.7927	16.4329	17.4621	13.3082	15.9378	14.4311	17.0955	13.496	16.8868	14.8917	15.5998	11.1709
P13861	PRKAR2A	PRKAR2A	3	0	0	13.2784	11.2037	0	0	15.7858	14.9288	0	0	0	0
P13987	CD59	CD59	3	21.5361	20.9182	21.5958	22.1985	23.9995	23.959	21.8729	20.5101	22.5832	21.0092	24.1101	17.0852
P14209	CD99	CD99	4	24.2639	24.3919	24.9045	17.1288	22.0588	22.979	23.9308	21.8522	23.6363	15.0796	18.5718	15.9505
P14317	HCLS1	HCLS1	3	0	0	14.1329	0	0	13.0824	0	13.9961	16.4249	12.3984	0	0
P15260	IFNGR1	IFNGR1	4	0	0	0	0	0	0	0	0	19.0488	0	0	0
P15291	B4GALT1	B4GALT1	1	0	0	0	0	0	0	0	0	0	0	0	0
P15311	EZR	EZR	6	16.1382	14.4	16.7344	13.1005	0	14.435	17.5863	16.0603	18.0631	11.4019	0	0
P15529	CD46	CD46	5	19.3022	16.6408	19.8161	17.509	17.6123	19.3858	19.2593	18.669	20.0201	14.291	19.2703	11.03
P15907	ST6GAL1	ST6GAL1	3	0	0	0	12.168	0	0	0	0	17.8714	0	0	0
P15924	DSP	DSP	2	12.3621	0	12.3249	0	0	0	12.2245	0	12.2784	0	0	0
P15941	MUC1	MUC1	9	15.319	15.4319	15.6223	11.8061	13.939	14.6245	16.9844	12.1315	18.8007	0	14.1599	0
P15954	COX7C	COX7C	1	21.2387	20.1573	20.6293	18.5141	18.3727	19.5971	22.408	22.2351	0	0	17.9837	0
P16070	CD44	CD44	14	21.151	21.2125	21.3775	19.5773	20.0398	21.034	24.447	23.3612	25.3537	18.1845	21.5689	13.2525
P16150	SPN	SPN	13	25.0316	24.5968	25.0327	20.6616	22.3579	22.6855	26.7709	26.0005	27.9785	19.773	23.0346	13.6553
P16260	SLC25A16	SLC25A16	6	0	0	16.6347	0	0	0	17.0925	16.0726	18.9177	0	0	0
P16284	PECAM1	PECAM1	4	0	0	0	0	0	0	0	0	0	0	13.1098	0
P16389	KCNA1	KCNA1	3	0	12.7914	13.491	15.8311	18.0772	18.2681	0	16.5474	18.898	0	17.9492	0
P16615	ATP2A2	ATP2A2	33	21.4617	21.1275	21.5546	16.1708	17.1464	18.0156	21.4941	21.8614	24.2881	14.3072	17.0302	11.6605
P17152	TMEM11	TMEM11	4	0	0	0	12.9924	14.0928	14.2164	18.1192	16.6924	0	0	14.3665	0
P17181	IFNAR1	IFNAR1	10	17.3318	17.0032	17.5206	14.1303	14.0885	13.9422	18.5934	17.2205	19.3742	0	15.8332	0
P17252	PRKCB	PRKCB	2	0	12.5385	13.5867	0	0	0	0	0	0	0	0	0
P17612	PRKACA	PRKACA	2	0	0	0	0	0	0	18.5912	0	0	0	0	0
P17655	CAPN2	CAPN2	18	14.8302	15.198	16.4125	12.5631	15.5302	14.9057	19.116	16.2233	21.9427	13.4409	13.8435	10.2968
P17693	HLA-G	HLA-G	1	0	16.339	17.9077	23.0622	22.5553	23.5614	18.3301	0	21.5579	20.6277	24.3266	17.6928
P17706	PTPN2	PTPN2	5	15.3499	14.3904	14.348	0	0	0	15.317	15.0125	17.1509	0	0	0
P18031	PTPN1	PTPN1	10	15.8075	16.081	15.4961	0	0	0	18.3922	16.1586	20.4458	0	10.1615	0
P18084	ITGB5	ITGB5	3	14.8263	0	0	0	0	0	18.993	0	20.9904	0	0	0
P18433	PTPRA	PTPRA	39	19.5918	19.6137	20.3614	17.3625	18.4467	19.2525	20.441	21.3028	24.1127	13.823	18.6641	10.3983
P18564	ITGB6	ITGB6	2	19.7164	19.3656	20.6822	17.7114	19.5907	19.4466	22.7499	21.7526	24.8165	0	19.1768	12.8623
P18827	CD138	SDC1	12	24.8406	24.6794	25.6438	23.453	26.1594	26.2751	27.0583	25.2715	28.9152	21.0634	25.0677	19.7416
P19256	CD58	CD58	3	21.5151	21.4641	22.5901	19.9606	21.7845	22.3862	22.3707	22.6805	24.6794	18.6326	21.7677	15.6878
P19397	CD53	CD53	4	21.1415	20.9417	21.0304	20.3943	17.7395	17.53	25.2001	23.5429	25.2687	19.2775	21.8224	0
P19440	GGT1	GGT3P	22	22.5259	22.4188	22.6291	22.0012	23.209	23.0858	23.507	24.935	26.1752	20.5007	23.8385	16.3755
P19634	SLC9A1	SLC9A1	17	17.786	17.4536	18.1266	11.6682	17.0138	16.4404	15.279	16.0776	20.4089	14.7798	13.18	0
P20020	ATP2B1	ATP2B1	6	14.2259	13.5173	15.3115	0	0	0	15.5918	15.6497	17.6996	0	0	0
P20036	HLA-DPA1	HLA-DPA1	3	22.3448	22.077	22.9777	18.8019	18.0296	21.4815	21.0996	20.3946	22.0278	17.7509	21.3277	14.6053
P20292	ALOX5AP	ALOX5AP	3	0	0	0	0	0	0	0	17.7417	18.6642	0	0	0
P20309	CHRM3	CHRM3	5	0	14.232	16.4354	12.2221	13.9291	15.8661	0	17.5431	20.8337	0	14.9917	0
P20333	TNFRSF1B	TNFRSF1B	1	0	13.8848	15.5408	11.612	0	0	16.6072	0	0	0	0	0
P20339	RAB5A	RAB5A	3	14.9942	14.4979	15.7232	11.4551	13.0133	13.8113	19.6575	0	20.0947	0	0	0
P20645	M6PR	M6PR	7	18.0014	17.6698	18.0086	12.5128	0	0	15.8894	16.6564	20.1169	15.8164	18.6944	0
P20701	ITGAL	ITGAL	4	0	13.4788	0	11.8603	0	0	14.438	0	16.7027	0	0	0
P21453	S1PR1	S1PR1	5	15.5035	16.6954	17.3865	0	0	0	14.889	16.2425	20.4786	0	0	0
P21579	SYT2	SYT2	2	0	0	0	0	0	0	0	0	0	0	0	0
P21589	NT5E	NT5E	20	14.7926	14.251	0	16.7879	16.7659	17.1176	16.614	17.1117	20.2801	0	18.275	10.9
P21796	VDAC1	VDAC1	11	18.7264	19.0787	19.2695	17.9914	19.2827	20.2381	19.7105	20.2059	23.3608	13.481	18.7765	0
P21860	ERBB3	ERBB3	11	0	0	0	0	0	0	0	0	0	0	0	0
P21964	COMT	COMT	2	0	0	0	0	0	0	18.1376	15.5893	18.9158	0	0	0
P22001	KCNA3	KCNA3	7	18.4588	18.267	18.7749	16.2452	17.7444	18.5553	19.6447	19.729	22.8345	14.6309	17.9531	0
P22413	ENPP1	ENPP1	9	18.2949	18.1223	18.8188	11.9837	13.8205	14.3761	16.8224	14.8937	17.8903	0	0	0
P22694	PRKACB	PRKACB	2	15.5181	16.7913	15.9012	0	0	13.6214	18.7061	17.3206	19.4391	0	13.1811	0
P22732	SLC2A5	SLC2A5	15	19.8508	11.2667	16.7594	19.4081	17.4314	15.1595	21.6758	22.2785	26.0042	17.1579	20.9617	13.2428
P22794	EVI2A	EVI2A	3	0	0	0	0	0	0	17.7224	18.3799	19.3485	0	0	0
P23229	ITGA6	ITGA6	35	18.7858	18.3621	19.4824	15.2928	16.9858	17.8357	19.3844	19.2943	21.8667	0	16.6541	8.37413
P23528	CFL1	CFL1	11	20.8733	21.4664	21.3974	17.9221	18.3668	17.6437	23.1857	19.7787	24.5758	17.1984	18.569	14.9159
P23634	ATP2B4	ATP2B4	18	19.604	19.5314	20.0927	14.2125	16.118	17.1884	18.9604	18.0598	21.0508	11.1754	14.8126	11.1084
P24311	COX7B	COX7B	2	0	0	0	0	0	0	0	0	0	0	0	0
P24390	KDELR1	KDELR1	4	21.1388	19.833	20.8877	0	0	0	20.2017	19.1633	19.0566	0	0	0
P25445	FAS	FAS	18	21.6754	21.2431	22.0751	19.6407	19.6646	20.0991	22.362	22.4579	24.6889	17.229	21.3736	11.8947
P25705	ATP5F1A	ATP5F1A	42	25.6855	25.4556	25.3732	21.4623	23.0538	27.0477	26.7208	26.2292	29.1818	27.2718	27.2562	24.9414
P26006	ITGA3	ITGA3	16	17.7519	17.5964	18.9825	15.7184	16.5955	17.0329	20.2627	19.0151	21.5786	14.6552	17.9289	7.20848
P26010	ITGB7	ITGB7	18	13.2716	0	0	13.2104	0	0	21.3863	20.9365	23.3012	0	14.7835	0
P26038	MSN	MSN	25	18.155	18.4739	19.1386	16.465	17.2315	17.6086	19.7707	17.3617	21.8612	15.8754	17.8061	12.8778
P26572	MGAT1	MGAT1	9	17.7992	16.1705	17.3484	11.1706	13.2199	13.8733	16.5318	18.4262	20.422	0	13.8088	0
P27037	ACVR2A	ACVR2A	6	0	13.0207	14.3711	11.1105	0	12.9896	14.589	0	19.4432	0	13.09	0
P27105	STOM	STOM	13	21.8546	21.8889	22.403	16.0714	19.0395	19.6228	20.707	20.4016	22.4482	0	18.6403	0
P27448	MARK3	MARK3	3	14.9954	14.3077	15.3304	0	0	0	16.7806	0	0	0	0	10.2437
P27701	CD82	CD82	2	16.9716	0	0	11.5454	17.3524	17.3545	0	0	0	0	16.5543	0
P27824	CANX	CANX	42	24.0113	23.793	23.7129	19.6795	21.6468	22.397	24.5925	21.9066	25.7667	18.3128	21.6954	15.3577
P28288	ABCD3	ABCD3	14	16.7618	16.2544	16.9142	12.2812	0	13.4862	16.3047	17.482	19.5261	0	13.2701	0
P28907	CD38	CD38	25	23.4979	23.043	23.3619	20.0394	20.6629	21.1416	24.4469	23.4581	25.8122	17.6313	20.3717	14.9422
P28908	TNFRSF8	TNFRSF8	4	20.2973	20.1612	20.7674	0	15.0983	15.1692	18.8864	18.4803	20.0434	0	12.7487	0
P29274	ADORA2A	ADORA2A	4	16.6022	16.4773	17.1077	12.9893	0	0	18.2937	0	19.0662	0	0	0
P29323	EPHB2	EPHB2	6	16.221	16.8284	17.7242	12.3179	12.6311	14.7172	0	12.8546	15.9715	0	12.5192	0
P30153	PPP2R1A	PPP2R1A	12	18.1017	17.7557	18.3876	12.7634	14.9877	17.6724	20.5322	16.6454	19.788	0	17.8716	10.1148
P30414	NKTR	NKTR	2	0	0	0	0	0	0	0	0	16.9447	0	0	0
P30511	HLA-F	HLA-F	2	0	0	0	0	14.357	14.8722	0	0	0	0	0	0
P30536	TSPO	TSPO	3	21.4679	21.0196	21.2023	11.9689	0	0	20.4107	17.9979	21.5048	0	0	0
P30825	SLC7A1	SLC7A1	9	23.5382	23.313	24.0948	19.7781	20.3902	20.8656	23.558	23.2575	25.5776	17.6953	22.5501	14.8462
P31641	SLC6A6	SLC6A6	8	20.8441	20.629	21.2864	14.4304	16.8582	18.874	20.5623	19.3097	21.3948	0	17.4408	0
P31689	DNAJA1	DNAJA1	14	17.6041	17.2008	17.6922	13.7157	14.4724	14.84	16.9547	16.6523	19.5172	13.3299	14.2042	0
P31785	IL2RG	IL2RG	5	17.0296	16.5512	17.6535	15.8709	17.0284	17.6898	17.6689	17.0911	21.3676	0	17.4249	10.0752
P32004	L1CAM	L1CAM	6	15.4792	12.6624	15.9996	9.91055	14.451	14.2852	0	0	0	0	11.6424	8.02995
P32745	SSTR3	SSTR3	4	15.7296	15.509	15.5419	13.8102	0	14.1809	16.6654	0	18.9907	0	15.0123	0
P32942	ICAM3	ICAM3	11	0	0	0	13.9548	0	0	21.7026	21.7632	24.42	0	15.3481	0
P32970	CD70	CD70	8	24.0552	24.0477	24.582	20.7731	22.1152	22.4899	24.4897	23.6368	28.3027	19.3025	22.6733	14.5392
P33121	ACSL1	ACSL1	4	14.0549	13.647	14.4194	0	0	0	0	0	17.9	0	0	0
P33241	LSP1	LSP1	4	16.3715	0	17.2381	0	0	0	16.8153	0	19.5803	0	0	0
P33527	ABCC1	ABCC1	72	22.2514	22.2096	22.6637	17.8759	19.7629	20.2922	21.6748	22.0083	25.0523	15.8509	19.8974	12.614
P33897	ABCD1	ABCD1	6	18.1827	17.706	18.3453	11.1936	0	0	16.4393	15.5833	19.2274	0	12.4561	0
P33908	MAN1A1	MAN1A1	24	19.334	19.3264	20.0899	14.0228	16.2737	18.9377	19.3621	19.3724	20.0785	14.5497	17.2788	9.58645
P33947	KDELR2	KDELR2	1	0	0	0	0	0	0	0	0	0	0	0	0
P34910	EVI2B	EVI2B	7	0	0	0	18.2197	0	0	20.7163	19.7673	22.0445	15.6305	19.0805	12.5659
P34925	RYK	RYK	1	0	0	0	0	12.4992	0	13.9579	0	0	0	0	0
P35052	GPC1	GPC1	2	0	0	0	0	14.1134	15.1078	0	0	0	0	15.3341	0
P35232	PHB	PHB	18	23.3058	22.6946	23.0157	20.805	20.7641	21.5308	25.7073	24.4201	26.6	18.4772	21.6619	14.941
P35241	RDX	RDX	2	15.2995	0	13.2798	0	0	0	0	0	17.2312	0	0	0
P35610	SOAT1	SOAT1	1	0	0	0	0	0	0	17.1448	0	0	0	0	0
P35611	ADD1	ADD1	5	0	13.7821	13.2269	0	0	0	16.7219	14.1864	0	0	0	0
P35613	BSG	BSG	12	24.8567	24.686	25.3951	21.9271	24.538	24.7747	25.8216	26.0922	28.2338	20.4139	23.8209	17.6003
P36894	BMPR1A	BMPR1A	1	0	0	0	0	0	0	0	0	0	0	0	0
P36896	ACVR1B	ACVR1B	3	13.9846	13.8868	0	0	0	0	17.0978	0	18.0736	0	0	0
P36897	TGFBR1	TGFBR1	2	13.0026	12.6604	13.6071	0	0	0	0	13.4822	17.3449	0	12.5729	0
P37173	TGFBR2	TGFBR2	7	13.0116	15.1595	15.648	0	12.7155	13.5559	12.6446	0	16.5889	0	11.9947	0
P37268	FDFT1	FDFT1	1	16.4602	15.9067	16.4027	0	0	0	16.8721	0	0	0	0	0
P39210	MPV17	MPV17	5	20.6863	19.9455	20.4063	0	15.8432	15.929	21.1218	19.6998	21.915	0	14.5183	0
P39656	DDOST	DDOST	17	19.6864	19.2579	19.85	17.9014	17.7967	18.9095	22.922	22.0092	24.4273	14.1298	17.5902	12.4655
Q13948	CUX1	CUX1	3	13.809	0	14.1588	0	0	0	13.4634	14.9358	17.2904	0	0	0
P40189	IL6ST	IL6ST	12	13.1661	13.2271	14.1257	12.9968	14.6158	14.8218	16.3734	15.5219	16.6814	11.2216	14.97	0
P41240	CSK	CSK	3	0	0	15.3727	0	0	0	0	0	16.9478	0	0	0
P41273	TNFSF9	TNFSF9	5	17.8676	17.6921	18.6113	15.1206	13.8531	13.3603	0	0	19.1879	16.5912	13.9334	0
P41440	SLC19A1	SLC19A1	14	20.7062	20.4713	20.9465	15.1913	16.9647	17.0879	21.1722	19.8033	22.4483	0	16.5439	9.65775
P42166	TMPO	TMPO	12	17.3629	17.1282	18.3556	14.919	13.3699	14.4797	20.7479	18.254	20.8185	12.6056	12.9488	11.4286
P42167	TMPO	TMPO	3	16.5897	16.3663	17.0816	12.0182	0	0	16.5593	15.8103	17.8148	0	12.1302	0
P42356	PI4KA	PI4KA	30	14.9538	13.531	14.3997	10.7773	11.6737	12.8309	14.7308	14.8993	17.3895	8.34802	10.4773	0
P42680	TEC	TEC	2	14.9468	0	0	0	0	0	15.339	0	0	0	0	0
P42701	IL12RB1	IL12RB1	3	13.019	0	0	13.3194	0	12.8686	14.2893	14.4475	17.3457	0	13.8316	0
P42892	ECE1	ECE1	9	17.1582	16.8432	13.9632	13.747	13.9719	15.1332	16.5387	14.8853	18.5287	0	15.2743	0
P43003	SLC1A3	SLC1A3	1	18.6534	19.2399	19.4094	13.1667	0	14.6979	17.5375	14.3219	18.3589	0	15.0862	0
P43007	SLC1A4	SLC1A4	15	23.3569	22.4039	23.1946	18.5712	20.293	21.5904	22.8704	22.7542	25.8404	16.4794	21.9335	13.4098
P43121	MCAM	MCAM	13	19.6711	18.6429	19.9692	16.015	19.1014	19.5052	16.7244	15.5433	19.8376	15.0231	16.6806	12.216
P43146	DCC	DCC	19	17.3322	17.3653	18.0887	12.8147	17.2856	17.5861	16.9152	14.4587	14.8643	8.61633	14.5269	0
P43307	SSR1	SSR1	3	19.4841	20.5866	21.0239	18.5454	19.225	19.6294	23.2387	22.1237	24.7811	17.6462	20.0147	0
P45880	VDAC2	VDAC2	14	21.5516	22.1612	22.6108	19.9661	21.1265	21.422	23.3578	22.4184	25.0265	17.8994	20.7109	15.2963
P46019	PHKA2	PHKA2	2	0	0	0	0	0	0	0	0	0	0	0	0
P46092	CCR10	CCR10	7	19.9625	19.544	20.6118	18.3677	18.6808	19.2209	21.511	21.3286	24.2572	16.6911	19.9389	0
P46531	NOTCH1	NOTCH1	3	15.7271	0	15.2385	0	9.7021	10.3623	15.5965	12.1198	14.7005	0	0	0
P46939	UTRN	UTRN	9	10.901	0	11.4068	0	9.03378	0	11.9025	0	15.3501	0	0	0
P46940	IQGAP1	IQGAP1	26	15.6692	16.6006	17.5602	14.3849	13.588	15.2197	17.3474	15.1996	19.1004	10.5597	14.2453	9.08236
P46977	STT3A	STT3A	28	21.972	21.4468	21.6548	19.5228	19.4521	21.3074	23.4659	22.7018	26.2488	17.4323	21.1512	13.909
P47985	UQCRFS1P1	UQCRFS1P1	11	21.5331	20.789	21.1186	13.3333	16.7823	16.7027	21.957	20.478	22.2005	14.6744	13.7553	0
P48059	LIMS1	LIMS1	2	15.9732	14.1318	14.6896	0	0	0	16.9094	0	18.9859	0	0	0
P48067	SLC6A9	SLC6A9	9	16.8065	17.3072	19.0392	13.3102	17.5133	12.3481	19.7191	20.6929	22.3995	15.6595	14.8283	11.18
P48426	PIP4K2B	PIP4K2B	2	14.6644	0	15.4374	0	0	0	16.0121	0	0	0	0	0
P48509	CD151	CD151	3	18.7315	18.7653	19.0734	15.5385	17.9929	16.7335	16.8593	0	18.9626	14.1536	17.663	0
P48551	IFNAR2	IFNAR2	3	0	13.7536	13.9409	0	0	0	14.9558	16.8968	21.9425	0	0	0
P48651	PTDSS1	PTDSS1	7	17.3033	16.9829	17.0091	0	12.8655	13.6199	16.8508	19.2383	22.3335	0	0	0
P48736	PIK3CG	PIK3CG	5	12.2721	12.689	14.5571	0	0	0	0	13.7828	15.1618	0	0	0
P48960	ADGRE5	ADGRE5	17	20.698	20.0427	21.0209	16.6193	19.6114	20.5091	20.6797	20.5878	23.6182	16.8888	20.4986	14.0534
P48995	GRIN2D	GRIN2D	2	18.2105	18.574	19.3026	0	0	0	15.56	0	0	0	0	0
P49257	LMAN1	LMAN1	25	21.9918	22.3262	22.0759	17.4612	19.3354	19.7198	23.1177	21.5647	23.953	15.824	19.3922	11.8616
P49281	SLC11A2	SLC11A2	1	0	13.8733	0	0	0	0	0	0	18.968	0	0	0
P49327	FASN	FASN	70	18.5194	18.7009	19.1394	13.5016	14.9056	15.2987	21.2381	18.1234	21.0668	10.7938	13.7824	10.9293
P49641	MAN2A2	MAN2A2	3	15.6347	14.9963	15.3274	0	11.7593	12.3897	0	0	0	0	0	0
P49685	GPR15	GPR15	2	0	14.1513	17.4733	0	0	0	0	0	21.2943	0	0	0
P49755	TMED10	TMED10	8	19.9444	19.5993	19.7251	16.0775	15.7107	17.1342	21.8595	20.7975	21.6627	14.942	17.1333	10.808
P49768	PSEN1	PSEN1	1	16.0344	15.0591	16.2916	0	0	0	17.8234	15.7849	17.0511	0	0	0
P49841	GSK3B	GSK3B	2	0	13.2575	13.829	0	0	0	15.4335	0	0	0	0	0
P49961	ENTPD1	ENTPD1	10	20.0953	20.6444	20.3653	18.001	18.565	19.3859	20.6428	20.7712	22.5455	16.2356	19.6522	11.3477
P50402	EMD	EMD	8	21.0614	20.3745	21.0276	11.6496	16.6974	16.4396	19.7748	19.2452	22.2596	10.9497	14.712	0
P50416	CPT1A	CPT1A	17	16.388	16.265	16.3977	15.1265	14.6237	15.9846	19.1205	16.6715	20.4585	0	15.7747	7.91749
P50443	SLC26A2	SLC26A2	9	14.2726	15.5786	16.4516	15.1343	16.7524	17.2718	17.1692	14.8024	20.9778	19.2611	15.8567	10.9083
P50851	LRBA	LRBA	24	12.3553	11.9714	12.3448	0	0	9.47261	13.4925	13.7146	18.126	0	0	0
P50993	ATP1A2	ATP1A2	1	0	0	0	0	0	0	0	0	0	0	0	0
P51148	RAB5C	RAB5C	3	17.2939	17.878	17.1851	17.4907	17.8468	17.5544	21.1333	18.9906	22.3703	15.854	18.3601	12.306
P51151	RAB9B	RAB9B	2	0	0	16.7874	14.6341	0	14.4679	18.0708	0	0	0	14.3165	0
P51159	RAB27A	RAB27A	7	18.683	18.2159	18.4532	14.0994	15.2422	16.1704	20.1529	16.5634	22.8888	0	14.1347	0
P51571	SSR4	SSR4	6	21.9149	21.6758	21.7083	17.8429	17.6637	18.3897	23.9395	23.3433	26.7675	15.7002	17.7016	0
P51572	BCAP31	BCAP31	4	18.9937	19.0261	19.2069	14.2195	18.5096	19.1448	18.4654	14.6624	17.7271	15.3578	17.4831	0
P51575	P2RX1	P2RX1	6	0	0	0	13.761	0	0	0	16.6289	18.1511	0	15.0312	11.2702
P51648	ALDH3A2	ALDH3A2	2	14.5506	0	0	0	0	0	16.2699	14.4975	16.6512	0	0	0
P51793	CLCN5	CLCN5	2	15.2893	14.7236	15.7105	0	0	0	0	0	0	0	0	0
P51798	CLCN7	CLCN7	9	19.0197	18.2456	18.4304	10.7883	0	0	18.3616	16.508	18.913	11.6782	11.7633	0
P51828	ADCY7	ADCY7	19	14.2516	13.7806	14.2415	10.15	0	0	15.7084	12.7721	19.5201	11.4079	10.3214	0
P52429	DGKE	DGKE	1	0	0	0	0	0	0	0	0	17.763	0	0	0
P52797	EFNA3	EFNA3	1	0	0	0	0	0	0	0	0	0	0	0	0
P53007	SLC25A1	SLC25A1	12	21.504	21.3611	21.1376	17.1052	17.6573	18.0932	20.5818	21.2145	24.3041	0	17.9327	0
P53618	COPB1	COPB1	52	19.6499	19.2206	19.6484	15.4902	15.5461	16.6587	20.5678	19.2906	23.2225	11.581	16.1778	11.0792
P53680	AP2S1	AP2S1	3	16.1812	15.9576	15.9275	0	0	0	20.6649	17.8091	0	0	0	0
P53794	SLC5A3	SLC5A3	10	18.6164	17.7077	18.4866	12.1026	12.1517	13.0749	18.4791	18.2988	22.2355	0	14.9992	0
P53985	SLC16A1	SLC16A1	7	16.5801	15.896	16.8364	15.1983	14.4846	15.2767	19.6593	17.259	20.5438	13.6642	13.9654	11.2647
P54578	USP14	USP14	4	14.8768	15.4787	15.7342	0	0	0	17.6296	15.6441	17.0276	0	0	0
P54709	ATP1B3	ATP1B3	20	25.4858	25.313	25.8569	22.1048	24.5984	24.8946	26.1838	25.7242	28.9067	20.2924	24.0972	17.4535
P54852	EMP3	EMP3	3	12.3003	20.7402	22.1315	21.9517	24.0127	24.6192	0	18.7266	20.3533	21.3369	24.9288	13.6522
P54920	NAPA	NAPA	3	0	15.3692	13.7	0	0	0	16.911	0	18.8657	0	0	0
P55011	SLC12A2	SLC12A2	38	20.7322	20.532	21.3999	16.3956	19.3162	19.1345	20.0486	21.1183	23.3253	12.8277	17.6538	11.181
P55081	MFAP1	MFAP1	1	0	0	15.8071	0	0	0	0	0	0	0	0	0
P55082	MFAP3L	MFAP3L	6	20.9853	20.7431	22.2765	15.3275	16.913	18.2117	19.9115	16.9961	21.0073	13.911	16.8738	11.1952
P55160	NCKAP1L	NCKAP1L	15	14.718	0	0	10.8869	0	0	16.4391	16.1009	20.0816	0	0	0
P55899	FCGRT	FCGRT	2	0	0	0	0	0	0	0	0	19.5232	0	0	0
P56134	ATP5MF	ATP5MF	4	18.0837	17.342	17.8117	14.5884	0	0	22.7765	22.3726	25.3498	0	0	0
P56589	PEX3	PEX3	2	17.3478	16.6177	17.3299	0	0	0	17.8817	17.2375	19.0627	0	0	0
P56749	CLDN12	CLDN12	1	0	0	0	0	0	13.5928	0	0	0	0	14.7457	0
P56937	HSD17B7	HSD17B7	9	16.7293	16.2775	16.1887	12.4418	14.4085	14.0967	17.7342	0	21.5325	0	14.4193	0
P57088	TMEM33	TMEM33	10	21.0616	20.55	21.139	15.7844	16.6687	17.8912	22.1762	23.4689	25.1412	0	16.0845	0
P60033	CD81	CD81	2	0	0	0	16.6104	18.1238	18.103	17.3908	0	20.9929	15.9189	18.4675	0
P60468	SEC61B	SEC61B	3	19.1854	20.0402	20.2176	16.8522	17.9291	18.1149	21.1477	20.5781	22.5046	0	17.5171	0
P60953	CDC42	CDC42	4	17.8659	17.635	17.7617	13.0307	0	14.9577	17.8469	19.0328	17.4697	13.4553	15.0941	0
P61006	RAB8A	RAB8A	4	18.9343	19.2519	18.1925	11.5473	0	15.6987	20.1828	16.3691	19.8105	0	12.474	0
P61009	SPCS3	SPCS3	8	22.2626	22.1424	21.7143	20.0483	19.1627	19.9686	23.8208	23.7441	24.7779	17.3858	20.3927	12.9205
P61020	RAB5B	RAB5B	2	16.9467	16.0915	16.3866	13.6029	0	15.0245	18.0786	0	0	0	0	0
P61073	CXCR4	CXCR4	6	21.2414	21.1056	21.4264	0	18.6751	0	20.8519	19.0825	20.6869	0	0	0
P61077	UBE2D2	UBE2D2	2	0	0	0	0	0	0	23.0469	0	22.1496	0	0	0
P61165	TMEM258	TMEM258	1	0	17.782	17.5467	0	0	0	0	0	0	0	0	0
P61224	RAP1A	RAP1A	7	20.9989	21.435	21.8797	19.0518	19.7759	20.5983	21.4401	20.6348	23.4875	18.4164	20.4587	15.4251
P61421	ATP6V0D1	ATP6V0D1	10	19.4698	17.5863	19.6803	16.4867	17.5561	17.9716	19.144	19.0726	22.98	0	17.5935	0
P61619	SEC61A1	SEC61A1	15	23.7883	22.5677	22.6825	17.3089	17.4876	18.6483	22.9011	23.4944	25.4168	14.1656	18.2315	11.9079
P61803	DAD1	DAD1	3	18.1463	17.7171	18.2185	16.7092	15.4938	0	22.4793	21.3218	23.3938	0	0	12.9204
P62070	RRAS2	RRAS2	2	16.6313	16.7311	16.3261	10.4993	12.21	0	17.8158	14.8914	17.6678	0	0	0
P62330	ARF6	ARF6	5	18.3922	17.9274	17.5193	15.5207	16.6718	17.4003	21.1066	17.6855	22.9315	0	0	0
Q15907	RAB11A	RAB11A	7	18.7599	18.86	18.5124	16.8214	16.4168	17.8147	20.8779	18.5688	20.7561	0	16.3774	11.6216
P62699	YPEL5	YPEL5	3	16.2069	15.3525	16.1278	0	13.7879	14.6056	15.1804	0	0	0	0	0
P63000	RAC3	RAC3	3	17.148	16.5256	16.7563	0	0	0	17.1372	0	16.5113	0	0	0
P63010	AP2B1	AP2B1	9	17.5516	16.8318	17.7441	14.0648	14.6637	15.2397	19.8791	18.2914	20.446	12.767	14.863	9.46901
Q5JWF2	GNAS	GNAS	11	15.9207	16.6653	16.8669	14.1288	15.1351	16.082	20.0434	16.217	21.63	13.6025	14.5504	10.8104
P63165	SUMO1	SUMO1	1	0	0	0	0	12.7277	0	0	0	0	0	0	0
P63218	GNG5	GNG5	2	18.9106	19.2981	21.0552	0	16.9232	0	0	0	0	0	0	0
P63244	RACK1	RACK1	25	22.1747	21.6222	21.9906	17.2999	19.5032	20.1854	24.8284	22.8425	26.3248	16.5024	19.6083	13.9964
P67812	SEC11A	SEC11A	7	19.0269	18.0738	18.9739	15.9089	15.5514	15.6897	21.4554	21.7844	23.3673	0	16.4127	0
P68104	EEF1A1P5	EEF1A1P5	16	25.4533	24.9116	25.0832	20.7698	21.7176	22.4832	28.1926	25.9304	28.2946	21.564	22.3905	18.1084
P69849	NOMO2	NOMO2	1	14.9953	14.5824	14.8572	0	0	0	17.0082	17.0524	19.3172	0	0	0
P78310	CXADR	CXADR	12	19.377	19.3657	20.0276	14.5056	17.3168	17.6272	19.8573	19.6894	21.9727	0	15.2106	10.3627
P78324	SIRPA	SIRPA	6	0	14.7851	16.1771	13.8766	0	15.9698	16.746	16.2145	18.5272	13.1314	17.5333	0
P78357	CNTNAP1	CNTNAP1	15	13.0021	12.9889	14.8428	11.637	13.2313	13.2128	16.3069	16.3175	20.0908	11.3122	12.8187	0
P78381	SLC35A2	SLC35A2	4	13.6549	0	14.8273	0	0	0	0	15.7708	20.3667	0	0	0
P78382	SLC35A1	SLC35A1	3	0	0	0	0	0	15.1711	17.157	18.7765	18.3672	15.1139	15.0004	0
P78383	SLC35B1	SLC35B1	2	0	0	16.7441	0	0	0	0	0	0	0	0	0
P78410	BTN3A2	BTN3A2	8	18.1731	18.1903	18.1487	14.6375	15.7738	16.4702	17.9246	17.7206	21.0172	0	16.6846	0
P78423	CX3CL1	CX3CL1	1	0	0	0	0	20.0445	19.2171	0	0	0	20.8342	21.2952	13.1289
P78504	JAG1	JAG1	5	16.1984	16.1316	16.7144	0	0	0	15.7286	14.6608	17.4716	0	0	0
P78536	ADAM17	ADAM17	16	18.4256	17.7317	18.5562	15.1793	15.4886	16.257	18.1006	18.0963	20.9465	12.7269	16.7376	0
P79483	HLA-DRB3	HLA-DRB3	5	23.4974	22.8779	24.4622	22.8296	24.0646	24.1924	25.0819	24.8329	27.567	20.3932	24.7687	17.2237
P84095	RHOG	RHOG	7	17.5637	20.2266	20.6072	14.6864	15.2564	16.1219	16.9137	16.9435	21.3438	12.5966	15.2087	11.2928
P98172	EFNB1	EFNB1	7	15.1193	15.6827	16.5947	13.7642	15.3086	15.8512	17.8397	16.4109	21.4781	0	15.3141	0
P98194	ATP2C1	ATP2C1	4	16.3489	15.6866	15.5204	0	0	0	15.6753	14.4748	16.6081	0	0	0
P98196	ATP11A	ATP11A	17	12.8196	14.1411	16.5043	0	0	0	16.2661	15.201	16.3996	10.3357	0	0
P98198	ATP8B2	ATP8B2	17	16.1668	15.8681	16.4093	10.381	10.528	14.0694	17.0654	15.2621	19.7243	0	0	0
Q00325	SLC25A3	SLC25A3	20	24.5003	23.8361	24.0653	18.7305	19.7012	20.3289	24.7976	24.4248	26.5296	16.1848	19.5867	14.2114
Q00535	CDK5	CDK5	5	15.608	15.2	15.8265	0	0	0	0	15.9029	18.1498	0	0	0
Q00536	CDK17	CDK17	2	0	11.1935	0	0	0	0	0	0	0	0	0	0
Q01518	CAP1	CAP1	8	13.3103	15.5043	0	11.9908	0	0	0	14.0994	17.3259	0	0	0
Q01650	SLC7A5	SLC7A5	11	25.4548	25.4012	26.3381	21.61	24.0901	24.5509	24.5444	25.0688	28.2947	19.366	23.4413	15.0192
Q01844	EWSR1	EWSR1	4	16.7472	16.6287	17.4783	12.5291	0	14.7155	17.56	16.0968	18.8581	14.3516	14.3233	11.7649
Q02223	BCMA	TNFRSF17	4	18.8411	18.8908	19.6682	16.8878	15.5213	18.0258	21.6187	21.1827	23.515	0	18.4662	0
Q02413	DSG1	DSG1	2	0	0	0	0	0	0	0	0	0	0	13.5124	0
Q02978	SLC25A11	SLC25A11	19	21.3834	21.1727	21.2248	17.5633	18.5155	18.6956	22.3821	22.8089	25.8658	18.4117	18.7039	13.7471
Q03135	CAV1	CAV1	4	0	17.498	18.5772	11.1669	16.5866	15.7138	14.6715	0	0	13.3799	16.4733	0
Q03405	PLAUR	PLAUR	1	0	0	0	0	0	0	0	0	0	0	0	0
Q03518	TAP1	TAP1	18	19.1162	18.4629	19.1407	15.4554	15.3218	16.0111	20.1921	18.6883	22.7113	12.0943	15.6609	11.3805
Q03519	TAP2	TAP2	12	19.9934	19.5944	19.9495	16.4874	16.0301	15.9974	20.1264	19.4237	22.6402	0	16.2317	0
Q04656	ATP7A	ATP7A	28	17.4381	16.3183	17.9882	12.5002	13.7946	16.346	17.2387	16.8037	20.3917	18.7059	18.4109	7.05365
Q04721	NOTCH2	NOTCH2	2	14.9457	14.4381	15.3458	0	0	11.4559	13.4767	15.5245	17.6128	0	8.99013	0
Q04771	ACVR1	ACVR1	2	0	0	0	0	0	0	0	0	0	0	0	0
Q04941	PLP2	PLP2	1	22.9064	22.9524	24.3348	18.472	19.9634	20.355	22.6455	21.9674	24.3523	0	19.611	0
Q05469	LIPE	LIPE	3	0	0	0	0	0	11.0713	0	0	16.2209	0	0	9.51918
Q05655	PRKCD	PRKCD	5	13.3168	0	12.9616	0	10.7998	0	17.0728	12.8534	15.1925	0	0	0
Q06187	BTK	BTK	6	15.033	13.9435	0	10.392	0	0	14.8026	0	0	0	0	0
Q06418	TYRO3	TYRO3	1	14.7276	14.2554	15.4244	0	0	0	14.7259	13.0035	15.786	0	0	0
Q06787	FMR1	FMR1	4	14.7499	0	15.426	0	10.8373	0	0	0	18.1152	11.0753	10.4831	0
Q07021	C1QBP	C1QBP	7	0	12.6309	12.9608	14.948	18.1428	18.6948	17.0875	17.6868	22.2421	15.0864	18.1558	0
Q07812	BAX	BAX	3	17.3363	17.0961	16.8781	14.2157	14.4154	15.1824	16.6243	0	20.6096	0	0	0
Q07820	MCL1	MCL1	6	16.9682	16.7861	17.0957	0	0	0	18.9501	17.6191	18.069	0	0	0
Q07954	LRP1	LRP1	5	0	0	11.6107	8.86586	0	0	12.3889	11.7477	0	0	9.19259	0
Q08209	PPP3CA	PPP3CA	5	18.8064	18.9254	15.7601	13.8192	13.671	14.9265	19.9112	17.7244	21.2223	13.0859	14.7935	0
Q08334	IL10RB	IL10RB	4	19.3044	18.5841	18.288	12.5331	0	16.3802	18.7484	0	20.7945	11.9356	16.8732	0
Q08357	SLC20A2	SLC20A2	12	20.4746	20.468	19.9049	14.1293	16.6244	16.6492	18.5551	18.2364	20.5725	0	14.386	0
Q08431	MFGE8	MFGE8	19	20.2736	19.6356	19.4277	20.1321	20.9544	21.2904	21.151	21.1942	23.5559	18.2719	21.9177	13.6826
Q08722	CD47	CD47	8	24.7846	24.7646	25.4939	22.7719	23.1947	23.9191	25.8757	24.7852	27.9493	20.752	24.2351	17.3832
Q09327	MGAT3	MGAT3	7	15.6966	15.1904	15.3548	0	14.6479	15.5149	16.4659	16.7703	18.8256	0	0	0
Q0VAQ4	SMAGP	SMAGP	3	0	0	0	0	0	0	0	16.5688	0	0	0	0
Q10469	MGAT2	MGAT2	9	18.1703	12.5564	13.5459	13.9367	18.3172	19.3618	17.6493	17.4652	20.2625	14.0777	17.7876	10.8897
Q10471	GALNT2	GALNT2	15	17.3937	17.265	18.1	16.1037	19.1369	19.4483	16.4336	16.1911	17.7358	14.8979	18.0296	11.0557
Q10472	GALNT1	GALNT1	10	18.6356	18.5829	19.305	14.2572	17.7095	18.1116	17.815	16.6945	18.9453	11.8069	15.7997	0
Q10589	BST2	BST2	8	24.8008	24.7328	25.3092	21.7355	22.9196	23.3412	25.7371	25.0056	26.5622	19.4193	22.8593	15.8166
Q11201	ST3GAL1	ST3GAL1	6	15.6585	15.4479	16.4435	14.4457	15.4049	18.5044	15.2999	14.393	17.2692	13.8651	16.3238	11.8953
Q12767	TMEM94	TMEM94	16	17.4271	17.0599	16.4667	12.7065	15.3334	15.2112	16.7775	16.3662	20.0091	0	13.8926	8.96492
Q12797	ASPH	ASPH	1	0	0	0	0	0	0	0	0	0	0	0	0
Q12846	STX4	STX4	2	16.071	0	0	0	0	0	16.1739	0	18.195	0	0	0
Q12864	CDH17	CDH17	19	12.6061	0	15.2624	13.3845	10.6339	0	18.9758	16.4586	21.343	12.6324	14.7332	0
Q12891	HYAL2	HYAL2	2	0	0	0	0	0	0	0	0	18.4369	0	0	0
Q12893	TMEM115	TMEM115	2	0	0	0	0	0	0	0	15.9256	18.1817	0	0	0
Q12907	LMAN2	LMAN2	20	20.6676	20.6424	21.2008	18.367	20.01	19.9215	20.8933	20.523	22.5702	17.4054	19.7806	12.4077
Q12912	IRAG2	IRAG2	24	17.6219	17.1682	18.2914	13.5041	0	12.3094	20.3916	16.7258	17.9648	12.1875	14.1444	0
Q12913	PTPRJ	PTPRJ	15	17.2682	17.2213	18.0794	11.9906	14.9457	15.3753	14.2771	14.6199	15.9179	0	11.5836	10.4423
Q12959	DLG1	DLG1	1	0	0	0	10.5308	0	12.0039	0	0	0	0	13.3006	0
Q13112	CHAF1B	CHAF1B	1	13.9996	0	0	0	0	0	14.9146	0	16.306	0	0	0
Q13286	CLN3	CLN3	4	18.3499	17.744	18.178	13.0163	0	15.6002	17.7449	0	0	0	0	0
Q13303	KCNAB2	KCNAB2	4	0	0	0	12.8926	0	12.5687	0	0	0	0	0	0
Q13332	PTPRS	PTPRS	3	14.0259	13.1999	14.3965	0	12.5318	13.0714	0	0	0	0	0	0
Q13418	ILK	ILK	6	17.1775	15.7896	16.6114	0	0	0	17.0668	15.9135	17.4154	0	0	0
Q13423	NNT	NNT	32	21.4342	21.5028	21.6013	17.0472	17.5241	18.6268	23.1051	19.8714	23.2032	13.682	16.8184	12.2318
Q13425	SNTB2	SNTB2	4	15.0866	15.3882	14.9238	0	0	0	13.9813	14.4094	18.4236	0	0	0
Q13433	SLC39A6	SLC39A6	14	16.2879	16.0242	18.3587	16.098	19.2205	19.6589	18.6322	18.4604	20.699	14.1832	17.8441	11.3413
Q13443	ADAM9	ADAM9	5	14.8158	0	0	0	0	0	0	14.495	17.4009	0	0	0
Q13444	ADAM15	ADAM15	4	16.1638	14.7471	16.2292	0	15.141	0	0	17.6493	18.3432	0	0	0
Q13445	TMED1	TMED1	4	17.7413	16.6633	0	14.1604	0	16.6968	0	0	0	0	16.4144	0
Q13464	ROCK1	ROCK1	1	0	0	0	0	0	0	14.058	0	14.7007	0	0	0
Q13492	PICALM	PICALM	3	0	0	0	0	0	0	0	0	0	0	0	0
Q13505	MTX1	MTX1	9	16.7585	15.8477	16.5569	10.1716	13.3401	14.9071	20.036	17.5864	18.5623	0	12.8647	0
Q13530	SERINC3	SERINC3	4	17.1885	16.9788	17.6114	0	18.7562	18.8718	0	14.6648	17.6263	13.4428	17.2609	0
Q13557	CAMK2D	CAMK2D	11	19.1607	18.7107	19.0477	13.9729	15.5117	15.9898	18.3428	0	22.0621	0	14.4011	0
Q13564	NAE1	NAE1	4	0	0	0	0	11.7272	0	17.8543	0	0	0	0	0
Q13586	STIM1	STIM1	9	14.8483	15.2618	15.7744	12.1133	13.7739	14.2564	18.0643	16.5234	18.344	11.5275	12.8778	0
Q13724	MOGS	MOGS	32	18.8589	18.783	18.7946	14.9044	15.5447	16.5635	17.6928	18.947	22.4771	11.9282	16.2272	0
Q13740	ALCAM	ALCAM	4	12.9445	12.3046	13.6297	14.6336	15.1032	15.6792	0	0	0	12.7253	16.5816	0
Q13873	BMPR2	BMPR2	22	15.9237	15.9246	16.0114	10.5965	13.1362	13.7505	14.0485	13.701	18.8406	0	12.5595	0
Q13884	SNTB1	SNTB1	3	15.2707	0	14.1944	0	0	0	16.8601	15.1118	16.8714	0	0	0
Q14108	SCARB2	SCARB2	14	18.8504	17.8274	17.968	17.8118	18.5614	18.9837	20.2571	19.6113	21.3533	16.9392	19.9655	11.5803
Q14114	LRP8	LRP8	3	14.2554	14.3213	0	0	0	0	0	0	14.7362	0	0	0
Q14118	DAG1	DAG1	19	18.7743	18.7887	19.7345	14.979	16.9589	17.5631	18.1361	17.2998	19.5682	12.7857	16.4099	10.5075
Q14156	EFR3A	EFR3A	6	12.3067	15.203	15.8531	0	0	0	14.4728	15.3174	16.9114	0	0	0
Q14160	SCRIB	SCRIB	17	15.036	15.4485	15.3181	9.54984	11.4189	11.9728	15.1891	14.0824	18.2817	0	10.8019	0
Q14165	MLEC	MLEC	10	16.7435	14.6881	16.2592	15.2037	15.8763	16.3083	19.9811	18.0795	21.8031	16.3537	16.7005	13.2168
Q14242	SELPL	SELPLG	9	24.6942	24.0712	24.859	20.7856	21.7883	22.3592	25.9141	24.5109	26.8895	19.2439	23.1745	15.2846
Q14254	FLOT2	FLOT2	19	19.2069	19.0759	20.7204	15.2356	16.4103	16.5916	20.224	18.8926	22.4677	12.1698	14.9895	11.058
Q14289	PTK2B	PTK2B	15	0	0	0	8.91226	0	0	15.9173	0	18.7081	0	0	0
Q14318	FKBP8	FKBP8	4	16.887	16.3606	16.9391	0	15.0516	0	17.3758	15.0785	18.8089	0	0	0
Q14344	GNA13	GNA13	16	16.8869	16.3868	14.9635	13.8234	12.7342	0	18.4973	15.2648	19.6339	13.8756	13.7616	0
Q14435	GALNT3	GALNT3	4	0	0	0	12.2505	14.9625	15.0615	0	0	0	0	0	11.7186
Q14534	SQLE	SQLE	3	16.607	16.216	15.9534	0	0	0	14.5001	0	0	0	0	0
Q14542	SLC29A2	SLC29A2	5	18.9625	18.6766	19.1919	0	17.365	17.7967	19.926	17.5158	21.8781	0	16.0492	0
Q14571	ITPR2	ITPR2	19	10.0641	13.4103	12.0668	11.3367	0	0	14.3253	10.5769	18.081	0	9.64276	0
Q14573	ITPR3	ITPR3	8	0	9.66007	11.0031	0	0	0	12.8239	12.6541	15.9728	0	0	0
Q14643	ITPR1	ITPR1	2	10.1503	0	12.6503	0	0	0	13.386	0	15.4757	0	0	0
Q14644	RASA3	RASA3	13	16.3215	16.4127	16.9972	13.02	12.3174	13.7962	15.1013	12.2737	17.9532	10.9106	13.0356	0
Q14699	RFTN1	RFTN1	4	0	15.0083	14.5226	0	0	0	17.0288	0	0	10.9948	11.4893	0
Q14728	MFSD10	MFSD10	1	0	0	0	0	0	0	0	0	16.8225	0	0	0
Q14739	LBR	LBR	12	21.7595	21.822	21.8878	15.264	17.261	18.1126	21.462	21.9338	23.9993	0	11.7902	9.96353
Q14789	GOLGB1	GOLGB1	3	12.3918	11.568	12.1378	0	0	0	13.147	0	0	0	0	0
Q14980	NUMA1	NUMA1	44	15.9336	16.0022	17.473	9.77088	12.2023	12.5025	16.7524	15.0101	19.9716	9.0294	11.5619	0
Q14C86	GAPVD1	GAPVD1	7	14.0563	12.3589	13.2037	0	0	10.5664	15.9121	15.2929	18.7886	0	0	0
Q15005	SPCS2	SPCS2	15	20.7282	19.8416	20.432	14.966	14.2245	14.3905	23.6896	21.9638	23.1461	12.8635	14.667	0
Q15011	HERPUD1	HERPUD1	4	17.0946	16.0589	0	11.832	0	12.6779	19.9649	16.1958	17.4824	0	12.1511	0
Q15019	SEPTIN2	SEPTIN2	7	17.8057	17.9223	17.9172	12.4878	0	14.4953	0	15.9486	18.6501	0	0	0
Q15029	EFTUD2	EFTUD2	38	18.089	18.3443	18.8899	13.9756	13.5634	14.9635	19.6581	18.1958	22.1396	18.1114	14.0682	11.0903
Q15035	TRAM2	TRAM2	2	0	0	0	0	0	0	17.0476	14.8622	15.135	0	0	0
Q15041	ARL6IP1	ARL6IP1	2	19.475	18.548	18.9161	0	0	0	19.3212	16.5989	19.0408	13.6528	15.8946	0
Q15043	SLC39A14	SLC39A14	6	20.241	20.2474	20.5008	17.8516	19.1196	19.9822	19.3231	18.9611	22.1104	16.4816	20.2685	11.4707
Q15046	KARS1	KARS1	27	20.9187	21.0058	21.513	10.9316	16.5894	11.8663	19.1926	20.01	22.1666	12.0921	13.3184	11.183
Q15070	OXA1L	OXA1L	8	19.6482	18.8418	19.2022	9.3895	19.6232	15.1667	20.3426	19.5208	21.1138	13.044	12.3967	0
Q15084	PDIA6	PDIA6	17	19.0159	19.7134	20.3828	19.0812	19.814	20.2961	21.3056	20.51	24.2621	18.2761	19.4394	15.5645
Q15125	EBP	EBP	3	19.1155	20.5276	20.7437	0	0	17.7078	21.3338	22.6822	0	14.7226	16.344	0
Q15155	NOMO1	NOMO1	2	19.6867	19.2245	19.4745	15.1008	16.9258	17.9951	20.5266	19.998	22.1781	13.2307	16.467	0
Q15223	NECTIN1	NECTIN1	25	23.0941	22.6704	23.3905	18.6629	20.8603	21.4411	23.1052	22.0126	25.0312	17.0016	21.2697	13.1558
Q15286	RAB35	RAB35	7	18.8172	19.5963	20.1332	17.0896	16.7224	18.1854	21.0122	17.9931	20.4499	0	17.8572	13.1871
Q15363	TMED2	TMED2	2	18.9362	17.9945	18.1679	10.7703	0	0	18.7576	18.4408	19.2232	0	0	0
Q15382	RHEB	RHEB	6	20.3767	20.182	20.2701	13.8581	14.4414	15.5262	18.8981	18.4561	23.0183	0	15.1895	0
Q15392	DHCR24	DHCR24	8	20.1531	19.7224	20.0709	12.2816	13.3918	0	19.8584	18.0194	21.5063	0	0	0
Q15629	TRAM1	TRAM1	9	20.1048	17.3905	18.1296	13.8896	17.5588	17.5968	18.4434	20.0976	22.1723	13.456	17.0712	0
Q15738	NSDHL	NSDHL	5	8.76328	15.6882	0	12.3046	14.549	14.7179	0	13.7195	17.2517	12.6831	13.1121	9.73667
Q15758	SLC1A5	SLC1A5	23	25.7735	25.5917	26.3567	22.9635	24.3003	24.7137	26.3393	26.6253	28.4987	20.9778	24.5835	17.0533
Q15771	RAB30	RAB30	4	15.1208	0	0	0	0	0	16.4454	0	20.1972	0	0	0
Q15800	MSMO1	MSMO1	2	16.4423	15.2304	0	13.1144	0	0	19.1442	17.1707	21.3279	0	0	0
Q15904	ATP6AP1	ATP6AP1	8	11.8854	0	0	14.9003	17.3426	17.6201	0	16.0706	17.5411	14.7809	17.1152	0
Q16512	PKN1	PKN1	4	0	0	13.9015	9.48587	0	0	17.5444	13.5993	15.1574	0	0	0
Q16563	SYPL1	SYPL1	3	13.5599	15.3499	17.0244	17.3838	17.4248	17.9819	19.3283	19.1819	22.9747	16.0131	19.1057	0
Q16635	TAZ	TAZ	2	0	0	0	0	0	0	0	15.5341	0	0	0	0
Q16706	MAN2A1	MAN2A1	24	13.9377	14.4254	15.0836	14.4851	16.6361	17.7809	15.1691	16.9447	18.7687	11.981	16.7746	0
Q16799	RTN1	RTN1	2	18.1601	17.4359	18.0831	12.6903	15.796	0	18.8558	16.6166	17.7883	11.5414	0	0
Q16832	DDR2	DDR2	21	17.5118	17.0803	18.4827	14.361	13.8577	14.9187	16.5966	17.41	19.5905	0	15.5349	0
Q16850	CYP51A1	CYP51A1	6	13.4644	13.68	13.4422	0	11.7676	0	17.9483	14.4846	18.1939	0	0	0
Q16880	UGT8	UGT8	5	15.1377	14.8131	15.6994	0	0	11.4476	16.1454	0	15.5384	0	11.7074	0
Q16891	IMMT	IMMT	44	24.0782	23.9614	24.3925	15.1419	16.4457	18.0761	25.6725	21.4803	23.1841	12.3346	14.9113	9.49474
Q24JP5	TMEM132A	TMEM132A	15	14.3015	13.5274	15.2219	0	12.1555	13.7278	12.9679	0	0	0	0	0
Q29983	MICA	MICA	2	17.3132	16.902	17.3902	0	14.089	13.9332	0	14.4225	0	0	14.8063	0
Q2LD37	KIAA1109	KIAA1109	50	13.9015	12.6824	13.985	9.43271	9.60796	11.9115	12.465	15.4179	18.84	0	12.1608	0
Q2M2I8	AAK1	AAK1	4	14.2594	0	0	0	0	0	15.7243	0	16.6555	0	0	0
Q2PZI1	DPY19L1	DPY19L1	4	0	0	0	0	0	0	15.0377	15.0787	19.5564	0	0	0
Q2TAA5	ALG11	ALG11	2	0	0	0	0	0	0	0	0	19.6527	0	0	0
Q30154	HLA-DRB5	HLA-DRB5	1	0	0	0	0	0	0	0	0	0	0	0	0
Q3KQZ1	SLC25A35	SLC25A35	2	0	0	0	0	0	0	0	0	15.3661	0	0	0
Q3SY17	SLC25A52	SLC25A52	1	0	0	0	0	0	0	0	0	0	0	0	0
Q3ZCQ8	TIMM50	TIMM50	12	17.8468	16.9386	19.0377	14.4904	14.3058	16.0768	20.9715	21.1109	23.4519	0	12.7891	0
Q4G148	GXYLT1	GXYLT1	5	16.0163	15.3201	16.0368	11.4395	0	0	15.9029	15.2806	18.9719	0	0	0
Q4KMG0	CDON	CDON	4	12.2469	12.2457	13.0765	0	0	14.8505	0	14.3959	0	0	12.6339	0
Q4KMQ2	ANO6	ANO6	31	19.6162	19.0892	20.0992	16.327	15.34	16.7428	20.0029	20.4602	23.2002	13.2859	17.8211	10.6023
Q4ZIN3	TMEM259	TMEM259	2	14.7293	15.2257	0	0	0	0	17.562	0	17.6666	0	0	0
Q53EP0	FNDC3B	FNDC3B	9	14.4656	15.5085	15.0175	0	0	0	14.3999	13.3842	16.749	0	0	0
Q53FV1	ORMDL2	ORMDL2	1	14.8847	0	0	0	0	0	18.0263	19.4563	20.0574	0	0	12.9864
Q53GQ0	HSD17B12	HSD17B12	17	22.1283	21.5532	22.0155	14.9132	17.1983	17.5132	22.4007	22.0823	24.4952	0	15.5303	0
Q5BJD5	TMEM41B	TMEM41B	2	19.6004	19.4981	18.6054	0	0	0	20.7224	19.1156	20.1965	0	0	0
Q5BJF2	TMEM97	TMEM97	3	19.7637	0	18.9147	15.7621	16.3036	16.8204	20.6359	0	22.4894	0	15.7239	0
Q5BJH7	YIF1B	YIF1B	4	18.8947	17.3972	18.2816	14.524	0	0	20.1317	17.6242	22.099	0	0	0
Q5I7T1	ALG10B	ALG10B	3	0	0	0	0	11.0553	0	0	0	16.878	0	13.8779	0
Q5BKX6	SLC45A4	SLC45A4	7	14.4849	17.8883	18.2817	0	0	13.1827	14.2767	14.7891	17.2604	14.4705	13.1609	0
Q5FWE3	PRRT3	PRRT3	7	0	12.3897	13.7651	0	11.7797	0	15.8692	0	14.1286	0	0	0
Q5HYA8	TMEM67	TMEM67	1	15.0905	14.4011	15.3426	0	0	0	0	0	14.9446	0	0	0
Q5J8M3	EMC4	EMC4	4	15.4408	0	0	12.0974	13.6521	0	20.4113	18.1734	19.0159	0	0	0
Q5JRA6	MIA3	MIA3	2	13.9849	0	12.4033	0	0	0	12.1211	0	14.6106	0	0	0
Q5JTH9	RRP12	RRP12	44	19.2827	18.8436	19.2892	9.3499	13.7681	15.6428	19.5512	18.7651	21.4666	0	12.8633	0
Q5JTV8	TOR1AIP1	TOR1AIP1	9	16.6206	16.2737	16.8204	10.9738	13.861	13.795	18.6549	15.8476	20.1032	11.7553	13.8945	0
Q5SGD2	PPM1L	PPM1L	6	15.9313	0	0	13.0071	15.7291	16.0357	16.2324	0	0	13.2172	15.6589	9.95117
Q5SNT2	TMEM201	TMEM201	3	13.3975	12.5127	13.625	10.5886	0	11.7596	13.7443	17.0962	17.3303	0	0	0
Q5SRI9	MANEA	MANEA	8	17.3162	15.3585	16.6056	0	14.1151	15.4497	16.8492	17.1681	19.325	0	14.2889	0
Q5SVS4	SLC25A30	SLC25A30	1	15.9137	0	16.2179	0	0	0	0	0	0	0	0	0
Q5T4S7	UBR4	UBR4	118	17.9642	17.6417	18.0514	11.6694	12.1267	13.6006	17.3386	17.5938	20.9443	0	12.3708	0
Q5UCC4	EMC10	EMC10	3	18.765	18.6314	18.5387	0	0	0	0	0	17.1308	0	0	0
Q5VUB5	FAM171A1	FAM171A1	3	14.6558	13.935	14.8231	0	0	0	0	0	17.5904	0	0	0
Q5VV42	CDKAL1	CDKAL1	4	14.2392	14.2622	14.5593	0	0	0	16.209	12.899	0	0	0	0
Q5VW36	FOCAD	FOCAD	6	14.1647	10.8753	14.383	0	0	0	15.2001	13.5803	16.3948	0	0	0
Q5VW38	GPR107	GPR107	5	16.538	0	0	12.0566	15.6963	16.0749	0	0	0	0	13.8233	0
Q5VZK9	CARMIL1	CARMIL1	17	12.3848	10.8807	0	0	0	0	0	13.9016	18.3789	0	0	0
Q643R3	LPCAT4	LPCAT4	7	0	0	0	0	0	0	16.9674	0	18.5363	0	0	0
Q658P3	STEAP3	STEAP3	6	14.9469	16.2927	15.5075	13.5891	0	0	15.6078	14.9083	17.165	0	0	0
Q66K14	TBC1D9B	TBC1D9B	9	14.9871	14.8391	14.8138	0	0	0	0	13.7825	17.6067	0	0	0
Q68CQ7	GLT8D1	GLT8D1	10	16.303	15.6649	16.4854	13.1106	11.8697	14.152	15.1146	15.9737	20.0198	11.875	15.4494	11.6366
Q68D85	NCR3LG1	NCR3LG1	14	19.216	19.4581	20.6142	15.4692	17.8434	18.8122	17.9067	16.8473	21.4407	0	17.1584	0
Q68DH5	LMBRD2	LMBRD2	4	18.5094	17.215	17.943	12.5515	15.1082	15.1258	17.6458	17.614	17.7737	0	13.587	0
Q68EM7	ARHGAP17	ARHGAP17	3	0	0	0	0	0	0	15.471	14.8122	16.6657	0	0	0
Q6DD88	ATL3	ATL3	13	19.1508	17.5331	19.0004	12.095	0	0	20.5631	15.6941	18.6968	0	12.6104	0
Q6F5E8	CARMIL2	CARMIL2	8	0	12.6319	0	10.6331	0	10.5644	14.1062	0	16.6933	0	0	0
Q6GTX8	LAIR1	LAIR1	9	15.44	0	16.7806	14.8294	0	13.5412	19.9509	18.3901	21.1552	0	16.5962	0
Q6IAA8	LAMTOR1	LAMTOR1	5	16.5096	12.5068	12.7605	14.4414	16.2781	14.6855	17.7064	0	20.4164	16.0411	16.621	0
Q6IAN0	DHRS7B	DHRS7B	3	15.4073	0	0	10.3659	0	0	17.062	0	17.7564	0	0	0
Q6KCM7	SLC25A25	SLC25A25	2	15.9964	15.381	16.0719	0	0	0	15.0382	0	17.2277	0	0	0
Q6NSJ0	MYORG	MYORG	3	12.618	12.8579	13.1825	0	0	0	13.3322	0	18.0092	0	0	0
Q6NTF9	RHBDD2	RHBDD2	2	0	0	0	0	0	0	0	15.7107	18.9285	0	0	0
Q6NUQ4	TMEM214	TMEM214	14	13.5099	13.405	16.9191	11.0379	0	15.46	18.4879	16.578	20.219	0	13.3898	0
Q6NW34	CD10RO	NEPRO	14	18.2414	17.9549	18.5659	11.4199	0	0	18.0481	18.5421	20.7206	0	12.179	0
Q6NXT6	TAPT1	TAPT1	2	0	0	0	0	0	0	15.2896	0	0	0	0	0
Q6P179	ERAP2	ERAP2	22	17.207	16.8332	16.5749	14.6099	15.7238	16.1041	18.8358	16.8994	20.9083	10.6077	15.1247	0
Q6P1A2	LPCAT3	LPCAT3	5	17.5681	17.0739	16.8746	13.5093	0	13.6809	18.798	18.6274	20.7374	0	13.6901	0
Q6P1M0	SLC27A4	SLC27A4	2	0	0	0	0	0	0	15.2775	0	16.2814	0	0	0
Q6P4A7	SFXN4	SFXN4	10	15.8602	16.48	17.0798	14.4773	12.9075	14.5587	16.5425	16.7735	22.2543	0	13.325	0
Q6P4E1	GOLM2	GOLM2	17	17.1963	16.5209	18.3099	15.127	18.9911	19.1908	17.4008	16.3758	19.3671	13.1438	18.0079	12.3816
Q6P4Q7	CNNM4	CNNM4	15	13.798	14.7118	16.2852	11.3237	13.9239	14.6115	13.8748	18.3997	21.4298	13.8314	13.1361	11.256
Q6P995	FAM171B	FAM171B	14	14.5031	13.1923	17.0936	11.5765	13.9286	14.4683	18.2569	15.8714	17.5959	0	12.6988	0
Q6P9B9	INTS5	INTS5	12	17.3088	16.4767	16.1247	10.6711	0	0	18.7431	17.4101	19.8644	0	0	0
Q6P9F7	LRRC8B	LRRC8B	4	0	0	0	0	0	0	0	13.916	0	0	0	0
Q6P9G4	TMEM154	TMEM154	1	0	0	0	0	0	0	18.3191	0	20.4746	0	0	0
Q6PCB8	EMB	EMB	5	14.9128	14.9829	16.1627	14.2491	15.4999	17.2006	18.2246	0	17.315	0	17.1153	0
Q6PIU2	NCEH1	NCEH1	6	15.9649	16.553	16.2509	0	0	14.6307	17.0928	14.9716	19.2238	0	0	0
Q6PJF5	RHBDF2	RHBDF2	9	13.1816	14.6391	15.1774	13.1398	11.0674	11.9021	0	0	0	0	13.5332	0
Q6PJG9	LRFN4	LRFN4	4	16.2775	15.7013	15.8963	0	14.0839	14.7749	18.608	0	18.1055	0	13.0811	0
Q6PKC3	TXNDC11	TXNDC11	10	14.8589	16.641	15.0502	10.7832	0	11.7925	18.6463	15.9609	19.0096	0	11.3786	0
Q6UW02	CYP20A1	CYP20A1	7	14.2769	22.5559	22.9998	0	0	0	18.2782	15.4963	18.5709	0	11.9892	0
Q6UW68	TMEM205	TMEM205	3	20.0437	19.8835	20.6577	15.7915	18.042	18.5727	17.9613	18.2901	19.7129	0	0	0
Q6UWB1	IL27RA	IL27RA	6	0	0	17.312	12.8779	13.3207	13.5222	19.3599	16.6287	20.3599	0	15.0513	0
Q6UWD8	C16orf54	C16orf54	10	0	0	0	0	0	0	19.0534	19.1041	21.5224	0	14.8507	12.7844
Q6UWP7	LCLAT1	LCLAT1	7	18.0313	18.1052	17.9397	11.4947	12.6963	13.1953	19.7199	18.1267	19.968	0	0	0
Q6UXD5	SEZ6L2	SEZ6L2	2	13.4453	13.6617	0	0	0	13.8037	14.995	0	0	0	0	0
Q6Y1H2	HACD2	HACD2	4	16.3943	0	0	0	0	0	20.9347	18.4983	19.1149	13.9364	0	0
Q6YHK3	CD109	CD109	3	0	0	0	0	9.42444	0	0	0	0	0	0	0
Q6ZMG9	CERS6	CERS6	5	19.3113	18.282	18.5601	0	0	0	20.3441	18.9707	20.6484	0	0	0
Q6ZMZ3	SYNE3	SYNE3	16	13.7986	13.1225	14.4538	11.1903	0	0	16.4813	13.9409	18.7756	0	11.0229	0
Q6ZNB6	NFXL1	NFXL1	20	17.312	16.3771	17.1626	11.9062	12.2824	14.1474	16.5606	15.4456	19.4867	10.6468	12.4399	0
Q6ZRP7	QSOX2	QSOX2	19	16.388	16.0771	17.363	12.8871	17.1347	17.6959	16.5941	17.0203	19.7096	12.202	16.4623	0
Q6ZSS7	MFSD6	MFSD6	6	14.1647	14.4964	15.0788	11.1697	15.4404	15.6714	15.5647	14.2086	18.4227	0	0	0
Q6ZT12	UBR3	UBR3	5	13.7777	0	0	0	0	0	17.2871	15.6853	15.9149	0	0	0
Q6ZT62	SH3BP1	SH3BP1	1	0	0	0	10.2823	0	12.2024	15.3245	0	0	0	0	0
Q70HW3	SLC25A26	SLC25A26	4	15.5316	14.5433	15.9541	0	0	0	16.346	0	18.2153	0	0	0
Q70UQ0	IKBIP	IKBIP	7	16.4442	16.2544	16.4454	12.6645	0	15.4431	17.6865	18.1964	20.8828	0	14.2556	0
Q75V66	ANO5	ANO5	2	13.1658	12.5512	13.0797	0	0	0	0	0	0	0	0	0
Q7KYR7	BTN2A1	BTN2A1	17	18.2827	18.112	18.9081	10.4857	0	0	18.7375	19.3379	21.1665	0	0	0
Q7KZI7	MARK2	MARK2	4	13.4654	13.9643	13.3207	0	19.4726	19.8134	16.8375	13.6331	15.9688	0	0	0
Q7KZN9	COX15	COX15	4	0	16.2926	0	0	0	0	18.1655	0	0	0	0	0
Q7L0J3	SV2A	SV2A	4	0	0	0	0	0	0	16.9586	13.7902	0	0	0	0
Q7L1W4	LRRC8D	LRRC8D	38	18.8939	18.3434	19.8251	14.2435	15.9001	16.7021	20.2681	19.1286	22.941	13.1487	16.3352	0
Q7L5Y9	MAEA	MAEA	1	0	0	0	0	0	0	0	0	0	0	0	0
Q7LGA3	HS2ST1	HS2ST1	9	15.2514	15.4013	15.5226	15.1141	17.5859	17.7498	18.1974	17.4425	19.2837	14.3325	17.3388	0
Q7Z2K6	ERMP1	ERMP1	4	14.0212	0	0	0	0	0	16.2255	0	16.9067	0	0	0
Q7Z3C6	ATG9A	ATG9A	7	14.3207	13.5416	14.8466	10.5545	0	13.3886	0	22.6951	25.2055	20.0865	0	0
Q7Z3J2	VPS35L	VPS35L	8	0	0	0	0	0	0	0	0	15.6546	0	0	0
Q7Z403	TMC6	TMC6	13	13.0629	13.4143	14.3199	11.9614	0	0	18.9553	15.3519	19.348	10.8195	13.8518	0
Q7Z434	MAVS	MAVS	3	0	14.2665	16.4242	0	12.0478	12.6023	16.5748	0	0	0	11.9617	0
Q7Z460	CLASP1	CLASP1	2	0	0	0	0	0	0	13.1148	0	0	0	0	0
Q7Z4W1	DCXR	DCXR	4	15.234	14.9056	15.2022	0	0	0	14.8584	16.6892	19.2465	0	0	0
Q7Z5R6	APBB1IP	APBB1IP	3	0	0	0	0	0	0	14.6841	13.5878	0	0	0	0
Q7Z7H5	TMED4	TMED4	6	16.7616	16.1271	17.8654	0	0	18.1666	17.82	18.2274	20.7631	0	0	0
Q86SF2	GALNT7	GALNT7	6	16.0051	15.0909	16.0705	11.7357	14.7463	15.1522	16.818	14.318	16.0188	10.695	13.562	0
Q86SK9	SCD5	SCD5	2	0	0	0	0	0	0	0	17.3492	19.2591	0	0	0
Q86SR1	GALNT10	GALNT10	1	0	0	0	0	0	0	0	0	0	0	0	0
Q86TM6	SYVN1	SYVN1	6	0	0	14.425	10.276	0	0	15.8616	16.618	16.6214	0	0	0
Q86UD5	SLC9B2	SLC9B2	2	0	0	0	0	0	0	0	0	18.3782	0	0	0
Q86UE4	MTDH	MTDH	11	15.6818	16.1137	17.0653	13.4677	13.9248	13.6202	17.7138	16.0579	17.363	14.4767	15.5726	10.5186
Q86UF1	TSPAN33	TSPAN33	1	18.5239	18.1967	18.5753	11.9285	0	0	20.2903	19.4483	17.2139	0	0	0
Q86UL3	GPAT4	GPAT4	3	15.8437	15.3071	16.2593	11.3291	12.8598	14.0202	15.9658	0	17.7482	0	0	0
Q86UN3	RTN4RL2	RTN4RL2	1	0	13.3727	14.9294	0	0	0	0	0	0	0	0	0
Q86UP2	KTN1	KTN1	14	15.0735	14.9447	16.7929	0	13.8955	12.2076	13.3523	13.6612	16.8693	0	0	9.93422
Q86V85	GPR180	GPR180	4	17.7321	17.1675	17.7669	12.2283	13.701	14.4956	17.3245	18.261	20.6822	0	14.0503	0
Q86VD7	SLC25A42	SLC25A42	10	16.7987	16.723	16.3265	0	0	0	0	18.5229	19.4624	0	10.9244	0
Q86VR2	RETREG3	RETREG3	2	0	0	0	0	0	0	19.2596	0	0	0	0	0
Q86VU5	COMTD1	COMTD1	2	0	0	15.7022	0	0	0	0	0	18.0464	0	0	0
Q86VY9	TMEM200A	TMEM200A	1	0	0	0	0	0	0	0	0	0	0	11.647	0
Q86VZ1	P2RY8	P2RY8	3	19.2809	0	0	0	0	16.3521	0	16.4098	21.5049	0	0	0
Q86WA9	SLC26A11	SLC26A11	2	14.8829	0	0	0	0	0	0	0	0	0	0	0
Q86WV6	STING1	STING1	8	17.7929	15.693	16.8686	13.2536	12.7411	14.0054	14.997	18.1358	20.9194	0	0	0
Q86X29	LSR	LSR	11	12.7784	15.3727	14.1806	11.4687	0	16.2527	18.2897	18.2815	20.2967	0	0	0
Q86X52	CHSY1	CHSY1	3	14.1323	0	0	0	0	0	14.3494	14.3771	16.1425	0	0	0
Q86YN1	DOLPP1	DOLPP1	2	0	0	0	0	0	0	0	0	0	0	0	0
Q86YS7	C2CD5	C2CD5	8	15.9821	14.5551	16.0364	0	0	13.4507	16.7499	13.6985	16.0591	0	0	0
Q8IU57	IFNLR1	IFNLR1	3	0	0	0	10.7112	0	0	0	15.3868	0	0	0	0
Q8IU68	TMC8	TMC8	19	17.2873	16.1469	17.0489	14.1309	14.8736	14.4715	18.368	16.4784	21.3462	0	15.9834	0
Q8IUH4	ZDHHC13	ZDHHC13	1	0	0	0	0	0	0	0	15.4704	0	0	0	0
Q8IUW5	RELL1	RELL1	5	21.3057	21.3272	21.9924	14.0339	19.302	19.2395	19.9557	16.287	18.4333	0	0	0
Q8IUX1	TMEM126B	TMEM126B	3	16.7866	0	0	0	0	0	16.95	16.9427	19.8207	0	0	0
Q8IV08	PLD3	PLD3	1	0	0	0	0	0	0	0	0	17.8903	0	0	0
Q8IVB4	SLC9A9	SLC9A9	2	0	0	14.0938	0	0	0	0	0	16.6007	0	0	0
Q8IWA4	MFN1	MFN1	4	0	0	0	0	0	0	12.7566	13.4459	16.7311	0	0	0
Q8IWR1	TRIM59	TRIM59	1	0	0	0	0	0	0	0	0	0	0	0	0
Q8IWT6	LRRC8A	LRRC8A	35	19.142	18.5755	19.8289	13.74	16.9308	17.3566	21.2193	19.7032	22.8871	0	15.609	0
Q8IWU2	LMTK2	LMTK2	2	0	0	0	0	0	0	0	0	17.282	0	0	0
Q8IWV1	LAX1	LAX1	6	16.8486	16	16.8944	16.5966	16.3172	17.0869	17.1116	19.1279	22.2992	13.8889	18.1796	0
Q8IXI1	RHOT2	RHOT2	7	15.6838	15.8627	15.8869	12.2226	0	0	16.4373	0	20.0552	0	0	0
Q8IXI2	RHOT1	RHOT1	8	14.1059	12.2628	15.6869	0	12.099	13.8338	16.6237	15.796	20.7677	0	0	0
Q8IXU6	SLC35F2	SLC35F2	2	0	0	0	0	13.0078	14.5857	16.2381	0	19.9329	0	0	0
Q8IY17	PNPLA6	PNPLA6	10	13.9327	12.3855	13.6679	0	0	0	15.3294	14.0336	17.8427	0	0	0
Q8IY26	PLPP6	PLPP6	4	15.4713	0	16.0296	0	0	0	0	0	16.3927	0	0	0
Q8IYS2	KIAA2013	KIAA2013	6	15.6868	14.9923	14.6608	12.018	14.9189	15.2394	16.6661	16.4482	17.6016	0	14.9422	0
Q8IZ52	CHPF	CHPF	7	14.9419	14.0279	14.2149	0	14.4033	12.6361	15.6291	0	17.7332	0	0	0
Q8IZU9	KIRREL3	KIRREL3	1	0	0	0	13.528	18.9229	17.511	0	0	0	17.235	17.0055	0
Q8IZY2	ABCA7	ABCA7	5	0	0	10.0441	0	0	0	14.7367	12.9545	0	0	0	0
Q8N0U8	VKORC1L1	VKORC1L1	4	18.5146	14.7128	15.1813	0	0	0	20.1693	0	21.7892	0	0	0
Q8N111	CEND1	CEND1	2	18.9549	0	0	13.0579	0	16.2776	18.8121	0	0	0	0	0
Q8N138	ORMDL3	ORMDL3	1	0	0	16.6243	0	0	0	0	17.5571	20.3152	0	15.1046	0
Q8N1S5	SLC39A11	SLC39A11	1	0	0	0	0	0	0	0	0	0	0	0	0
Q8N201	INTS1	INTS1	42	14.6078	14.0551	14.9959	10.1591	8.22226	10.83	16.2716	16.278	20.0457	0	10.3905	0
Q8N2K0	ABHD12	ABHD12	7	15.0228	17.1227	18.4123	13.4805	15.6315	15.8192	18.3412	14.4874	0	0	13.3259	0
Q8N350	CBARP	CBARP	2	14.393	14.8414	15.4823	0	0	0	0	0	15.1462	0	0	0
Q8N357	SLC35F6	SLC35F6	1	16.7163	19.5007	16.2504	13.8011	0	0	18.2243	14.5959	17.5565	0	15.2231	0
Q8N370	SLC43A2	SLC43A2	6	18.3598	17.9368	18.1022	12.2552	12.9017	15.5517	14.6528	17.2772	20.4736	9.88673	14.6696	0
Q8N4V1	MMGT1	MMGT1	2	0	0	0	0	0	0	18.4316	18.8951	21.349	0	0	0
Q8N5B7	CERS5	CERS5	3	0	0	0	11.5664	0	0	17.7823	0	0	0	0	0
Q8N5G2	MACO1	MACO1	2	0	0	0	0	0	0	0	14.6438	15.8182	0	0	0
Q8N5H7	SH2D3C	SH2D3C	6	14.9501	13.4236	0	9.60729	0	0	14.7623	13.6931	17.0023	0	0	0
Q8N5K1	CISD2	CISD2	4	19.4513	20.0454	20.3111	0	0	14.4625	0	14.0435	19.1882	0	0	0
Q8N5M9	JAGN1	JAGN1	2	19.6368	18.2815	19.0233	0	0	0	18.3364	17.2929	19.0468	0	0	0
Q8N697	SLC15A4	SLC15A4	1	0	0	0	0	0	0	0	0	16.1603	0	0	0
Q8N6L1	KRTCAP2	KRTCAP2	1	0	16.1623	17.5537	16.5681	0	15.7102	21.968	21.563	0	0	0	0
Q8N766	EMC1	EMC1	31	16.9033	17.6313	18.0189	14.5667	16.704	17.3293	19.07	18.651	20.8525	11.1618	15.5274	0
Q8N8Z6	DCBLD1	DCBLD1	9	15.2683	13.5824	14.1003	13.2459	14.9536	15.5363	15.5648	13.9623	13.6505	0	14.332	0
Q8NB16	MLKL	MLKL	2	0	0	13.0154	13.2945	13.3809	14.1647	15.1807	19.3427	20.1554	0	14.2232	0
Q8NB49	ATP11C	ATP11C	39	21.1051	21.1434	21.4382	16.1984	18.0609	18.5012	20.7853	20.9313	24.4493	12.4796	17.2575	10.6668
Q8NBF6	AVL9	AVL9	2	0	12.0421	0	15.1942	0	12.2014	16.4244	0	0	11.1167	12.671	9.95471
Q8NBI5	SLC43A3	SLC43A3	11	15.8026	19.3779	19.4061	19.3713	20.258	20.0074	17.3797	19.4466	24.5703	16.2678	19.9481	13.7485
Q8NBJ4	GOLM1	GOLM1	17	19.0224	18.843	19.8682	14.4728	17.2339	18.0403	19.3441	17.5547	19.9491	11.4637	16.3259	8.39742
Q8NBM4	UBAC2	UBAC2	6	14.6013	14.1297	14.5593	0	0	0	0	15.4307	17.9693	0	0	0
Q8NBP5	MFSD9	MFSD9	1	0	0	0	0	0	0	0	0	0	0	0	0
Q8NBS3	SLC4A11	SLC4A11	1	14.5509	13.7444	15.6023	0	0	0	16.1543	0	17.7804	0	0	0
Q8NBU5	ATAD1	ATAD1	2	16.3451	15.9181	16.4548	8.88319	0	14.7078	18.2517	14.1129	16.2141	0	0	0
Q8NCG7	DAGLB	DAGLB	1	0	0	0	0	0	0	0	0	0	0	0	0
Q8NCL4	GALNT6	GALNT6	6	16.4919	15.8398	16.0058	11.8727	15.1969	14.4939	15.9243	16.7137	15.933	12.6142	14.4849	0
Q8NDX1	PSD4	PSD4	2	0	0	0	0	0	0	11.8271	0	0	0	0	0
Q8NE01	CNNM3	CNNM3	35	19.2461	18.7475	19.534	16.7693	16.8061	17.9205	20.3969	20.1456	23.6197	13.3518	18.0479	0
Q8NE86	MCU	MCU	6	14.9635	15.177	15.8881	0	0	0	16.9775	17.1649	19.5188	0	12.8626	0
Q8NEW0	SLC30A7	SLC30A7	3	0	12.4123	14.8582	0	0	0	19.3985	18.5101	19.6088	0	0	0
Q8NF37	LPCAT1	LPCAT1	12	18.4722	18.1647	19.3302	13.5504	14.3078	14.4096	21.4231	17.9051	20.8032	0	14.0306	0
Q8NF50	DOCK8	DOCK8	7	0	0	0	0	0	0	12.6698	10.4329	15.7856	10.1719	0	0
Q8NFQ8	TOR1AIP2	TOR1AIP2	5	15.314	15.4616	0	0	0	0	17.925	14.0372	16.89	0	0	0
Q8NG11	TSPAN14	TSPAN14	4	14.3714	16.4072	18.3629	15.9145	17.2229	18.5009	21.4554	17.5705	22.3512	15.1799	18.7222	0
Q8NHH9	ATL2	ATL2	5	16.1406	16.3404	0	0	13.7344	0	15.3639	16.6066	18.6425	9.45769	12.9424	0
Q8NHJ6	LILRB4	LILRB4	18	18.0715	18.0094	18.3972	16.7842	17.7925	19.1167	19.3401	19.2296	21.4949	13.3256	18.4371	13.8902
Q8NHL6	LILRB1	LILRB1	13	17.2283	15.6388	15.9711	15.9626	16.1441	16.4399	18.7074	19.1035	22.2098	15.0993	18.6525	11.7354
Q8NHS3	MFSD8	MFSD8	1	14.8854	0	15.0771	0	0	0	16.6744	15.8614	17.4753	0	0	0
Q8TAD4	SLC30A5	SLC30A5	1	14.7178	13.6977	14.2679	11.458	12.9883	12.6991	0	0	19.0832	0	0	0
Q8TB36	GDAP1	GDAP1	1	0	14.2495	14.6986	0	0	0	0	0	0	0	0	0
Q8TB61	SLC35B2	SLC35B2	10	18.7879	18.0851	17.8292	15.8962	15.8341	16.1607	21.2333	21.08	21.751	13.3365	16.4223	0
Q8TB96	ITFG1	ITFG1	2	14.6878	0	12.7214	0	15.3198	14.4602	15.7662	13.9555	16.5583	0	14.1519	0
Q8TBP5	FAM174A	FAM174A	1	0	0	0	0	0	0	0	0	0	0	0	0
Q8TBP6	SLC25A40	SLC25A40	8	15.7974	16.9037	17.1561	12.3838	0	0	17.2304	17.8994	21.0687	0	0	0
Q8TBQ9	TMEM167A	TMEM167A	2	0	0	0	0	0	0	0	0	0	0	0	0
Q8TC12	RDH11	RDH11	5	14.3813	13.9655	14.4023	12.29	0	12.8782	19.2099	13.0374	19.11	0	0	0
Q8TCG1	CIP2A	CIP2A	10	15.4564	15.1952	15.8571	0	0	0	15.2986	17.0113	17.2018	0	0	0
Q8TCJ2	STT3B	STT3B	28	19.6661	19.9303	20.0147	15.2759	18.9338	19.6135	21.2909	20.1968	24.3491	14.9272	17.9979	10.5235
Q8TCT7	SPPL2B	SPPL2B	3	0	0	0	0	0	0	0	0	17.1338	10.5636	12.4673	0
Q8TCT9	HM13	HM13	9	21.5714	20.9301	21.3012	17.773	20.1222	20.036	21.8872	21.1689	23.1188	15.4332	18.5682	13.4303
Q8TCZ2	CD99L2	CD99L2	4	21.8014	16.9618	17.8335	19.1197	21.3684	12.8953	14.0766	21.7567	20.5763	14.3567	20.6385	14.8435
Q8TDW0	LRRC8C	LRRC8C	36	16.6643	15.7432	17.5911	10.765	14.6999	15.3467	18.3493	18.1747	21.7962	0	14.3988	0
Q8TEM1	NUP210	NUP210	44	20.1464	20.1545	21.0128	15.7221	17.6426	17.8394	20.5151	20.1713	23.178	12.2455	16.5292	10.2979
Q8TEQ8	PIGO	PIGO	8	14.9928	14.672	0	10.3569	0	12.1259	15.4874	13.6761	15.0248	0	0	0
Q8TF71	SLC16A10	SLC16A10	1	16.4611	16.0128	16.7856	0	0	13.649	16.9495	15.7419	17.8816	0	0	0
Q8WTR4	GDPD5	GDPD5	1	0	0	0	0	0	0	0	0	0	0	0	0
Q8WTV0	SCARB1	SCARB1	11	21.4572	20.8736	21.699	18.5041	19.0704	19.924	22.2667	22.5208	23.7456	17.457	20.421	13.1429
Q8WUH6	TMEM263	TMEM263	4	16.5237	16.645	16.7431	0	0	0	20.309	0	24.3427	0	15.426	0
Q8WUM9	SLC20A1	SLC20A1	11	21.2869	21.0124	21.5682	13.1853	18.0013	18.3132	16.175	16.9261	19.2195	0	15.3415	9.42124
Q8WUX1	SLC38A5	SLC38A5	13	24.398	24.5754	25.2855	20.0798	22.0483	21.8663	24.6538	24.1014	26.7709	18.3671	22.1727	15.4987
Q8WVV5	BTN2A2	BTN2A2	1	0	0	0	0	0	0	0	0	0	0	0	0
Q8WVX9	FAR1	FAR1	8	16.5157	15.7756	17.5188	13.5608	12.5285	13.6402	18.6911	17.3001	20.4559	0	0	0
Q8WWB7	GLMP	GLMP	1	0	0	0	0	0	0	0	0	0	0	0	0
Q8WWI5	SLC44A1	SLC44A1	15	16.8199	17.1065	16.8918	15.8744	13.6058	16.7131	16.9529	18.3617	21.7283	15.5007	18.543	10.6952
Q8WWM7	ATXN2L	ATXN2L	9	17.0249	19.2562	19.1583	9.93397	13.2886	13.6907	18.9616	15.646	19.7537	10.0243	10.5147	0
Q8WWQ0	PHIP	PHIP	13	14.3811	12.1089	12.434	8.9642	0	11.1721	13.9462	13.6963	17.8585	0	0	0
Q8WXS5	CACNG8	CACNG8	2	0	0	0	0	0	0	16.4175	15.5823	18.1049	0	0	0
Q8WY22	BRI3BP	BRI3BP	1	0	0	0	0	0	0	0	0	0	0	0	0
Q92478	CLEC2B	CLEC2B	1	19.4669	18.3392	18.7462	17.0988	17.8468	18.1714	19.5957	0	0	16.3269	19.506	0
Q92482	AQP3	AQP3	2	18.1383	18.6017	0	0	0	0	18.8052	19.6936	20.6902	0	0	0
Q92485	SMPDL3B	SMPDL3B	8	14.9001	14.3742	0	12.6874	12.0054	14.9821	18.5997	19.0924	19.6599	0	14.4205	0
Q92504	SLC39A7	SLC39A7	2	20.274	19.0396	19.5547	0	0	0	21.9626	18.7375	20.5515	0	0	0
Q92508	PIEZO1	PIEZO1	48	20.1338	20.103	20.165	14.2889	16.681	17.3247	17.4895	17.6405	20.9595	12.8012	16.3885	9.43183
Q92536	SLC7A6	SLC7A6	6	21.6952	21.2293	21.9938	16.0891	17.3654	18.3775	20.7942	21.7078	22.9678	13.7315	18.1011	12.4166
Q92542	NCSTN	NCSTN	12	18.6546	18.2155	18.9452	18.063	19.2735	19.4251	20.0274	18.1762	22.89	16.1932	19.5557	13.0469
Q92544	TM9SF4	TM9SF4	7	13.4798	15.6497	15.733	12.5337	14.4612	14.9401	15.0467	16.2247	16.6389	0	0	0
Q92545	TMEM131	TMEM131	1	0	0	0	0	0	0	12.9888	0	0	0	0	0
Q92581	SLC9A6	SLC9A6	6	15.169	14.9171	16.0976	0	13.3301	13.6355	15.0159	15.0288	19.4578	0	0	0
Q92597	NDRG1	NDRG1	3	0	0	0	0	15.1642	16.7289	17.4801	15.5206	16.9758	0	14.2599	0
Q92611	EDEM1	EDEM1	4	12.7643	0	0	9.9757	11.0794	0	15.0955	15.5771	15.8396	0	11.1648	0
Q92619	ARHGAP45	ARHGAP45	19	17.5879	17.3362	17.2746	13.9485	14.3221	12.4875	19.5907	16.7835	19.8488	11.292	13.0012	9.16604
Q92626	PXDN	PXDN	1	0	0	0	0	0	0	14.0873	0	13.9372	0	0	0
Q92643	PIGK	PIGK	9	18.7034	18.4787	19.0084	14.7125	14.9238	16.6621	18.7082	17.7625	22.5196	0	14.2661	0
Q92685	ALG3	ALG3	6	0	11.6792	0	0	0	0	15.9922	0	20.4846	0	0	0
Q92692	NECTIN2	NECTIN2	12	19.0136	17.2698	18.9613	14.1814	17.1301	17.2963	16.7894	18.208	17.0792	0	15.2454	0
Q92797	SYMPK	SYMPK	18	16.951	15.7474	9.73549	9.72122	0	11.8728	17.9753	15.304	18.5576	0	0	0
Q92820	GGH	GGH	7	18.2248	17.9828	17.857	16.5965	19.1231	19.5606	16.806	15.4208	0	14.855	18.8218	11.3886
Q92823	NRCAM	NRCAM	4	0	0	0	0	0	0	17.8862	0	14.1036	0	11.303	0
Q92835	INPP5D	INPP5D	27	16.4454	16.3604	16.5197	12.6452	11.7143	11.2016	17.5028	16.9575	20.2449	11.5649	10.2662	0
Q92859	NEO1	NEO1	28	16.8988	16.6994	18.1059	11.3167	14.0833	14.3941	17.2099	17.7867	19.6904	10.1499	15.6225	0
Q92896	GLG1	GLG1	17	18.9608	19.5682	19.0778	16.0345	18.7823	19.7107	19.8064	18.0169	20.4665	15.312	18.512	11.375
Q92974	ARHGEF2	ARHGEF2	58	22.7312	22.6154	23.243	14.9255	19.5214	20.1958	22.3909	20.885	24.1368	14.5619	16.9307	14.5204
Q93050	ATP6V0A1	ATP6V0A1	19	13.49	17.1572	16.8148	15.5328	15.4694	16.9217	18.2575	17.5524	20.0304	11.644	16.9036	0
Q93084	ATP2A3	ATP2A3	19	18.037	17.3326	17.5819	11.6408	0	12.2377	19.462	18.8141	20.4036	0	12.0522	9.06636
Q93100	PHKB	PHKB	14	16.0877	15.7373	16.6979	8.78885	0	12.3261	15.5321	13.7956	19.1657	0	0	0
Q969E2	SCAMP4	SCAMP4	1	16.3795	16.1301	17.2463	0	0	0	19.6983	0	21.2528	0	0	0
Q969M3	YIPF5	YIPF5	2	21.0796	20.4713	20.8955	17.3859	0	18.8937	21.8064	22.1291	24.418	0	0	0
Q969N2	PIGT	PIGT	14	18.9301	18.2289	18.4163	12.8507	14.9901	16.3285	19.5904	17.303	20.8545	0	14.1818	0
Q969P0	IGSF8	IGSF8	23	23.3958	23.4302	23.6924	19.1877	20.9085	21.6295	23.9931	24.0946	26.0528	17.5203	20.8126	15.2298
Q969V3	NCLN	NCLN	27	20.8898	20.3804	20.3431	15.6943	16.4799	17.1941	22.1538	21.895	24.2326	14.4202	15.2074	0
Q969X5	ERGIC1	ERGIC1	7	19.8375	19.2766	19.5775	14.651	17.9255	18.1177	21.6229	20.7344	22.5423	12.4473	15.6336	11.5513
Q96A26	FAM162A	FAM162A	3	0	16.6213	17.2515	12.6576	15.4072	15.2257	0	17.051	15.9119	0	0	0
Q96A29	SLC35C1	SLC35C1	3	9.24194	0	0	0	13.5059	13.9736	15.8429	0	0	0	13.8181	0
Q96A33	CCDC47	CCDC47	19	19.4396	17.7408	18.0567	14.0358	17.6224	14.9443	21.464	19.776	22.9479	14.9359	13.4261	0
Q96A54	ADIPOR1	ADIPOR1	1	0	0	0	0	0	0	15.7695	0	0	0	0	0
Q96AA3	RFT1	RFT1	8	17.3742	16.0917	16.9282	10.0784	13.7232	15.0468	20.5237	20.3489	21.4	0	0	0
Q96AE7	TTC17	TTC17	3	11.9344	12.3849	12.0883	0	0	0	12.6767	0	15.5707	0	0	0
Q96AG3	SLC25A46	SLC25A46	2	15.2684	15.0667	14.7457	0	0	0	15.8709	15.6039	0	0	0	0
Q96AG4	LRRC59	LRRC59	8	16.7507	16.875	18.283	16.6737	17.0377	17.5585	19.3803	19.8397	22.9638	15.3298	16.8175	11.4326
Q96AQ8	MCUR1	MCUR1	2	14.2508	0	0	0	12.74	13.8539	0	0	0	0	0	0
Q96BD0	SLCO4A1	SLCO4A1	7	20.5799	20.5931	21.04	0	15.5443	16.3621	18.8531	17.9622	20.6539	0	12.9991	0
Q96BI1	SLC22A18	SLC22A18	3	17.4422	17.0716	17.6065	0	13.0415	15.1993	12.1562	0	0	0	0	0
Q96BI3	APH1A	APH1A	2	17.6967	0	18.2903	0	14.6516	17.4254	18.9614	0	0	0	0	0
Q96BS2	TESC	TESC	6	15.3218	14.5013	17.9372	11.9921	0	0	16.978	16.32	19.3292	0	14.2313	0
Q96C19	EFHD2	EFHD2	12	18.42	18.1429	18.1326	13.6491	0	0	21.2897	18.3192	22.2067	0	0	0
Q96CU9	FOXRED1	FOXRED1	8	14.4873	0	15.1982	13.5308	13.5989	0	19.2818	18.25	20.9612	0	14.6973	0
Q96CW1	AP2M1	AP2M1	14	19.7701	19.7031	20.175	12.9168	14.1836	16.4817	20.8686	18.7547	21.1499	12.95	15.7888	0
Q96D31	ORAI1	ORAI1	2	0	0	0	14.7603	16.1427	16.8408	0	0	21.617	0	15.7084	0
Q96D53	COQ8B	COQ8B	5	14.5096	14.1629	14.1632	0	0	0	13.8656	16.1075	17.0469	0	0	0
Q96D96	HVCN1	HVCN1	7	19.7036	19.0821	19.9734	16.1847	16.7883	17.3862	20.5152	19.8728	21.7047	13.8223	16.9094	0
Q96DA2	RAB39B	RAB39B	7	17.3251	17.3005	16.1283	0	0	13.5513	17.2611	0	14.9743	0	13.7525	0
Q96ER9	CCDC51	CCDC51	6	16.3657	15.3944	14.8213	11.5125	0	13.4247	12.6574	14.8673	18.703	0	0	0
Q96EU7	C1GALT1C1	C1GALT1C1	1	0	0	0	0	0	0	0	0	0	0	0	0
Q96EY1	DNAJA3	DNAJA3	11	16.1552	15.8334	16.3355	13.3977	12.5132	15.3131	18.4644	17.9965	21.2828	0	0	0
Q96F46	IL17RA	IL17RA	11	18.053	17.4995	18.3737	11.6344	0	14.7819	17.8966	16.3326	19.7094	0	12.3877	0
Q96G23	CERS2	CERS2	14	18.8689	18.3985	18.4532	16.2804	16.9023	17.441	21.6348	20.6785	22.2732	13.8931	16.981	12.0952
Q96G97	BSCL2	BSCL2	1	0	0	0	0	0	0	0	0	0	0	0	0
Q96GC9	VMP1	VMP1	2	18.126	17.3274	17.3504	0	0	0	20.0782	18.3775	19.7829	0	0	0
Q96GD0	PDXP	PDXP	4	0	0	0	0	0	0	17.777	15.6118	19.8644	0	0	0
Q96GQ5	RUSF1	RUSF1	7	14.6281	16.0755	16.2526	0	0	0	16.9878	14.7949	20.69	0	0	0
Q96GZ6	SLC41A3	SLC41A3	1	15.0131	0	0	0	0	0	16.253	0	17.6867	0	0	0
Q96H78	SLC25A44	SLC25A44	2	0	0	0	0	0	0	0	0	16.9756	0	0	0
Q96HA1	POM121	POM121	3	15.9278	16.0568	16.9834	0	0	0	16.8823	16.5327	18.0823	0	0	0
Q96HA4	C1orf159	C1orf159	1	16.4394	16.469	17.2269	12.5422	14.6853	15.0756	17.6857	16.913	19.4446	0	14.1423	0
Q96HS1	PGAM5	PGAM5	22	21.1125	21.0435	21.0784	16.4032	18.0033	18.7312	21.6496	20.9838	23.2613	13.2743	17.3258	0
Q96HV5	TMEM41A	TMEM41A	2	0	0	0	0	0	0	15.0896	17.5157	19.1575	0	0	0
Q96IK0	TMEM101	TMEM101	1	17.2847	16.658	16.9585	0	0	0	17.612	19.3357	19.8072	0	0	0
Q96IX5	ATP5MK	ATP5MK	3	20.4037	19.5242	20.199	16.3151	16.714	16.9231	23.1069	16.0164	23.0671	0	16.5636	0
Q96J02	ITCH	ITCH	11	14.1007	11.9042	14.9386	10.3861	13.2464	12.7492	16.2545	0	17.3505	0	11.8564	8.60774
Q96JA1	LRIG1	LRIG1	2	14.8697	14.7353	14.6246	0	0	0	0	0	0	0	0	0
Q96JB6	LOXL4	LOXL4	1	0	0	14.304	0	0	0	0	0	0	0	0	0
Q96JJ7	TMX3	TMX3	8	17.6172	17.026	17.5168	0	16.7405	17.2988	18.2257	16.6333	19.781	12.6993	15.9689	0
Q96K19	RNF170	RNF170	1	0	0	0	0	0	0	16.3922	0	17.1217	0	0	0
Q96K37	SLC35E1	SLC35E1	11	14.3767	16.0077	16.6049	0	12.9286	12.9921	17.3568	17.2914	20.1825	0	0	0
Q96KA5	CLPTM1L	CLPTM1L	13	19.9539	19.4482	20.2162	13.723	16.2326	16.6904	21.1266	20.2998	22.8311	12.5928	14.4395	0
Q96KC8	DNAJC1	DNAJC1	1	0	0	0	0	0	0	0	13.5787	17.3434	0	0	0
Q96L08	SUSD3	SUSD3	3	15.8253	18.6436	19.3587	0	0	0	19.7251	17.7064	19.6534	0	0	0
Q96L58	B3GALT6	B3GALT6	2	0	0	0	0	13.4774	14.3412	0	0	0	0	0	0
Q96MH6	TMEM68	TMEM68	4	0	0	0	0	0	0	0	16.9958	18.8088	0	0	0
Q96N66	MBOAT7	MBOAT7	9	17.5285	16.9622	17.3906	13.4015	14.1624	14.6024	20.004	18.7949	20.6961	0	14.0203	0
Q96NB2	SFXN2	SFXN2	5	15.187	13.8097	15.5187	13.2948	15.7185	15.7254	17.7878	17.8004	18.3988	0	14.4431	0
Q96NE9	FRMD6	FRMD6	5	16.2368	15.7281	16.4105	11.03	12.4663	12.1673	14.4448	12.6855	17.253	8.0735	11.0948	0
Q96NW4	ANKRD27	ANKRD27	4	0	0	0	0	0	0	15.9328	0	17.7048	0	0	0
Q96P48	ARAP1	ARAP1	2	0	11.5345	11.8304	0	0	0	11.7899	0	0	0	0	0
Q96PE1	ADGRA2	ADGRA2	1	0	0	0	0	0	0	0	12.8635	16.4427	0	0	0
Q96PE3	INPP4A	INPP4A	1	0	0	0	0	0	0	0	0	0	0	0	0
Q96Q45	TMEM237	TMEM237	12	18.6862	19.7983	19.2327	14.3433	16.413	18.1935	19.6795	19.3927	22.0659	12.7063	16.933	0
Q96Q80	DERL3	DERL3	2	19.7611	19.4215	19.4599	0	0	14.2021	0	19.9617	22.5144	0	0	0
Q96QD8	SLC38A2	SLC38A2	5	14.8824	14.3673	15.4354	16.876	17.409	18.2863	17.0187	17.7515	22.1001	14.4756	19.2041	12.694
Q96QT4	TRPM7	TRPM7	16	13.9188	13.8756	13.6271	9.57977	12.3232	10.2771	0	15.0026	18.1848	0	12.6279	0
Q96RD7	PANX1	PANX1	6	15.8946	15.3551	16.6738	14.0189	14.5387	15.7785	0	13.1373	20.4955	0	15.8071	0
Q96RF0	SNX18	SNX18	10	17.3731	17.1017	17.1741	13.2932	16.8265	16.5377	17.3162	16.8195	20.6203	17.2162	16.5923	0
Q96RQ1	ERGIC2	ERGIC2	11	18.4102	18.3393	18.2286	16.2835	18.8288	15.8372	17.8465	17.0564	20.5302	14.631	15.0866	0
Q96RT1	ERBIN	ERBIN	5	12.7018	0	0	8.99893	0	0	0	0	17.1667	0	0	0
Q96S52	PIGS	PIGS	8	15.6135	15.2664	16.2065	13.6686	16.114	16.7757	17.6878	17.8556	19.9916	0	15.4113	0
Q96S59	RANBP9	RANBP9	1	0	0	0	0	0	0	0	0	0	0	0	0
Q96S66	CLCC1	CLCC1	9	15.1659	14.2421	14.7179	12.3644	0	0	18.397	15.5365	18.4143	0	0	0
Q96S97	MYADM	MYADM	2	0	14.9213	15.7548	0	14.353	14.7171	0	0	21.6788	0	0	0
Q96SK2	TMEM209	TMEM209	6	18.158	17.344	15.481	0	0	0	17.6519	17.8687	20.1222	0	0	0
Q96T83	SLC9A7	SLC9A7	5	17.7662	17.5168	18.0031	0	12.974	15.235	15.9714	13.4194	18.5413	0	13.0616	0
Q96TA2	YME1L1	YME1L1	13	16.7151	16.4991	17.1175	0	0	0	16.2306	16.053	22.0962	0	0	0
Q96TC7	RMDN3	RMDN3	3	0	0	19.7177	0	0	0	14.5393	0	0	0	0	0
Q99442	SEC62	SEC62	3	15.1479	0	0	0	0	0	16.3015	17.139	18.306	0	0	0
Q99497	PARK7	PARK7	2	17.6466	17.3844	17.9089	0	13.1275	13.2603	18.0651	0	20.0037	12.4489	0	0
Q99519	NEU1	NEU1	4	15.4512	15.2017	15.8303	12.3558	0	13.1851	17.1066	16.5529	19.6987	0	0	0
Q99523	SORT1	SORT1	2	0	0	0	0	0	0	14.0054	0	0	0	0	0
Q99547	MPHOSPH6	MPHOSPH6	1	0	0	0	0	0	0	17.9032	0	0	0	0	0
Q99571	P2RX4	P2RX4	1	14.763	15.0524	14.9093	14.5765	0	0	16.2507	0	0	0	0	0
Q99572	P2RX7	P2RX7	25	18.1845	17.1482	17.2155	15.7693	16.5394	16.9795	19.9781	19.3012	20.1422	13.8281	17.9756	10.153
Q99623	PHB2	PHB2	26	23.421	23.1103	23.1881	20.2325	19.8874	21.5956	25.1119	23.9742	26.8311	18.2478	21.5743	13.7264
Q99643	SDHC	SDHC	1	0	0	0	0	0	0	0	0	0	0	0	0
Q99755	PIP5K1A	PIP5K1A	4	15.7713	14.7698	14.4487	0	0	13.1677	16.2695	16.9203	18.2355	0	10.7964	0
Q99797	MIPEP	MIPEP	1	0	13.6504	15.4326	0	0	0	0	0	14.4626	0	0	0
Q99805	TM9SF2	TM9SF2	7	17.6856	17.2876	17.5688	12.468	0	15.0007	18.6419	18.0944	18.3048	0	0	0
Q99808	SLC29A1	SLC29A1	15	23.7961	23.4531	24.3345	18.9458	21.0518	21.7274	24.0987	23.2016	26.3395	18.0894	21.6597	13.7576
Q99829	CPNE1	CPNE1	8	17.2347	16.6744	15.9002	0	0	0	19.391	0	19.7668	0	0	0
Q99942	RNF5	RNF5	3	17.2203	16.6194	19.0234	12.1007	15.5909	17.0685	19.6161	17.4247	20.2061	0	0	0
Q99943	AGPAT1	AGPAT1	1	0	0	0	0	0	0	0	0	0	0	0	0
Q9BPZ7	MAPKAP1	MAPKAP1	3	11.0515	0	14.3888	0	0	0	0	13.9048	15.383	0	0	0
Q9BQA9	CYBC1	CYBC1	4	17.5303	17.1254	17.7918	0	14.501	15.2528	19.6369	17.3394	19.312	13.3166	14.5498	0
Q9BQB6	VKORC1	VKORC1	1	17.3134	16.6745	0	0	0	0	0	0	20.8948	0	0	0
Q9BRK5	SDF4	SDF4	13	18.4258	18.5261	18.6871	15.4966	12.8063	16.1603	19.4328	19.3976	21.9361	15.2149	15.9461	11.0174
Q9BRY0	SLC39A3	SLC39A3	1	15.5775	15.6016	16.0696	0	0	0	18.5116	0	21.5568	0	0	0
Q9BSA4	TTYH2	TTYH2	3	14.5751	15.1511	15.9167	13.9851	14.6147	15.136	15.8072	0	18.9203	18.8448	14.6539	0
Q9BSJ8	ESYT1	ESYT1	28	16.334	16.0677	16.7418	15.5429	14.6516	15.3932	20.2208	18.6346	21.511	13.2538	15.8575	10.4253
Q9BSK2	SLC25A36	SLC25A36	2	0	14.3304	14.0802	0	0	0	0	14.8343	0	0	0	0
Q9BSR8	YIPF4	YIPF4	2	17.8254	16.5744	16.4995	0	0	0	20.4744	18.5946	0	0	0	0
Q9BT22	ALG1	ALG1	9	18.238	18.1287	18.8917	11.1553	0	0	17.528	18.3294	19.6915	12.6434	13.4391	11.1839
Q9BT67	NDFIP1	NDFIP1	1	0	0	0	0	0	0	0	0	0	0	0	0
Q9BTV4	TMEM43	TMEM43	14	15.7237	15.1213	14.9814	13.274	14.7939	15.1235	15.4759	16.7997	18.7088	11.0673	13.1858	0
Q9BTW9	TBCD	TBCD	5	15.4103	13.6835	14.792	9.65123	0	9.56902	14.7371	13.894	17.7046	0	0	0
Q9BTX1	NDC1	NDC1	10	18.2032	18.0678	18.1957	9.22214	0	0	18.5056	18.7353	20.9189	0	0	10.7471
Q9BU23	LMF2	LMF2	8	19.032	18.1978	18.7777	11.9664	0	14.8215	18.2037	17.1672	17.5125	0	13.6729	0
Q9BUB7	TMEM70	TMEM70	3	17.7658	17.8402	0	0	0	0	19.6635	17.047	19.519	0	0	0
Q9BUF7	CRB3	CRB3	1	0	0	0	0	0	0	0	0	0	0	0	0
Q9BUL8	PDCD10	PDCD10	1	0	0	0	0	0	0	0	0	19.3904	0	0	0
Q9BUM1	G6PC3	G6PC3	2	18.5628	17.8243	18.1979	0	0	0	0	15.7084	0	0	0	0
Q9BUN8	DERL1	DERL1	6	20.3715	20.6274	20.9145	15.5683	16.3656	17.0637	22.3156	21.1982	25.4752	0	15.346	0
Q9BV35	SLC25A23	SLC25A23	3	13.6903	0	0	0	0	0	0	15.5079	0	0	0	0
Q9BV57	ADI1	ADI1	4	15.8738	15.6355	16.3894	0	0	0	18.9185	0	19.1113	0	0	0
Q9BV81	EMC6	EMC6	1	18.0741	17.7967	18.4436	0	0	0	0	0	0	0	0	0
Q9BVG9	PTDSS2	PTDSS2	3	17.149	0	16.8477	0	0	0	17.8542	15.8481	18.0109	0	0	0
Q9BVI4	NOC4L	NOC4L	12	13.4041	13.2685	13.3021	12.1945	0	14.3114	17.4697	15.5536	18.2646	0	0	0
Q9BVK2	ALG8	ALG8	2	0	14.0381	0	0	0	0	0	0	20.4627	0	0	0
Q9BVK6	TMED9	TMED9	7	18.3772	17.8369	18.3965	18.5585	18.1468	18.8403	20.4742	20.9866	22.668	16.9139	19.5593	12.0842
Q9BVK8	TMEM147	TMEM147	2	0	0	16.0229	0	0	0	0	0	19.7928	0	0	0
Q9BVV7	TIMM21	TIMM21	7	19.7105	19.2516	19.5794	13.4116	15.0201	16.4076	20.126	19.0046	21.1714	0	0	0
Q9BW60	ELOVL1	ELOVL1	2	18.2282	0	18.0004	13.5507	0	0	20.8733	19.0604	21.8393	0	0	0
Q9BWL3	C1orf43	C1orf43	2	0	16.7143	0	0	0	0	0	0	0	0	0	0
Q9BWM7	SFXN3	SFXN3	1	19.322	18.7355	18.8644	0	0	0	20.2195	21.0755	23.2876	0	0	0
Q9BX67	JAM3	JAM3	2	16.7398	0	16.9903	0	0	16.523	13.8194	15.2472	0	13.4897	0	0
Q9BX95	SGPP1	SGPP1	4	18.2911	17.7693	18.6026	0	0	0	17.1428	16.432	19.7106	0	0	0
Q9BXJ8	TMEM120A	TMEM120A	2	0	13.985	14.3827	0	0	0	0	0	17.4683	0	0	0
Q9BXK5	BCL2L13	BCL2L13	1	0	0	0	0	0	0	0	0	0	0	0	0
Q9BXP2	SLC12A9	SLC12A9	1	0	0	0	0	0	0	0	0	0	0	0	0
Q9BXS9	SLC26A6	SLC26A6	9	19.1875	19.0832	19.6217	11.8795	0	16.2982	13.7782	17.1254	20.2168	0	15.9242	0
Q9BXT2	CACNG6	CACNG6	2	20.1351	19.795	19.6181	0	0	0	21.1925	15.4342	21.3776	0	0	0
Q9BY50	SEC11C	SEC11C	9	0	18.0338	0	14.8361	14.5813	16.3042	20.6817	20.1081	21.5593	0	16.7419	0
Q9BY67	CADM1	CADM1	12	21.2244	21.0304	21.8475	17.2671	19.7878	19.7667	20.2214	16.5728	20.4071	15.1532	19.6671	13.9112
Q9BYI3	FAM126A	FAM126A	2	0	0	0	0	0	0	0	0	16.6236	0	0	0
Q9BZH6	WDR11	WDR11	2	0	0	0	0	0	0	14.983	0	14.9362	0	0	0
Q9BZL6	PRKD2	PRKD2	21	13.6912	13.6167	14.3437	13.2042	0	14.4435	17.0023	12.3896	19.3607	0	0	0
Q9C0B5	ZDHHC5	ZDHHC5	13	16.5574	16.1851	17.0802	11.8977	11.7841	13.5832	16.3416	18.3317	20.3542	0	12.8333	9.54878
Q9C0D9	SELENOI	SELENOI	3	0	0	0	0	0	0	0	17.4429	20.9616	0	0	0
Q9C0K1	SLC39A8	SLC39A8	2	17.4861	17.5182	17.3895	0	0	0	0	17.4584	20.3587	0	0	0
Q9GZM5	YIPF3	YIPF3	3	0	14.148	14.3333	0	0	0	19.0689	16.0982	19.4362	0	0	0
Q9GZP9	DERL2	DERL2	2	12.7696	16.2967	17.5162	15.767	0	12.141	19.1184	21.3549	21.9522	0	14.7094	0
Q9GZY8	MFF	MFF	1	17.3363	16.9874	17.5137	0	0	0	16.0516	16.2871	17.9873	0	0	0
Q9H061	TMEM126A	TMEM126A	8	18.5584	17.6138	17.6132	13.6555	0	0	18.6294	18.8686	22.3261	0	14.1495	0
Q9H0C3	TMEM117	TMEM117	3	0	0	0	0	0	0	0	0	18.5109	0	0	0
Q9H0H0	INTS2	INTS2	10	15.0255	12.519	13.5757	0	0	0	0	18.419	18.2543	0	0	0
Q9H0U3	MAGT1	MAGT1	8	21.2292	21.2685	21.4465	13.9597	17.2203	17.721	21.2327	20.6581	23.1582	14.9221	16.6498	11.6783
Q9H0U4	RAB1C	RAB1C	3	18.8154	18.0631	17.9463	0	0	18.166	19.6212	16.3755	18.6055	0	16.7333	0
Q9H0X4	FAM234A	FAM234A	16	19.2126	18.8615	18.0209	12.8883	15.8921	17.5453	19.4417	17.0351	21.1389	12.8435	17.4785	9.22778
Q9H1C4	UNC93B1	UNC93B1	2	0	0	0	0	0	0	14.4063	14.459	19.0956	0	0	0
Q9H1E5	TMX4	TMX4	3	0	0	0	12.6854	0	15.3378	17.0836	0	19.1822	0	14.0521	0
Q9H1U9	SLC25A51	SLC25A51	2	0	0	16.9104	0	0	0	0	0	19.0612	0	13.0021	0
Q9H223	EHD4	EHD4	11	17.0278	16.6226	16.7311	13.1954	11.6435	12.4824	18.167	18.2089	20.7132	0	11.9641	0
Q9H2D1	SLC25A32	SLC25A32	1	0	0	0	0	0	0	0	0	18.5197	0	0	0
Q9H2H9	SLC38A1	SLC38A1	15	20.7547	20.4352	21.7937	19.8058	21.8668	21.7195	23.3719	22.9925	25.2506	19.4034	22.2977	14.5204
Q9H2V7	SPNS1	SPNS1	7	16.8636	18.796	17.0848	13.999	0	0	19.2452	19.0522	21.0305	0	13.3514	0
Q9H2Y9	SLCO5A1	SLCO5A1	3	13.0082	12.7324	13.5566	0	0	0	14.7662	13.6934	16.2084	0	0	0
Q9H300	PARL	PARL	6	17.5645	16.9295	17.4287	0	0	0	0	17.4136	18.8062	0	12.3842	0
Q9H330	TMEM245	TMEM245	1	16.5279	16.1894	17.0276	11.4653	0	15.8808	0	14.3399	16.4209	13.1803	14.7933	0
Q9H3H5	DPAGT1	DPAGT1	2	0	0	0	0	0	0	18.5425	18.2968	0	0	0	0
Q9H3N1	TMX1	TMX1	9	19.9058	19.8037	20.1688	16.4329	19.0828	19.3967	21.2049	18.1956	21.6662	15.2115	17.8708	13.3011
Q9H3S1	SEMA4A	SEMA4A	30	18.5788	18.1942	17.9783	16.1958	14.1262	16.821	23.0219	20.9102	24.1769	14.9201	19.3623	0
Q9H3U1	UNC45A	UNC45A	19	18.615	17.7907	18.628	11.9667	12.1886	0	18.8371	17.7171	20.3414	0	0	0
Q9H3U5	MFSD1	MFSD1	1	15.6637	16.1619	16.762	0	0	0	0	16.4024	0	0	0	0
Q9H3Z4	DNAJC5	DNAJC5	1	0	0	0	15.152	17.0454	17.431	0	0	0	0	17.2092	0
Q9H400	LIME1	LIME1	1	0	0	0	0	0	0	0	0	0	0	0	0
Q9H490	PIGU	PIGU	4	0	15.2082	15.5073	0	0	0	15.0834	18.43	22.3059	0	0	0
Q9H4A6	GOLPH3	GOLPH3	7	15.7813	15.9944	15.6674	0	13.8714	15.285	17.5255	0	19.5909	0	0	0
Q9H4E7	DEF6	DEF6	5	0	14.5328	14.3825	9.90736	14.5077	0	14.7728	15.239	17.7951	0	14.5151	0
Q9H4L5	OSBPL3	OSBPL3	2	0	0	0	0	0	0	15.5141	0	16.037	0	0	0
Q9H4M9	EHD1	EHD1	28	18.8862	18.7836	18.5222	16.1516	15.1652	16.0023	21.5296	19.7266	23.3365	0	14.4161	0
Q9H553	ALG2	ALG2	10	16.6004	16.2011	16.6891	13.5949	14.0572	14.8976	17.6598	17.454	18.9517	12.9218	14.3043	0
Q9H665	IGFLR1	IGFLR1	1	0	0	0	0	0	0	0	0	19.4463	0	0	0
Q9H6U8	ALG9	ALG9	10	13.4078	14.9028	14.6162	14.0536	14.7234	15.3102	14.3355	15.9694	18.7236	12.3357	14.8552	0
Q9H7F0	ATP13A3	ATP13A3	25	16.261	16.1279	16.4742	0	13.6076	0	18.1226	15.4654	20.0154	0	0	0
Q9H813	PACC1	PACC1	6	19.4043	19.315	20.0184	14.9357	16.9568	17.5668	17.7251	17.846	19.5715	12.9277	17.1721	0
Q9H8M5	CNNM2	CNNM2	2	15.0408	12.6943	15.9406	0	0	0	14.6648	0	17.4228	0	0	0
Q9H936	SLC25A22	SLC25A22	14	20.2245	20.1541	20.7843	15.8382	16.9342	17.3889	20.8919	21.2336	23.268	0	16.7227	0
Q9H9B4	SFXN1	SFXN1	17	23.2399	22.6276	23.0067	18.5563	18.9475	19.7266	24.5235	24.4056	25.9795	15.8511	18.7197	13.1631
Q9H9V4	RNF122	RNF122	1	0	0	0	0	0	0	0	0	0	0	0	0
Q9HAB3	SLC52A2	SLC52A2	3	21.5333	20.9179	21.9995	14.6286	18.9021	19.2272	18.8981	19.9858	21.9519	0	17.044	12.2118
Q9HB19	PLEKHA2	PLEKHA2	1	0	0	0	0	0	0	0	0	0	0	0	0
Q9HBG7	LY9	LY9	14	19.5541	19.5641	20.7122	12.0766	17.1043	17.2191	20.2235	20.1969	20.2002	14.0349	18.6826	10.9058
Q9HBI1	PARVB	PARVB	5	16.4127	16.3293	16.4007	0	0	0	20.6671	0	21.0032	0	0	0
Q9HBR0	SLC38A10	SLC38A10	9	14.4433	0	13.7994	10.5123	0	11.3826	14.1606	12.107	17.1977	9.72325	11.6591	0
Q9HC07	TMEM165	TMEM165	6	17.0862	18.1185	18.763	0	0	13.0886	18.4082	17.9949	23.0256	0	0	10.8923
Q9HC21	SLC25A19	SLC25A19	14	18.5471	18.154	17.5363	14.9208	13.0972	15.6091	18.2051	17.7383	21.9147	0	14.7852	0
Q9HCJ1	ANKH	ANKH	14	15.1054	15.0283	15.9124	13.7093	15.9012	16.3434	15.5696	13.4426	19.7807	11.0776	16.1104	9.56615
Q9HCU5	PREB	PREB	5	15.792	15.3627	15.4301	13.0313	0	13.6215	17.2645	16.2087	19.4318	12.4799	13.814	0
Q9HD20	ATP13A1	ATP13A1	19	15.0455	14.3608	14.8663	10.4607	10.8315	11.8053	19.5846	16.3328	19.4701	0	11.0551	0
Q9HD45	TM9SF3	TM9SF3	15	20.08	19.2766	19.7714	16.8285	17.625	18.298	20.962	21.0018	23.0883	14.6511	17.6265	11.9401
Q9HDC9	APMAP	APMAP	12	18.8761	19.3275	19.7351	15.7438	18.1249	18.7829	18.7422	18.2721	21.5702	13.938	17.4134	10.9755
Q9NP58	ABCB6	ABCB6	3	17.7486	17.1347	17.4039	0	13.5503	13.6313	0	12.8249	16.3926	0	0	0
Q9NP72	RAB18	RAB18	2	15.7065	0	16.2889	0	0	13.1643	16.6639	0	19.0869	0	0	0
Q9NPA0	EMC7	EMC7	6	0	17.6072	17.8508	14.6616	16.6043	17.4227	0	0	0	0	0	0
Q9NPH3	IL1RAP	IL1RAP	3	16.1799	0	16.2741	0	0	0	0	15.2061	15.5208	0	0	0
Q9NPI0	TMEM138	TMEM138	2	0	15.4027	0	0	17.3252	17.9438	0	0	23.5631	0	16.5686	0
Q9NPL8	TIMMDC1	TIMMDC1	10	16.1063	16.0043	16.5113	10.8867	0	14.3642	18.9373	18.1716	19.2005	0	0	0
Q9NPQ8	RIC8A	RIC8A	9	14.7477	13.537	14.6427	12.2367	13.0326	11.6358	16.3449	16.4408	19.6366	0	14.0851	0
Q9NPR2	SEMA4B	SEMA4B	14	16.3868	13.1606	16.945	14.1432	14.9751	16.3734	18.1427	16.0036	19.1081	11.0114	16.6873	10.7091
Q9NQ25	SLAMF7	SLAMF7	14	20.0155	19.0283	19.5773	17.128	18.5099	18.9368	21.4377	21.6705	24.436	13.8798	18.0794	12.2704
Q9NQC3	RTN4	RTN4	5	16.5467	16.6827	16.4338	12.2764	14.8381	14.6394	16.5407	16.7521	18.8501	11.7857	13.9967	0
Q9NQS3	NECTIN3	NECTIN3	1	16.3443	15.8576	17.0733	0	0	0	0	0	0	0	0	0
Q9NR82	KCNQ5	KCNQ5	1	0	0	0	0	0	0	0	0	0	0	0	0
Q9NRB3	CHST12	CHST12	2	15.4474	15.4992	15.4034	0	0	0	16.31	0	18.1361	0	0	0
Q9NRP0	OSTC	OSTC	3	0	0	0	0	0	0	20.8648	20.3744	24.6878	0	0	0
Q9NRX5	SERINC1	SERINC1	2	18.0014	18.0832	18.3004	0	0	0	19.1635	0	19.1083	0	0	0
Q9NRY6	PLSCR3	PLSCR3	1	0	0	0	13.2813	15.6184	15.5852	15.7812	0	18.5035	0	16.7312	0
Q9NRZ7	AGPAT3	AGPAT3	5	16.2379	16.3185	15.9853	0	0	0	17.7832	15.9924	18.0086	0	0	0
Q9NS69	TOMM22	TOMM22	5	19.2288	18.3157	18.634	15.2912	0	15.8713	20.485	21.0546	23.2947	0	15.1842	11.9055
Q9NS86	LANCL2	LANCL2	1	0	0	14.35	0	0	0	15.1661	0	0	0	0	0
Q9NS93	TM7SF3	TM7SF3	2	18.1039	17.7821	18.035	15.5588	15.2566	15.664	20.3375	16.3703	20.8105	13.6286	16.6051	0
Q9NTJ5	SACM1L	SACM1L	9	16.2325	16.3902	16.999	11.9297	13.624	12.9509	17.7042	13.7957	18.5787	0	0	0
Q9NUN5	LMBRD1	LMBRD1	1	0	0	0	0	0	0	0	0	21.0183	0	0	0
Q9NUP9	LIN7C	LIN7C	3	0	15.1821	16.5156	0	0	0	16.0943	0	0	0	0	0
Q9NUQ2	AGPAT5	AGPAT5	11	17.1926	16.9928	17.1896	0	0	12.4421	18.6961	19.0124	22.4445	0	11.1277	0
Q9NUT2	ABCB8	ABCB8	5	14.6555	0	0	0	0	0	16.7977	15.5181	17.9867	0	0	0
Q9NV96	TMEM30A	TMEM30A	18	21.2724	20.9911	21.5967	16.2135	18.9261	19.1328	22.4583	21.709	23.612	12.9522	18.4199	12.488
Q9NVA4	TMEM184C	TMEM184C	1	0	0	0	0	0	0	16.8177	0	0	0	0	0
Q9NVC3	SLC38A7	SLC38A7	3	14.5287	14.0139	14.0677	0	0	0	15.9729	15.6092	17.687	0	0	0
Q9NVI7	ATAD3A	ATAD3A	15	21.8158	21.5432	22.1808	16.9273	17.286	19.0195	21.9912	21.7715	24.286	15.5671	18.2829	11.2744
Q9NWH9	SLTM	SLTM	3	13.5741	13.8411	15.3249	10.489	0	11.8516	0	0	16.8519	0	11.7306	0
Q9NWR8	MCUB	MCUB	1	0	0	0	0	0	0	18.1954	0	0	0	0	0
Q9NWW5	CLN6	CLN6	5	20.602	19.9309	20.7193	15.3079	0	15.0632	21.5424	17.456	20.9924	13.1621	16.7293	0
Q9NX14	NDUFB11	NDUFB11	3	20.1454	19.8806	20.5471	18.1546	21.1864	21.3136	19.9502	18.617	21.9747	22.4627	21.9187	17.1782
Q9NX47	MARCHF5	MARCHF5	1	16.7558	16.4525	16.2516	12.8928	0	0	0	0	18.9179	0	0	0
Q9NX61	TMEM161A	TMEM161A	6	14.8463	14.1041	15.1457	0	0	0	14.906	18.2456	16.121	0	0	0
Q9NX62	BPNT2	BPNT2	3	0	15.7172	16.3775	13.6976	16.2138	17.129	0	12.3792	19.6811	12.5014	14.8607	10.9894
Q9NXE4	SMPD4	SMPD4	18	16.3717	17.2359	17.6163	10.6999	13.1156	12.6164	15.8728	18.3005	19.9738	0	12.2556	0
Q9NXF1	TEX10	TEX10	37	18.5513	17.7387	18.7378	13.1923	12.1518	14.2009	18.8162	19.2403	22.1451	0	12.8858	0
Q9NY35	CLDND1	CLDND1	7	19.7885	19.7053	16.362	15.2317	17.7029	19.1723	20.4449	19.8283	22.5082	13.5072	19.3168	0
Q9NY59	SMPD3	SMPD3	3	0	0	0	10.491	0	11.9998	14.6772	0	16.6377	0	11.5018	0
Q9NY97	B3GNT2	B3GNT2	2	11.667	0	0	11.8686	13.4849	14.5798	0	0	0	10.9107	13.8766	0
Q9NYK1	TLR7	TLR7	13	11.2514	0	0	11.3605	0	0	13.0663	0	18.931	0	13.2072	0
Q9NYL4	FKBP11	FKBP11	3	17.8907	17.0676	18.6132	14.1161	14.7594	14.8607	16.9707	20.3822	23.4077	14.9727	14.4544	0
Q9NYP7	ELOVL5	ELOVL5	3	0	0	0	0	0	0	0	17.4955	19.1779	0	0	0
Q9NZ01	TECR	TECR	18	22.5391	21.2591	22.3793	16.1899	17.207	17.7134	21.5333	21.6443	24.9553	13.564	17.9271	0
Q9NZ08	ERAP1	ERAP1	33	18.4112	17.9599	18.2529	15.4851	15.7369	17.05	21.0434	19.9132	23.3479	12.0404	16.998	0
Q9NZ43	USE1	USE1	2	16.1455	14.6986	16.051	0	0	0	16.8118	0	17.1827	0	0	0
Q9NZ45	CISD1	CISD1	2	0	0	0	0	0	0	17.4809	0	0	0	0	0
Q9NZB2	FAM120A	FAM120A	33	17.7575	17.7035	17.9046	13.6328	14.002	14.658	19.0996	17.4095	21.7383	0	12.9117	0
Q9NZD1	GPRC5D	GPRC5D	2	17.8508	18.2473	18.8605	15.0874	0	0	21.3604	0	22.4578	0	16.0797	0
Q9NZJ5	EIF2AK3	EIF2AK3	5	14.5444	13.8848	11.3725	0	0	11.358	16.3707	0	17.5862	0	0	0
Q9NZJ7	MTCH1	MTCH1	4	0	0	0	11.9574	12.8748	13.3682	12.9213	17.8083	17.0735	0	13.909	0
Q9NZN3	EHD3	EHD3	3	14.9454	12.3484	0	0	10.7875	11.286	0	0	15.6159	0	0	0
Q9NZW5	PALS2	PALS2	5	15.6788	15.7675	16.5984	11.0433	0	0	17.2178	13.657	19.4351	0	0	8.82642
Q9P003	CNIH4	CNIH4	1	0	0	0	0	0	0	0	21.4106	23.3975	0	0	0
Q9P035	HACD3	HACD3	9	20.7762	19.0432	20.9558	14.5648	16.6711	17.3492	19.8664	19.261	22.432	12.0239	15.4167	0
Q9P055	JKAMP	JKAMP	1	0	0	0	0	0	0	0	0	0	0	0	0
Q9P0I2	EMC3	EMC3	6	14.7164	15.0256	14.7753	0	0	0	17.9274	15.8157	19.0123	0	0	0
Q9P0J0	NDUFA13	NDUFA13	8	19.5391	18.6477	19.2089	15.485	0	13.7074	21.3506	19.1992	24.4124	0	0	0
Q9P0K1	ADAM22	ADAM22	15	15.7069	15.906	16.6643	15.3532	15.8629	16.2853	18.824	17.9283	20.1122	13.97	17.7564	9.91394
Q9P0L0	VAPA	VAPA	6	0	18.2669	19.935	15.4457	16.6608	17.3326	19.3996	0	18.2693	15.1203	15.7913	12.3953
Q9P0U1	TOMM7	TOMM7	2	0	0	0	14.7049	0	0	0	0	0	0	0	12.7604
Q9P1W3	TMEM63C	TMEM63C	5	15.1094	15.0623	15.8335	10.4763	12.3968	12.1278	16.2537	16.0358	18.8422	0	12.5884	0
Q9P244	LRFN1	LRFN1	7	13.684	13.4705	14.3681	0	0	0	13.9036	14.7557	17.3972	0	0	0
Q9P258	RCC2	RCC2	18	13.9509	16.1038	16.8465	14.0989	16.8801	16.2454	18.3695	16.2287	20.3071	15.9706	16.2953	11.4984
Q9P2E9	RRBP1	RRBP1	51	18.1708	18.1017	19.1604	15.3629	17.1517	16.8503	20.5515	18.6808	21.6731	14.6728	16.2052	10.2551
Q9P2N4	ADAMTS9	ADAMTS9	1	0	0	0	12.631	19.0786	0	0	0	0	18.7065	0	0
Q9P2W9	STX18	STX18	3	0	0	0	0	0	0	0	0	18.4656	0	0	0
Q9P2X0	DPM3	DPM3	2	19.9936	19.0336	19.6334	0	0	0	0	19.9583	20.3795	0	0	0
Q9UBJ2	ABCD2	ABCD2	2	0	0	0	0	0	0	0	0	0	0	0	0
Q9UBM1	PEMT	PEMT	1	18.3503	16.7876	17.6257	0	0	0	0	19.789	20.6468	0	0	0
Q9UBM7	DHCR7	DHCR7	8	21.5629	21.0364	21.4227	11.5761	16.9022	17.3428	21.6926	21.5999	24.0116	0	15.1064	0
Q9UBN6	TNFRSF10D	TNFRSF10D	2	16.6154	16.3156	16.8464	12.8505	14.9353	0	0	16.2898	20.6417	0	0	0
Q9UBU6	FAM8A1	FAM8A1	1	0	0	0	0	0	0	0	0	0	0	0	0
Q9UBV2	SEL1L	SEL1L	19	17.9379	17.7608	17.8367	13.9998	14.6152	15.6043	19.6891	16.2088	20.1859	13.3301	15.1884	10.6865
Q9UBV7	B4GALT7	B4GALT7	2	15.4979	14.8835	0	0	13.7505	14.0183	0	0	18.9137	0	0	0
Q9UBX3	SLC25A10	SLC25A10	14	20.144	20.1782	20.4589	14.5099	15.3606	16.5869	19.1535	20.1487	22.9959	11.0504	15.0628	0
Q9UDX5	MTFP1	MTFP1	8	19.5581	18.6227	18.9892	15.0451	15.881	16.6678	20.188	18.2769	22.1617	14.5588	14.497	0
Q9UEY8	ADD3	ADD3	2	15.5659	14.3074	15.0058	0	0	0	16.1672	14.2235	17.0049	0	13.2494	0
Q9UGH3	SLC23A2	SLC23A2	5	0	0	16.389	12.0403	15.1631	15.6231	0	0	16.5549	0	14.0227	0
Q9UGP8	SEC63	SEC63	15	16.1992	16.8343	16.8494	13.5028	12.9609	14.561	19.4617	17.1574	19.9116	10.8606	13.7796	10.8117
Q9UH62	ARMCX3	ARMCX3	5	0	13.913	16.8829	12.4338	0	0	18.0902	14.7652	18.1588	0	0	0
Q9UH65	SWAP70	SWAP70	1	0	0	0	0	0	0	0	15.465	0	0	0	0
Q9UH99	SUN2	SUN2	15	16.0301	15.9435	17.1149	0	13.3194	11.7004	17.3319	13.2597	18.7095	10.9394	0	0
Q9UHN6	CEMIP2	CEMIP2	22	18.7307	18.5831	18.9369	0	14.5964	15.8999	11.8234	13.0935	15.7848	0	9.51053	0
Q9UHP7	CLEC2D	CLEC2D	1	0	14.507	0	0	0	0	0	18.7427	21.5201	0	0	0
Q9UHQ9	CYB5R1	CYB5R1	4	17.843	15.8863	16.8084	13.7507	15.8986	16.02	17.7583	15.9042	18.5554	0	14.823	9.98413
Q9UHW9	SLC12A6	SLC12A6	1	0	0	0	0	0	0	0	0	0	0	0	0
Q9UIG8	SLCO3A1	SLCO3A1	6	20.2371	20.3687	20.4579	15.748	18.5956	19.595	18.7959	17.4941	19.2371	14.228	17.8665	11.542
Q9UIQ6	LNPEP	LNPEP	34	19.2211	18.7656	19.9756	16.6924	18.7136	19.1962	18.609	19.0998	22.1375	12.762	18.3803	10.5235
Q9UIW2	PLXNA1	PLXNA1	66	19.9265	19.7801	20.187	15.5033	18.4082	18.6547	20.0339	20.3921	22.0336	13.3502	17.6404	9.41985
Q9UJS0	SLC25A13	SLC25A13	23	17.9031	18.3793	17.338	15.0333	14.8949	15.992	18.1523	20.2917	22.8831	0	14.3266	0
Q9UJU6	DBNL	DBNL	1	0	0	0	0	0	0	0	0	0	0	0	0
Q9UJZ1	STOML2	STOML2	17	20.171	18.5285	20.6471	16.732	18.6678	19.1837	20.1637	19.5901	22.4768	14.0333	17.3176	0
Q9UKM7	MAN1B1	MAN1B1	5	14.1651	13.9408	14.2048	0	12.1132	12.1296	16.0152	0	17.412	0	12.806	0
Q9UKV5	AMFR	AMFR	3	13.2518	13.1589	13.9939	0	0	0	16.9991	14.8189	18.9956	0	0	0
Q9UL26	RAB22A	RAB22A	3	0	0	16.9959	0	0	0	17.9558	0	15.3322	0	0	0
Q9ULC5	ACSL5	ACSL5	5	15.7507	0	0	0	0	0	0	0	18.1806	0	0	0
Q9ULF5	SLC39A10	SLC39A10	24	20.5608	20.4871	21.2625	16.2819	20.5604	20.9476	20.712	19.0363	22.5917	13.9092	18.7533	13.6994
Q9ULH0	KIDINS220	KIDINS220	4	13.2025	12.3821	13.8876	8.56697	0	0	0	11.9938	14.0705	0	0	9.62238
Q9ULQ1	TPCN1	TPCN1	2	0	0	0	0	0	0	15.3052	0	0	0	0	0
Q9ULT0	TTC7A	TTC7A	4	0	0	13.5503	0	0	0	0	0	0	0	0	8.24655
Q9ULV4	CORO1C	CORO1C	2	14.5702	14.8314	15.5923	9.62299	0	0	0	15.3442	16.5899	0	0	0
Q9ULX3	NOB1	NOB1	6	17.9638	17.3817	17.4608	11.3484	0	0	18.8838	14.7672	19.5617	0	0	0
Q9UM00	TMCO1	TMCO1	4	20.1629	19.5454	20.0957	15.1203	16.9586	17.573	21.4961	20.1351	22.3143	0	16.7629	0
Q9UM01	SLC7A7	SLC7A7	2	0	0	0	0	0	0	0	0	0	0	0	0
Q9UM54	MYO6	MYO6	18	13.5664	12.744	14.8548	10.2228	11.0977	11.7746	15.383	14.354	18.0494	0	12.8202	0
Q9UMF0	ICAM5	ICAM5	11	18.6607	18.9281	19.2019	0	19.5045	20.0918	15.7065	16.3287	19.3142	0	12.3259	0
Q9UNL2	SSR3	SSR3	2	0	0	16.9295	18.0444	16.1297	16.0186	22.1689	22.613	25.0704	0	17.4393	0
Q9UNP4	ST3GAL5	ST3GAL5	3	0	13.1992	13.3397	0	11.5938	0	0	0	17.4824	0	0	0
Q9UP95	SLC12A4	SLC12A4	12	17.7837	17.8207	18.655	13.9633	17.3682	16.7732	15.4405	17.0495	19.8814	12.0317	16.2482	7.70791
Q9UPN3	MACF1	MACF1	40	11.2553	10.5257	11.7515	9.02885	0	0	13.5454	10.411	17.312	9.12977	0	0
Q9UPQ8	DOLK	DOLK	1	0	10.8681	12.2966	0	0	0	0	0	0	0	0	0
Q9UPY5	SLC7A11	SLC7A11	7	20.0946	17.8132	21.1953	0	0	13.6149	18.6749	19.8668	19.9168	0	0	0
Q9UQ53	MGAT4B	MGAT4B	1	0	0	0	0	0	0	0	0	0	0	0	0
Q9UQ90	SPG7	SPG7	10	15.5366	14.5768	15.0578	0	0	0	15.2836	0	18.0505	0	0	0
Q9Y227	ENTPD4	ENTPD4	2	0	0	0	0	0	0	0	0	0	0	0	0
Q9Y228	TRAF3IP3	TRAF3IP3	2	0	0	0	0	0	0	15.5647	13.6475	16.93	0	0	0
Q9Y241	HIGD1A	HIGD1A	1	0	16.7177	16.3331	0	0	0	18.733	0	0	0	0	0
Q9Y276	BCS1L	BCS1L	14	15.5875	16.0174	16.2246	12.8056	14.7348	16.321	0	15.8681	19.2751	0	15.4087	0
Q9Y277	VDAC3	VDAC3	11	21.5079	21.3741	21.2832	19.4543	22.1309	21.3996	22.413	21.5243	23.739	18.5563	19.5449	15.4678
Q9Y282	ERGIC3	ERGIC3	11	20.492	21.1884	21.1859	14.3282	16.9369	16.8774	21.8421	20.7443	22.0483	16.5586	17.2396	11.4821
Q9Y287	ITM2B	ITM2B	1	0	15.4957	17.3015	12.8145	14.9446	15.1	0	17.6612	0	0	0	0
Q9Y289	SLC5A6	SLC5A6	10	21.051	21.7243	20.5472	16.9803	18.823	19.8509	21.2666	22.2404	25.7159	12.2234	18.0077	11.7019
Q9Y2A7	NCKAP1	NCKAP1	2	13.8899	0	0	0	0	0	15.0195	0	13.9364	0	0	0
Q9Y2G0	EFR3B	EFR3B	4	12.1969	13.571	15.1043	0	0	0	14.3809	0	0	0	0	0
Q9Y2G3	ATP11B	ATP11B	23	19.7315	16.9388	14.8908	11.0609	11.5974	12.0604	19.0219	17.1318	19.7113	10.5268	13.2843	0
Q9Y2G8	DNAJC16	DNAJC16	1	0	0	0	0	0	0	0	0	0	0	0	0
Q9Y2H6	FNDC3A	FNDC3A	5	16.0895	15.9675	16.1783	12.4786	12.4682	11.5303	17.8179	16.868	16.3451	0	11.697	0
Q9Y2Q0	ATP8A1	ATP8A1	13	0	12.1324	14.9201	12.7095	10.8475	12.1916	14.0298	12.8884	19.0258	0	13.9767	0
Q9Y2U8	LEMD3	LEMD3	7	12.3722	0	13.0834	0	0	0	14.0983	14.1477	17.3759	0	10.0727	0
Q9Y320	TMX2	TMX2	4	14.5806	0	15.2151	0	13.0423	0	16.2488	0	15.7225	0	13.831	0
Q9Y385	UBE2J1	UBE2J1	3	18.0745	17.1243	17.8394	13.1685	13.7731	15.5498	19.8305	16.8864	19.6563	15.8804	15.5985	0
Q9Y3A6	TMED5	TMED5	3	14.7357	13.5222	0	0	0	0	19.8969	0	0	13.7964	0	0
Q9Y3B3	TMED7	TMED7	5	14.5041	17.9542	15.67	14.7905	15.3349	16.0748	18.4278	18.9928	21.4519	13.5191	16.0808	11.2385
Q9Y3D6	FIS1	FIS1	1	0	14.8237	0	13.1181	0	0	16.6703	0	17.9923	0	0	0
Q9Y3E0	GOLT1B	GOLT1B	3	0	14.1998	0	0	0	0	16.7969	0	0	0	0	0
Q9Y3P4	RHBDD3	RHBDD3	1	0	0	17.6857	0	0	0	0	0	0	0	0	0
Q9Y3P8	SIT1	SIT1	5	0	0	0	0	16.0245	15.1421	19.6794	18.1889	21.1549	0	15.3062	0
Q9Y3Q3	TMED3	TMED3	2	15.2135	14.51	18.3988	9.63329	0	0	18.651	16.1256	17.6073	0	0	0
Q9Y487	ATP6V0A2	ATP6V0A2	8	12.7675	15.0324	14.9145	11.353	12.7899	12.3828	15.4712	12.5436	17.1067	0	12.924	0
Q9Y490	TLN1	TLN1	16	13.764	14.1662	14.3749	11.802	12.6134	13.0987	14.3117	12.5943	15.1061	10.1587	12.2474	7.01156
Q9Y4D8	HECTD4	HECTD4	3	0	0	0	0	0	0	0	0	0	0	0	0
Q9Y4F9	RIPOR2	RIPOR2	4	0	0	0	10.3915	0	0	0	0	0	10.6955	0	0
Q9Y4W6	AFG3L2	AFG3L2	37	20.4963	20.2382	20.8333	15.7257	18.0004	17.8344	21.176	19.8179	23.158	16.2286	16.8993	13.9718
Q9Y5M8	SRPRB	SRPRB	15	20.0156	19.8089	20.0832	14.9471	13.1147	14.819	22.4777	20.3165	23.5847	13.2242	15.7338	0
Q9Y5Q0	FADS3	FADS3	1	0	0	0	0	0	0	16.5158	14.8534	18.8106	0	0	0
Q9Y5S1	TRPV2	TRPV2	36	20.0057	20.0261	20.5624	18.2111	17.7147	18.3954	21.6909	22.2206	24.3649	15.7398	19.7128	11.3346
Q9Y5U5	TNFRSF18	TNFRSF18	2	0	0	0	15.4995	14.6252	14.7959	17.705	18.1499	14.9141	12.9519	17.2074	0
Q9Y5V3	MAGED1	MAGED1	9	0	13.9626	15.0587	0	0	0	15.432	15.6616	18.924	0	0	0
Q9Y5Y0	FLVCR1	FLVCR1	9	19.0522	19.049	20.3861	11.9373	15.3928	15.4017	18.1699	19.1634	20.7671	0	14.6213	0
Q9Y5Y5	PEX16	PEX16	3	17.2791	18.7707	18.6215	0	0	0	18.4849	14.2762	15.8255	0	0	0
Q9Y5Y6	ST14	ST14	5	0	0	0	0	0	0	0	0	0	0	0	0
Q9Y5Z9	UBIAD1	UBIAD1	5	17.7404	17.7414	18.0567	13.0784	14.3384	15.3716	19.6392	19.8656	21.5059	0	0	0
Q9Y619	SLC25A15	SLC25A15	14	19.6109	19.2136	19.3025	12.8395	14.4642	15.5372	16.0284	20.7223	22.3525	0	13.9764	0
Q9Y624	F11R	F11R	14	21.8061	21.1706	21.0428	18.8243	20.0798	20.4431	23.9867	22.3755	25.356	17.1731	20.8613	0
Q9Y625	GPC6	GPC6	9	19.5407	19.5997	19.8462	15.0973	14.5296	14.6162	17.5074	18.0114	18.8527	13.9019	15.9019	0
Q9Y639	NPTN	NPTN	12	22.1004	21.8385	22.7958	17.0196	20.6493	20.7393	21.9957	21.5751	23.7873	16.0968	19.7931	11.4502
Q9Y666	SLC12A7	SLC12A7	16	18.1795	18.3164	18.7563	11.4388	13.9028	14.967	17.0319	16.9506	18.9431	0	13.0649	0
Q9Y672	ALG6	ALG6	5	16.218	16.6883	17.0504	11.7193	0	15.0546	17.2164	0	18.8875	0	14.2318	0
Q9Y673	ALG5	ALG5	13	18.0236	18.2091	18.5551	15.0644	14.6797	15.3595	20.993	19.6418	21.9172	0	0	0
Q9Y679	AUP1	AUP1	16	20.9882	20.8819	21.2139	13.1289	14.668	16.2651	20.8929	19.7815	21.9014	0	13.156	0
Q9Y696	CLIC4	CLIC4	2	17.617	17.4665	17.8634	0	0	0	16.0258	14.7857	0	0	0	0
Q9Y6A1	POMT1	POMT1	2	0	0	0	0	0	0	15.2666	0	0	0	0	0
Q9Y6A9	SPCS1	SPCS1	1	18.9669	18.4069	19.0456	0	0	0	22.1203	19.2456	21.6978	0	0	0
Q9Y6C9	MTCH2	MTCH2	10	18.5989	17.9046	18.0655	14.571	17.5315	18.5301	19.7184	17.8592	21.6218	14.9063	17.6981	12.8652
Q9Y6D0	SELENOK	SELENOK	2	0	17.058	17.5178	0	0	0	0	0	0	0	0	0
Q9Y6K0	CEPT1	CEPT1	2	19.0618	18.2003	18.6886	0	0	0	19.4551	0	0	0	0	0
Q9Y6M0	PRSS21	PRSS21	3	18.6482	18.3778	18.892	15.0689	16.1307	17.0761	18.5873	18.4019	20.723	0	14.873	0
Q9Y6M5	SLC30A1	SLC30A1	20	21.1804	20.5317	21.3698	16.5233	19.0863	19.2662	20.5238	20.694	22.9202	12.4118	17.8736	11.2381
Q9Y6M7	SLC4A7	SLC4A7	36	20.0555	19.9373	20.3254	15.4762	18.4479	18.895	20.8945	19.7323	22.9687	10.9979	16.2303	11.6065
Q9Y6N1	COX11	COX11	1	0	0	0	0	0	0	0	0	0	0	0	0
Q9Y6N7	ROBO1	ROBO1	19	16.0869	14.9359	16.1964	0	13.2996	14.299	15.032	15.3103	17.9379	0	12.1379	0
Q9Y6Q6	TNFRSF11A	TNFRSF11A	2	0	0	14.1791	0	0	0	16.2062	0	17.8522	0	0	0
Q9Y6W5	WASF2	WASF2	1	0	0	0	13.1123	0	0	0	0	0	0	14.5583	0
Q9Y6X5	ENPP4	ENPP4	5	14.2382	13.8358	14.0278	15.5813	14.4199	15.1037	0	0	0	12.2784	17.3812	0

## Sheet: note
values are log2(iBAQ intensity + 1)
BtzR is AMO1-BtzR
WT is AMO1-WT
