# Supplementary material for: The surfaceome of multiple myeloma cells suggests potential immunotherapeutic strategies and protein markers of drug resistance
Source: Nat Commun. 2022 Jul 15;13:4121. doi: 10.1038/s41467-022-31810-6 (PMC9287322; doi:10.1038/s41467-022-31810-6)
Supplement: Supplementary file 12 — Dataset 10 [file 41467_2022_31810_MOESM12_ESM.xlsx]

## Sheet: data
Entry	Gene	Name	Pvalue	MEAN.RATIO	iBAQ	LOG2.0_MM	LOG2.1_MM	LOG2.2_MM	LOG2.3_MM	LOG2.4_MM	LOG2.5_BC	LOG2.6_BC	LOG2.7_BC	LOG2.8_BC	LOG2.9_BC
O95866	MPIG6B	megakaryocyte and platelet inhibitory receptor G6b [Source:HGNC Symbol;Acc:HGNC:13937]	0.00883111	-4.79509	21.8529	-2.91564	0.653049	-0.390879	-1.73755	-3.64749	5.24948	0.390595	0.780188	3.95682	5.55988
P43007	SLC1A4	solute carrier family 1 member 4 [Source:HGNC Symbol;Acc:HGNC:10942]	0.0235415	-4.52661	19.3164	-2.8673	-2.11401	-1.64351	-2.40035	-0.0702907	6.49753	-0.906757	0.547898	2.95143	4.44751
P07359	GP1BA	glycoprotein Ib platelet subunit alpha [Source:HGNC Symbol;Acc:HGNC:4439]	0.0268771	-3.98566	20.0216	-1.83671	-0.897986	0.682371	-0.377627	-3.12369	4.66336	-0.762203	0.715784	4.46822	5.28947
Q86YW5	TREML1	triggering receptor expressed on myeloid cells like 1 [Source:HGNC Symbol;Acc:HGNC:20434]	0.0278494	-3.83023	21.4819	-1.91991	-1.61753	-1.10548	-0.727566	-2.67589	5.0353	-0.375059	-0.745353	3.53377	3.65613
P08514	ITGA2B	integrin subunit alpha 2b [Source:HGNC Symbol;Acc:HGNC:6138]	0.0725204	-3.47552	25.2256	2.48447	4.17395	3.74101	2.18904	0.440087	8.55954	2.96187	2.24966	7.86024	8.77483
Q9UIB8	CD84	CD84 molecule [Source:HGNC Symbol;Acc:HGNC:1704]	0.0714458	-3.31299	19.7628	-1.65894	-0.508686	-1.48043	-1.72574	-3.43315	4.20186	-1.96716	-1.60163	3.44794	3.67701
P05106	ITGB3	integrin subunit beta 3 [Source:HGNC Symbol;Acc:HGNC:6156]	0.0497074	-3.25825	24.8987	2.27765	3.52019	3.26225	2.5867	1.45856	7.90424	2.74337	3.29461	7.06244	8.39195
P16109	SELP	selectin P [Source:HGNC Symbol;Acc:HGNC:10721]	0.0479577	-3.13389	19.1886	-2.97621	-0.262697	-0.663391	-1.71754	-2.56993	2.99646	-1.55043	-0.93688	3.20556	3.76495
Q9P126	CLEC1B	C-type lectin domain family 1 member B [Source:HGNC Symbol;Acc:HGNC:24356]	0.0736097	-3.10395	21.3558	-0.816838	0.781801	1.15103	-0.732606	-2.25073	4.41306	-0.93357	0.213906	4.71424	5.24478
Q12913	PTPRJ	protein tyrosine phosphatase, receptor type J [Source:HGNC Symbol;Acc:HGNC:9673]	0.0239194	-3.03461	16.6904	-0.807978	-0.348077	-0.216699	-0.966845	-3.70132	3.01441	-0.769665	0.361488	2.83747	3.68845
O43306	ADCY6	adenylate cyclase 6 [Source:HGNC Symbol;Acc:HGNC:237]	0.0017725	-2.87273	16.3469	-3.03271	-1.47009	-2.12781	-0.757259	-2.62649	2.34236	0.917656	0.131061	-0.347936	1.30614
Q14162	SCARF1	scavenger receptor class F member 1 [Source:HGNC Symbol;Acc:HGNC:16820]	0.00189638	-2.76273	16.2435	-3.1296	-2.71827	-1.94057	-2.29604	-1.4162	1.06018	-0.994201	-0.1683	0.699696	1.71561
Q9HCN6	GP6	glycoprotein VI platelet [Source:HGNC Symbol;Acc:HGNC:14388]	0.00607548	-2.75718	18.1976	-3.6523	-2.21184	-0.854715	-2.19452	-1.65038	2.15872	-0.367866	-0.974616	1.09932	1.30659
P23229	ITGA6	integrin subunit alpha 6 [Source:HGNC Symbol;Acc:HGNC:6142]	0.0925795	-2.62842	19.8259	0.469126	0.699195	0.553363	-0.15034	-1.59835	4.98493	-0.306966	-0.225227	3.91232	4.75004
Q5SQ64	LY6G6F	lymphocyte antigen 6 family member G6F [Source:HGNC Symbol;Acc:HGNC:13933]	0.000258361	-2.52963	18.4394	-2.91036	-2.60325	-3.00273	-2.28699	-3.7276	0.573735	-1.00378	-1.11293	-0.176312	-0.163521
P40197	GP5	glycoprotein V platelet [Source:HGNC Symbol;Acc:HGNC:4443]	0.0278701	-2.4493	21.0228	-2.41115	-1.06331	-0.285439	-1.85457	-2.91861	1.48883	-0.738648	-1.2411	1.54725	2.65706
P22694	PRKACB	protein kinase cAMP-activated catalytic subunit beta [Source:HGNC Symbol;Acc:HGNC:9381]	0.00119829	-2.39563	13.5381	-2.48158	-2.58589	-2.56629	-2.52076	-3.72619	-0.827402	1.0263	-0.201462	-1.01338	-0.886633
P11169	SLC2A3	solute carrier family 2 member 3 [Source:HGNC Symbol;Acc:HGNC:11007]	0.0576745	-2.37784	24.2723	2.39448	3.18557	2.77039	2.26344	0.484646	5.63174	2.66398	2.21846	5.76773	6.70581
Q9BXS9	SLC26A6	solute carrier family 26 member 6 [Source:HGNC Symbol;Acc:HGNC:14472]	0.00355688	-2.36429	14.9684	-2.09836	-3.96116	-2.82127	-2.09398	-2.16642	0.755654	-1.73134	-0.656943	0.494445	-0.18155
Q5VY43	PEAR1	platelet endothelial aggregation receptor 1 [Source:HGNC Symbol;Acc:HGNC:33631]	0.026152	-2.32125	18.0625	-3.29214	-3.1233	0.0584574	-1.43264	-3.52227	-0.278621	0.640231	1.41784	-1.25402	-0.231062
Q9Y490	TLN1	talin 1 [Source:HGNC Symbol;Acc:HGNC:11845]	0.0649305	-2.23655	19.6871	1.9187	2.69823	2.68979	2.43143	1.40068	6.29681	1.88341	2.78599	5.37334	5.98202
P27105	STOM	stomatin [Source:HGNC Symbol;Acc:HGNC:3383]	0.120652	-2.1097	20.7154	0.342426	1.16317	-0.695962	-0.306869	-1.97433	3.78433	-1.87791	0.956254	3.1742	3.04006
Q92619	ARHGAP45	Rho GTPase activating protein 45 [Source:HGNC Symbol;Acc:HGNC:17102]	0.0100845	-2.10717	16.6335	-2.23116	-2.53072	-2.27637	-2.559	-4.27473	-2.25202	-0.273357	0.716697	-0.491039	-1.03639
Q9UJQ1	LAMP5	lysosomal associated membrane protein family member 5 [Source:HGNC Symbol;Acc:HGNC:16097]	0.00600476	-2.02625	17.8109	-3.0976	-4.4235	-3.66345	-2.93323	-2.70181	-0.857594	-1.13416	-0.0972184	-2.40961	-2.18977
P13224	GP1BB	glycoprotein Ib platelet subunit beta [Source:HGNC Symbol;Acc:HGNC:4440]	0.0661193	-1.99507	24.9533	1.47052	1.67552	1.26005	1.84346	-0.399734	4.36787	0.999865	1.47495	4.51951	4.463
Q96KA5	CLPTM1L	CLPTM1 like [Source:HGNC Symbol;Acc:HGNC:24308]	0.00480578	-1.99424	15.4837	-2.7952	-2.86944	-2.58659	-1.76993	-3.93017	-0.681904	-2.11692	-0.209242	0.0699401	-1.04201
Q9BU23	LMF2	lipase maturation factor 2 [Source:HGNC Symbol;Acc:HGNC:25096]	0.0248163	-1.98559	16.7253	-1.5263	-2.39473	-1.47706	-0.998175	-1.05037	0.222634	2.57189	0.845632	-0.250739	-0.908119
P00403	MT-CO2	mitochondrially encoded cytochrome c oxidase II [Source:HGNC Symbol;Acc:HGNC:7421]	0.0215143	-1.96415	16.4602	-1.43772	-1.86093	-2.8347	-3.1503	-3.6728	-1.76929	1.18934	-0.320017	-0.559529	-1.67621
O14828	SCAMP3	secretory carrier membrane protein 3 [Source:HGNC Symbol;Acc:HGNC:10565]	0.0180961	-1.90536	18.2335	-1.4509	-2.11051	-2.57226	-2.5509	-3.80802	1.04177	-1.74072	-1.34285	-0.937212	0.0132383
Q01974	ROR2	receptor tyrosine kinase like orphan receptor 2 [Source:HGNC Symbol;Acc:HGNC:10257]	0.0290794	-1.85114	16.482	-3.09165	-3.28704	-2.48311	-3.04102	-0.519008	-1.12348	-0.521884	1.14691	-1.58148	-1.08622
Q8NG11	TSPAN14	tetraspanin 14 [Source:HGNC Symbol;Acc:HGNC:23303]	0.0508258	-1.77787	19.5304	-2.74171	-3.52027	-1.86934	-3.20406	-0.993801	-2.10632	-2.18691	0.353082	0.658876	-0.158534
Q9Y277	VDAC3	voltage dependent anion channel 3 [Source:HGNC Symbol;Acc:HGNC:12674]	0.0177128	-1.7544	17.8457	-1.14863	-0.828952	-2.22515	-1.92098	-2.1197	0.282396	-0.416351	1.60954	0.349861	-1.29685
P07948	LYN	LYN proto-oncogene, Src family tyrosine kinase [Source:HGNC Symbol;Acc:HGNC:6735]	0.00610958	-1.75215	16.2121	-3.21092	-3.8232	-2.11972	-2.09533	-2.80116	-1.92382	0.0745927	-1.15327	-1.5107	-0.776369
P16671	CD36	CD36 molecule [Source:HGNC Symbol;Acc:HGNC:1663]	0.0616794	-1.70399	18.8867	-2.64813	-0.183142	-1.5905	-2.1224	-3.66162	-1.76821	-1.18138	0.387798	-0.318476	1.19442
Q96DU3	SLAMF6	SLAM family member 6 [Source:HGNC Symbol;Acc:HGNC:21392]	0.0192953	-1.68477	19.5991	-1.57264	-3.64133	-1.55516	-0.930158	-1.37978	0.265835	0.364658	-0.742715	-0.278357	-0.264635
P16284	PECAM1	platelet and endothelial cell adhesion molecule 1 [Source:HGNC Symbol;Acc:HGNC:8823]	0.156318	-1.68441	21.1866	1.67631	2.12894	1.47045	0.241984	-0.207281	4.13409	0.0330977	0.999972	3.88769	4.67759
P61224	RAP1B	RAP1B, member of RAS oncogene family [Source:HGNC Symbol;Acc:HGNC:9857]	0.0594184	-1.63541	20.6317	-1.33395	-0.792545	-0.748592	-1.57692	-1.44964	0.137334	2.70332	-1.16144	-0.0206309	0.616832
Q4KMQ2	ANO6	anoctamin 6 [Source:HGNC Symbol;Acc:HGNC:25240]	0.101133	-1.60106	20.2104	1.5162	1.3047	0.0849747	0.731976	1.48862	3.8649	1.18341	0.597601	3.01462	4.47125
P53801	PTTG1IP	PTTG1 interacting protein [Source:HGNC Symbol;Acc:HGNC:13524]	0.385488	-1.57525	22.7012	-0.782759	-0.334199	-0.394363	-1.61476	-2.02184	3.35779	-1.2877	-4.90498	2.50144	3.06181
Q96RD9	FCRL5	Fc receptor like 5 [Source:HGNC Symbol;Acc:HGNC:18508]	0.0270458	-1.53755	17.5682	-2.68269	-3.95788	-2.03043	-1.78197	-1.207	-0.00194654	-0.617348	-0.975293	-1.2467	-1.13091
Q5T2D2	TREML2	triggering receptor expressed on myeloid cells like 2 [Source:HGNC Symbol;Acc:HGNC:21092]	0.163535	-1.46684	17.0963	-5.02287	-4.45594	-1.82886	-2.21603	-0.404866	-0.895691	-1.7634	-1.71074	-1.0308	-1.19374
Q9UBV2	SEL1L	SEL1L, ERAD E3 ligase adaptor subunit [Source:HGNC Symbol;Acc:HGNC:10717]	0.0414959	-1.46204	17.7092	-2.01478	-2.17819	-2.56444	-1.18293	-1.04556	-0.276469	1.45974	-0.571978	-1.55737	-0.729658
P78310	CXADR	CXADR, Ig-like cell adhesion molecule [Source:HGNC Symbol;Acc:HGNC:2559]	0.0352499	-1.45855	16.7862	-4.01271	-4.0205	-2.84016	-2.20445	-1.66417	-0.440431	-1.77035	-1.43646	-1.98551	-1.81647
Q8NBI5	SLC43A3	solute carrier family 43 member 3 [Source:HGNC Symbol;Acc:HGNC:17466]	0.040693	-1.3686	19.8273	-2.48599	-1.69199	-2.34668	-1.37589	-0.222219	-0.0499268	-1.07383	-1.23143	0.33984	0.735588
P14780	MMP9	matrix metallopeptidase 9 [Source:HGNC Symbol;Acc:HGNC:7176]	0.441995	-1.3581	17.1246	-1.96366	-0.00219267	-1.82893	-1.63885	-8.92167	-2.72285	-1.46195	0.0698793	-1.75544	-1.69443
P14770	GP9	glycoprotein IX platelet [Source:HGNC Symbol;Acc:HGNC:4444]	0.372621	-1.23414	24.9171	1.54581	3.53524	1.34313	4.70344	-0.713808	4.32055	0.929166	1.32787	4.7171	5.28982
O43493	TGOLN2	trans-golgi network protein 2 [Source:HGNC Symbol;Acc:HGNC:15450]	0.289281	-1.22052	15.4079	-2.81593	-3.45431	-2.84699	-0.829064	-2.20495	-4.3607	1.30282	-0.980389	-1.86309	-0.147308
Q9Y5U5	TNFRSF18	TNF receptor superfamily member 18 [Source:HGNC Symbol;Acc:HGNC:11914]	0.344093	-1.19464	22.5866	-2.28452	-3.95749	-1.89888	-3.32476	1.35587	-1.62391	-0.586388	1.97381	-1.74484	-2.15524
P63244	RACK1	receptor for activated C kinase 1 [Source:HGNC Symbol;Acc:HGNC:4399]	0.019731	-1.1641	17.2424	-2.63904	-1.71655	-2.75515	-2.22695	-3.47762	-0.381592	-1.31611	-1.58906	-1.81321	-1.89482
P05556	ITGB1	integrin subunit beta 1 [Source:HGNC Symbol;Acc:HGNC:6153]	0.355853	-1.16285	23.5407	2.75984	3.66254	2.98852	2.89627	3.17723	5.98743	2.23912	0.976836	5.61368	6.4816
P04920	SLC4A2	solute carrier family 4 member 2 [Source:HGNC Symbol;Acc:HGNC:11028]	0.205696	-1.13866	18.4435	-2.8919	-2.34988	-2.05989	-1.00276	0.289348	1.65606	-1.17231	-1.60807	-1.28659	0.0891092
P42892	ECE1	endothelin converting enzyme 1 [Source:HGNC Symbol;Acc:HGNC:3146]	0.232984	-1.10939	18.3153	0.00112925	-0.12547	0.0379876	-0.0324396	0.898853	2.06299	0.687262	-1.46312	1.93982	3.10004
Q96BD0	SLCO4A1	solute carrier organic anion transporter family member 4A1 [Source:HGNC Symbol;Acc:HGNC:10953]	0.189255	-1.03812	16.399	-3.1364	-2.97641	-2.88516	-2.47672	0.0892782	-2.02766	-1.97623	-1.11074	-1.13875	0.0585985
Q9BY67	CADM1	cell adhesion molecule 1 [Source:HGNC Symbol;Acc:HGNC:5951]	0.352648	-1.01694	18.8907	-2.61543	-4.34991	-0.580175	-0.679441	0.614155	0.939833	-0.385349	-0.0129352	-0.89769	-2.16997
P12931	SRC	SRC proto-oncogene, non-receptor tyrosine kinase [Source:HGNC Symbol;Acc:HGNC:11283]	0.29045	-0.994192	17.0826	-2.74016	0.122022	-0.847517	0.0822694	-2.86399	1.70361	-1.38741	-1.41032	-0.440451	0.258156
Q12860	CNTN1	contactin 1 [Source:HGNC Symbol;Acc:HGNC:2171]	0.274909	-0.973519	15.6653	-2.41074	-4.52999	-0.994319	-2.71672	-0.104858	-1.28796	-0.674369	-0.846411	-1.70168	-1.37861
P06127	CD5	CD5 molecule [Source:HGNC Symbol;Acc:HGNC:1685]	0.0738473	-0.890393	15.9213	-0.610292	-1.28226	-1.77801	-1.45278	-2.80263	-0.249447	-1.38198	-1.00039	-0.32398	-0.518211
Q8N766	EMC1	ER membrane protein complex subunit 1 [Source:HGNC Symbol;Acc:HGNC:28957]	0.0346601	-0.889157	14.8507	-2.94859	-2.13458	-1.58511	-1.70363	-2.8435	-1.16311	-0.769151	-1.57752	-1.89139	-1.36845
P30510	N/A	N/A	0.312994	-0.832327	19.1132	0.515115	-1.8275	-0.763212	0.680486	-1.65182	1.57161	-1.45559	-0.615318	1.25319	0.360812
P10316	N/A	N/A	0.457786	-0.812169	20.6853	0.0569698	0.69264	-2.77632	-0.512378	-4.30868	0.282263	-1.87189	-0.646464	-0.692338	0.141498
Q9Y5S1	TRPV2	transient receptor potential cation channel subfamily V member 2 [Source:HGNC Symbol;Acc:HGNC:18082]	0.155103	-0.791398	15.9883	-1.33141	-2.09992	-1.85234	-0.372072	-3.11368	-0.79588	-0.751007	-1.13575	-0.910801	-1.219
Q6UWB1	IL27RA	interleukin 27 receptor subunit alpha [Source:HGNC Symbol;Acc:HGNC:17290]	0.145317	-0.79015	17.9801	-2.44328	-1.03395	-0.820183	-2.28134	-3.01031	-0.962439	-1.33399	-0.450455	-1.2518	-1.63963
O14672	ADAM10	ADAM metallopeptidase domain 10 [Source:HGNC Symbol;Acc:HGNC:188]	0.479428	-0.758844	19.747	-1.42194	-0.227838	-2.15369	-0.54876	0.473767	-3.2606	0.735043	-0.506113	1.1193	1.82813
P26038	MSN	moesin [Source:HGNC Symbol;Acc:HGNC:7373]	0.0690158	-0.722251	18.4268	-1.61254	-1.3849	-0.546209	-0.512971	-1.07334	-0.236178	-0.675867	0.659474	-0.844334	-0.421805
P01111	NRAS	NRAS proto-oncogene, GTPase [Source:HGNC Symbol;Acc:HGNC:7989]	0.144906	-0.618944	17.7764	-0.928746	-1.03162	-1.45447	-0.277914	-2.07534	0.0539765	-0.900248	-1.26024	-0.264138	-0.302726
Q96AG4	LRRC59	leucine rich repeat containing 59 [Source:HGNC Symbol;Acc:HGNC:28817]	0.184659	-0.612628	16.2414	-3.00847	-1.78666	-2.39747	-1.08525	-1.28123	-1.04091	-1.02277	-0.829525	-1.81657	-1.78616
Q969V3	NCLN	nicalin [Source:HGNC Symbol;Acc:HGNC:26923]	0.158642	-0.612588	18.553	-1.71911	-1.63865	-2.2583	-0.515687	-1.67273	-0.232808	-1.87828	-1.1211	-0.752796	-0.756556
P01857	IGHG1	immunoglobulin heavy constant gamma 1 (G1m marker) [Source:HGNC Symbol;Acc:HGNC:5525]	0.440706	-0.604645	22.6504	0.173507	0.0731155	-0.00711927	-1.5894	2.5096	0.395234	1.44501	1.77032	0.45807	0.114303
P19634	SLC9A1	solute carrier family 9 member A1 [Source:HGNC Symbol;Acc:HGNC:11071]	0.422018	-0.60041	17.7149	-1.65119	-3.46255	-0.806029	-0.929494	-0.84337	-1.98297	-1.08729	0.622261	-1.94195	-0.300644
Q9Y289	SLC5A6	solute carrier family 5 member 6 [Source:HGNC Symbol;Acc:HGNC:11041]	0.455535	-0.572517	20.4049	-1.2172	-2.25765	-2.74273	-1.53071	0.335924	-1.11386	-0.359504	0.649374	-1.36384	-2.36195
Q86SF2	GALNT7	polypeptide N-acetylgalactosaminyltransferase 7 [Source:HGNC Symbol;Acc:HGNC:4129]	0.159538	-0.550402	17.4237	-1.02067	-0.656984	-1.80456	-0.785657	-1.55764	0.108235	-0.948814	-0.393465	-0.353508	-1.48594
Q15155	NOMO1	NODAL modulator 1 [Source:HGNC Symbol;Acc:HGNC:30060]	0.422376	-0.533315	16.9854	-0.194056	0.38149	0.19704	0.412844	0.511168	1.74172	-0.732624	-0.524279	2.04372	1.44652
P13591	NCAM1	neural cell adhesion molecule 1 [Source:HGNC Symbol;Acc:HGNC:7656]	0.50538	-0.533237	16.1837	-2.17592	-1.6695	1.63925	-1.49925	-0.827005	-0.174616	0.330301	-0.204272	-0.152099	-1.66555
P26572	MGAT1	mannosyl (alpha-1,3-)-glycoprotein beta-1,2-N-acetylglucosaminyltransferase [Source:HGNC Symbol;Acc:HGNC:7044]	0.279776	-0.487103	19.2963	-2.50924	-1.54964	-0.299066	-1.42114	-1.59225	-0.744611	-1.3112	-1.6826	-0.662178	-0.535238
Q7L1W4	LRRC8D	leucine rich repeat containing 8 VRAC subunit D [Source:HGNC Symbol;Acc:HGNC:16992]	0.25563	-0.467822	16.7204	-0.0518657	-0.104118	-0.744937	-0.0735183	-0.0942439	-0.0113467	-0.818748	0.231884	0.633555	1.23508
P01834	N/A	N/A	0.513975	-0.467572	21.3202	-1.01979	-0.0161859	-2.48422	0.311463	-2.15726	-0.504653	0.770091	-0.886718	-0.767924	-1.63892
P05534	N/A	N/A	0.506623	-0.460422	24.6044	1.4401	0.715657	1.80456	3.45185	3.37488	1.35377	2.87613	3.24374	2.23049	3.38503
Q9HD20	ATP13A1	ATPase 13A1 [Source:HGNC Symbol;Acc:HGNC:24215]	0.402851	-0.454973	15.214	-0.923688	-0.257349	-1.33972	-0.57207	-1.64616	-1.36206	0.380338	-0.165332	-1.71068	0.393612
Q13740	ALCAM	activated leukocyte cell adhesion molecule [Source:HGNC Symbol;Acc:HGNC:400]	0.0437851	-0.449044	16.7614	-1.59818	-1.55105	-1.48986	-1.90622	-1.15876	-0.706108	-1.42937	-0.84449	-1.09104	-1.38783
Q13445	TMED1	transmembrane p24 trafficking protein 1 [Source:HGNC Symbol;Acc:HGNC:17291]	0.420352	-0.44751	17.4201	-1.47652	-1.29054	0.0130265	-2.74204	-2.12262	-1.07746	-1.09779	-1.20693	-1.72487	-0.274098
Q9Y6M5	SLC30A1	solute carrier family 30 member 1 [Source:HGNC Symbol;Acc:HGNC:11012]	0.45109	-0.435943	19.3909	-2.61533	-1.589	0.0602398	-0.923403	0.0153639	-0.179848	-0.435069	-0.607412	-0.474076	-1.17602
P08174	CD55	CD55 molecule (Cromer blood group) [Source:HGNC Symbol;Acc:HGNC:2665]	0.68673	-0.40904	19.6324	-3.20924	-0.142205	0.159546	-0.173404	2.29717	1.71459	-0.245592	-0.116939	-0.49937	0.124383
P61586	RHOA	ras homolog family member A [Source:HGNC Symbol;Acc:HGNC:667]	0.577706	-0.36488	18.7403	-0.153008	0.576454	0.429045	0.728072	-2.01502	1.44099	-0.815679	-0.0231353	0.180526	0.607236
Q8WUX1	SLC38A5	solute carrier family 38 member 5 [Source:HGNC Symbol;Acc:HGNC:18070]	0.631055	-0.362077	17.2241	-3.11618	-2.47183	-0.819426	-0.487726	0.196986	-0.850017	-1.73625	-1.26658	-1.35777	0.322824
Q9UIW2	PLXNA1	plexin A1 [Source:HGNC Symbol;Acc:HGNC:9099]	0.626584	-0.341173	17.3881	-1.54862	-1.15052	0.184516	-0.458888	1.79967	0.0113467	0.830729	-0.730063	-0.37708	0.797087
Q7Z4W1	DCXR	dicarbonyl and L-xylulose reductase [Source:HGNC Symbol;Acc:HGNC:18985]	0.503386	-0.33844	16.6294	-1.45206	-0.959321	-2.84055	-0.830422	-2.34743	-0.939026	-1.56136	-0.738237	-2.30859	-1.19039
Q8TB61	SLC35B2	solute carrier family 35 member B2 [Source:HGNC Symbol;Acc:HGNC:16872]	0.327353	-0.328226	17.8285	-2.0058	-1.98788	-1.45131	-1.27335	-2.56231	-1.26499	-1.56334	-0.946408	-1.615	-2.24979
P51148	RAB5C	RAB5C, member RAS oncogene family [Source:HGNC Symbol;Acc:HGNC:9785]	0.591825	-0.289844	16.9349	-2.63683	-1.09156	-0.272094	-0.53833	-2.49026	-1.31483	-0.768352	-1.26618	-1.19249	-1.03801
P63000	RAC1	Rac family small GTPase 1 [Source:HGNC Symbol;Acc:HGNC:9801]	0.756191	-0.269268	21.0024	1.58389	1.10934	1.6003	1.59244	2.02681	2.43524	1.50477	-1.09335	3.2035	3.20896
O60486	PLXNC1	plexin C1 [Source:HGNC Symbol;Acc:HGNC:9106]	0.422172	-0.265217	16.6682	-1.6039	-1.14502	-1.6647	-0.886133	-0.625121	-0.456475	-0.440695	-0.927542	-1.02049	-1.75359
Q93084	ATP2A3	ATPase sarcoplasmic/endoplasmic reticulum Ca2+ transporting 3 [Source:HGNC Symbol;Acc:HGNC:813]	0.759257	-0.256227	17.9774	1.01446	1.14438	0.876214	-0.0265931	-1.13318	1.21985	-0.784879	-1.16118	2.26331	1.61931
Q969P0	IGSF8	immunoglobulin superfamily member 8 [Source:HGNC Symbol;Acc:HGNC:17813]	0.672551	-0.246013	19.7441	1.3608	0.68044	2.0425	1.26862	2.87087	0.808461	2.10485	3.30245	1.859	1.37854
Q9Y624	F11R	F11 receptor [Source:HGNC Symbol;Acc:HGNC:14685]	0.728537	-0.22519	23.4782	1.22268	0.84312	1.36589	1.69952	2.84123	1.73695	2.01579	-0.0273158	2.19676	3.17621
P16422	EPCAM	epithelial cell adhesion molecule [Source:HGNC Symbol;Acc:HGNC:11529]	0.816179	-0.220848	20.0691	-2.1049	-2.69964	-1.44731	-0.936309	1.31565	-2.65079	0.486959	0.300769	-1.85946	-1.04575
Q12999	TSPAN31	tetraspanin 31 [Source:HGNC Symbol;Acc:HGNC:10539]	0.445797	-0.217016	19.5196	-0.757084	-1.56936	-0.525563	-0.874458	-1.57694	-1.23981	-1.14552	-0.616266	-0.835425	-0.381303
Q8NE01	CNNM3	cyclin and CBS domain divalent metal cation transport mediator 3 [Source:HGNC Symbol;Acc:HGNC:104]	0.711186	-0.216108	17.5865	-2.34244	-2.54184	-1.53619	-2.19741	0.073587	-1.61851	-0.373366	-1.55114	-1.93756	-1.98318
Q6PJF5	RHBDF2	rhomboid 5 homolog 2 [Source:HGNC Symbol;Acc:HGNC:20788]	0.677948	-0.156021	16.0318	-0.94653	-0.899431	-0.632616	-0.605455	-1.25377	-0.0753548	-1.94713	-0.204156	-0.797336	-0.533717
Q8TEM1	NUP210	nucleoporin 210 [Source:HGNC Symbol;Acc:HGNC:30052]	0.786873	-0.143442	14.5645	-2.43891	-3.62991	-1.91839	-1.81846	-3.75195	-3.56363	-2.37028	-2.90899	-1.93476	-2.06275
P18433	PTPRA	protein tyrosine phosphatase, receptor type A [Source:HGNC Symbol;Acc:HGNC:9664]	0.895716	-0.0822138	17.1097	0.0342698	0.129129	-1.11937	0.27433	0.187539	1.11914	-0.902556	-1.51463	-0.0136367	1.22866
P55011	SLC12A2	solute carrier family 12 member 2 [Source:HGNC Symbol;Acc:HGNC:10911]	0.870319	-0.0607382	17.0593	-1.54198	-2.37	-2.18572	-2.56816	-2.46908	-3.35272	-2.07594	-1.69904	-2.02565	-1.6779
Q6ZRP7	QSOX2	quiescin sulfhydryl oxidase 2 [Source:HGNC Symbol;Acc:HGNC:30249]	0.910634	-0.0496419	15.8853	-1.18247	-0.359167	-2.80328	-0.924128	-1.09957	-1.01576	-1.11279	-1.41927	-1.13222	-1.44036
P61006	RAB8A	RAB8A, member RAS oncogene family [Source:HGNC Symbol;Acc:HGNC:7007]	0.929807	-0.0433007	18.5312	-0.631256	0.695921	-0.186558	0.660562	-0.0153639	-1.40799	0.286409	0.759641	0.39288	0.70887
Q99572	P2RX7	purinergic receptor P2X 7 [Source:HGNC Symbol;Acc:HGNC:8537]	0.97279	-0.0293791	16.4598	-1.19499	-0.850656	-2.3182	-1.21808	-1.44231	-3.66615	0.180691	0.393695	-1.25215	-2.53342
P78536	ADAM17	ADAM metallopeptidase domain 17 [Source:HGNC Symbol;Acc:HGNC:195]	0.977146	-0.0137426	18.8777	2.77936	1.89753	1.92393	0.766058	1.42582	1.92267	0.75556	1.39783	2.09825	2.6871
Q9Y4W6	AFG3L2	AFG3 like matrix AAA peptidase subunit 2 [Source:HGNC Symbol;Acc:HGNC:315]	0.98667	-0.00698753	15.0857	0.090669	-0.507967	-0.260536	-0.999469	-1.58123	0.19063	-1.46075	-0.633616	-0.333921	-0.985943
O95297	MPZL1	myelin protein zero like 1 [Source:HGNC Symbol;Acc:HGNC:7226]	0.994144	-0.00346019	20.5673	-1.00276	-1.13011	-1.1431	-0.842221	0.590166	0.111763	-0.119822	-0.874763	-1.65899	-0.968909
Q02978	SLC25A11	solute carrier family 25 member 11 [Source:HGNC Symbol;Acc:HGNC:10981]	0.979706	0.0251606	17.9496	1.17666	1.28215	-0.183353	-0.633436	-2.98833	-1.67726	0.862538	1.1125	-1.27927	-0.490631
P07355	ANXA2	annexin A2 [Source:HGNC Symbol;Acc:HGNC:537]	0.959682	0.0369863	16.4614	-1.44324	-1.6354	-2.14792	-1.52148	-1.40094	-3.85039	-0.623424	-0.36204	-0.854076	-2.64399
P08865	RPSA	ribosomal protein SA [Source:HGNC Symbol;Acc:HGNC:6502]	0.933109	0.040476	17.9663	-2.01665	-1.24823	-1.64264	-0.560074	-1.39498	-2.49532	-0.729399	-0.70463	-0.875598	-2.26001
P25942	CD40	CD40 molecule [Source:HGNC Symbol;Acc:HGNC:11919]	0.961333	0.0428168	24.1557	1.36573	0.913124	0.457448	0.495604	2.81031	1.37104	1.51758	-1.65408	2.19597	2.39761
Q30134	N/A	N/A	0.96193	0.0518728	20.8717	0.116693	0.299234	-0.841536	4.17485	-1.65779	0.321234	-0.453482	0.658704	0.490116	0.81551
P25445	FAS	Fas cell surface death receptor [Source:HGNC Symbol;Acc:HGNC:11920]	0.961657	0.0529243	21.5221	-0.64218	-0.352158	0.248591	-2.8592	2.11323	-1.05164	0.764047	1.5686	-0.567823	-2.46951
Q03519	TAP2	transporter 2, ATP binding cassette subfamily B member [Source:HGNC Symbol;Acc:HGNC:44]	0.909295	0.0681257	19.2836	-0.778744	-0.701314	-1.58335	-0.330705	0.346808	-0.739044	1.18972	-1.40187	-1.40119	-1.03556
P23528	CFL1	cofilin 1 [Source:HGNC Symbol;Acc:HGNC:1874]	0.895891	0.0733007	20.6971	0.752787	1.33958	1.17239	2.26369	-0.161832	1.48072	0.539229	-0.231883	1.42295	1.78909
P18827	SDC1	syndecan 1 [Source:HGNC Symbol;Acc:HGNC:10658]	0.908649	0.0795935	22.0193	-2.6492	-0.792384	-1.06605	-1.42903	0.41767	-1.14098	-1.33568	-2.78488	-0.142836	-0.512588
P20701	ITGAL	integrin subunit alpha L [Source:HGNC Symbol;Acc:HGNC:6148]	0.816169	0.0939279	15.1993	-2.64455	-1.19332	-1.91736	-1.5231	-2.49844	-2.07618	-1.7488	-2.68212	-2.56308	-1.17622
P60953	CDC42	cell division cycle 42 [Source:HGNC Symbol;Acc:HGNC:1736]	0.660247	0.105191	20.0021	-0.984117	-1.0861	-0.738571	-0.134361	-0.942189	-0.775339	-1.23921	-0.48373	-1.25053	-0.662481
Q9UHN6	CEMIP2	cell migration inducing hyaluronidase 2 [Source:HGNC Symbol;Acc:HGNC:11869]	0.77609	0.11768	15.943	-0.765504	-1.39524	-0.607049	-0.812903	0.440605	-1.1789	-1.08224	0.170925	-1.18035	-0.457926
Q9Y5Y0	FLVCR1	feline leukemia virus subgroup C cellular receptor 1 [Source:HGNC Symbol;Acc:HGNC:24682]	0.816699	0.120773	16.1586	-1.83989	-1.08671	-1.83689	-0.954501	-1.25771	-3.30811	-1.11619	-1.30249	-0.699983	-1.15279
Q8IU68	TMC8	transmembrane channel like 8 [Source:HGNC Symbol;Acc:HGNC:20474]	0.847734	0.121894	16.2431	-2.52759	-1.69533	-1.25966	0.54321	-0.473128	-2.05994	-1.22677	-0.328326	-1.66909	-0.737837
P33527	ABCC1	ATP binding cassette subfamily C member 1 [Source:HGNC Symbol;Acc:HGNC:51]	0.809485	0.127142	18.8876	0.815595	1.12407	1.21069	1.12855	2.54791	-0.359661	1.61003	1.95451	1.53791	1.44831
Q9Y3B3	TMED7	transmembrane p24 trafficking protein 7 [Source:HGNC Symbol;Acc:HGNC:24253]	0.824502	0.129209	22.1031	-1.61306	-0.92006	0.290169	0.687616	1.03878	0.583211	-0.408771	0.0177226	-0.595115	-0.759642
P11717	IGF2R	insulin like growth factor 2 receptor [Source:HGNC Symbol;Acc:HGNC:5467]	0.770256	0.129356	15.5344	-0.415977	-0.0769308	-0.334124	-0.169651	-0.446301	0.123104	-0.0211071	0.176042	-0.354927	-2.01288
Q6P4E1	CASC4	cancer susceptibility 4 [Source:HGNC Symbol;Acc:HGNC:24892]	0.845379	0.132849	16.9695	-2.08225	-2.83452	-1.26436	-2.81331	-3.75731	-4.55407	-2.51407	-1.59294	-2.7598	-1.9951
Q9Y2G3	ATP11B	ATPase phospholipid transporting 11B (putative) [Source:HGNC Symbol;Acc:HGNC:13553]	0.754348	0.141139	19.122	-0.735692	-0.339094	-0.385824	-0.0274389	0.2786	-1.57301	0.804195	-0.387716	-0.0163296	-0.742277
P13598	ICAM2	intercellular adhesion molecule 2 [Source:HGNC Symbol;Acc:HGNC:5345]	0.839512	0.168902	22.3264	1.71572	2.48586	0.500262	0.910406	2.14697	-0.460878	1.24824	0.266948	2.40778	3.45262
Q08722	CD47	CD47 molecule [Source:HGNC Symbol;Acc:HGNC:1682]	0.814866	0.19683	24.0819	-2.1465	-1.347	-0.0509301	-0.0239234	1.84455	-1.90119	0.231134	0.144355	-1.27294	0.0906756
Q92508	PIEZO1	piezo type mechanosensitive ion channel component 1 [Source:HGNC Symbol;Acc:HGNC:28993]	0.571102	0.239863	14.6587	-1.62719	-0.226457	-0.903184	-1.07693	-1.38489	-2.29871	-0.276054	-1.13597	-1.19347	-1.51376
P06702	S100A9	S100 calcium binding protein A9 [Source:HGNC Symbol;Acc:HGNC:10499]	0.852018	0.241571	18.3215	-1.72381	-1.07347	-2.13711	-0.869755	-5.71363	-5.30042	-2.18344	-3.39143	0.121638	-1.97197
Q9NYL4	FKBP11	FK506 binding protein 11 [Source:HGNC Symbol;Acc:HGNC:18624]	0.491888	0.256222	19.9926	-1.57411	-2.09156	-0.806797	-2.03142	-0.72959	-2.01896	-1.31029	-1.12478	-2.03985	-2.02072
P08575	PTPRC	protein tyrosine phosphatase, receptor type C [Source:HGNC Symbol;Acc:HGNC:9666]	0.8446	0.260644	20.067	4.30306	3.9633	1.98868	2.32931	-0.60652	4.69689	-0.622083	0.866454	3.57589	2.15747
Q6UWD8	C16ORF54	chromosome 16 open reading frame 54 [Source:HGNC Symbol;Acc:HGNC:26649]	0.492881	0.266075	20.9009	-3.16676	-2.5655	-2.46934	-2.74616	-1.29129	-2.85833	-3.33514	-2.70903	-2.20166	-2.46528
P05107	ITGB2	integrin subunit beta 2 [Source:HGNC Symbol;Acc:HGNC:6155]	0.833542	0.270636	21.0891	4.01719	5.14816	2.86007	2.68139	-1.04999	3.30041	0.0868541	1.89754	3.35475	3.66409
P26006	ITGA3	integrin subunit alpha 3 [Source:HGNC Symbol;Acc:HGNC:6139]	0.681719	0.279482	15.1789	-2.46098	-2.40211	-1.58478	-1.65226	-1.1043	-3.95447	-1.57237	-0.372466	-2.64589	-2.05663
P16615	ATP2A2	ATPase sarcoplasmic/endoplasmic reticulum Ca2+ transporting 2 [Source:HGNC Symbol;Acc:HGNC:812]	0.439789	0.286002	17.8027	-0.148404	-0.349364	-0.194956	-0.344194	-0.555795	-0.0595018	-1.47996	-1.29996	-0.308242	0.124941
P16070	CD44	CD44 molecule (Indian blood group) [Source:HGNC Symbol;Acc:HGNC:1681]	0.8228	0.287959	27.2427	1.87046	1.61584	4.73484	2.9306	7.25859	2.50829	5.63429	1.74995	3.61995	3.45804
Q29940	N/A	N/A	0.766656	0.317774	21.9479	-1.61017	-0.491287	-1.0932	-1.92979	2.5219	-2.70299	1.04136	-0.0252519	-1.79815	-0.706397
Q13586	STIM1	stromal interaction molecule 1 [Source:HGNC Symbol;Acc:HGNC:11386]	0.652798	0.353861	14.7446	-3.11211	-3.45606	-1.90723	-2.15605	-2.52083	-5.02118	-2.14826	-3.62539	-0.961966	-3.1648
P16150	SPN	sialophorin [Source:HGNC Symbol;Acc:HGNC:11249]	0.606718	0.358157	23.5272	0.756364	0.161662	0.974592	-0.443904	2.99691	-0.381266	1.36533	0.263405	0.324347	1.08302
O75746	SLC25A12	solute carrier family 25 member 12 [Source:HGNC Symbol;Acc:HGNC:10982]	0.423439	0.375061	16.3864	-0.57006	0.275132	-1.4385	-1.13136	0.0960451	-1.09933	-0.308998	-0.421295	-0.86287	-1.95155
O00592	PODXL	podocalyxin like [Source:HGNC Symbol;Acc:HGNC:9171]	0.63234	0.376288	20.2411	-0.87318	-2.4485	-0.179762	0.610112	1.26795	-1.71215	-0.648777	0.651238	-0.691297	-1.10384
P27824	CANX	calnexin [Source:HGNC Symbol;Acc:HGNC:1473]	0.624719	0.379246	17.3728	0.228829	0.496221	-0.223842	0.473891	-2.80097	-0.85595	0.789488	-1.13796	-1.54854	-0.96913
O60512	B4GALT3	beta-1,4-galactosyltransferase 3 [Source:HGNC Symbol;Acc:HGNC:926]	0.274584	0.393463	18.1898	0.798258	-0.180179	0.797735	1.2547	0.273423	-0.45672	0.406908	0.470978	-0.205523	0.760983
O43772	SLC25A20	solute carrier family 25 member 20 [Source:HGNC Symbol;Acc:HGNC:1421]	0.475951	0.408148	16.9361	-1.17882	-0.486084	-0.865713	-1.77667	0.416433	-2.05937	0.235923	-0.867272	-1.69066	-1.55022
Q04941	PLP2	proteolipid protein 2 [Source:HGNC Symbol;Acc:HGNC:9087]	0.488121	0.413388	20.7448	-1.85941	-3.22522	-1.38499	-2.33791	-3.58114	-3.59473	-1.87848	-2.18129	-2.87372	-3.92738
P51571	SSR4	signal sequence receptor subunit 4 [Source:HGNC Symbol;Acc:HGNC:11326]	0.531193	0.41498	19.8589	-1.17574	-0.623824	-0.357806	-0.50522	0.25158	-3.00397	0.259591	-1.09708	-0.584819	-0.0596336
P04839	CYBB	cytochrome b-245 beta chain [Source:HGNC Symbol;Acc:HGNC:2578]	0.60254	0.423166	19.6698	2.12182	2.60837	1.02223	0.273644	-0.875881	1.06589	-1.15475	0.606311	1.1058	1.4111
Q9NQ25	SLAMF7	SLAM family member 7 [Source:HGNC Symbol;Acc:HGNC:21394]	0.483089	0.42503	20.5965	-1.32013	-0.0642759	-0.799483	-0.958561	0.652805	-0.837862	0.410087	-2.28037	-1.46342	-0.443222
P34910	EVI2B	ecotropic viral integration site 2B [Source:HGNC Symbol;Acc:HGNC:3500]	0.497208	0.433562	20.686	-1.09036	-0.465924	-1.15536	-0.69151	0.996669	-2.31195	0.491279	-1.12392	-0.387336	-1.24237
P07900	HSP90AA1	heat shock protein 90 alpha family class A member 1 [Source:HGNC Symbol;Acc:HGNC:5253]	0.491907	0.442959	16.9595	-1.70628	-0.0193425	-0.242798	1.06633	-0.415878	0.503858	-1.88445	-0.0163976	-0.924106	-1.21168
Q8NB49	ATP11C	ATPase phospholipid transporting 11C [Source:HGNC Symbol;Acc:HGNC:13554]	0.482678	0.450881	18.7419	0.503481	0.810962	0.0155471	0.77239	1.55422	0.171477	1.61408	0.396226	-1.66409	0.884496
P22732	SLC2A5	solute carrier family 2 member 5 [Source:HGNC Symbol;Acc:HGNC:11010]	0.664873	0.454811	19.6269	-4.5693	-3.90063	-0.424409	-1.94835	-2.50705	-5.58864	-1.40472	-2.86936	-3.39519	-2.36589
Q9NX62	IMPAD1	inositol monophosphatase domain containing 1 [Source:HGNC Symbol;Acc:HGNC:26019]	0.404847	0.480552	18.1918	0.823662	0.170449	0.117142	-0.0709174	-0.0452451	-1.13305	0.351748	0.102162	-1.73051	1.00198
P30512	N/A	N/A	0.487695	0.483387	24.2661	1.25169	1.46521	1.82635	0.509084	3.65487	0.0453782	2.46989	1.19982	1.69338	0.881809
P45880	VDAC2	voltage dependent anion channel 2 [Source:HGNC Symbol;Acc:HGNC:12672]	0.418178	0.48933	20.0126	1.90389	1.85958	0.598063	0.645993	1.0849	-0.788483	1.96616	0.114217	0.880285	1.4736
P11279	LAMP1	lysosomal associated membrane protein 1 [Source:HGNC Symbol;Acc:HGNC:6499]	0.253843	0.509601	20.0087	0.346448	1.09845	0.347813	1.89643	-0.0372537	0.433826	-0.114736	-0.462479	0.538528	0.708733
Q13291	SLAMF1	signaling lymphocytic activation molecule family member 1 [Source:HGNC Symbol;Acc:HGNC:10903]	0.349171	0.521224	17.873	-0.486597	-0.890311	-1.67828	-0.736224	-0.452479	-2.80963	-0.946036	0.00656652	-1.42099	-1.67992
Q14126	DSG2	desmoglein 2 [Source:HGNC Symbol;Acc:HGNC:3049]	0.566091	0.521258	18.9312	-1.21828	-1.36339	-0.278762	-0.638312	1.59649	-2.28272	1.37879	-0.0402129	-1.6438	-1.9206
P67812	SEC11A	SEC11 homolog A, signal peptidase complex subunit [Source:HGNC Symbol;Acc:HGNC:17718]	0.31499	0.538262	18.8122	-0.360485	0	0.276921	0.590398	1.25109	-1.58446	0.481307	0.811744	-0.368548	-0.273431
P11215	ITGAM	integrin subunit alpha M [Source:HGNC Symbol;Acc:HGNC:6149]	0.550526	0.548141	19.1929	0.442271	2.64426	0.406851	0.237766	-2.06545	0.559736	-0.676134	-0.280932	-1.60723	0.929549
Q92485	SMPDL3B	sphingomyelin phosphodiesterase acid like 3B [Source:HGNC Symbol;Acc:HGNC:21416]	0.0160394	0.602385	18.9511	0.0959492	0.0531926	0.401041	-0.057188	-0.481556	-0.947156	-0.225596	-0.756484	-0.738906	-0.332346
P05023	ATP1A1	ATPase Na+/K+ transporting subunit alpha 1 [Source:HGNC Symbol;Acc:HGNC:799]	0.151023	0.616164	22.7561	2.7733	3.2334	3.27511	3.41049	4.30327	3.20953	3.67092	2.21143	2.11983	2.70304
Q99497	PARK7	Parkinsonism associated deglycase [Source:HGNC Symbol;Acc:HGNC:16369]	0.375315	0.619309	19.9616	1.20238	1.37611	1.10361	2.75879	0.504115	1.51148	-1.21872	0.464674	1.52565	1.56537
P61619	SEC61A1	Sec61 translocon alpha 1 subunit [Source:HGNC Symbol;Acc:HGNC:18276]	0.311547	0.625053	19.5924	-0.0755114	0.585243	-0.502354	0.213771	1.53946	-0.865663	1.30926	-1.31517	0.133931	-0.627012
P30481	HLA-B	major histocompatibility complex, class I, B [Source:HGNC Symbol;Acc:HGNC:4932]	0.694837	0.646457	25.0234	-0.736336	-0.10929	3.49806	2.7868	6.26089	0.225453	3.60489	-1.26997	2.77955	3.12791
P18206	VCL	vinculin [Source:HGNC Symbol;Acc:HGNC:12665]	0.380077	0.647523	20.784	1.89284	2.02572	1.27526	1.33159	1.44346	2.34987	0.169744	-1.19722	1.87148	1.53739
P42167	TMPO	thymopoietin [Source:HGNC Symbol;Acc:HGNC:11875]	0.43831	0.660015	17.0113	-1.60565	-1.14312	0.273836	1.3478	-1.84008	-2.72353	-2.08288	-1.29962	0.104222	-0.265474
Q92854	SEMA4D	semaphorin 4D [Source:HGNC Symbol;Acc:HGNC:10732]	0.285059	0.662753	16.4482	-1.81338	-0.297384	-1.20564	-2.03516	0.0493267	-2.38455	-0.639772	-2.90946	-1.21662	-1.46559
O15031	PLXNB2	plexin B2 [Source:HGNC Symbol;Acc:HGNC:9104]	0.391263	0.6651	17.6421	1.5431	1.57176	0.234129	0.00165938	0.513505	0.0992925	-1.78471	-0.706896	1.1113	1.81966
P54709	ATP1B3	ATPase Na+/K+ transporting subunit beta 3 [Source:HGNC Symbol;Acc:HGNC:806]	0.341945	0.671931	23.7465	0.966323	1.62226	1.01301	2.75869	2.90658	3.01918	1.11523	-0.141559	0.744566	1.16979
P04233	CD74	CD74 molecule [Source:HGNC Symbol;Acc:HGNC:1697]	0.377259	0.710733	16.6702	-2.72569	-3.37235	-2.83221	-1.82933	-4.43586	-6.14143	-2.9488	-2.91966	-2.9308	-3.80841
P13637	ATP1A3	ATPase Na+/K+ transporting subunit alpha 3 [Source:HGNC Symbol;Acc:HGNC:801]	0.229964	0.731891	18.6785	0.0591994	-0.179415	-0.094158	-0.664784	1.75508	-1.25174	0.0955959	-1.49217	-0.643075	0.507864
P55160	NCKAP1L	NCK associated protein 1 like [Source:HGNC Symbol;Acc:HGNC:4862]	0.344935	0.732604	16.9055	-0.150446	-0.894942	-0.802672	-0.738577	1.47405	-2.10079	-0.0562714	-2.60309	0	-0.0154472
Q9NZ01	TECR	trans-2,3-enoyl-CoA reductase [Source:HGNC Symbol;Acc:HGNC:4551]	0.113957	0.752015	20.2065	1.38896	0.635689	1.62999	0.507566	0.314128	-0.996223	0.177792	0.454406	1.03564	0.0446528
P05164	MPO	myeloperoxidase [Source:HGNC Symbol;Acc:HGNC:7218]	0.36467	0.764702	17.4809	1.08166	1.65074	0.18873	-0.680824	-2.4895	-0.913022	-0.928206	-0.730788	-1.48381	-0.0168775
O95202	LETM1	leucine zipper and EF-hand containing transmembrane protein 1 [Source:HGNC Symbol;Acc:HGNC:6556]	0.394493	0.769632	15.0588	-1.12033	-0.789745	-1.9688	-2.21056	-1.72929	-4.96643	-2.13386	-0.0869657	-1.94581	-2.53382
Q10469	MGAT2	mannosyl (alpha-1,6-)-glycoprotein beta-1,2-N-acetylglucosaminyltransferase [Source:HGNC Symbol;Acc:HGNC:7045]	0.0307833	0.777597	18.7799	0.470467	0.116125	0.338406	0.122251	-0.0507769	-0.78417	-0.0527231	-1.29135	0.00970794	-0.772977
P05026	ATP1B1	ATPase Na+/K+ transporting subunit beta 1 [Source:HGNC Symbol;Acc:HGNC:804]	0.432013	0.796082	20.6644	-0.269577	0.226408	-0.730015	-2.34076	2.42582	-2.41195	0.703007	0.000397822	-1.27842	-1.68158
P05141	SLC25A5	solute carrier family 25 member 5 [Source:HGNC Symbol;Acc:HGNC:10991]	0.0893195	0.807918	21.8591	1.23206	1.67324	0.477306	0.856774	1.95529	-0.28837	1.07987	-0.274998	0.433089	1.2055
Q07065	CKAP4	cytoskeleton associated protein 4 [Source:HGNC Symbol;Acc:HGNC:16991]	0.155426	0.819715	17.9965	0.282616	0.402235	1.75184	0.858881	0.584876	0.442431	1.09627	0.273618	-1.4102	-0.620243
P15529	CD46	CD46 molecule [Source:HGNC Symbol;Acc:HGNC:6953]	0.0678543	0.822286	21.9023	1.78951	2.42816	1.72236	1.12079	2.85249	1.21725	1.21933	0.354114	1.11787	1.89332
Q9HD45	TM9SF3	transmembrane 9 superfamily member 3 [Source:HGNC Symbol;Acc:HGNC:21529]	0.00628575	0.837089	19.1974	0.0899131	0.808125	0.41305	0.204147	0.178247	-0.736372	0.0553218	-0.568006	-0.969311	-0.273594
P23470	PTPRG	protein tyrosine phosphatase, receptor type G [Source:HGNC Symbol;Acc:HGNC:9671]	0.0915681	0.842909	15.7792	-0.744403	-0.99544	-1.63052	0.47066	0.0547827	-2.12213	-1.41778	-1.23671	-1.13131	-1.15154
P04004	VTN	vitronectin [Source:HGNC Symbol;Acc:HGNC:12724]	0.42413	0.860574	20.1126	1.90884	1.43913	1.35913	0.201175	-3.09558	-0.539412	-2.03144	0.180642	0.255248	-0.355219
Q9H9B4	SFXN1	sideroflexin 1 [Source:HGNC Symbol;Acc:HGNC:16085]	0.169841	0.860577	18.1664	-1.71917	-1.87812	-1.7312	-1.61643	-2.05043	-4.38027	-1.75275	-1.5806	-3.17714	-2.40748
O15533	TAPBP	TAP binding protein [Source:HGNC Symbol;Acc:HGNC:11566]	0.00978858	0.866712	21.3039	-0.443071	-0.160172	0	-0.222215	0.643811	-1.20189	-0.301713	-1.17978	-1.15612	-0.675699
P01876	IGHA1	immunoglobulin heavy constant alpha 1 [Source:HGNC Symbol;Acc:HGNC:5478]	0.576931	0.889374	25.2842	5.94297	6.47585	2.91852	3.4816	-1.64789	3.22637	1.49364	3.18297	2.41081	2.41038
O00478	BTN3A3	butyrophilin subfamily 3 member A3 [Source:HGNC Symbol;Acc:HGNC:1140]	0.0198149	0.903756	19.577	0.0238351	0.538898	-0.0878999	-0.509445	-0.759196	-0.511995	-1.78979	-1.16905	-1.07151	-0.770247
P10644	PRKAR1A	protein kinase cAMP-dependent type I regulatory subunit alpha [Source:HGNC Symbol;Acc:HGNC:9388]	0.246967	0.908025	18.5541	0.32103	0.786645	0.198158	1.11658	-0.513629	-2.17139	-1.50294	-0.681608	0.261087	1.46351
Q969X5	ERGIC1	endoplasmic reticulum-golgi intermediate compartment 1 [Source:HGNC Symbol;Acc:HGNC:29205]	0.0265553	0.917313	19.8814	0	-0.632943	-0.0458952	0.124674	-0.0942113	-1.66014	-1.61063	-1.02858	-0.155246	-0.780349
Q16720	ATP2B3	ATPase plasma membrane Ca2+ transporting 3 [Source:HGNC Symbol;Acc:HGNC:816]	0.0753173	0.924892	16.4681	-0.19457	-0.211548	-0.248919	-0.37489	-1.88794	-0.894838	-1.69803	-2.62225	-1.33464	-0.992562
P39656	DDOST	dolichyl-diphosphooligosaccharide--protein glycosyltransferase non-catalytic subunit [Source:HGNC Symbol;Acc:HGNC:2728]	0.0394055	0.933983	20.3448	2.76909	2.34346	2.46768	1.87164	0.966115	1.20394	1.02888	1.24609	0.593461	1.67569
P15907	ST6GAL1	ST6 beta-galactoside alpha-2,6-sialyltransferase 1 [Source:HGNC Symbol;Acc:HGNC:10860]	0.0753658	0.940525	21.1971	1.46122	1.46216	1.92451	1.48218	2.05085	1.44007	1.20705	-0.784156	1.0685	0.746822
Q13423	NNT	nicotinamide nucleotide transhydrogenase [Source:HGNC Symbol;Acc:HGNC:7863]	0.0153001	0.967323	18.4503	1.3214	1.33127	0.870118	1.28643	0.164781	0.370941	0.132092	-0.72067	-0.168587	0.523606
Q10471	GALNT2	polypeptide N-acetylgalactosaminyltransferase 2 [Source:HGNC Symbol;Acc:HGNC:4124]	0.121339	0.972922	20.1748	3.80041	3.38411	3.34259	3.49251	1.76087	1.40347	1.75105	3.36646	3.06303	1.33187
P06733	ENO1	enolase 1 [Source:HGNC Symbol;Acc:HGNC:3350]	0.476648	0.995501	18.7925	-2.69667	-0.459074	0.325595	0.586865	0.291023	-5.60661	0.885174	-1.92645	-0.769354	0.487472
Q9Y639	NPTN	neuroplastin [Source:HGNC Symbol;Acc:HGNC:17867]	0.0322937	1.01053	18.9535	1.23522	1.58145	0.168173	1.2329	1.67049	0.682647	0.87883	-0.697132	0.112096	-0.140864
O00461	GOLIM4	golgi integral membrane protein 4 [Source:HGNC Symbol;Acc:HGNC:15448]	0.121221	1.01329	16.2489	-1.70018	-2.3958	-0.937442	-1.82297	-0.817544	-2.857	-1.64467	-1.76046	-4.30546	-2.17281
Q15629	TRAM1	translocation associated membrane protein 1 [Source:HGNC Symbol;Acc:HGNC:20568]	0.0158228	1.01635	19.8279	0.328197	-0.953238	-0.0364222	-0.672702	0.406987	-0.964452	-1.76135	-1.14087	-1.25294	-0.889302
P49755	TMED10	transmembrane p24 trafficking protein 10 [Source:HGNC Symbol;Acc:HGNC:16998]	0.123965	1.02621	22.5774	0.306463	0.669673	0.951495	1.54104	1.7729	-1.14232	1.69866	0.411362	0.0351295	-0.892309
Q99808	SLC29A1	solute carrier family 29 member 1 (Augustine blood group) [Source:HGNC Symbol;Acc:HGNC:11003]	0.309252	1.06189	19.3852	-1.35636	-1.54037	-0.970344	-1.01247	1.15166	-4.477	0.408625	-0.613682	-2.34713	-2.00816
Q01650	SLC7A5	solute carrier family 7 member 5 [Source:HGNC Symbol;Acc:HGNC:11063]	0.0401776	1.06974	22.1479	0.94815	0.416133	-0.472156	0.0149483	0.925208	-1.02416	0.168761	-0.0646546	-0.91031	-1.68606
P02786	TFRC	transferrin receptor [Source:HGNC Symbol;Acc:HGNC:11763]	0.00635128	1.07506	17.2844	-1.05325	0.213166	-0.277941	-0.257764	-0.918012	-1.94165	-1.6676	-1.63127	-1.09664	-1.33192
Q15084	PDIA6	protein disulfide isomerase family A member 6 [Source:HGNC Symbol;Acc:HGNC:30168]	0.112813	1.10097	20.6378	2.88762	2.62663	2.62439	3.17431	1.66404	0.374103	1.58624	0.200163	2.62152	2.69011
P08582	MELTF	melanotransferrin [Source:HGNC Symbol;Acc:HGNC:7037]	0.13385	1.10713	17.9763	0.670784	-0.790415	0.661578	0.814916	0.663866	-2.32293	0.761994	-1.66976	0.0394567	-0.323664
P30508	N/A	N/A	0.10503	1.11251	23.9546	0.00768616	0.166625	-0.119943	0.628486	1.88601	-0.392696	1.18924	-1.10142	-1.37179	-1.31703
Q96RQ1	ERGIC2	ERGIC and golgi 2 [Source:HGNC Symbol;Acc:HGNC:30208]	0.0562883	1.12877	17.797	-0.43399	0.411198	-0.837213	0	-0.449303	-1.76433	-1.36213	0.239536	-2.02655	-2.03967
P08574	CYC1	cytochrome c1 [Source:HGNC Symbol;Acc:HGNC:2579]	0.029158	1.14647	20.1554	2.48768	1.67747	1.06284	2.12109	1.54618	-0.583539	0.868593	0.506693	1.50951	0.861618
Q9HBG7	LY9	lymphocyte antigen 9 [Source:HGNC Symbol;Acc:HGNC:6730]	0.0152911	1.15105	19.4363	0.626563	0.414426	0.654619	0.333504	0.393433	0.376671	-0.518213	-0.958361	-1.34152	-0.891264
Q9H3S1	SEMA4A	semaphorin 4A [Source:HGNC Symbol;Acc:HGNC:10729]	0.135397	1.16316	23.8218	3.13499	2.00438	2.67671	3.45436	4.68114	0.876547	4.00285	1.96602	1.29148	1.99888
O00481	BTN3A1	butyrophilin subfamily 3 member A1 [Source:HGNC Symbol;Acc:HGNC:1138]	0.207102	1.1663	20.1317	3.38892	2.56573	2.08609	0.991641	0.377446	1.11174	0.328061	-1.59351	1.52851	2.20354
P02751	FN1	fibronectin 1 [Source:HGNC Symbol;Acc:HGNC:3778]	0.40033	1.22832	20.9755	1.09758	5.10706	5.99311	2.4523	-0.963495	2.38787	0.586909	0.903703	1.43889	2.2276
O75844	ZMPSTE24	zinc metallopeptidase STE24 [Source:HGNC Symbol;Acc:HGNC:12877]	0.0385738	1.24301	18.109	0.463413	0.0930041	0.00934105	0.865548	-1.23443	-2.41	-1.20421	-1.44566	-0.517451	-0.440853
Q15363	TMED2	transmembrane p24 trafficking protein 2 [Source:HGNC Symbol;Acc:HGNC:16996]	0.0470162	1.24301	19.2238	1.29137	0.532387	0.24407	2.53556	0.593899	-0.705833	-0.481247	1.01663	-0.745322	-0.101997
Q9UBX3	SLC25A10	solute carrier family 25 member 10 [Source:HGNC Symbol;Acc:HGNC:10980]	0.126636	1.25346	18.6623	0.0702375	-0.202211	-0.0976595	0.597658	0.232422	-2.3408	-0.0196123	0.857685	-2.07711	-2.08703
O60449	LY75	lymphocyte antigen 75 [Source:HGNC Symbol;Acc:HGNC:6729]	0.148557	1.27341	21.298	2.99661	2.89618	2.57721	3.3963	4.4166	-0.128746	4.09805	1.34001	2.34347	2.26305
P25705	ATP5F1A	ATP synthase F1 subunit alpha [Source:HGNC Symbol;Acc:HGNC:823]	0.0426802	1.27918	20.6718	2.34041	2.25105	0.777803	1.78454	2.36859	-0.579145	2.02059	0.252999	0.885431	0.546601
P30491	N/A	N/A	0.180205	1.28801	27.5826	3.68038	2.93603	3.50488	4.20289	5.917	0.774579	4.8633	1.72413	3.04955	3.38955
Q658P3	STEAP3	STEAP3 metalloreductase [Source:HGNC Symbol;Acc:HGNC:24592]	0.0688215	1.29693	16.9998	-1.67932	-2.17214	-2.06949	-2.15375	-1.62366	-3.76044	-4.02057	-2.04575	-4.45581	-1.90044
Q9NV96	TMEM30A	transmembrane protein 30A [Source:HGNC Symbol;Acc:HGNC:16667]	0.0741417	1.31792	20.8228	2.33284	2.46726	2.81277	3.03357	3.02869	-0.647621	2.07939	1.20229	2.08961	2.36186
P06213	INSR	insulin receptor [Source:HGNC Symbol;Acc:HGNC:6091]	0.079087	1.32659	19.2909	1.69225	1.93671	1.33952	1.67322	3.10764	-0.210426	2.12802	1.78073	-0.581922	0
P04899	GNAI2	G protein subunit alpha i2 [Source:HGNC Symbol;Acc:HGNC:4385]	0.0703392	1.35048	21.1527	0.8948	2.53803	0.760512	1.69091	0.475791	-1.64938	0.58083	-0.878318	0.381819	1.17269
P08637	FCGR3A	Fc fragment of IgG receptor IIIa [Source:HGNC Symbol;Acc:HGNC:3619]	0.106336	1.3517	19.6233	0.399267	1.69413	0.773526	-0.180128	-1.95097	-0.601511	-2.01971	-2.00451	-1.43797	0.0410507
P08195	SLC3A2	solute carrier family 3 member 2 [Source:HGNC Symbol;Acc:HGNC:11026]	0.0315283	1.35828	22.4464	0.632964	1.82456	1.48831	0.699014	2.89635	0.0244434	0.964408	0.665522	-0.222721	-0.68183
Q9H2H9	SLC38A1	solute carrier family 38 member 1 [Source:HGNC Symbol;Acc:HGNC:13447]	0.250624	1.36256	22.0217	0.11355	-0.727726	0.342742	-1.13986	3.6091	-2.79903	1.22148	-0.229352	-0.688235	-2.11985
Q16891	IMMT	inner membrane mitochondrial protein [Source:HGNC Symbol;Acc:HGNC:6047]	0.00656945	1.391	17.4216	-0.0909054	1.14045	-0.625822	0.359748	-0.175959	-1.43485	-1.88643	-0.605676	-0.976019	-1.44453
P48960	ADGRE5	adhesion G protein-coupled receptor E5 [Source:HGNC Symbol;Acc:HGNC:1711]	0.299285	1.39931	20.2813	-0.448108	0.42996	0.0723047	0.734979	2.74545	-3.64496	1.80745	1.93524	-1.7553	-1.80438
Q9NZ08	ERAP1	endoplasmic reticulum aminopeptidase 1 [Source:HGNC Symbol;Acc:HGNC:18173]	0.0403057	1.40904	17.8358	1.3012	1.34527	1.02736	2.06021	1.29075	-1.47657	0.586128	-0.817275	0.695036	0.992274
P13612	ITGA4	integrin subunit alpha 4 [Source:HGNC Symbol;Acc:HGNC:6140]	0.000518309	1.43326	19.5072	1.80624	2.15998	2.18705	2.76559	2.44622	0.642704	1.31142	1.17395	0.222781	0.847914
P32942	ICAM3	intercellular adhesion molecule 3 [Source:HGNC Symbol;Acc:HGNC:5346]	0.00641593	1.46173	24.284	4.7791	4.7255	3.50335	5.16632	5.2434	2.41366	3.63723	3.00305	3.46244	3.59261
P35613	BSG	basigin (Ok blood group) [Source:HGNC Symbol;Acc:HGNC:1116]	0.0617089	1.47482	22.7092	0.927795	2.09722	1.08785	1.77768	2.88737	-0.715096	1.52377	-1.00856	-0.0482108	1.65194
Q9Y5Y6	ST14	suppression of tumorigenicity 14 [Source:HGNC Symbol;Acc:HGNC:11344]	0.134599	1.4771	21.8193	0.289976	1.89772	1.12181	0.861076	3.97646	-0.660083	2.47701	-0.965703	-0.30015	0.210451
Q9P2E9	RRBP1	ribosome binding protein 1 [Source:HGNC Symbol;Acc:HGNC:10448]	0.0223747	1.47946	16.4874	1.67132	1.36667	1.5746	2.14347	-0.364903	-0.893796	0.388319	0.149537	-0.42859	-0.2216
Q8WWI5	SLC44A1	solute carrier family 44 member 1 [Source:HGNC Symbol;Acc:HGNC:18798]	0.06525	1.52281	20.7719	0.604341	0.900088	-0.075754	-1.13245	1.57797	-2.81245	-0.443244	-0.949857	-1.8267	0.292408
P04843	RPN1	ribophorin I [Source:HGNC Symbol;Acc:HGNC:10381]	0.00569209	1.53964	23.5829	5.35503	4.88911	4.61634	4.87037	3.52126	2.89829	3.33319	2.89731	3.22801	3.19712
Q8TCJ2	STT3B	STT3B, catalytic subunit of the oligosaccharyltransferase complex [Source:HGNC Symbol;Acc:HGNC:30611]	0.01308	1.5553	19.6082	2.52162	2.8729	2.38928	2.50593	0.642402	-0.071796	1.09294	0.362364	1.25591	0.516237
P46977	STT3A	STT3A, catalytic subunit of the oligosaccharyltransferase complex [Source:HGNC Symbol;Acc:HGNC:6172]	0.00317486	1.55558	21.1405	-0.0469813	1.34633	0.679517	1.02564	1.08865	-0.196579	0.0196123	-1.49439	-1.04228	-0.971116
Q15005	SPCS2	signal peptidase complex subunit 2 [Source:HGNC Symbol;Acc:HGNC:28962]	0.00221973	1.56403	20.0327	2.45866	2.12791	2.34172	2.01241	2.09703	0.217132	1.28307	0.00695844	1.16205	0.548404
Q15758	SLC1A5	solute carrier family 1 member 5 [Source:HGNC Symbol;Acc:HGNC:10943]	0.107313	1.58353	23.1039	0.752512	1.49879	0.812713	0.766546	2.69492	-1.26999	2.68403	-0.864769	-0.805734	-1.13571
P08238	HSP90AB1	heat shock protein 90 alpha family class B member 1 [Source:HGNC Symbol;Acc:HGNC:5258]	0.0370863	1.63987	19.2876	-0.239154	0.908328	0.888921	2.82549	1.14227	-0.070838	0.853192	-1.26943	-0.643684	-1.54271
Q7Z7H5	TMED4	transmembrane p24 trafficking protein 4 [Source:HGNC Symbol;Acc:HGNC:22301]	0.0013669	1.66817	21.7142	1.50102	1.58625	2.42921	2.66672	1.91921	0.104635	1.10909	-0.4325	0.332447	0.647919
Q9UIQ6	LNPEP	leucyl and cystinyl aminopeptidase [Source:HGNC Symbol;Acc:HGNC:6656]	0.0266781	1.72733	18.3557	2.61193	1.95758	1.69701	1.76244	2.35384	-0.663751	1.18628	-1.13537	0.898842	1.46015
P09669	COX6C	cytochrome c oxidase subunit 6C [Source:HGNC Symbol;Acc:HGNC:2285]	0.0236611	1.73609	24.9468	4.50617	4.20968	2.81456	3.56517	1.69789	0.933433	1.46529	1.03578	2.47167	2.20686
P30825	SLC7A1	solute carrier family 7 member 1 [Source:HGNC Symbol;Acc:HGNC:11057]	0.0597626	1.74763	20.2466	1.81221	1.58263	1.60066	1.11765	3.03754	-1.72101	2.24082	-0.62093	-0.295703	0.809352
P05362	ICAM1	intercellular adhesion molecule 1 [Source:HGNC Symbol;Acc:HGNC:5344]	0.0209755	1.75741	23.3484	3.86821	3.45052	2.85595	3.36549	3.7693	0.235995	2.633	2.94236	1.0593	1.6518
Q16706	MAN2A1	mannosidase alpha class 2A member 1 [Source:HGNC Symbol;Acc:HGNC:6824]	0.033911	1.79513	20.1848	2.84785	3.27447	3.43954	3.63993	3.7826	-0.350895	2.6796	0.896922	2.34156	2.44157
P09326	CD48	CD48 molecule [Source:HGNC Symbol;Acc:HGNC:1683]	0.167011	1.81696	27.5758	3.02499	4.03018	3.61901	1.40929	6.30181	-0.0769497	5.02502	0.580888	1.38053	2.39097
Q9Y282	ERGIC3	ERGIC and golgi 3 [Source:HGNC Symbol;Acc:HGNC:15927]	0.0256074	1.83984	22.1284	2.25772	2.75526	2.26147	2.79783	2.65562	-1.31644	1.94535	1.11336	0.893897	0.892528
P11142	HSPA8	heat shock protein family A (Hsp70) member 8 [Source:HGNC Symbol;Acc:HGNC:5241]	0.00642637	1.8653	20.8237	1.26031	1.23989	3.29697	2.36094	2.70067	0.499508	0.61974	0	-0.355935	0.768938
P19440	GGT1	gamma-glutamyltransferase 1 [Source:HGNC Symbol;Acc:HGNC:4250]	0.000459811	1.91915	21.8148	2.60424	1.97082	1.90039	1.83553	2.9822	0.850872	0.560691	0.452845	-0.604613	0.437642
P09382	LGALS1	galectin 1 [Source:HGNC Symbol;Acc:HGNC:6561]	0.0181188	2.08662	20.7868	0.471025	1.39155	0.255829	0.323057	0.970647	-2.82185	-0.432128	0.164621	-1.48291	-2.4487
P28907	CD38	CD38 molecule [Source:HGNC Symbol;Acc:HGNC:1667]	0.116472	2.09737	27.9408	5.48959	4.33196	4.65485	3.72086	7.81329	0.515534	6.36987	2.93222	2.51473	3.19136
Q92896	GLG1	golgi glycoprotein 1 [Source:HGNC Symbol;Acc:HGNC:4316]	0.00456383	2.13592	17.9467	1.81555	1.76712	1.01337	1.86162	1.60656	-1.77896	0.0719853	0.52475	-0.300503	-1.13264
Q00325	SLC25A3	solute carrier family 25 member 3 [Source:HGNC Symbol;Acc:HGNC:10989]	0.00406753	2.25646	20.848	0.652982	1.50738	1.01364	1.5054	1.50638	-2.0955	0.104846	-1.27104	-1.69866	-0.136177
Q9Y5M8	SRPRB	SRP receptor subunit beta [Source:HGNC Symbol;Acc:HGNC:24085]	0.00576536	2.26654	20.4922	1.96061	0.973165	1.53636	1.11359	-0.0302427	0.172439	-1.74576	-2.60387	-1.04178	-0.560247
Q9HDC9	APMAP	adipocyte plasma membrane associated protein [Source:HGNC Symbol;Acc:HGNC:13238]	0.00215318	2.31932	19.2292	2.09375	2.91317	1.54266	2.31417	0.546851	-0.817581	-0.753932	-0.711422	-0.0179452	0.114886
P61009	SPCS3	signal peptidase complex subunit 3 [Source:HGNC Symbol;Acc:HGNC:26212]	0.000242194	2.3821	20.0094	0.835678	0.318283	0.328805	-0.360622	-0.0818292	-2.68565	-1.69012	-3.04473	-1.82609	-1.62357
P12236	SLC25A6	solute carrier family 25 member 6 [Source:HGNC Symbol;Acc:HGNC:10992]	0.00466806	2.44365	23.2443	4.52457	4.65062	3.02007	3.41829	3.94806	1.20363	2.94169	-0.152522	1.59059	1.75999
Q12907	LMAN2	lectin, mannose binding 2 [Source:HGNC Symbol;Acc:HGNC:16986]	0.0394497	2.52481	21.3897	0.735417	2.19064	3.14978	3.24063	2.69293	-2.94855	2.29752	0.607949	-0.0336217	-0.537964
Q9BVK6	TMED9	transmembrane p24 trafficking protein 9 [Source:HGNC Symbol;Acc:HGNC:24878]	0.0186095	2.58439	20.6291	-0.751862	-0.56729	0.610344	1.09335	1.82708	-3.39284	0.289169	-1.60006	-3.50455	-2.50207
P07237	P4HB	prolyl 4-hydroxylase subunit beta [Source:HGNC Symbol;Acc:HGNC:8548]	0.0586741	2.82962	20.9079	5.34855	3.9745	4.0716	4.36314	3.23673	-2.87466	2.6633	1.50021	2.47354	3.08403
P13987	CD59	CD59 molecule (CD59 blood group) [Source:HGNC Symbol;Acc:HGNC:1689]	0.027275	3.47903	28.9973	4.68688	5.21666	5.10899	5.08266	7.52593	-1.20193	5.49781	2.009	1.58475	2.33634

## Sheet: sample info
Sample	Cell Count	TMT label	xlsx ID	Tissue
Myeloma 1	1.9e6	126	0_MM	Myeloma
Myeloma 2	2.4e6	127N	1_MM	Myeloma
Myeloma 3	1.7e6	127C	2_MM	Myeloma
Myeloma 4	2.5e6	128N	3_MM	Myeloma
Myeloma 5	1e7	128C	4_MM	Myeloma
B-cell 1	8.25e5	129N	5_BC	Bcell
B-cell 2	1e6	129C	6_BC	Bcell
B-cell 3	1e6	130N	7_BC	Bcell
B-cell 4	1.5e6	130C	8_BC	Bcell
B-cell 5	2e6	131	9_BC	Bcell

## Sheet: note
p-values derived from two-sided t-test
