# Supplementary material for: The surfaceome of multiple myeloma cells suggests potential immunotherapeutic strategies and protein markers of drug resistance
Source: Nat Commun. 2022 Jul 15;13:4121. doi: 10.1038/s41467-022-31810-6 (PMC9287322; doi:10.1038/s41467-022-31810-6)
Supplement: Supplementary file 14 — Source Data [file 41467_2022_31810_MOESM14_ESM.xlsx]

## Sheet: Fig. 2I
Figure 2I
values reported are median fluorescence intensities
	Receptor	AMO1	OPM2	MM1S	Bone_Marrow1_raw	Bone_Marrow3	Bone_Marrow3_raw	Bone_Marrow4	Bone_Marrow4_raw	Bone_Marrow5	Bone_Marrow5_raw	Bone_Marrow2	Bone_Marrow2_raw
	CD38	613422	60536	126167	45662	530727	392977	16251	51672	79066	70608	117814	93591
	CD48	985139	181049	1526272	72457	2759932	1369764	63342	59307	322043	429980	58012	59594

## Sheet: Fig. 2F
Figure 2F
			Empty CAR		CCL27 CAR CCR10 KO		CCL27 CAR scramble
		Effector:Tumor Ratio	% Tumor Lysis (average)	Standard Deviation	% Tumor Lysis (average)	Standard Deviation	% Tumor Lysis (average)	Standard Deviation
		8:1	6.398	8.62953	97.85	3.04056	-27.79	34.9452
		4:1	-14.8895	20.5209	80.3	4.52548	15.25	3.74767
		2:1	7.65	10.8187	64.4	1.55563	22.55	3.46482
		1:1	6.4957	9.05705	46.5	2.82843	16.45	5.02046
		1:2	7.3335	10.7006	17.65	6.29325	16.25	0.636396
		1:4	0.04035	0.102743	4.505	8.76105	3.25	1.28693
		1:8	4.35685	6.14214	-3.08	11.4834	16.95	1.76777
		1:16	4.0958	5.7335	-3.069	4.55518	23.9	7.49533
		1:32	1.38595	2.05634	-8.35	1.28693	9.005	3.1042
		1:64	9.0596	12.7851	-7.4445	10.8265	0.93	4.35578

## Sheet: Fig. 2G
Fig. 2G
Average LFQ intensity across WT and Proteasome Inhibitor Resistant Myeloma Cell lines
Uniprot	Protein	LFQ_Average/10^6	Unique_Peptides_Average
P08195	4F2	17733.6	37.1923
P08183	MDR1	8196.53	25.2308
P05023	AT1A1	8122.9	35.2692
P05141	ADT2	7910.29	10.8846
P02786	TFR1	6156.44	42.6538
P05362	ICAM1	5612.72	23.6154
P01892	1A02	5203.31	0.538462
P54709	AT1B3	4913.75	16.1923
P35613	BASI	4551.16	10.0769
Q95IE3	2B1C	4500.34	1.38462
Q01650	LAT1	4368.2	10.0385
P01889	1B07	4268.12	1.11538
P09326	CD48	3361.22	11.7692
Q15758	AAAT	3037.02	18.4615
P18827	SDC1	2433.07	7.42308
P13612	ITA4	2349.51	30.2692
P27824	CALX	2092.14	28.7692
P01903	DRA	1758.39	7.26923
P30481	1B44	1717.2	1
P08575	PTPRC	1694.91	31.6154
P04843	RPN1	1681.37	32.5769
P33527	MRP1	1642.99	53.5385
Q99808	S29A1	1611.93	13.2308
Q10589	BST2	1553.17	6.15385
P28907	CD38	1497.54	13
P01920	DQB1	1469.85	6.80769
Q08722	CD47	1461.7	8.07692
O15439	MRP4	1354.44	53.6538
Q16891	MIC60	1326.88	32.1538
P13761	2B17	1257.52	0.769231
P43007	SATT	1235.64	13.5385
Q9Y5S1	TRPV2	1206.61	21.6538
P05556	ITB1	1192.28	14
P16150	LEUK	1190.41	4.96154
P32942	ICAM3	1179.96	9.38462
Q969P0	IGSF8	1159.92	16.6923
Q8WUX1	S38A5	1132.91	10.3846
P04440	DPB1	1102.39	7.84615
P32970	CD70	1081.86	7.46154
Q5Y7A7	2B1D	1037.6	0.769231
P55011	S12A2	1026.71	34.4231
Q14242	SELPL	891.46	6.53846
Q00325	MPCP	868.377	15.3846
P30453	1A34	744.785	0.730769
P19440	GGT1	712.33	2.65385
P05026	AT1B1	696.702	10.4615
P16070	CD44	692.781	7.53846
P63244	RACK1	653.839	18.6154
P46977	STT3A	644.218	18.5385
P25445	TNR6	630.881	14.1538
P26010	ITB7	630.556	12.6538
P09382	LEG1	611.913	8.57692
P01909	DQA1	594.087	2.53846
Q9NVI7	ATD3A	593.462	8.88462
P49257	LMAN1	556.17	16.4615
Q15223	NECT1	551.027	10.8462
P49327	FAS	549.492	56.8077
O15031	PLXB2	545.168	34.3077
Q9Y6M7	S4A7	536.444	20.3846
Q9NZ01	TECR	520.14	13.5769
Q14739	LBR	519.404	12.2308
P04839	CY24B	515.559	4.11538
P48960	CD97	511.82	10.8077
P16615	AT2A2	510.917	23.2692
Q8NB49	AT11C	498.051	31.1923
Q9UIQ6	LCAP	495.045	27.7692
Q9H9B4	SFXN1	490.787	13.1538
P10321	1C07	489.416	1.11538
P04920	B3A2	473.161	26.4615
Q12907	LMAN2	442.716	13.6923
P18433	PTPRA	442.2	26.7692
P04844	RPN2	440.545	15.3846
P30825	CTR1	434.561	6.84615
Q8TEM1	PO210	427.639	31.9231
P10747	CD28	427.049	4.15385
Q9Y639	NPTN	424.462	7.92308
O60449	LY75	411.833	16.3077
P45880	VDAC2	409.594	8.80769
P04233	HG2A	409.205	8.80769
P06213	INSR	407.232	22.3077
P61619	S61A1	405.892	5.57692
Q8WTV0	SCRB1	398.766	8.30769
Q12860	CNTN1	394.535	20.8077
Q92508	PIEZ1	386.712	26.8846
P00403	COX2	386.495	6.03846
O95297	MPZL1	378.813	9.26923
P13598	ICAM2	376.114	7.03846
P11166	GTR1	374.357	8.73077
P79483	DRB3	372.243	1.38462
Q4KMQ2	ANO6	372.126	21.6154
P14209	CD99	370.932	3.38462
Q9UIW2	PLXA1	362.13	22.6538
Q9Y6M5	ZNT1	358.158	13.1154
Q9Y289	SC5A6	357.05	8.11538
P20273	CD22	355.838	7.26923
Q96DU3	SLAF6	344.175	2.80769
P06734	FCER2	343.076	3.42308
Q9NV96	CC50A	336.745	11.5769
Q9Y624	JAM1	331.255	8.46154
P13637	AT1A3	319.429	14.8462
Q13423	NNTM	305.968	23.6538
P12236	ADT3	298.439	5.69231
Q14118	DAG1	297.232	15.3462
Q9NZU0	FLRT3	294.772	7.73077
Q9BY67	CADM1	291.13	8.42308
P51571	SSRD	288.34	5.34615
Q8TCJ2	STT3B	283.112	16.5385
P13498	CY24A	280.664	2.84615
Q5T4S7	UBR4	280.616	59.1154
Q8IWT6	LRC8A	278.828	22.1923
Q9H2H9	S38A1	278.492	9.11538
Q96HS1	PGAM5	277.661	15.3462
O95490	AGRL2	276.075	16
P20036	DPA1	274.142	1.57692
Q8NHL6	LIRB1	272.316	5.80769
Q969V3	NCLN	268.86	18.8077
P27105	STOM	260.736	10.3077
Q7L1W4	LRC8D	257.865	25.6538
Q9UHW9	S12A6	255.8	6.76923
Q9Y4W6	AFG32	252.466	21.4231
Q8NE01	CNNM3	252.268	20.8077
Q9P273	TEN3	251.957	21.5
Q15155	NOMO1	238.566	1.07692
Q5JTH9	RRP12	235.772	25.9615
Q92823	NRCAM	235.212	9.5
Q8NBI5	S43A3	234.615	3.73077
P19397	CD53	234.001	2
P39656	OST48	229.816	9.73077
P07355	ANXA2	228.288	14.8077
P13591	NCAM1	227.567	6.19231
O75746	CMC1	227.439	16.8846
P28908	TNR8	222.658	4.96154
P19256	LFA3	214.57	3.11538
P08574	CY1	212.626	6.80769
P13760	2B14	210.819	2.15385
Q9Y6N7	ROBO1	209.741	21
Q99572	P2RX7	209.085	5.73077
O94905	ERLN2	207.225	11
Q02978	M2OM	206.952	12.7308
Q9Y277	VDAC3	204.422	7.38462
Q9NQ25	SLAF7	204.322	7.03846
P31641	SC6A6	203.593	5.34615
Q08431	MFGM	202.25	8.15385
Q15029	U5S1	193.988	23.4615
O60313	OPA1	188.394	24.5385
Q9P2E9	RRBP1	184.027	26.1538
Q9NZ08	ERAP1	182.632	21.4231
P61073	CXCR4	181.089	3.88462
Q9H0U4	RAB1B	178.5	3.84615
P49755	TMEDA	176.794	6.69231
Q9UJS0	CMC2	174.398	17.6923
Q8TCZ2	C99L2	171.161	2.96154
P19634	SL9A1	170.423	11.8462
Q14108	SCRB2	169.428	8.69231
Q9Y5Y6	ST14	163.484	2.73077
Q53GQ0	DHB12	160.688	9.42308
O43772	MCAT	159.889	11.2692
Q6P179	ERAP2	157.666	17.9231
Q9Y5Y0	FLVC1	157.4	9.57692
P12235	ADT1	157.214	6.26923
P62834	RAP1A	154.256	5.30769
O00592	PODXL	153.937	4.80769
P53985	MOT1	153.788	5.07692
Q13449	LSAMP	153.644	3.88462
Q96A33	CCD47	151.591	13.1154
Q8WUM9	S20A1	151.233	8.03846
P53007	TXTP	151.125	6.23077
Q14126	DSG2	150.421	10.1154
P49961	ENTP1	148.672	4.76923
P22732	GTR5	148.156	5
P43121	MUC18	145.064	8.76923
O14672	ADA10	143.7	12.1154
P61009	SPCS3	143.52	5.61538
O14828	SCAM3	141.498	7.69231
Q7KYR7	BT2A1	139.68	8.26923
Q9UBX3	DIC	138.03	9.65385
Q03519	TAP2	137.512	10.3462
Q92536	YLAT2	136.179	4.53846
P21796	VDAC1	135.885	8.46154
Q9H0X4	F234A	135.232	10.6923
Q9Y625	GPC6	135.04	7.65385
O00461	GOLI4	134.714	14.7692
Q13724	MOGS	134.304	18.2308
P06756	ITAV	133.933	12.6154
O60486	PLXC1	133.638	19.1538
P57088	TMM33	129.893	6.73077
Q9UBM7	DHCR7	129.032	6.34615
P11169	GTR3	128.783	3.92308
Q9Y6C9	MTCH2	128.234	7
P78536	ADA17	127.933	11.9231
B0I1T2	MYO1G	127.595	10.2308
Q96KA5	CLP1L	127.286	9.11538
Q9BUN8	DERL1	126.233	5.46154
Q15005	SPCS2	126.216	7.88462
Q6P4Q7	CNNM4	125.654	13.3846
Q9Y679	AUP1	125.579	11
P08069	IGF1R	125.475	15.6154
Q9ULF5	S39AA	125.225	8.80769
Q16706	MA2A1	124.981	17.7692
Q9H4M9	EHD1	124.252	10.6154
P26951	IL3RA	124.137	3.92308
P11279	LAMP1	123.764	4.42308
P08865	RSSA	123.468	9.42308
Q13433	S39A6	121.971	5.42308
Q92859	NEO1	120.164	14
Q93050	VPP1	120.047	13.8462
Q15043	S39AE	119.347	3.76923
Q8IU68	TMC8	119.251	12.6923
Q96G23	CERS2	118.295	5.92308
Q9HD45	TM9S3	118.204	9.07692
O00481	BT3A1	118.061	4.23077
P43003	EAA1	117.357	1.76923
P43307	SSRA	114.708	2.61538
P34910	EVI2B	114.334	3.57692
P31689	DNJA1	113.635	8.07692
P42892	ECE1	113.516	12.9231
A4D1S0	KLRG2	112.754	4.15385
Q96QD8	S38A2	112.364	3.61538
Q9UGN4	CLM8	111.802	2.96154
Q7Z403	TMC6	111.625	9.30769
P23634	AT2B4	111.122	6.76923
P18084	ITB5	109.465	5.65385
Q07065	CKAP4	108.831	12.7692
Q8TCT9	HM13	105.351	4.69231
Q969X5	ERGI1	104.493	6.69231
Q9H0U3	MAGT1	103.923	5.84615
O15431	COPT1	102.686	2.30769
Q9UMF0	ICAM5	101.688	6.19231
Q13291	SLAF1	101.612	2
P01891	1A68	101.022	0.5
Q9H3S1	SEM4A	99.8885	5.11538
Q9UPY5	XCT	99.656	4.88462
P41440	S19A1	99	9.15385
Q92896	GSLG1	98.8247	8.46154
Q8TDW0	LRC8C	98.6219	16
P21589	5NTD	98.6099	5.88462
P15529	MCP	96.9665	4.03846
Q96CW1	AP2M1	95.2645	9.88462
O15260	SURF4	94.6666	4.73077
Q04656	ATP7A	94.2214	16.1538
Q8N766	EMC1	93.629	14.6923
Q14254	FLOT2	91.3662	14.1923
Q96AG4	LRC59	91.1348	4.96154
P50416	CPT1A	90.8819	11.3462
P46940	IQGA1	90.8252	18.1923
Q8NHJ6	LIRB4	90.2598	7.65385
Q9Y2G3	AT11B	90.104	16
O00299	CLIC1	89.6907	6.30769
Q9NXF1	TEX10	88.3906	15.8077
P11717	MPRI	88.3481	13.1923
Q9BVK6	TMED9	88.1474	5.38462
Q30134	2B18	87.5458	1
P09669	COX6C	87.3028	5.15385
P42166	LAP2A	87.1734	7.38462
O94991	SLIK5	86.193	7.5
Q5ZPR3	CD276	85.626	4.26923
Q15629	TRAM1	84.8504	5.65385
O94826	TOM70	84.4363	9.30769
Q9H7F0	AT133	84.3816	13.4231
Q9BSJ8	ESYT1	82.3204	13.9231
P47985	UCRI	82.0384	5.15385
Q9Y5M8	SRPRB	81.9677	8.38462
Q6PCB8	EMB	80.9324	6.19231
Q9ULB1	NRX1A	79.9291	1.69231
P50402	EMD	79.6942	7.46154
Q9BXS9	S26A6	79.4743	7.30769
P43146	DCC	79.4178	10.5385
P08582	TRFM	78.8592	5.88462
Q92542	NICA	78.7269	5.92308
Q9Y3B3	TMED7	78.2972	4.07692
P28288	ABCD3	78.2544	14.8077
O75955	FLOT1	77.9889	11.5
Q10471	GALT2	77.9077	10.1538
Q96Q45	TM237	77.335	8
P20023	CR2	77.2857	2.80769
Q8WWI5	CTL1	75.9572	6.57692
Q6YHK3	CD109	75.82	8.76923
Q15125	EBP	75.2611	1.65385
P01130	LDLR	74.8039	8.5
Q9P0K1	ADA22	74.699	8
Q9Y282	ERGI3	74.547	5.69231
Q9P0J0	NDUAD	74.4907	5.46154
O00220	TR10A	74.4542	6.03846
Q03518	TAP1	74.27	8.88462
Q6UVY6	MOXD1	74.2152	5
Q15907	RB11B	73.549	8.07692
Q9UHN6	TMEM2	73.2038	9.84615
P22105	TENX	73.2	0.846154
Q96RQ1	ERGI2	71.4862	6.34615
P15391	CD19	70.1714	2.92308
Q9P035	HACD3	69.5	6.96154
Q9NY35	CLDN1	69.4498	4.5
O96005	CLPT1	68.1854	7.84615
Q9HD20	AT131	66.927	12.5769
Q6DD88	ATLA3	66.7232	8.57692
P48651	PTSS1	66.4598	4.73077
P55082	MFAP3	65.6438	2.19231
Q9UQ90	SPG7	64.5072	1.76923
Q6P4E1	CASC4	64.1144	7
Q9ULH0	KDIS	64.0263	17.1154
P46092	CCR10	63.76	3.88462
P51828	ADCY7	63.278	7.92308
Q8IUW5	RELL1	63.0466	2.92308
O95573	ACSL3	63.0184	11.1923
Q04721	NOTC2	62.7425	8.03846
Q9Y666	S12A7	62.4825	5.5
Q12913	PTPRJ	62.398	11.4231
Q9HBG7	LY9	61.9326	4.19231
Q9HAB3	S52A2	61.7102	2.03846
O75387	LAT3	61.3029	5.38462
P04921	GLPC	60.2733	1.19231
Q9H936	GHC1	59.7896	6.34615
P22001	KCNA3	59.1871	2.61538
Q9H3N1	TMX1	59.1538	6.23077
Q9UBV2	SE1L1	58.7328	7.30769
Q9Y673	ALG5	58.6128	6.69231
Q7Z3C6	ATG9A	58.0799	2.15385
Q7Z7H5	TMED4	58.0397	4.38462
Q13332	PTPRS	57.1856	7.07692
Q9NTJ5	SAC1	57.1167	7.38462
Q3ZCQ8	TIM50	56.8405	6.88462
Q9HDC9	APMAP	55.9723	5.80769
Q9HC21	TPC	55.7357	7.84615
P01730	CD4	54.8498	4.23077
P26038	MOES	54.4829	6.42308
Q15382	RHEB	52.3577	6.30769
Q9C0B5	ZDHC5	52.0968	8.76923
Q9H3U1	UN45A	52.0715	12.3846
O60884	DNJA2	51.7939	8.38462
Q13873	BMPR2	51.0156	9.07692
Q9HC07	TM165	50.5037	3.88462
Q9NWW5	CLN6	50.4314	4
P26572	MGAT1	50.2236	6.80769
Q92643	GPI8	50.2132	5.53846
P15941	MUC1	49.884	1.65385
Q12767	TMM94	49.6939	10.0769
P23470	PTPRG	49.6602	7.19231
O15533	TPSN	49.444	3.57692
P98172	EFNB1	49.2197	5.76923
O15269	SPTC1	49.1758	8.57692
P61006	RAB8A	48.4804	5.19231
P63010	AP2B1	48.4445	5.42308
P23229	ITA6	48.4205	4.26923
P78310	CXAR	48.2028	6.11538
P61421	VA0D1	47.4714	6.92308
Q9BT22	ALG1	47.054	6.30769
P51572	BAP31	46.9163	5.5
P20701	ITAL	46.4808	5.61538
O75326	SEM7A	45.9798	4.73077
O75976	CBPD	45.8113	13.3077
Q9H061	T126A	45.7472	4.46154
P51159	RB27A	45.6259	5
Q9UIG8	SO3A1	45.4754	2.03846
O60610	DIAP1	45.466	10.3077
P48067	SC6A9	45.1511	4.69231
A0FGR8	ESYT2	44.6934	9.19231
Q10469	MGAT2	44.6256	5.69231
P67812	SC11A	44.4833	4.26923
Q969N2	PIGT	44.2035	7.30769
Q9NXE4	NSMA3	44.1873	9.96154
Q9BTX1	NDC1	44.0757	8.19231
P17301	ITA2	43.9839	3
P05107	ITB2	43.9325	3.23077
Q8WWM7	ATX2L	43.4531	6.92308
P08473	NEP	43.3357	3.69231
Q13740	CD166	42.7988	4.42308
Q658P3	STEA3	42.5885	4.5
Q9NQC3	RTN4	42.2689	2.92308
Q9NP58	ABCB6	41.8982	6
P51148	RAB5C	41.4428	2.76923
P04156	PRIO	40.9672	3.61538
P30536	TSPO	40.7713	2.07692
Q6ZRP7	QSOX2	40.0358	6.69231
Q7LGA3	HS2ST	39.7015	5.92308
Q9UNQ0	ABCG2	39.5395	3.07692
Q9Y6R1	S4A4	39.502	2.46154
P08648	ITA5	39.1643	4.38462
Q5JTV8	TOIP1	38.6018	7.30769
O75844	FACE1	38.3581	7.03846
Q9NQS3	NECT3	38.3296	4.34615
P13473	LAMP2	38.2261	2.42308
Q92854	SEM4D	38.2071	3.69231
O94886	CSCL1	37.9661	4.57692
P40189	IL6RB	37.9369	6.5
Q10472	GALT1	37.9271	5.19231
Q8TB61	S35B2	37.847	4.38462
Q8NBJ4	GOLM1	37.7296	5.96154
Q13557	KCC2D	37.6621	3.73077
O95782	AP2A1	37.6611	7.5
O43292	GPAA1	37.4734	3.92308
Q9Y286	SIGL7	37.2376	1.42308
Q15286	RAB35	36.5465	4.34615
Q9NPR2	SEM4B	36.391	5.5
Q9NUQ2	PLCE	36.3401	5.03846
Q86UE4	LYRIC	35.9245	5.92308
O75592	MYCB2	35.7048	12.6538
O60266	ADCY3	35.564	6.76923
Q6GTX8	LAIR1	35.317	3.11538
Q9BWM7	SFXN3	35.24	2.65385
O15552	FFAR2	35.0937	1.11538
Q9BU23	LMF2	35.0905	5.57692
Q6NUK1	SCMC1	34.9839	6.73077
Q96D31	CRCM1	34.8353	3.34615
P10586	PTPRF	34.3393	4.46154
O75477	ERLN1	33.9268	5.80769
Q96C19	EFHD2	33.8759	6.23077
Q9P1W8	SIRPG	33.8015	1.84615
Q9UNL2	SSRG	33.7768	1.15385
Q96BD0	SO4A1	33.7724	3.26923
Q15070	OXA1L	33.7622	4
P20309	ACM3	33.6499	4.46154
P31785	IL2RG	33.4843	3.69231
O60488	ACSL4	33.3656	7.19231
O15258	RER1	33.2727	3.19231
Q9BY50	SC11C	33.1243	4.38462
Q6UWB1	I27RA	33.1214	4.80769
P08962	CD63	32.9792	2.07692
O95864	FADS2	32.9726	2.69231
Q9UM00	TMCO1	32.9453	3.46154
P60953	CDC42	32.9431	3.96154
Q15904	VAS1	32.4867	5.34615
Q13444	ADA15	32.3519	4.11538
Q96K37	S35E1	32.3284	6.5
P42081	CD86	32.2607	2.15385
Q68D85	NR3L1	31.7681	2.53846
P11117	PPAL	31.6839	4.53846
Q16832	DDR2	31.6229	5.5
Q8NF37	PCAT1	31.5146	5.88462
O15427	MOT4	31.2902	3.80769
Q96QT4	TRPM7	31.1503	9.96154
P10620	MGST1	30.9615	2.84615
Q12864	CAD17	30.9052	4.07692
O60512	B4GT3	30.6804	3.96154
P11049	CD37	30.6605	1.53846
P02751	FINC	30.3794	5.07692
Q9UGP8	SEC63	30.3057	5.96154
P78504	JAG1	29.9078	5.30769
P03905	NU4M	29.8146	3.73077
P29323	EPHB2	29.6726	3.11538
O95977	S1PR4	29.5692	1.88462
Q86X29	LSR	29.3889	7.23077
P26006	ITA3	29.325	3.15385
Q9Y4D7	PLXD1	28.8492	5.26923
Q15262	PTPRK	28.5961	5.23077
Q16563	SYPL1	28.4792	2.88462
P27701	CD82	28.3485	1.5
O75340	PDCD6	28.3056	3
O00478	BT3A3	28.1493	2.96154
O15118	NPC1	27.8944	3.92308
O14966	RAB7L	27.7218	3.15385
Q86UP2	KTN1	27.6216	8.69231
O15394	NCAM2	27.5627	5.26923
Q9NX61	T161A	27.5488	3.19231
O60779	S19A2	27.4695	4.15385
Q6UW68	TM205	27.424	1.76923
P32246	CCR1	27.1834	1.84615
Q8N201	INT1	27.124	11.6923
P78410	BT3A2	26.7591	2.57692
O15440	MRP5	26.7429	6.88462
P54852	EMP3	26.7231	1.38462
P31995	FCG2C	26.5816	0.807692
P33908	MA1A1	26.2341	4.76923
Q9H223	EHD4	26.1237	7.07692
Q6P4A7	SFXN4	26.1044	3.92308
Q9NP72	RAB18	25.8628	4.34615
Q9NZ53	PDXL2	25.798	2.30769
P15151	PVR	25.7974	3.07692
Q96J02	ITCH	25.3982	7.11538
P50851	LRBA	25.2775	11
Q96JJ7	TMX3	25.266	4.15385
Q8WVX9	FACR1	25.0929	6
O94901	SUN1	24.95	8.61538
P48509	CD151	24.6205	1.80769
Q96N66	MBOA7	24.6096	5.15385
Q13488	VPP3	24.5618	4.80769
Q02223	TNR17	24.5607	2.61538
Q9UHQ9	NB5R1	24.5232	3.76923
Q15392	DHC24	24.4774	2.65385
Q96S52	PIGS	24.4688	4.53846
Q8IXI1	MIRO2	24.3599	3.84615
Q9BVV7	TIM21	24.2721	4.57692
P53794	SC5A3	24.2356	4.69231
P50443	S26A2	24.1853	3.73077
Q9Y3P8	SIT1	24.1364	1.46154
Q9UKM7	MA1B1	24.1201	6.26923
Q9Y6A9	SPCS1	23.6835	1.46154
P78324	SHPS1	23.6142	2.46154
Q2LD37	K1109	23.2669	11.5769
O75054	IGSF3	23.1186	4.19231
Q6UWP7	LCLT1	23.0859	3.65385
Q14165	MLEC	23.0004	5.46154
P17181	INAR1	22.8757	4.11538
Q9UP95	S12A4	22.8246	5.46154
Q9UKJ1	PILRA	22.7904	1.26923
Q9Y619	ORNT1	22.6125	4.76923
Q6NW34	NEPRO	22.5968	5.23077
P16389	KCNA2	22.5918	1.03846
Q0VAQ4	SMAGP	22.5406	1.46154
P30504	1C04	22.4627	1.07692
Q9H813	TM206	22.3086	3.76923
Q9H4F8	SMOC1	22.0215	1.88462
Q6NUQ4	TM214	21.9303	5.5
Q30154	DRB5	21.8048	1.03846
Q9HBE5	IL21R	21.7788	3.69231
P13987	CD59	21.6043	1.34615
Q70UQ0	IKIP	21.3314	4.53846
Q92604	LGAT1	21.2745	3.03846
Q6UWD8	CP054	21.158	2.26923
Q14160	SCRIB	20.9701	7.34615
Q9ULX3	NOB1	20.9145	3.61538
Q14156	EFR3A	20.7877	5.65385
Q96RD7	PANX1	20.7489	3.57692
A1L0T0	ILVBL	20.627	6.76923
P20645	MPRD	20.5688	2.84615
Q8IWA5	CTL2	20.1658	1.73077
Q96AA3	RFT1	20.1454	3.23077
Q9Y5Z9	UBIA1	20.0939	2.84615
P13762	DRB4	20.0922	1.53846
Q13586	STIM1	20.0571	4.11538
P84095	RHOG	20.0504	3.30769
P29320	EPHA3	19.9102	3.42308
Q9P0L0	VAPA	19.8803	2.80769
Q14344	GNA13	19.8024	4.42308
P78357	CNTP1	19.7919	4.61538
Q9UGH3	S23A2	19.6998	3.34615
O43826	G6PT1	19.6817	2.65385
Q14542	S29A2	19.5999	3.34615
O00264	PGRC1	19.5641	3.88462
Q9BTV4	TMM43	19.503	3.88462
Q8N8Z6	DCBD1	19.4977	3.96154
O95140	MFN2	19.3301	5.38462
Q9NS69	TOM22	19.1338	3.19231
P37268	FDFT	19.0439	4.07692
O75396	SC22B	18.9982	4.34615
P01111	RASN	18.9745	0.730769
Q12912	LRMP	18.9197	3.34615
Q2PZI1	D19L1	18.7967	2.34615
Q8NHH9	ATLA2	18.7781	4.46154
Q15363	TMED2	18.7115	1.73077
Q16790	CAH9	18.4844	1.57692
Q9NPF0	CD320	18.2735	1.96154
Q7Z4W1	DCXR	18.2487	4.23077
Q24JP5	T132A	18.1486	4
P33681	CD80	18.123	0.846154
P42167	LAP2B	17.9761	2.84615
Q13505	MTX1	17.9413	4.57692
P09543	CN37	17.7642	5.15385
O43674	NDUB5	17.6912	2.34615
Q14C86	GAPD1	17.6426	5.46154
P55160	NCKPL	17.4853	4.57692
Q99805	TM9S2	17.4265	2.69231
Q5JRA6	MIA3	17.351	6.88462
Q93084	AT2A3	17.3284	3.76923
Q8IV08	PLD3	17.1121	3.03846
Q8IVB4	SL9A9	16.9939	1.34615
Q9NPA0	EMC7	16.8179	3.11538
Q08357	S20A2	16.7879	3.76923
O95202	LETM1	16.7811	5.65385
Q8NG11	TSN14	16.6806	2.46154
P03915	NU5M	16.6224	2.46154
Q8IYS2	K2013	16.5571	3.80769
Q9GIY3	2B1E	16.5434	0.461538
O14735	CDIPT	16.5294	2.73077
O95070	YIF1A	16.4074	2.76923
Q9NX14	NDUBB	16.2309	1.5
P13747	HLAE	16.1314	2.38462
O14925	TIM23	16.12	2.38462
Q68DH5	LMBD2	16.0582	3.34615
O00400	ACATN	15.557	3.53846
Q96L08	SUSD3	15.5535	1.73077
O75581	LRP6	15.5462	6.07692
P20020	AT2B1	15.5351	4.96154
Q8NC42	RN149	15.1487	3.92308
O00767	ACOD	14.971	2.15385
P60468	SC61B	14.9641	2.69231
P07948	LYN	14.9199	3.11538
O60476	MA1A2	14.8685	4.19231
Q13443	ADAM9	14.8341	3.80769
O94766	B3GA3	14.7882	3.11538
O95136	S1PR2	14.6473	3.30769
P98194	AT2C1	14.4582	4.76923
Q9Y3Q3	TMED3	14.1847	0.884615
P0CG08	GPHRB	14.1175	1.88462
Q8TC12	RDH11	14.1124	3.34615
Q8IY17	PLPL6	14.086	4.76923
Q6P1A2	MBOA5	13.9868	2.34615
Q8N2K0	ABD12	13.7865	4.46154
Q86SF2	GALT7	13.7813	2.84615
Q96IX5	USMG5	13.7201	2.26923
Q68CQ7	GL8D1	13.6703	3.53846
Q86UN3	R4RL2	13.6536	2.11538
O95477	ABCA1	13.6249	4.07692
O14880	MGST3	13.5871	1.69231
Q9UDX5	MTFP1	13.3696	3.61538
Q8N386	LRC25	13.3202	1.19231
O95169	NDUB8	13.1339	2.15385
Q6PIU2	NCEH1	13.0854	3.76923
Q96GQ5	RUS1	13.0819	4.69231
Q86VZ1	P2RY8	13.0678	1.46154
P08581	MET	13.0422	3.42308
A8CG34	P121C	13.0152	0.153846
Q86UF1	TSN33	12.9906	0.653846
P43489	TNR4	12.9616	0.423077
O43493	TGON2	12.9607	4.46154
P56134	ATPK	12.9584	2.07692
Q9Y276	BCS1	12.8045	5.69231
Q9HCU5	PREB	12.7693	3.57692
Q96AP7	ESAM	12.4914	1.03846
Q8WUH6	TM263	12.4609	1.88462
P20138	CD33	12.433	1
Q9ULC5	ACSL5	12.4182	3.34615
Q9HCJ1	ANKH	12.3429	4.42308
Q9Y672	ALG6	12.3385	2.69231
Q9BXN2	CLC7A	12.3239	1.53846
Q9NX62	IMPA3	12.2976	2.65385
O75051	PLXA2	12.2134	1.96154
Q9H553	ALG2	12.2015	3.57692
Q9UH99	SUN2	12.2	3.5
P51798	CLCN7	12.1732	3.34615
Q9NPL8	TIDC1	12.0587	3.88462
Q96TA2	YMEL1	12.039	3.92308
Q9UBH6	XPR1	11.9719	4.19231
Q8NEW0	ZNT7	11.9013	2.03846
P53708	ITA8	11.818	2.69231
P25942	TNR5	11.7684	1.11538
Q13530	SERC3	11.6844	2.42308
P33897	ABCD1	11.6535	3.11538
Q9H1E5	TMX4	11.6432	2.34615
Q7L513	FCRLA	11.6267	1.53846
Q92504	S39A7	11.5345	1.07692
Q96S66	CLCC1	11.511	4.15385
P49685	GPR15	11.4009	1.26923
Q92544	TM9S4	11.3344	2.69231
O75144	ICOSL	11.2826	1.57692
P09486	SPRC	11.2546	1.19231
Q6P9B9	INT5	11.2286	3.69231
O75787	RENR	11.1577	3.53846
Q8IWV1	LAX1	11.1186	2.03846
Q9C0K1	S39A8	10.9819	1.19231
Q9BVI4	NOC4L	10.9546	4.23077
O43760	SNG2	10.9038	2.07692
O15173	PGRC2	10.7717	2.46154
Q6ZMG9	CERS6	10.7197	1.73077
Q9Y320	TMX2	10.7074	2.88462
Q9NZQ7	PD1L1	10.6833	1.38462
P98196	AT11A	10.5566	3.5
Q6ZNB6	NFXL1	10.522	2.76923
Q96D96	HVCN1	10.5064	1.73077
O15321	TM9S1	10.4822	2.53846
O60262	GBG7	10.4791	1.76923
P41221	WNT5A	10.466	0.961538
P22794	EVI2A	10.4004	1.07692
Q6Y1H2	HACD2	10.3956	1.5
P61586	RHOA	10.3664	0.769231
O95563	MPC2	10.3488	1.96154
P19320	VCAM1	10.3041	2.53846
Q15738	NSDHL	10.1882	2.88462
P33121	ACSL1	10.123	3.46154
P28827	PTPRM	10.1085	2.19231
Q5R3F8	PPR29	10.0575	1.30769
P41273	TNFL9	10.0302	2.19231
Q9Y3Q0	NALD2	10.0297	2.65385
Q9BVK2	ALG8	10.0101	1.76923
Q9C0H2	TTYH3	9.9351	3.46154
O14763	TR10B	9.91075	3.03846
Q9NPH3	IL1AP	9.90994	3
P00846	ATP6	9.83064	1.03846
Q96F46	I17RA	9.63482	2.84615
Q9Y6M0	TEST	9.57598	0.692308
P22413	ENPP1	9.50925	2
Q9NUN5	LMBD1	9.47944	0.961538
Q08174	PCDH1	9.4598	1.5
Q6P995	F171B	9.38028	3.80769
Q8TBP6	S2540	9.35118	3.46154
Q14573	ITPR3	9.31351	2.96154
Q96T83	SL9A7	9.22967	2.88462
O95470	SGPL1	9.20254	4.46154
P61803	DAD1	9.17469	1.46154
Q9NYL4	FKB11	9.11903	1.11538
Q96SK2	TM209	9.08047	3
P10966	CD8B	9.06829	0.692308
P05106	ITB3	9.0592	1.03846
Q9Y487	VPP2	9.03148	3.73077
Q9GZM5	YIPF3	9.02062	2.03846
Q9C0D9	EPT1	8.99071	2.19231
Q9H490	PIGU	8.98216	2.19231
O75460	ERN1	8.96791	3.34615
Q8TDQ0	HAVR2	8.93768	0.423077
Q04771	ACVR1	8.89576	2.03846
Q6P9F7	LRC8B	8.86193	2.69231
Q01151	CD83	8.78544	0.769231
P29317	EPHA2	8.7344	0.846154
Q68EM7	RHG17	8.72356	2.46154
Q86SK9	SCD5	8.72204	1.26923
P03928	ATP8	8.69533	1.15385
O43676	NDUB3	8.69513	1.88462
A8MVW0	F1712	8.68419	2.84615
O43306	ADCY6	8.68344	2.96154
O94772	LY6H	8.67694	0.576923
Q5BJF2	TMM97	8.67492	1.42308
O14817	TSN4	8.65861	1.38462
P17927	CR1	8.61388	1.5
Q8N5K1	CISD2	8.57029	2.19231
Q9UHX3	AGRE2	8.56394	1.38462
Q86WV6	STING	8.46024	2.03846
P98198	AT8B2	8.43822	3.88462
P33947	ERD22	8.40335	0.807692
Q9H2D1	MFTC	8.40202	2.80769
P51151	RAB9A	8.39632	2.26923
O75438	NDUB1	8.39062	1.26923
Q8NE86	MCU	8.3661	2.38462
Q6NSJ0	K1161	8.36139	3.96154
Q9NPR9	GP108	8.35197	1.69231
O15127	SCAM2	8.15774	1.76923
Q9NZ45	CISD1	8.10218	1.34615
P30501	1C02	8.09092	0.538462
P11836	CD20	8.0266	0.807692
O75063	XYLK	7.94803	2.42308
O95716	RAB3D	7.88687	2.34615
Q12846	STX4	7.85925	2.88462
P51674	GPM6A	7.85596	0.346154
Q9NRX5	SERC1	7.8441	1.73077
Q01973	ROR1	7.79764	1.5
Q9BQA9	CQ062	7.7929	1.84615
Q14318	FKBP8	7.76089	2.19231
Q14789	GOGB1	7.72852	3.26923
P57087	JAM2	7.70084	1.88462
Q5BJD5	TM41B	7.68923	1.19231
Q5SGD2	PPM1L	7.64921	1.88462
Q8WWQ0	PHIP	7.64331	4.65385
Q6ZMZ3	SYNE3	7.60596	3.76923
Q9HBR0	S38AA	7.59632	3.69231
P56589	PEX3	7.594	1.92308
Q99755	PI51A	7.59103	1.76923
Q7Z6A9	BTLA	7.59039	0.730769
O75027	ABCB7	7.57578	2.80769
O95139	NDUB6	7.4633	1.5
Q13425	SNTB2	7.44568	3.38462
O60503	ADCY9	7.42083	3.92308
P24390	ERD21	7.37104	0.961538
O60725	ICMT	7.36154	2.19231
Q6IAN0	DRS7B	7.3082	2.88462
O96011	PX11B	7.22016	2.15385
P63000	RAC1	7.21049	1.92308
Q8IW00	VSTM4	7.19956	1.15385
P15260	INGR1	7.19875	2.15385
Q15762	CD226	7.18732	0.576923
P16422	EPCAM	7.14532	0.884615
Q9BZL6	KPCD2	7.10802	2.76923
Q9Y696	CLIC4	7.06231	1.65385
O00161	SNP23	7.06115	1.88462
P05067	A4	6.9855	1.38462
Q5VUB5	F1711	6.97234	2.34615
Q5BKX6	S45A4	6.95064	2.5
Q8IXI2	MIRO1	6.94106	2.73077
Q9Y2C9	TLR6	6.92275	1
Q99829	CPNE1	6.89266	2.88462
Q92685	ALG3	6.83829	2.69231
Q9Y5U5	TNR18	6.72362	0.846154
P56937	DHB7	6.70648	2.61538
Q5J8M3	EMC4	6.70527	2.11538
Q6PKC3	TXD11	6.65076	2.5
Q9NRZ7	PLCC	6.64268	2.03846
Q01518	CAP1	6.61701	3.19231
Q14699	RFTN1	6.587	3.03846
Q9Y2H6	FND3A	6.5276	2.61538
Q9BZM5	N2DL2	6.4748	0.769231
P46531	NOTC1	6.4579	3.19231
Q92692	NECT2	6.43333	2.11538
P15954	COX7C	6.4082	1.23077
Q9NZW5	MPP6	6.40402	2.57692
O75077	ADA23	6.4034	0.846154
Q16799	RTN1	6.40112	1.19231
Q9H2V7	SPNS1	6.39759	2.38462
Q9Y2Q0	AT8A1	6.38466	3.30769
O95870	ABHGA	6.35452	2.42308
Q9GZP9	DERL2	6.3183	1.19231
P14317	HCLS1	6.27459	2.88462
Q11201	SIA4A	6.25998	1.61538
Q6ZS81	WDFY4	6.25344	2.46154
Q96DA2	RB39B	6.22085	1.38462
Q9H0H0	INT2	6.17923	3
Q96GC9	VMP1	6.08194	1.61538
O60427	FADS1	5.98964	1.19231
Q9P0T7	TMEM9	5.97622	1.42308
O00468	AGRIN	5.94174	1.69231
P35610	SOAT1	5.90275	1.65385
Q5H8A4	PIGG	5.87513	2.15385
O95674	CDS2	5.86842	1.92308
Q13286	CLN3	5.85804	2.23077
O75718	CRTAP	5.8406	2.19231
Q9BSR8	YIPF4	5.83486	1.57692
Q5T3F8	CSCL2	5.71523	2.03846
Q8TCT7	SPP2B	5.71029	1.88462
Q9Y385	UB2J1	5.64767	1.34615
Q8NFQ8	TOIP2	5.61181	2
O14836	TR13B	5.56822	1.57692
P07099	HYEP	5.53073	1.96154
Q6PJF5	RHDF2	5.5244	2.46154
Q96TC7	RMD3	5.51544	2.53846
Q13478	IL18R	5.48644	1
P07550	ADRB2	5.48335	0.576923
Q14571	ITPR2	5.46534	3.65385
Q13641	TPBG	5.44425	1.42308
Q15165	PON2	5.44264	1.69231
O43157	PLXB1	5.43894	3.11538
P27037	AVR2A	5.43476	2.19231
Q9NUM4	T106B	5.37268	1.61538
Q9HCK4	ROBO2	5.369	1.65385
O15270	SPTC2	5.34238	2.92308
Q96A26	F162A	5.2797	1.65385
Q92820	GGH	5.17771	2.30769
Q6P1M0	S27A4	5.16448	3.30769
Q8TB96	TIP	5.14106	1.92308
Q9BW60	ELOV1	5.07949	1.19231
Q9H1C4	UN93B	5.07832	1.11538
P55081	MFAP1	5.05851	1.65385
Q5VW38	GP107	5.02742	2.38462
O95168	NDUB4	4.92374	1.19231
Q04609	FOLH1	4.84118	2.03846
Q96ER9	CCD51	4.81652	1.73077
P42701	I12R1	4.79439	1.53846
O94804	STK10	4.79114	2.57692
O15126	SCAM1	4.78606	1.30769
Q9P244	LRFN1	4.78471	2.61538
P38435	VKGC	4.77569	2.30769
Q9NR96	TLR9	4.7732	1.61538
Q5SSG8	MUC21	4.76132	0.269231
Q15116	PDCD1	4.74129	0.846154
Q9C0C4	SEM4C	4.70878	1.53846
Q14964	RB39A	4.68844	1.23077
Q9BXR5	TLR10	4.67579	1.69231
P0C7U0	ELFN1	4.57171	1.69231
A1A5C7	S22AN	4.56632	1.38462
Q6KCM7	SCMC2	4.54755	1.61538
Q8TBQ9	KISHA	4.53219	1.15385
Q6ZSS7	MFSD6	4.49039	2.73077
Q13564	ULA1	4.46458	2.38462
Q9BXS4	TMM59	4.45076	0.807692
Q9Y5Y5	PEX16	4.4343	1.30769
Q9H6U8	ALG9	4.41808	1.57692
Q9H330	TM245	4.41106	1.38462
Q13114	TRAF3	4.40304	1.34615
Q07912	ACK1	4.31453	1.34615
Q96NB2	SFXN2	4.29783	1.84615
Q9BX95	SGPP1	4.29759	1.19231
P51809	VAMP7	4.28536	1.03846
O14967	CLGN	4.27794	1.23077
P32249	GP183	4.25	0.884615
Q15771	RAB30	4.11398	1.65385
Q08334	I10R2	4.09056	1.19231
Q8IXU6	S35F2	4.02852	1.46154
O76082	S22A5	4.02557	1.57692
Q14088	RB33A	4.00972	1.5
Q86V85	GP180	4.00142	1.26923
Q9ULQ1	TPC1	3.98341	1.96154
P17152	TMM11	3.95467	1
P20333	TNR1B	3.95273	0.769231
Q9Y241	HIG1A	3.94549	1.96154
Q13445	TMED1	3.92704	1.69231
Q96RJ3	TR13C	3.92376	0.384615
Q9ULS5	TMCC3	3.90766	2
Q9NWH9	SLTM	3.88868	2.07692
Q9UKV5	AMFR	3.83849	1.61538
Q14680	MELK	3.83459	1.34615
Q8N370	LAT4	3.76357	1.53846
P10644	KAP0	3.72904	1.92308
Q96CU9	FXRD1	3.7123	1.76923
O60353	FZD6	3.71206	1.38462
P63218	GBG5	3.6835	1.42308
P48551	INAR2	3.64204	1.15385
Q75V66	ANO5	3.62714	1.84615
Q8NFY4	SEM6D	3.62158	1.46154
Q96J42	TXD15	3.58149	1.07692
O43808	PM34	3.55892	1.34615
O95292	VAPB	3.51877	1.53846
O43556	SGCE	3.44196	1.69231
P15813	CD1D	3.43696	0.269231
P54920	SNAA	3.43028	1.76923
O15247	CLIC2	3.4183	1.57692
P33241	LSP1	3.36072	1.03846
Q93100	KPBB	3.32578	1.96154
O94910	AGRL1	3.32179	2.07692
Q00973	B4GN1	3.29276	1.84615
P61020	RAB5B	3.28191	1.61538
Q12866	MERTK	3.26904	1.46154
Q9P0I2	EMC3	3.18625	1.92308
Q8IZY2	ABCA7	3.18307	2.69231
Q9UJQ1	LAMP5	3.17347	0.615385
Q5SWX8	ODR4	3.14602	1.42308
Q7Z6M3	MILR1	3.10128	0.346154
P53680	AP2S1	3.09468	0.807692
Q92930	RAB8B	3.07045	1.03846
O15554	KCNN4	3.05891	1.19231
Q8N0U8	VKORL	3.04966	1.5
Q9NYK1	TLR7	3.04484	1.5
P20702	ITAX	3.04292	1.07692
O75882	ATRN	3.01953	2.03846
Q9Y2U8	MAN1	3.00564	1.69231
Q02413	DSG1	3.00362	1.19231
Q14517	FAT1	3.00253	1.42308
Q92581	SL9A6	3.00139	1.76923
Q99828	CIB1	2.9968	1.03846
P51811	XK	2.99543	0.538462
Q96NT5	PCFT	2.97051	1.23077
O60637	TSN3	2.9265	1.15385
Q8TEQ8	PIGO	2.88961	2.07692
Q9UH62	ARMX3	2.8896	1.19231
Q9NRA2	S17A5	2.88384	0.653846
O00587	MFNG	2.86101	1.80769
Q9NYP7	ELOV5	2.81215	1.23077
Q14761	PTCA	2.78334	0.923077
Q5FWE3	PRRT3	2.7806	1.65385
Q7Z4F1	LRP10	2.72209	0.615385
Q53EP0	FND3B	2.71393	0.961538
P00813	ADA	2.69091	1.34615
Q96LC7	SIG10	2.66817	0.807692
Q9P2X0	DPM3	2.65978	1.11538
Q9H300	PARL	2.65937	1.88462
P16284	PECA1	2.64882	1.61538
Q9UNN8	EPCR	2.63068	0.5
Q15011	HERP1	2.6248	1.34615
Q9Y2T6	GPR55	2.61808	0.961538
O94779	CNTN5	2.617	0.846154
O14495	PLPP3	2.60815	1.03846
Q92673	SORL	2.57816	1.19231
Q8TCG1	CIP2A	2.56934	1.92308
Q9NQX7	ITM2C	2.56116	0.807692
Q8IZA0	K319L	2.55129	1.46154
Q9UBV7	B4GT7	2.53094	1.46154
Q29983	MICA	2.515	0.615385
Q9Y6K0	CEPT1	2.4917	1.30769
Q9BUB7	TMM70	2.48234	1.07692
Q9UKQ2	ADA28	2.44129	1.07692
Q9NW97	TMM51	2.42464	0.653846
O60704	TPST2	2.40167	1.30769
Q8IUX1	T126B	2.38734	1.38462
O60669	MOT2	2.38384	1.11538
Q15800	MSMO1	2.3749	1.15385
Q13733	AT1A4	2.35956	0.692308
P39210	MPV17	2.35223	1.03846
Q9BQ51	PD1L2	2.34508	0.807692
Q7KZN9	COX15	2.33128	1.03846
O00258	WRB	2.32859	1.84615
A1A5B4	ANO9	2.32746	1.07692
Q8TF71	MOT10	2.28556	0.923077
P51511	MMP15	2.26733	0.653846
O43557	TNF14	2.261	0.423077
Q9NS93	TM7S3	2.24631	1.15385
P11215	ITAM	2.21404	0.961538
Q16850	CP51A	2.2087	1.61538
Q96MH6	TMM68	2.20586	1.38462
Q86SQ4	GP126	2.20488	0.384615
Q5VW32	BROX	2.19938	0.961538
P54760	EPHB4	2.17491	1
Q53EU6	GPAT3	2.14368	0.923077
Q8NBN3	TM87A	2.12944	1.42308
P06858	LIPL	2.11713	0.615385
Q7KZI7	MARK2	2.10589	0.846154
Q9BSK2	S2533	2.09773	1.19231
P14151	LYAM1	2.0885	0.423077
Q9HC56	PCDH9	2.07903	1.69231
Q6UW02	CP20A	2.00628	1.11538
Q9P2E5	CHPF2	1.99019	1.84615
Q7Z3F1	GP155	1.98244	0.961538
Q9UM44	HHLA2	1.96948	0.230769
Q8N5G2	MACOI	1.9421	1.23077
P51790	CLCN3	1.94141	1.38462
Q5SRI9	MANEA	1.90572	1.30769
Q8NFZ8	CADM4	1.89966	0.692308
Q8IY95	TM192	1.89336	1
O94759	TRPM2	1.86688	1.15385
P20339	RAB5A	1.8506	1.15385
Q8NCL4	GALT6	1.84324	0.730769
P30414	NKTR	1.83446	1.42308
Q8N697	S15A4	1.81538	1.07692
Q96BI3	APH1A	1.81406	0.769231
Q86TM6	SYVN1	1.8003	1.42308
Q12959	DLG1	1.77948	1.5
Q92611	EDEM1	1.77301	0.730769
Q9NRB3	CHSTC	1.773	1.53846
P15907	SIAT1	1.76491	0.846154
O14494	PLPP1	1.76054	0.692308
Q7L0J3	SV2A	1.75814	1.23077
O95210	STBD1	1.73753	0.884615
Q14643	ITPR1	1.73352	1.23077
Q8N5M9	JAGN1	1.73058	0.5
Q9H1J7	WNT5B	1.72706	0.730769
O14681	EI24	1.70384	0.461538
Q9H8M5	CNNM2	1.66095	1.38462
P15291	B4GT1	1.64118	1.5
Q4KMG0	CDON	1.63106	1.07692
Q2TAA5	ALG11	1.62958	1.07692
Q9BYC5	FUT8	1.6041	1.26923
Q07108	CD69	1.59965	0.269231
P13688	CEAM1	1.59923	0.538462
Q16625	OCLN	1.5885	0.653846
Q9H0V9	LMA2L	1.58493	1.03846
Q9H3H5	GPT	1.57928	1.26923
Q8NHS3	MFSD8	1.57167	1.15385
Q08554	DSC1	1.54969	0.423077
Q86VD7	S2542	1.54722	1.34615
Q07812	BAX	1.54704	0.769231
P49795	RGS19	1.52137	0.461538
O75915	PRAF3	1.49524	1.19231
Q7L1I2	SV2B	1.48317	0.346154
Q86UL3	GPAT4	1.45053	1.11538
P52803	EFNA5	1.44883	0.653846
Q8TBP5	F174A	1.42066	0.807692
Q70HW3	SAMC	1.41442	0.923077
Q96AG3	S2546	1.40827	0.961538
Q68CP4	HGNAT	1.4022	1
Q8IZF4	AGRG5	1.39997	0.730769
Q9Y271	CLTR1	1.39446	0.615385
P32745	SSR3	1.35904	0.730769
Q9H0C3	TM117	1.35475	0.769231
P78382	S35A1	1.3418	0.923077
O76024	WFS1	1.32955	0.961538
Q969M3	YIPF5	1.32583	1.07692
Q9H400	LIME1	1.31082	0.692308
Q7Z434	MAVS	1.30896	0.846154
Q15035	TRAM2	1.29157	0.615385
Q8NC54	KCT2	1.27825	0.615385
P20292	AL5AP	1.26922	0.5
O43736	ITM2A	1.26842	0.884615
Q9BVK8	TM147	1.25821	0.576923
P60059	SC61G	1.24791	1.19231
P51451	BLK	1.24189	0.538462
Q9BXP2	S12A9	1.23259	1.34615
Q9Y3A6	TMED5	1.22932	0.769231
Q86X52	CHSS1	1.22358	1.26923
Q9Y274	SIA10	1.22184	0.769231
Q12797	ASPH	1.21046	1.07692
Q86VR2	F134C	1.2086	0.615385
Q9NUT2	ABCB8	1.20612	1.07692
Q5EB52	MEST	1.20492	0.769231
O14524	NEMP1	1.20377	1.07692
O75044	SRGP2	1.18736	0.653846
Q6UXM1	LRIG3	1.17532	0.5
O14521	DHSD	1.1685	0.538462
Q8IWB1	IPRI	1.1663	0.884615
Q5UCC4	EMC10	1.15836	1.26923
P50895	BCAM	1.15366	0.5
O75019	LIRA1	1.13364	0.346154
Q13948	CASP	1.13203	1.42308
Q9BRQ8	AIFM2	1.121	0.846154
Q7Z2K6	ERMP1	1.11885	1.30769
P61077	UB2D3	1.08786	1.03846
Q96BI1	S22AI	1.06792	1.15385
Q8N3J6	CADM2	1.06112	0.346154
Q7Z3D4	LYSM3	1.04284	1.19231
P36897	TGFR1	1.02984	1.07692
Q9H4A6	GOLP3	1.02391	1.23077
P78381	S35A2	1.02151	0.615385
Q6N022	TEN4	1.02076	0.576923
Q6PML9	ZNT9	1.01094	1.26923
P08842	STS	1.0107	0.615385
Q8NBS3	S4A11	0.997424	1.11538
Q9BZW2	S13A1	0.99412	0.461538
O43291	SPIT2	0.992672	0.307692
Q9NXH8	TOR4A	0.990008	0.538462
Q8WXH0	SYNE2	0.988716	1.42308
Q9BQB6	VKOR1	0.98816	0.807692
Q12891	HYAL2	0.986788	1.03846
Q9NWD8	TM248	0.972588	0.5
P48426	PI42A	0.968984	0.807692
Q6ZT12	UBR3	0.96204	0.692308
Q9H6F2	TM38A	0.957256	0.269231
Q13751	LAMB3	0.956204	0.538462
P56199	ITA1	0.952824	0.5
Q14728	MFS10	0.952052	1.07692
Q96AQ8	MCUR1	0.951708	0.384615
Q9UQ49	NEUR3	0.940552	0.423077
Q9UK41	VPS28	0.9256	0.576923
Q96PJ5	FCRL4	0.923848	0.538462
Q8WWB7	GLMP	0.922208	0.307692
P32418	NAC1	0.920152	0.346154
Q99797	MIPEP	0.915644	0.769231
Q9NUP9	LIN7C	0.894396	0.576923
Q5SVS4	KMCP1	0.890348	0.653846
Q9NVV0	TM38B	0.881848	0.615385
Q9NR82	KCNQ5	0.87902	1.65385
P23510	TNFL4	0.877168	0.269231
Q93063	EXT2	0.85818	0.923077
Q5RI15	COX20	0.855556	1.07692
Q8NDX1	PSD4	0.8535	0.884615
Q9UIB8	SLAF5	0.84498	0.269231
P52848	NDST1	0.824172	0.5
O60830	TI17B	0.82416	0.423077
P14784	IL2RB	0.820708	0.384615
Q96HA4	CA159	0.814728	1.07692
Q2M3G0	ABCB5	0.81352	0.384615
Q6ZNC8	MBOA1	0.80318	1.07692
O15120	PLCB	0.790848	0.615385
Q8N4V1	MMGT1	0.787192	0.730769
Q16581	C3AR	0.779256	0.269231
Q8NBI6	XXLT1	0.779196	0.5
P51648	AL3A2	0.777364	1.11538
Q2I0M4	LRC26	0.764236	0.653846
Q9BXJ8	T120A	0.761724	0.807692
Q06481	APLP2	0.761484	1.15385
Q96Q80	DERL3	0.7613	0.384615
Q9Y548	YIPF1	0.759032	0.653846
Q9ULG6	CCPG1	0.747932	0.769231
P78509	RELN	0.747104	0.576923
Q16620	NTRK2	0.740528	0.538462
Q09327	MGAT3	0.736132	0.346154
P10301	RRAS	0.729476	0.230769
Q13190	STX5	0.7133	0.423077
O75071	EFC14	0.690604	0.307692
P08887	IL6RA	0.68466	0.423077
Q5VV42	CDKAL	0.682132	1.42308
Q96CP6	GRM1A	0.676696	1
Q9H5K3	SG196	0.669856	0.807692
Q9P1W3	CSC1	0.66616	0.692308
P11532	DMD	0.66092	0.730769
Q9BZH6	WDR11	0.658448	0.884615
Q13303	KCAB2	0.642024	0.923077
Q14644	RASA3	0.64072	0.653846
Q9UKR5	ERG28	0.639112	0.807692
Q8N111	CEND	0.61196	0.346154
Q03167	TGBR3	0.608364	0.653846
P25116	PAR1	0.605652	0.269231
Q99523	SORT	0.59028	0.153846
Q6P9G4	TM154	0.587408	0.576923
Q8IWA4	MFN1	0.586528	1.11538
Q9HD23	MRS2	0.57512	0.307692
Q15526	SURF1	0.57028	0.346154
P03886	NU1M	0.56906	0.615385
Q9Y6X5	ENPP4	0.56802	1.11538
Q9NZJ7	MTCH1	0.565192	1.03846
O15400	STX7	0.559424	0.5
Q9NXS2	QPCTL	0.558336	0.692308
Q9UBN6	TR10D	0.555912	0.192308
Q6NXT4	ZNT6	0.553924	0.384615
Q99942	RNF5	0.54252	1
P21854	CD72	0.54038	0.5
O15389	SIGL5	0.5368	0.153846
Q9H1U9	S2551	0.525688	0.192308
O95427	PIGN	0.51866	0.846154
P51512	MMP16	0.517148	0.923077
Q6PJG9	LRFN4	0.51548	0.423077
Q92545	TM131	0.511716	0.846154
Q9BX59	TPSNR	0.503556	0.269231
Q8NBF6	AVL9	0.502252	0.5
Q14114	LRP8	0.496772	1.11538
O00398	P2Y10	0.4956	0.5
O60462	NRP2	0.489808	0.538462
O43169	CYB5B	0.4858	0.730769
Q9H4F1	SIA7D	0.485496	0.538462
Q92187	SIA8D	0.482416	1.07692
Q96PD2	DCBD2	0.48176	0.346154
P32248	CCR7	0.4795	0.423077
Q4ZIN3	MBRL	0.478984	0.730769
Q9HCM3	K1549	0.47416	0.269231
P29274	AA2AR	0.470392	0.692308
Q86SR1	GLT10	0.468788	0.576923
Q9HBH0	RHOF	0.468248	0.5
Q9UF33	EPHA6	0.46808	0.576923
Q5HYA8	MKS3	0.45508	0.5
Q4G148	GXLT1	0.45314	0.807692
Q9H013	ADA19	0.449484	1.34615
Q9H3U5	MFSD1	0.448128	0.615385
Q14534	ERG1	0.41852	0.346154
P49641	MA2A2	0.417292	0.961538
P23467	PTPRB	0.4138	0.653846
O95944	NCTR2	0.4114	0.230769
Q86VH4	LRRT4	0.40696	0.423077
P45844	ABCG1	0.4062	0.346154
Q96T49	PP16B	0.406	0.730769
P52799	EFNB2	0.403668	0.769231
Q86VU5	CMTD1	0.403176	0.538462
P16260	GDC	0.400452	0.692308
Q14574	DSC3	0.399808	0.269231
O43520	AT8B1	0.399152	0.230769
O94973	AP2A2	0.379868	0.461538
Q8IXM6	NRM	0.378028	0.538462
O60831	PRAF2	0.3661	0.461538
Q9Y336	SIGL9	0.365996	0.346154
Q7L5N7	PCAT2	0.359668	0.230769
Q9BVC6	TM109	0.355872	0.5
P51805	PLXA3	0.354344	0.692308
Q15388	TOM20	0.352276	0.769231
Q9NT68	TEN2	0.35058	0.307692
P07093	GDN	0.34356	0.153846
Q9BVT8	TMUB1	0.343108	0.730769
Q7Z460	CLAP1	0.342728	0.576923
Q9BT67	NFIP1	0.333244	0.0769231
O94923	GLCE	0.329544	0.192308
Q5SNT2	TM201	0.32698	0.807692
Q00765	REEP5	0.325452	0.5
P43119	PI2R	0.317864	0.307692
Q9Y5Q0	FADS3	0.313812	0.269231
Q96KC8	DNJC1	0.310008	0.884615
Q99747	SNAG	0.305208	0.615385
Q96PX8	SLIK1	0.297936	0.0769231
Q92482	AQP3	0.29692	0.153846
Q9GZT6	CC90B	0.280076	0.269231
O95185	UNC5C	0.276228	0.115385
Q9NQX5	NPDC1	0.275436	0.269231
O95498	VNN2	0.2753	0.269231
Q6PK18	OGFD3	0.275256	0.307692
Q96K19	RN170	0.260724	0.5
Q66K14	TBC9B	0.259168	0.653846
Q9BVG9	PTSS2	0.256524	0.692308
Q53S58	TM177	0.255424	0.538462
Q8IZK6	MCLN2	0.250816	0.192308
Q9Y228	T3JAM	0.249736	0.769231
Q07820	MCL1	0.248368	0.807692
Q9UJ14	GGT7	0.247328	0.153846
Q96D53	ADCK4	0.246488	0.692308
Q8WVQ1	CANT1	0.244928	0.461538
Q8NBZ7	UXS1	0.23834	0.615385
O15482	TEX28	0.237624	0.230769
Q8IZ52	CHSS2	0.237212	1.76923
Q9Y4F1	FARP1	0.23098	0.153846
Q3T906	GNPTA	0.227492	0.423077
P20827	EFNA1	0.222672	0.346154
Q9BV35	SCMC3	0.216056	0.115385
P49768	PSN1	0.208428	0.230769
Q9H2A7	CXL16	0.205584	0.230769
P27448	MARK3	0.205356	0.269231
Q96D71	REPS1	0.204444	0.153846
Q13112	CAF1B	0.203852	0.692308
Q13685	AAMP	0.203176	0.5
Q6NTF9	RHBD2	0.201592	0.653846
Q13698	CAC1S	0.200244	0.461538
Q16739	CEGT	0.1945	0.538462
Q9BPZ7	SIN1	0.191736	1.03846
O95159	ZFPL1	0.186692	0.384615
Q2M2I8	AAK1	0.186356	0.846154
P51575	P2RX1	0.185204	0.115385
O95619	YETS4	0.17902	0.576923
P26012	ITB8	0.1772	0.346154
Q14BN4	SLMAP	0.17486	0.807692
Q2Y0W8	S4A8	0.173888	0.153846
Q9UBU6	FA8A1	0.16938	0.153846
P23468	PTPRD	0.167868	0.115385
P00395	COX1	0.166736	0.807692
Q96LD1	SGCZ	0.163688	0.5
Q5VW36	FOCAD	0.162812	0.5
Q09328	MGT5A	0.155188	0.576923
Q93086	P2RX5	0.15208	0.384615
P51797	CLCN6	0.151596	0.115385
P19801	AOC1	0.151344	0.153846
Q6UWL6	KIRR2	0.149592	0.307692
Q9Y219	JAG2	0.146528	0.384615
Q9Y2A7	NCKP1	0.144696	0.115385
Q8NBM4	UBAC2	0.143124	0.961538
Q643R3	LPCT4	0.142368	0.384615
Q9Y6Q6	TNR11	0.1402	0.115385
Q9H6A9	PCX3	0.138352	0.769231
Q9UQ53	MGT4B	0.138072	0.384615
P25106	ACKR3	0.136984	0.230769
O14526	FCHO1	0.13536	0.153846
Q9NZ43	USE1	0.1339	0.615385
O75558	STX11	0.133144	0.423077
Q9NUE0	ZDH18	0.132692	0.423077
Q96JA1	LRIG1	0.130828	0.269231
Q8IWR1	TRI59	0.130444	0.115385
Q13370	PDE3B	0.12636	0.192308
Q9BSA4	TTYH2	0.121004	0.538462
Q9UG22	GIMA2	0.11626	0.153846
Q9BWQ6	YIPF2	0.11322	0.307692
P32927	IL3RB	0.11234	0.115385
P12931	SRC	0.109484	0.230769
Q14833	GRM4	0.108856	0.230769
Q13492	PICAL	0.106396	0.692308
Q15399	TLR1	0.105988	0.192308
Q96HV5	TM41A	0.105404	0.192308
O94966	UBP19	0.102164	0.346154
Q9UBC2	EP15R	0.101444	0.230769
Q95460	HMR1	0.099876	0.307692
Q99643	C560	0.099068	0.576923
P56962	STX17	0.098064	1.19231
P62699	YPEL5	0.096492	0.576923
Q0P6H9	TMM62	0.094204	0.346154
P49281	NRAM2	0.092584	0.153846
O96009	NAPSA	0.088256	0.346154
Q8IWU2	LMTK2	0.086796	0.423077
O14511	NRG2	0.086524	0.192308
Q9GZY8	MFF	0.08258	0.5
Q92521	PIGB	0.081804	0.153846
Q6ZUX7	LHPL2	0.081328	0.5
Q15334	L2GL1	0.075356	0.192308
Q9BV81	EMC6	0.07392	0.461538
O43861	ATP9B	0.0723	0.307692
Q9UL54	TAOK2	0.071452	0.923077
O43909	EXTL3	0.068192	0.307692
Q9NP80	PLPL8	0.06392	0.192308
Q99442	SEC62	0.060792	0.153846
Q8N350	CBARP	0.059928	0.346154
Q9UEU0	VTI1B	0.059504	0.192308
Q5T292	CJ128	0.057476	0.307692
O00533	NCHL1	0.056852	0.192308
Q9H7Z7	PGES2	0.054048	0.5
Q15751	HERC1	0.052564	0.5
Q13884	SNTB1	0.05142	0.153846
Q96JQ2	CLMN	0.050456	0.115385
Q96H78	S2544	0.050052	0.307692
Q7Z5R6	AB1IP	0.04942	0.192308
O75695	XRP2	0.048164	0.269231
Q6ZWT7	MBOA2	0.048112	0.230769
Q8WXS5	CCG8	0.046836	0.192308
O75298	RTN2	0.04628	0.692308
O75352	MPU1	0.040992	1
Q9BSJ5	CQ080	0.0396852	0.384615
A2RU67	F234B	0.0366496	0.461538
P51157	RAB28	0.0309676	0.230769
Q9BZ76	CNTP3	0.029112	0.192308
O14641	DVL2	0.0205784	0.538462
O43505	B4GA1	0.01905	0.346154

## Sheet: Fig. 3D
Figure 3D
CD53 H-Scores
Patient	Newly diagnosed	Relapsed			Graphpad Paired-t-test results
1	184	25			Table Analyzed	CD53 H-scores
2	179
3	194	100			Column B	Relapsed
4	226				vs.	vs.
5	14	0			Column A	Newly diagnosed
6		177
7	127	0			Paired t test
8	132	190			P value	0.0241
9	195	97			P value summary	*
10	0	0			Significantly different (P < 0.05)?	Yes
11	58	0			One- or two-tailed P value?	Two-tailed
12	219	224			t, df	t=2.656, df=10
13	0	0			Number of pairs	11
14	204	71
					How big is the difference?
					Mean of differences (B - A)	-56.36
					SD of differences	70.39
					SEM of differences	21.22
					95% confidence interval	-103.6 to -9.077
					R squared (partial eta squared)	0.4136
					How effective was the pairing?
					Correlation coefficient (r)	0.6529
					P value (one tailed)	0.0147
					P value summary	*
					Was the pairing significantly effective?	Yes

## Sheet: Fig. 3H
Figure 3H
values reported are cell viability normalized to vehicle control, as measured in Cell Titer Glo (CTG) assay
Technical Replicates
Bortezomib [nM]	SCR (scramble control)				CD53				CD50				EVI2B
0	100	100	100	100	100	100	100	100	100	100	100	100	100	100	100	100
0.46875	93.3416	96.3827	68.7944	70.0134	107.034	97.1537	106.711		86.0423	100.072	77.516	105.044		92.747	70.013	58.9821
0.9375	74.4692	88.3465	54.9252	69.1887	73.5543	77.685	97.5404	102.104	91.2901	91.9813	81.7627	71.7306	75.7355	83.5669	65.0261	82.7628
1.25	49.9382	50.6834	33.7103	40.0887	30.7846	43.9848	60.6465	66.0291	58.2362	60.9853	31.3845	35.7596	60.9256	57.9537	52.7379	37.8976
1.875	8.8322	11.8385	7.34486	11.1947	15.1201	16.3719	23.8299	24.7552	25.1166	23.8008	13.0076	16.4844	19.4248	19.958	14.4459	11.336
2.5	0.952587	0.70743	1.46542	1.44212	7.35205	9.35484	2.01616	4.10482	4.09985	3.07695	2.83537	3.85382	2.85983	4.01892	2.53748	2.09967
3.75	0.393012	0.371082	1.49907	1.3277	0.346973	0.360721	0.0877723	0.119204	0.13371	0.0819849	0.24427	0.294564	0.113355	0.136405	0.383312	0.292366
5	1.40693	1.61135	3.08692	2.09154	0.295908	0.284137	0.0719607	0.0814843	0.0706997	0.0629989	0.203083	0.201087	0.0727273	0.0939033	0.317699	0.251833
7.5	4.33313	4.57301	4.16168	4.91393	0.26882	0.269564	0.100843	0.110329	0.249271	0.0827041	0.250029	0.258834	0.108727	0.169692	0.389179	0.244956
10	4.32179	4.34796	4.81215	3.9934	0.283666	0.302505	0.101827	0.10352	0.125255	0.107371	0.278679	0.271096	0.0883967	0.0947442	0.351369	0.312633
15	2.7417	3.26277	3.11028	3.39656	0.376395	0.434535	0.130394	0.152831	0.114577	0.123876	0.314718	0.359106	0.224264	0.114891	0.425033	0.304756
20	2.71181	2.65338	3.53458	3.08422	0.476158	0.46186	0.156465	0.155738	0.456268	0.144229	0.378127	0.367261	0.177686	0.358094	0.437744	0.337776
Row Statistics
	SCR			CD53			CD50			EVI2B
Bortezomib log10[nM]	Mean	SD	N	Mean	SD	N	Mean	SD	N	Mean	SD	N
	100	0	4	100	0	4	100	0	4	100	0	4
-0.329059	82.133	14.7591	4	103.633	5.61357	3	92.1685	12.6552	4	73.9141	17.2172	3
-0.0280287	71.7324	13.8139	4	87.7209	14.1975	4	84.1912	9.52618	4	76.7728	8.5849	4
0.09691	43.6051	8.17481	4	50.3612	16.0745	4	46.5914	15.1807	4	52.3787	10.2301	4
0.273001	9.80256	2.08685	4	20.0193	4.97512	4	19.6024	5.80938	4	16.2911	4.13215	4
0.39794	1.14189	0.373899	4	5.70697	3.27629	4	3.4665	0.605868	4	2.87898	0.821336	4
0.574031	0.897714	0.599604	4	0.228668	0.145222	4	0.188632	0.0978215	4	0.231359	0.12878	4
0.69897	2.04918	0.748972	4	0.183372	0.123304	4	0.134467	0.078146	4	0.184041	0.119688	4
0.875061	4.49544	0.326031	4	0.187389	0.0945375	4	0.21021	0.0851145	4	0.228138	0.120957	4
1	4.36883	0.336713	4	0.197879	0.110205	4	0.195601	0.0918959	4	0.211786	0.139734	4
1.17609	3.12783	0.282739	4	0.273539	0.154445	4	0.228069	0.127037	4	0.267236	0.130847	4
1.30103	2.996	0.406614	4	0.312555	0.180752	4	0.336471	0.134154	4	0.327825	0.108994	4

## Sheet: Fig. 5F
Figure 5F
*LEN = lenalidomide 25uM
Drug	Effector_Ratio (E:T)	Tumor_Lysis
DMSO	0	-0.176367
DMSO	0	0
DMSO	0	6.17284
DMSO	0	-1.23457
DMSO	0	-2.29277
DMSO	0	1.5873
DMSO	0	-3.35097
DMSO	0	-0.176367
LEN	0	0
LEN	0	5.64374
LEN	0	5.99647
LEN	0	6.34921
LEN	0	-5.11464
LEN	0	-6.70194
LEN	0	0.529101
LEN	0	3.35097
DMSO	4	11.3924
DMSO	4	3.79747
DMSO	4	10.1266
DMSO	4	8.01688
LEN	4	26.5823
LEN	4	39.2405
LEN	4	32.4895
LEN	4	37.1308
DMSO	8	7.0922
DMSO	8	0.70922
DMSO	8	24.1135
DMSO	8	16.3121
LEN	8	55.8865
LEN	8	61.4894
LEN	8	48.227
LEN	8	62.3404

## Sheet: Fig. 6B-C
Fig. 6B-C
Intensity data columns are Log2(x) transformed and -Inf values have been replaced with 0 values
Protein	Entry	Protein.names	Gene	LFQ.intensity.RS411.m1cro.2E6.R1	LFQ.intensity.RS411.m1cro.2E6.R2	LFQ.intensity.RS411.macro.3E7.R1	LFQ.intensity.RS411.macro.3E7.R2	LFQ.intensity.RS411.micro.1E6.R1	LFQ.intensity.RS411.micro.1E6.R2	LFQ.intensity.RS411.micro.4E6.R1
ESYT2	A0FGR8	Extended synaptotagmin-2 (E-Syt2) (Chr2Syt)	ESYT2	24.1555	24.0473	25.7955	25.4146	24.0198	24.7231	24.5853
F234B	A2RU67	Protein FAM234B	FAM234B	22.2278	22.1514	22.7651	21.8942	0	0	22.5968
T131L	A2VDJ0	Transmembrane protein 131-like	TMEM131L	0	0	0	23.7256	0	0	0
F1712	A8MVW0	Protein FAM171A2	FAM171A2	27.5057	27.4903	27.0324	25.9018	26.459	25.9827	27.6218
K132L	A8MWY0	UPF0577 protein KIAA1324-like (Estrogen-induced gene 121-like protein) (hEIG121L)	KIAA1324L	0	0	23.4361	22.9146	0	0	0
MYO1G	B0I1T2	Unconventional myosin-Ig [Cleaved into: Minor histocompatibility antigen HA-2 (mHag HA-2)]	MYO1G	23.1514	23.3017	22.9632	24.3316	22.8796	0	23.2336
SNP23	O00161	Synaptosomal-associated protein 23 (SNAP-23) (Vesicle-membrane fusion protein SNAP-23)	SNAP23	25.5317	25.6031	24.0695	0	26.1025	26.2117	25.1367
TR10A	O00220	Tumor necrosis factor receptor superfamily member 10A (Death receptor 4) (TNF-related apoptosis-inducing ligand receptor 1) (TRAIL receptor 1) (TRAIL-R1) (CD antigen CD261)	TNFRSF10A	0	0	0	19.7977	0	0	0
PGRC1	O00264	Membrane-associated progesterone receptor component 1 (mPR) (Dap1) (IZA)	PGRMC1	23.444	23.4434	0	23.7565	23.9207	24.2317	23.2598
CLIC1	O00299	Chloride intracellular channel protein 1 (Chloride channel ABP) (Nuclear chloride ion channel 27) (NCC27) (Regulatory nuclear chloride ion channel protein) (hRNCC)	CLIC1	25.2914	25.5273	24.4821	25.6887	25.9736	26.291	25.0659
QSOX1	O00391	Sulfhydryl oxidase 1 (hQSOX) (EC 1.8.3.2) (Quiescin Q6)	QSOX1	0	0	0	0	0	0	20.5514
ACATN	O00400	Acetyl-coenzyme A transporter 1 (AT-1) (Acetyl-CoA transporter 1) (Solute carrier family 33 member 1)	SLC33A1	0	0	0	0	0	0	0
GOLI4	O00461	Golgi integral membrane protein 4 (Golgi integral membrane protein, cis) (GIMPc) (Golgi phosphoprotein 4) (Golgi-localized phosphoprotein of 130 kDa) (Golgi phosphoprotein of 130 kDa)	GOLIM4	26.3442	26.2694	25.0285	25.4508	26.7552	27.2251	25.8033
AGRIN	O00468	Agrin [Cleaved into: Agrin N-terminal 110 kDa subunit; Agrin C-terminal 110 kDa subunit; Agrin C-terminal 90 kDa fragment (C90); Agrin C-terminal 22 kDa fragment (C22)]	AGRN	0	0	0	0	0	0	24.5293
BT3A3	O00478	Butyrophilin subfamily 3 member A3	BTN3A3	25.5337	25.163	25.8366	25.4685	24.3766	23.4846	24.9932
BT3A1	O00481	Butyrophilin subfamily 3 member A1 (CD antigen CD277)	BTN3A1	0	0	22.5931	22.431	0	0	0
PODXL	O00592	Podocalyxin (GCTM-2 antigen) (Gp200) (Podocalyxin-like protein 1) (PC) (PCLP-1)	PODXL	28.1661	28.0203	28.0129	26.816	27.3127	27.0562	28.3402
ACOD	O00767	Acyl-CoA desaturase (EC 1.14.19.1) (Delta(9)-desaturase) (Delta-9 desaturase) (Fatty acid desaturase) (Stearoyl-CoA desaturase) (hSCD1)	SCD	0	0	24.1437	0	0	0	0
PLPP1	O14494	Phospholipid phosphatase 1 (EC 3.1.3.4) (Lipid phosphate phosphohydrolase 1) (PAP2-alpha) (Phosphatidate phosphohydrolase type 2a) (Phosphatidic acid phosphatase 2a) (PAP-2a) (PAP2a)	PLPP1	0	0	22.8199	22.2914	0	0	22.952
PLPP3	O14495	Phospholipid phosphatase 3 (EC 3.1.3.4) (Lipid phosphate phosphohydrolase 3) (PAP2-beta) (Phosphatidate phosphohydrolase type 2b) (Phosphatidic acid phosphatase 2b) (PAP-2b) (PAP2b) (Vascular endothelial growth factor and type I collagen-inducible protein) (VCIP)	PLPP3	0	0	0	0	0	0	20.2732
NEMP1	O14524	Nuclear envelope integral membrane protein 1	NEMP1	0	0	0	0	0	0	20.3264
DVL2	O14641	Segment polarity protein dishevelled homolog DVL-2 (Dishevelled-2) (DSH homolog 2)	DVL2	0	0	20.9442	20.6985	21.3318	0	20.5892
ADA10	O14672	Disintegrin and metalloproteinase domain-containing protein 10 (ADAM 10) (EC 3.4.24.81) (CDw156) (Kuzbanian protein homolog) (Mammalian disintegrin-metalloprotease) (CD antigen CD156c)	ADAM10	30.3752	30.471	30.5587	30.2452	30.0458	29.8965	30.2275
P5I11	O14683	Tumor protein p53-inducible protein 11 (p53-induced gene 11 protein)	TP53I11	0	0	21.9194	21.5868	0	0	0
CDIPT	O14735	CDP-diacylglycerol--inositol 3-phosphatidyltransferase (EC 2.7.8.11) (Phosphatidylinositol synthase) (PI synthase) (PtdIns synthase)	CDIPT	0	0	24.0251	24.4137	0	0	0
TR10B	O14763	Tumor necrosis factor receptor superfamily member 10B (Death receptor 5) (TNF-related apoptosis-inducing ligand receptor 2) (TRAIL receptor 2) (TRAIL-R2) (CD antigen CD262)	TNFRSF10B	0	0	24.8636	24.6814	0	0	0
NRP1	O14786	Neuropilin-1 (Vascular endothelial cell growth factor 165 receptor) (CD antigen CD304)	NRP1	24.1056	24.0816	23.7641	22.3364	22.8315	22.8191	24.2603
TSN4	O14817	Tetraspanin-4 (Tspan-4) (Novel antigen 2) (NAG-2) (Transmembrane 4 superfamily member 7)	TSPAN4	21.9545	0	25.5279	24.5057	0	0	0
SCAM3	O14828	Secretory carrier-associated membrane protein 3 (Secretory carrier membrane protein 3)	SCAMP3	0	23.0783	0	0	22.9505	23.128	23.1462
MGST3	O14880	Microsomal glutathione S-transferase 3 (Microsomal GST-3) (EC 2.5.1.18) (Microsomal GST-III)	MGST3	23.9183	23.274	23.5919	24.2165	0	23.7477	23.6433
TIM23	O14925	Mitochondrial import inner membrane translocase subunit Tim23	TIMM23	0	0	25.4923	24.5246	0	0	0
PLXB2	O15031	Plexin-B2 (MM1)	PLXNB2	31.0919	31.0981	31.371	30.7887	29.8446	29.4729	31.2563
NPC1	O15118	Niemann-Pick C1 protein	NPC1	24.77	25.2348	24.6758	26.9126	25.6443	25.5949	25.1151
SCAM1	O15126	Secretory carrier-associated membrane protein 1 (Secretory carrier membrane protein 1)	SCAMP1	21.7146	23.9561	0	0	0	22.5781	21.6016
SCAM2	O15127	Secretory carrier-associated membrane protein 2 (Secretory carrier membrane protein 2)	SCAMP2	0	0	0	0	0	0	22.6856
PLS1	O15162	Phospholipid scramblase 1 (PL scramblase 1) (Ca(2+)-dependent phospholipid scramblase 1) (Erythrocyte phospholipid scramblase) (MmTRA1b)	PLSCR1	0	0	0	19.7862	0	0	0
LRAD4	O15165	Low-density lipoprotein receptor class A domain-containing protein 4	LDLRAD4	0	0	0	0	0	0	22.556
PGRC2	O15173	Membrane-associated progesterone receptor component 2 (Progesterone membrane-binding protein) (Steroid receptor protein DG6)	PGRMC2	0	23.0386	0	23.1539	23.3426	23.4016	22.2609
NDUA1	O15239	NADH dehydrogenase [ubiquinone] 1 alpha subcomplex subunit 1 (Complex I-MWFE) (CI-MWFE) (NADH-ubiquinone oxidoreductase MWFE subunit)	NDUFA1	0	0	0	22.2228	0	0	0
RER1	O15258	Protein RER1	RER1	0	0	0	0	0	0	21.67
SURF4	O15260	Surfeit locus protein 4	SURF4	24.5423	24.4881	26.9069	26.2291	23.2623	24.2252	25.7927
SPTC1	O15269	Serine palmitoyltransferase 1 (EC 2.3.1.50) (Long chain base biosynthesis protein 1) (LCB 1) (Serine-palmitoyl-CoA transferase 1) (SPT 1) (SPT1)	SPTLC1	23.6505	23.9746	23.9465	23.8867	23.7279	23.956	23.6337
SPTC2	O15270	Serine palmitoyltransferase 2 (EC 2.3.1.50) (Long chain base biosynthesis protein 2) (LCB 2) (Long chain base biosynthesis protein 2a) (LCB2a) (Serine-palmitoyl-CoA transferase 2) (SPT 2)	SPTLC2	0	0	22.064	21.9132	0	0	0
TM9S1	O15321	Transmembrane 9 superfamily member 1 (MP70 protein family member) (hMP70)	TM9SF1	0	0	0	0	0	0	20.8735
NCAM2	O15394	Neural cell adhesion molecule 2 (N-CAM-2) (NCAM-2)	NCAM2	0	0	21.8773	21.724	0	0	0
STX7	O15400	Syntaxin-7	STX7	22.8955	23.1343	0	0	23.8084	23.747	0
COPT1	O15431	High affinity copper uptake protein 1 (Copper transporter 1) (hCTR1) (Solute carrier family 31 member 1)	SLC31A1	24.9608	0	29.2668	28.1266	25.2839	24.735	28.1273
MRP4	O15439	Multidrug resistance-associated protein 4 (ATP-binding cassette sub-family C member 4) (MRP/cMOAT-related ABC transporter) (Multi-specific organic anion transporter B) (MOAT-B)	ABCC4	31.6489	31.6765	31.907	31.2257	30.4658	30.0996	32.1093
MRP5	O15440	Multidrug resistance-associated protein 5 (ATP-binding cassette sub-family C member 5) (Multi-specific organic anion transporter C) (MOAT-C) (SMRP) (pABC11)	ABCC5	25.8817	25.8892	26.3794	24.4446	24.607	24.0261	26.3888
TPSN	O15533	Tapasin (TPN) (TPSN) (NGS-17) (TAP-associated protein) (TAP-binding protein)	TAPBP	0	0	0	24.5727	25.6857	25.4437	0
KCNN4	O15554	Intermediate conductance calcium-activated potassium channel protein 4 (SK4) (SKCa 4) (SKCa4) (IKCa1) (IK1) (KCa3.1) (KCa4) (Putative Gardos channel)	KCNN4	23.0308	23.074	0	0	0	0	23.4736
PLXB1	O43157	Plexin-B1 (Semaphorin receptor SEP)	PLXNB1	28.6873	28.6303	28.3516	28.0412	27.4769	26.9641	28.9393
SPIT2	O43291	Kunitz-type protease inhibitor 2 (Hepatocyte growth factor activator inhibitor type 2) (HAI-2) (Placental bikunin)	SPINT2	0	0	20.2547	0	0	0	0
GPAA1	O43292	Glycosylphosphatidylinositol anchor attachment 1 protein (GPI anchor attachment protein 1) (GAA1 protein homolog) (hGAA1)	GPAA1	0	0	0	22.495	0	0	0
ADCY6	O43306	Adenylate cyclase type 6 (EC 4.6.1.1) (ATP pyrophosphate-lyase 6) (Adenylate cyclase type VI) (Adenylyl cyclase 6) (Ca(2+)-inhibitable adenylyl cyclase)	ADCY6	27.5541	27.603	27.624	26.9122	26.4134	25.6503	27.9409
TGON2	O43493	Trans-Golgi network integral membrane protein 2 (TGN38 homolog) (TGN46) (TGN48) (Trans-Golgi network protein TGN51)	TGOLN2	23.04	23.0178	21.4685	21.9225	23.2674	23.6231	22.2137
B4GA1	O43505	Beta-1,4-glucuronyltransferase 1 (EC 2.4.1.-) (I-beta-1,3-N-acetylglucosaminyltransferase) (iGnT) (N-acetyllactosaminide beta-1,3-N-acetylglucosaminyltransferase) (Poly-N-acetyllactosamine extension enzyme) (UDP-GlcNAc:betaGal beta-1,3-N-acetylglucosaminyltransferase 1)	B4GAT1	0	0	0	0	0	0	20.6872
NDUB5	O43674	NADH dehydrogenase [ubiquinone] 1 beta subcomplex subunit 5, mitochondrial (Complex I-SGDH) (CI-SGDH) (NADH-ubiquinone oxidoreductase SGDH subunit)	NDUFB5	21.653	21.8219	0	0	22.2254	24.096	0
NDUB3	O43676	NADH dehydrogenase [ubiquinone] 1 beta subcomplex subunit 3 (Complex I-B12) (CI-B12) (NADH-ubiquinone oxidoreductase B12 subunit)	NDUFB3	22.7579	22.778	22.667	23.7184	22.4354	23.3543	22.6789
SNG2	O43760	Synaptogyrin-2 (Cellugyrin)	SYNGR2	0	0	0	0	0	22.0568	0
MCAT	O43772	Mitochondrial carnitine/acylcarnitine carrier protein (Carnitine/acylcarnitine translocase) (CAC) (Solute carrier family 25 member 20)	SLC25A20	23.4118	23.5491	23.626	24.1242	0	23.5207	24.017
G6PT1	O43826	Glucose-6-phosphate exchanger SLC37A4 (Glucose-5-phosphate transporter) (Glucose-6-phosphate translocase) (Solute carrier family 37 member 4) (Transformation-related gene 19 protein) (TRG-19)	SLC37A4	0	0	21.802	22.6723	0	0	0
GBG7	O60262	Guanine nucleotide-binding protein G(I)/G(S)/G(O) subunit gamma-7	GNG7	0	22.6084	0	0	22.3518	22.5245	22.3645
ADCY3	O60266	Adenylate cyclase type 3 (EC 4.6.1.1) (ATP pyrophosphate-lyase 3) (Adenylate cyclase type III) (AC-III) (Adenylate cyclase, olfactive type) (Adenylyl cyclase 3) (AC3)	ADCY3	26.8474	26.9519	27.0791	24.9902	25.2499	23.944	27.6357
OPA1	O60313	Dynamin-like 120 kDa protein, mitochondrial (EC 3.6.5.5) (Optic atrophy protein 1) [Cleaved into: Dynamin-like 120 kDa protein, form S1]	OPA1	25.9951	25.9157	26.6435	26.4637	26.096	26.5075	26.1336
PCDGC	O60330	Protocadherin gamma-A12 (PCDH-gamma-A12) (Cadherin-21) (Fibroblast cadherin-3)	PCDHGA12	0	0	23.025	0	0	0	0
FADS1	O60427	Fatty acid desaturase 1 (EC 1.14.19.-) (Delta(5) fatty acid desaturase) (D5D) (Delta(5) desaturase) (Delta-5 desaturase)	FADS1	0	0	23.0749	0	0	23.0053	0
LY75	O60449	Lymphocyte antigen 75 (Ly-75) (C-type lectin domain family 13 member B) (DEC-205) (gp200-MR6) (CD antigen CD205)	LY75	29.1723	28.9571	30.111	29.4399	27.407	27.3473	29.5665
NRP2	O60462	Neuropilin-2 (Vascular endothelial cell growth factor 165 receptor 2)	NRP2	27.4983	27.557	27.9212	26.1095	26.4653	25.9507	27.6925
MA1A2	O60476	Mannosyl-oligosaccharide 1,2-alpha-mannosidase IB (EC 3.2.1.113) (Mannosidase alpha class 1A member 2) (Processing alpha-1,2-mannosidase IB) (Alpha-1,2-mannosidase IB)	MAN1A2	0	0	0	23.1501	23.9593	23.607	0
PLXC1	O60486	Plexin-C1 (Virus-encoded semaphorin protein receptor) (CD antigen CD232)	PLXNC1	0	0	21.868	22.3181	0	0	0
ACSL4	O60488	Long-chain-fatty-acid--CoA ligase 4 (EC 6.2.1.3) (Long-chain acyl-CoA synthetase 4) (LACS 4)	ACSL4	23.8794	23.8307	0	0	24.5957	24.5061	23.6104
ADCY9	O60503	Adenylate cyclase type 9 (EC 4.6.1.1) (ATP pyrophosphate-lyase 9) (Adenylate cyclase type IX) (ACIX) (Adenylyl cyclase 9) (AC9)	ADCY9	27.1052	27.3024	26.7361	25.9656	26.2045	25.2986	27.1608
DIAP1	O60610	Protein diaphanous homolog 1 (Diaphanous-related formin-1) (DRF1)	DIAPH1	0	0	0	0	22.8394	22.7758	0
TSN2	O60636	Tetraspanin-2 (Tspan-2) (Tetraspan NET-3)	TSPAN2	0	0	0	23.5385	0	0	23.8163
TSN3	O60637	Tetraspanin-3 (Tspan-3) (Tetraspanin TM4-A) (Transmembrane 4 superfamily member 8)	TSPAN3	23.5694	23.3048	0	0	23.441	24.2781	23.0529
FAIM3	O60667	Fas apoptotic inhibitory molecule 3 (IgM Fc fragment receptor) (Regulator of Fas-induced apoptosis Toso)	FCMR	0	0	20.1584	20.5785	0	0	0
S19A2	O60779	Thiamine transporter 1 (ThTr-1) (ThTr1) (Solute carrier family 19 member 2) (Thiamine carrier 1) (TC1)	SLC19A2	25.3408	25.5936	25.5489	23.3063	23.3325	22.8379	25.6383
PRAF2	O60831	PRA1 family protein 2	PRAF2	0	0	0	0	0	23.2587	0
DNJA2	O60884	DnaJ homolog subfamily A member 2 (Cell cycle progression restoration gene 3 protein) (Dnj3) (Dj3) (HIRA-interacting protein 4) (Renal carcinoma antigen NY-REN-14)	DNAJA2	26.0008	26.0579	26.0676	25.5808	26.3842	26.2897	26.0798
ABCB7	O75027	ATP-binding cassette sub-family B member 7, mitochondrial (ATP-binding cassette transporter 7) (ABC transporter 7 protein)	ABCB7	0	0	0	0	0	0	22.476
SRGP2	O75044	SLIT-ROBO Rho GTPase-activating protein 2 (srGAP2) (Formin-binding protein 2) (Rho GTPase-activating protein 34)	SRGAP2	22.2857	22.4987	0	21.4515	23.175	22.7968	22.1874
IGSF3	O75054	Immunoglobulin superfamily member 3 (IgSF3) (Glu-Trp-Ile EWI motif-containing protein 3) (EWI-3)	IGSF3	28.4127	28.3559	27.6806	26.7401	27.2056	26.8037	28.5284
XYLK	O75063	Glycosaminoglycan xylosylkinase (EC 2.7.1.-) (Xylose kinase)	FAM20B	0	22.0957	0	0	22.9417	0	0
MFAP3	P55082	Microfibril-associated glycoprotein 3	MFAP3	0	0	23.0895	22.9116	0	0	0
ICOSL	O75144	ICOS ligand (B7 homolog 2) (B7-H2) (B7-like protein Gl50) (B7-related protein 1) (B7RP-1) (CD antigen CD275)	ICOSLG	26.4473	26.4896	26.3914	24.5117	24.5732	24.9548	26.9594
LRP5	O75197	Low-density lipoprotein receptor-related protein 5 (LRP-5)	LRP5	0	23.3303	0	0	0	0	21.9088
PDCD6	O75340	Programmed cell death protein 6 (Apoptosis-linked gene 2 protein homolog) (ALG-2)	PDCD6	0	0	23.1352	22.7165	0	0	0
MPU1	O75352	Mannose-P-dolichol utilization defect 1 protein (Suppressor of Lec15 and Lec35 glycosylation mutation homolog) (SL15)	MPDU1	0	0	0	0	0	0	21.233
LAT3	O75387	Large neutral amino acids transporter small subunit 3 (L-type amino acid transporter 3) (Prostate cancer overexpressed gene 1 protein) (Solute carrier family 43 member 1)	SLC43A1	27.3331	27.2819	27.1935	26.8484	26.3194	25.8245	27.7226
SC22B	O75396	Vesicle-trafficking protein SEC22b (ER-Golgi SNARE of 24 kDa) (ERS-24) (ERS24) (SEC22 vesicle-trafficking protein homolog B) (SEC22 vesicle-trafficking protein-like 1)	SEC22B	25.1466	25.166	0	0	25.7562	26.0941	24.5118
NDUB1	O75438	NADH dehydrogenase [ubiquinone] 1 beta subcomplex subunit 1 (Complex I-MNLL) (CI-MNLL) (NADH-ubiquinone oxidoreductase MNLL subunit)	NDUFB1	0	0	0	22.6884	0	0	0
ERLN1	O75477	Erlin-1 (Endoplasmic reticulum lipid raft-associated protein 1) (Protein KE04) (Stomatin-prohibitin-flotillin-HflC/K domain-containing protein 1) (SPFH domain-containing protein 1)	ERLIN1	24.9107	24.9475	25.5112	27.0092	25.7414	25.7354	25.3302
LRP6	O75581	Low-density lipoprotein receptor-related protein 6 (LRP-6)	LRP6	28.601	28.6709	27.9953	27.363	27.5544	27.151	28.895
MYCB2	O75592	E3 ubiquitin-protein ligase MYCBP2 (EC 2.3.2.27) (Myc-binding protein 2) (Pam/highwire/rpm-1 protein) (Protein associated with Myc) (RING-type E3 ubiquitin transferase MYCBP2)	MYCBP2	0	0	23.3635	23.1224	0	0	0
CRTAP	O75718	Cartilage-associated protein	CRTAP	0	0	23.301	23.5203	0	0	0
CMC1	O75746	Calcium-binding mitochondrial carrier protein Aralar1 (Mitochondrial aspartate glutamate carrier 1) (Solute carrier family 25 member 12)	SLC25A12	24.252	24.1053	25.0277	25.9395	23.0053	24.8826	24.342
FACE1	O75844	CAAX prenyl protease 1 homolog (EC 3.4.24.84) (Farnesylated proteins-converting enzyme 1) (FACE-1) (Prenyl protein-specific endoprotease 1) (Zinc metalloproteinase Ste24 homolog)	ZMPSTE24	0	0	23.0813	23.4793	0	0	0
ATRN	O75882	Attractin (DPPT-L) (Mahogany homolog)	ATRN	23.5584	23.7438	24.689	23.2538	23.1907	0	24.6896
TSN9	O75954	Tetraspanin-9 (Tspan-9) (Tetraspan NET-5)	TSPAN9	26.4531	25.1491	25.0751	23.8667	24.2359	23.7817	27.2627
FLOT1	O75955	Flotillin-1	FLOT1	22.6309	23.5799	25.111	24.4456	23.7933	23.3243	24.0632
CBPD	O75976	Carboxypeptidase D (EC 3.4.17.22) (Metallocarboxypeptidase D) (gp180)	CPD	22.6608	22.5213	22.4103	0	22.6572	22.7054	22.918
WFS1	O76024	Wolframin	WFS1	22.1079	0	0	0	0	0	21.8288
S22A5	O76082	Solute carrier family 22 member 5 (High-affinity sodium-dependent carnitine cotransporter) (Organic cation/carnitine transporter 2)	SLC22A5	23.5022	23.3922	23.1069	22.5904	0	0	23.9699
JTB	O76095	Protein JTB (Jumping translocation breakpoint protein) (Prostate androgen-regulated protein) (PAR protein)	JTB	0	0	0	19.7263	0	0	0
TRPM2	O94759	Transient receptor potential cation channel subfamily M member 2 (Estrogen-responsive element-associated gene 1 protein) (Long transient receptor potential channel 2) (LTrpC-2) (LTrpC2) (Transient receptor potential channel 7) (TrpC7) (Transient receptor potential melastatin 2)	TRPM2	23.0948	23.6057	23.4009	22.6	0	0	23.2521
B3GA3	O94766	Galactosylgalactosylxylosylprotein 3-beta-glucuronosyltransferase 3 (EC 2.4.1.135) (Beta-1,3-glucuronyltransferase 3) (Glucuronosyltransferase I) (GlcAT-I) (UDP-GlcUA:Gal beta-1,3-Gal-R glucuronyltransferase) (GlcUAT-I)	B3GAT3	21.9671	0	0	0	22.9579	23.2614	0
STK10	O94804	Serine/threonine-protein kinase 10 (EC 2.7.11.1) (Lymphocyte-oriented kinase)	STK10	24.4707	24.7442	23.6166	24.0846	24.7648	24.9133	24.3652
TOM70	O94826	Mitochondrial import receptor subunit TOM70 (Mitochondrial precursor proteins import receptor) (Translocase of outer membrane 70 kDa subunit) (Translocase of outer mitochondrial membrane protein 70)	TOMM70	25.4881	25.2281	25.2578	26.5882	25.7218	25.6183	25.2694
SUN1	O94901	SUN domain-containing protein 1 (Protein unc-84 homolog A) (Sad1/unc-84 protein-like 1)	SUN1	0	0	22.9134	23.3406	0	0	0
ERLN2	O94905	Erlin-2 (Endoplasmic reticulum lipid raft-associated protein 2) (Stomatin-prohibitin-flotillin-HflC/K domain-containing protein 2) (SPFH domain-containing protein 2)	ERLIN2	23.8521	23.6082	24.1124	25.0101	24.1514	23.8935	24.0623
AGRL1	O94910	Adhesion G protein-coupled receptor L1 (Calcium-independent alpha-latrotoxin receptor 1) (CIRL-1) (Latrophilin-1) (Lectomedin-2)	ADGRL1	23.0806	0	0	0	0	0	23.7856
AP2A2	O94973	AP-2 complex subunit alpha-2 (100 kDa coated vesicle protein C) (Adaptor protein complex AP-2 subunit alpha-2) (Adaptor-related protein complex 2 subunit alpha-2) (Alpha-adaptin C) (Alpha2-adaptin) (Clathrin assembly protein complex 2 alpha-C large chain) (Huntingtin yeast partner J) (Huntingtin-interacting protein 9) (HIP-9) (Huntingtin-interacting protein J) (Plasma membrane adaptor HA2/AP2 ada…	AP2A2	0	22.631	0	0	23.7143	0	23.3171
NDUB6	O95139	NADH dehydrogenase [ubiquinone] 1 beta subcomplex subunit 6 (Complex I-B17) (CI-B17) (NADH-ubiquinone oxidoreductase B17 subunit)	NDUFB6	0	0	21.8246	22.8141	0	0	0
MFN2	O95140	Mitofusin-2 (EC 3.6.5.-) (Transmembrane GTPase MFN2)	MFN2	0	0	24.1045	24.0115	0	0	0
NDUB4	O95168	NADH dehydrogenase [ubiquinone] 1 beta subcomplex subunit 4 (Complex I-B15) (CI-B15) (NADH-ubiquinone oxidoreductase B15 subunit)	NDUFB4	0	0	0	0	0	0	20.996
NDUB8	O95169	NADH dehydrogenase [ubiquinone] 1 beta subcomplex subunit 8, mitochondrial (Complex I-ASHI) (CI-ASHI) (NADH-ubiquinone oxidoreductase ASHI subunit)	NDUFB8	23.8013	24.062	23.5513	24.7376	24.5261	24.9875	23.4841
LETM1	O95202	Mitochondrial proton/calcium exchanger protein (Leucine zipper-EF-hand-containing transmembrane protein 1)	LETM1	24.615	24.7468	23.1362	24.875	24.7754	25.8351	24.3809
LERL1	O95214	Leptin receptor overlapping transcript-like 1 (Endospanin-2)	LEPROTL1	0	0	0	19.8487	0	0	0
VAPB	O95292	Vesicle-associated membrane protein-associated protein B/C (VAMP-B/VAMP-C) (VAMP-associated protein B/C) (VAP-B/VAP-C)	VAPB	0	0	0	0	0	0	22.0519
MPZL1	O95297	Myelin protein zero-like protein 1 (Protein zero-related)	MPZL1	26.6851	27.0053	27.1337	26.7231	25.4688	25.0863	26.6009
SGPL1	O95470	Sphingosine-1-phosphate lyase 1 (S1PL) (SP-lyase 1) (SPL 1) (hSPL) (EC 4.1.2.27) (Sphingosine-1-phosphate aldolase)	SGPL1	0	0	22.8918	23.8388	0	0	0
CNEP1	O95476	CTD nuclear envelope phosphatase 1 (EC 3.1.3.16) (Serine/threonine-protein phosphatase dullard)	CTDNEP1	0	0	0	0	0	0	22.3068
ABCA1	O95477	ATP-binding cassette sub-family A member 1 (ATP-binding cassette transporter 1) (ABC-1) (ATP-binding cassette 1) (Cholesterol efflux regulatory protein)	ABCA1	28.2513	28.4216	28.2713	27.9626	27.0509	26.3347	28.5911
MPC2	O95563	Mitochondrial pyruvate carrier 2 (Brain protein 44)	MPC2	0	0	23.5938	23.144	0	0	0
ACSL3	O95573	Long-chain-fatty-acid--CoA ligase 3 (EC 6.2.1.3) (Long-chain acyl-CoA synthetase 3) (LACS 3)	ACSL3	25.276	25.3701	24.643	25.5276	25.7314	25.8919	25.0613
ADCY5	O95622	Adenylate cyclase type 5 (EC 4.6.1.1) (ATP pyrophosphate-lyase 5) (Adenylate cyclase type V) (Adenylyl cyclase 5) (AC5)	ADCY5	0	0	23.9978	0	0	0	0
AP2A1	O95782	AP-2 complex subunit alpha-1 (100 kDa coated vesicle protein A) (Adaptor protein complex AP-2 subunit alpha-1) (Adaptor-related protein complex 2 subunit alpha-1) (Alpha-adaptin A) (Alpha1-adaptin) (Clathrin assembly protein complex 2 alpha-A large chain) (Plasma membrane adaptor HA2/AP2 adaptin alpha A subunit)	AP2A1	24.2253	24.2912	23.8331	23.944	23.9747	24.9855	23.8835
TSN13	O95857	Tetraspanin-13 (Tspan-13) (Tetraspan NET-6) (Transmembrane 4 superfamily member 13)	TSPAN13	0	0	25.784	24.7907	0	0	0
TSN15	O95858	Tetraspanin-15 (Tspan-15) (Tetraspan NET-7) (Transmembrane 4 superfamily member 15)	TSPAN15	0	0	23.8819	23.7352	0	0	0
FADS2	O95864	Fatty acid desaturase 2 (EC 1.14.19.3) (Acyl-CoA 6-desaturase) (Delta(6) fatty acid desaturase) (D6D) (Delta(6) desaturase) (Delta-6 desaturase)	FADS2	26.3738	26.1213	27.487	25.285	26.2161	25.9126	27.032
ABHGA	O95870	Protein ABHD16A (EC 3.-.-.-) (Alpha/beta hydrolase domain-containing protein 16A) (Abhydrolase domain-containing protein 16A) (HLA-B-associated transcript 5) (Protein G5)	ABHD16A	0	0	0	21.5063	0	0	0
S1PR4	O95977	Sphingosine 1-phosphate receptor 4 (S1P receptor 4) (S1P4) (Endothelial differentiation G-protein coupled receptor 6) (Sphingosine 1-phosphate receptor Edg-6) (S1P receptor Edg-6)	S1PR4	27.2955	27.1803	25.4628	26.2629	26.5389	26.1202	27.4205
RECK	O95980	Reversion-inducing cysteine-rich protein with Kazal motifs (hRECK) (Suppressor of tumorigenicity 15 protein)	RECK	0	0	26.4006	26.0355	0	0	0
CLPT1	O96005	Cleft lip and palate transmembrane protein 1	CLPTM1	25.0483	25.0736	23.3608	23.8997	25.9436	26.3771	24.6588
COX1	P00395	Cytochrome c oxidase subunit 1 (EC 1.9.3.1) (Cytochrome c oxidase polypeptide I)	MT-CO1	0	0	0	24.3934	0	0	0
COX2	P00403	Cytochrome c oxidase subunit 2 (Cytochrome c oxidase polypeptide II)	MT-CO2	29.104	29.4497	27.5547	29.2017	29.7602	30.3706	29.1016
COX3	P00414	Cytochrome c oxidase subunit 3 (Cytochrome c oxidase polypeptide III)	MT-CO3	25.4331	25.0202	0	0	25.523	26.1488	25.204
ATP6	P00846	ATP synthase subunit a (F-ATPase protein 6)	MT-ATP6	24.3191	23.8446	24.7829	0	0	0	24.874
RASN	P01111	GTPase NRas (Transforming protein N-Ras)	NRAS	23.6007	23.5483	0	0	23.8223	23.8705	23.1726
RASK	P01116	GTPase KRas (K-Ras 2) (Ki-Ras) (c-K-ras) (c-Ki-ras) [Cleaved into: GTPase KRas, N-terminally processed]	KRAS	25.8726	25.6539	24.2026	24.1143	25.6196	26.0017	25.4373
LDLR	P01130	Low-density lipoprotein receptor (LDL receptor)	LDLR	25.8137	26.0774	25.7286	21.8914	25.4173	25.4714	26.2546
1A68	P01891	HLA class I histocompatibility antigen, A-68 alpha chain (Aw-68) (HLA class I histocompatibility antigen, A-28 alpha chain) (MHC class I antigen A*68)	HLA-A	29.1042	29.1055	29.5151	28.1839	28.5396	28.2291	29.1795
1A02	P01892	HLA class I histocompatibility antigen, A-2 alpha chain (MHC class I antigen A*2)	HLA-A	32.4067	32.3994	33.4244	32.0663	31.6208	31.4077	32.654
DRA	P01903	HLA class II histocompatibility antigen, DR alpha chain (MHC class II antigen DRA)	HLA-DRA	29.1655	29.1264	31.2691	29.3467	28.5313	28.0465	29.0541
2B1F	P01911	HLA class II histocompatibility antigen, DRB1-15 beta chain (DW2.2/DR2.2) (MHC class II antigen DRB1*15)	HLA-DRB1	23.7239	23.7062	26.245	0	0	0	24.0654
DQB1	P01920	HLA class II histocompatibility antigen, DQ beta 1 chain (MHC class II antigen DQB1)	HLA-DQB1	0	0	22.4548	21.8128	0	0	0
FINC	P02751	Fibronectin (FN) (Cold-insoluble globulin) (CIG) [Cleaved into: Anastellin; Ugl-Y1; Ugl-Y2; Ugl-Y3]	FN1	27.1594	26.8567	27.3871	25.4554	28.2089	26.4684	26.3174
TFR1	P02786	Transferrin receptor protein 1 (TR) (TfR) (TfR1) (Trfr) (T9) (p90) (CD antigen CD71) [Cleaved into: Transferrin receptor protein 1, serum form (sTfR)]	TFRC	33.55	33.439	33.3797	31.4559	32.6507	32.5209	33.7087
NU1M	P03886	NADH-ubiquinone oxidoreductase chain 1 (EC 1.6.5.3) (NADH dehydrogenase subunit 1)	MT-ND1	0	0	0	0	19.907	0	0
NU2M	P03891	NADH-ubiquinone oxidoreductase chain 2 (EC 1.6.5.3) (NADH dehydrogenase subunit 2)	MT-ND2	0	0	0	22.4174	0	0	0
NU3M	P03897	NADH-ubiquinone oxidoreductase chain 3 (EC 1.6.5.3) (NADH dehydrogenase subunit 3)	MT-ND3	0	0	0	21.1314	0	0	0
NU4M	P03905	NADH-ubiquinone oxidoreductase chain 4 (EC 1.6.5.3) (NADH dehydrogenase subunit 4)	MT-ND4	23.3991	23.461	0	23.4962	23.5557	24.5213	23.1381
NU5M	P03915	NADH-ubiquinone oxidoreductase chain 5 (EC 1.6.5.3) (NADH dehydrogenase subunit 5)	MT-ND5	24.3318	23.9199	23.3643	24.0821	24.1957	24.1131	23.7043
NU6M	P03923	NADH-ubiquinone oxidoreductase chain 6 (EC 1.6.5.3) (NADH dehydrogenase subunit 6)	MT-ND6	0	0	0	0	0	0	21.7617
ATP8	P03928	ATP synthase protein 8 (A6L) (F-ATPase subunit 8)	MT-ATP8	0	0	22.9589	23.5398	0	0	0
HMDH	P04035	3-hydroxy-3-methylglutaryl-coenzyme A reductase (HMG-CoA reductase) (EC 1.1.1.34)	HMGCR	0	0	20.9238	0	0	0	0
PRIO	P04156	Major prion protein (PrP) (ASCR) (PrP27-30) (PrP33-35C) (CD antigen CD230)	PRNP	26.1803	26.1266	27.1875	26.8669	25.3869	24.9127	26.3918
THY1	P04216	Thy-1 membrane glycoprotein (CDw90) (Thy-1 antigen) (CD antigen CD90)	THY1	26.3659	26.1931	25.7424	25.5103	25.7151	25.4496	26.2957
HG2A	P04233	HLA class II histocompatibility antigen gamma chain (HLA-DR antigens-associated invariant chain) (Ia antigen-associated invariant chain) (Ii) (p33) (CD antigen CD74)	CD74	29.2266	29.1619	28.2029	27.1511	29.5567	29.3783	29.1105
K2C1	P04264	Keratin, type II cytoskeletal 1 (67 kDa cytokeratin) (Cytokeratin-1) (CK-1) (Hair alpha protein) (Keratin-1) (K1) (Type-II keratin Kb1)	KRT1	34.4773	34.7702	31.983	32.1447	35.8312	35.353	33.6706
DPB1	P04440	HLA class II histocompatibility antigen, DP beta 1 chain (HLA class II histocompatibility antigen, DP(W4) beta chain) (MHC class II antigen DPB1)	HLA-DPB1	28.1517	28.1584	29.7063	28.4006	27.3708	27.1508	28.1477
NTRK1	P04629	High affinity nerve growth factor receptor (EC 2.7.10.1) (Neurotrophic tyrosine kinase receptor type 1) (TRK1-transforming tyrosine kinase protein) (Tropomyosin-related kinase A) (Tyrosine kinase receptor) (Tyrosine kinase receptor A) (Trk-A) (gp140trk) (p140-TrkA)	NTRK1	0	0	0	24.2419	0	0	0
RPN1	P04843	Dolichyl-diphosphooligosaccharide--protein glycosyltransferase subunit 1 (Dolichyl-diphosphooligosaccharide--protein glycosyltransferase 67 kDa subunit) (Ribophorin I) (RPN-I) (Ribophorin-1)	RPN1	30.2696	30.2929	29.3383	30.1915	30.8148	31.1647	30.1312
RPN2	P04844	Dolichyl-diphosphooligosaccharide--protein glycosyltransferase subunit 2 (Dolichyl-diphosphooligosaccharide--protein glycosyltransferase 63 kDa subunit) (RIBIIR) (Ribophorin II) (RPN-II) (Ribophorin-2)	RPN2	27.1687	26.987	27.7928	27.9278	27.6882	27.8712	27.3389
B3A2	P04920	Anion exchange protein 2 (AE 2) (Anion exchanger 2) (Non-erythroid band 3-like protein) (BND3L) (Solute carrier family 4 member 2)	SLC4A2	28.3246	28.4968	28.2582	27.9427	27.2907	27.0071	28.7212
GLPC	P04921	Glycophorin-C (Glycoconnectin) (Glycophorin-D) (GPD) (Glycoprotein beta) (PAS-2') (Sialoglycoprotein D) (CD antigen CD236)	GYPC	29.8456	29.906	29.3513	28.5896	29.1197	28.6711	29.6175
AT1A1	P05023	Sodium/potassium-transporting ATPase subunit alpha-1 (Na(+)/K(+) ATPase alpha-1 subunit) (EC 3.6.3.9) (Sodium pump subunit alpha-1)	ATP1A1	31.9541	32.7419	32.1455	31.7376	31.5833	31.2521	32.6866
AT1B1	P05026	Sodium/potassium-transporting ATPase subunit beta-1 (Sodium/potassium-dependent ATPase subunit beta-1)	ATP1B1	27.4518	27.5118	26.9906	26.6741	26.6823	26.1957	28.2243
A4	P05067	Amyloid-beta A4 protein (ABPP) (APPI) (APP) (Alzheimer disease amyloid protein) (Amyloid precursor protein) (Amyloid-beta precursor protein) (Cerebral vascular amyloid peptide) (CVAP) (PreA4) (Protease nexin-II) (PN-II) [Cleaved into: N-APP; Soluble APP-alpha (S-APP-alpha); Soluble APP-beta (S-APP-beta); C99 (Beta-secretase C-terminal fragment) (Beta-CTF); Amyloid-beta protein 42 (Abeta42) (Beta-…	APP	24.7223	24.7161	23.6611	22.7058	24.4138	24.1962	25.0582
ITB3	P05106	Integrin beta-3 (Platelet membrane glycoprotein IIIa) (GPIIIa) (CD antigen CD61)	ITGB3	0	0	23.1627	22.1952	0	0	0
ITB2	P05107	Integrin beta-2 (Cell surface adhesion glycoproteins LFA-1/CR3/p150,95 subunit beta) (Complement receptor C3 subunit beta) (CD antigen CD18)	ITGB2	23.2387	23.3657	22.7527	23.331	24.2539	24.7595	23.6988
ADT2	P05141	ADP/ATP translocase 2 (ADP,ATP carrier protein 2) (ADP,ATP carrier protein, fibroblast isoform) (Adenine nucleotide translocator 2) (ANT 2) (Solute carrier family 25 member 5) [Cleaved into: ADP/ATP translocase 2, N-terminally processed]	SLC25A5	29.1423	28.7544	30.1292	30.3218	29.0323	29.1664	29.3535
ICAM1	P05362	Intercellular adhesion molecule 1 (ICAM-1) (Major group rhinovirus receptor) (CD antigen CD54)	ICAM1	27.6479	27.9919	27.0874	27.0452	26.7691	26.2766	28.0388
ITB1	P05556	Integrin beta-1 (Fibronectin receptor subunit beta) (Glycoprotein IIa) (GPIIA) (VLA-4 subunit beta) (CD antigen CD29)	ITGB1	32.692	32.6672	32.2785	32.037	31.5524	31.0192	33.0384
INSR	P06213	Insulin receptor (IR) (EC 2.7.10.1) (CD antigen CD220) [Cleaved into: Insulin receptor subunit alpha; Insulin receptor subunit beta]	INSR	30.7592	30.7386	31.0355	30.37	29.6103	29.0492	31.0496
ITAV	P06756	Integrin alpha-V (Vitronectin receptor) (Vitronectin receptor subunit alpha) (CD antigen CD51) [Cleaved into: Integrin alpha-V heavy chain; Integrin alpha-V light chain]	ITGAV	0	0	26.6619	26.4795	0	0	0
ANXA2	P07355	Annexin A2 (Annexin II) (Annexin-2) (Calpactin I heavy chain) (Calpactin-1 heavy chain) (Chromobindin-8) (Lipocortin II) (Placental anticoagulant protein IV) (PAP-IV) (Protein I) (p36)	ANXA2	26.109	27.1417	25.3763	26.2588	27.3379	27.0498	25.4527
LYN	P07948	Tyrosine-protein kinase Lyn (EC 2.7.10.2) (Lck/Yes-related novel protein tyrosine kinase) (V-yes-1 Yamaguchi sarcoma viral related oncogene homolog) (p53Lyn) (p56Lyn)	LYN	25.0916	25.0321	24.5683	24.4832	25.4884	25.5949	24.7235
IGF1R	P08069	Insulin-like growth factor 1 receptor (EC 2.7.10.1) (Insulin-like growth factor I receptor) (IGF-I receptor) (CD antigen CD221) [Cleaved into: Insulin-like growth factor 1 receptor alpha chain; Insulin-like growth factor 1 receptor beta chain]	IGF1R	29.3102	29.2751	29.2965	28.4652	28.0364	27.4601	29.5964
TNR16	P08138	Tumor necrosis factor receptor superfamily member 16 (Gp80-LNGFR) (Low affinity neurotrophin receptor p75NTR) (Low-affinity nerve growth factor receptor) (NGF receptor) (p75 ICD) (CD antigen CD271)	NGFR	0	0	24.1608	24.2842	0	0	0
DAF	P08174	Complement decay-accelerating factor (CD antigen CD55)	CD55	0	0	27.6996	26.8886	0	0	0
4F2	P08195	4F2 cell-surface antigen heavy chain (4F2hc) (4F2 heavy chain antigen) (Lymphocyte activation antigen 4F2 large subunit) (Solute carrier family 3 member 2) (CD antigen CD98)	SLC3A2	34.9889	35.1465	35.2403	34.6154	34.0217	33.5437	35.1786
NEP	P08473	Neprilysin (EC 3.4.24.11) (Atriopeptidase) (Common acute lymphocytic leukemia antigen) (CALLA) (Enkephalinase) (Neutral endopeptidase 24.11) (NEP) (Neutral endopeptidase) (Skin fibroblast elastase) (SFE) (CD antigen CD10)	MME	0	0	22.7975	0	0	0	0
CY1	P08574	Cytochrome c1, heme protein, mitochondrial (Complex III subunit 4) (Complex III subunit IV) (Cytochrome b-c1 complex subunit 4) (Ubiquinol-cytochrome-c reductase complex cytochrome c1 subunit) (Cytochrome c-1)	CYC1	27.5544	27.2507	27.0679	28.0129	27.7749	28.2559	27.0841
TRFM	P08582	Melanotransferrin (Melanoma-associated antigen p97) (CD antigen CD228)	MELTF	27.9131	27.7075	28.7071	28.2902	26.8142	26.1305	28.2374
ITA5	P08648	Integrin alpha-5 (CD49 antigen-like family member E) (Fibronectin receptor subunit alpha) (Integrin alpha-F) (VLA-5) (CD antigen CD49e) [Cleaved into: Integrin alpha-5 heavy chain; Integrin alpha-5 light chain]	ITGA5	30.7417	30.8223	30.3431	29.9705	29.695	29.4859	31.0073
RSSA	P08865	40S ribosomal protein SA (37 kDa laminin receptor precursor) (37LRP) (37/67 kDa laminin receptor) (LRP/LR) (67 kDa laminin receptor) (67LR) (Colon carcinoma laminin-binding protein) (Laminin receptor 1) (LamR) (Laminin-binding protein precursor p40) (LBP/p40) (Multidrug resistance-associated protein MGr1-Ag) (NEM/1CHD4) (Small ribosomal subunit protein uS2)	RPSA	25.5241	25.5378	25.4772	25.9947	26.1726	26.0337	24.7573
CD63	P08962	CD63 antigen (Granulophysin) (Lysosomal-associated membrane protein 3) (LAMP-3) (Melanoma-associated antigen ME491) (OMA81H) (Ocular melanoma-associated antigen) (Tetraspanin-30) (Tspan-30) (CD antigen CD63)	CD63	25.6161	25.6906	25.9417	25.1937	24.886	24.5682	25.9546
CD48	P09326	CD48 antigen (B-lymphocyte activation marker BLAST-1) (BCM1 surface antigen) (Leukocyte antigen MEM-102) (SLAM family member 2) (SLAMF2) (Signaling lymphocytic activation molecule 2) (TCT.1) (CD antigen CD48)	CD48	29.8592	29.8033	29.885	29.013	28.7434	28.7494	30.3197
LEG1	P09382	Galectin-1 (Gal-1) (14 kDa laminin-binding protein) (HLBP14) (14 kDa lectin) (Beta-galactoside-binding lectin L-14-I) (Galaptin) (HBL) (HPL) (Lactose-binding lectin 1) (Lectin galactoside-binding soluble 1) (Putative MAPK-activating protein PM12) (S-Lac lectin 1)	LGALS1	0	0	24.0032	23.9251	0	0	22.7359
CN37	P09543	2',3'-cyclic-nucleotide 3'-phosphodiesterase (CNP) (CNPase) (EC 3.1.4.37)	CNP	26.5748	26.8309	25.3638	25.6255	27.0335	26.9791	26.729
PGFRB	P09619	Platelet-derived growth factor receptor beta (PDGF-R-beta) (PDGFR-beta) (EC 2.7.10.1) (Beta platelet-derived growth factor receptor) (Beta-type platelet-derived growth factor receptor) (CD140 antigen-like family member B) (Platelet-derived growth factor receptor 1) (PDGFR-1) (CD antigen CD140b)	PDGFRB	31.1945	31.2169	30.0105	30.0962	29.9373	29.3461	31.5234
COX6C	P09669	Cytochrome c oxidase subunit 6C (Cytochrome c oxidase polypeptide VIc)	COX6C	28.1938	28.6443	25.5446	27.6917	28.9411	29.1476	27.7892
ELFN1	P0C7U0	Protein ELFN1 (Extracellular leucine-rich repeat and fibronectin type-III domain-containing protein 1) (Protein phosphatase 1 regulatory subunit 28)	ELFN1	22.7929	22.9508	22.8182	22.0124	0	0	23.0039
COX8A	P10176	Cytochrome c oxidase subunit 8A, mitochondrial (Cytochrome c oxidase polypeptide VIII-liver/heart) (Cytochrome c oxidase subunit 8-2)	COX8A	0	0	0	0	0	0	20.8598
1A69	P10316	HLA class I histocompatibility antigen, A-69 alpha chain (Aw-69) (HLA class I histocompatibility antigen, A-28 alpha chain) (MHC class I antigen A*69)	HLA-A	30.3469	30.3236	30.0483	28.664	29.3652	29.5396	30.3002
1C07	P10321	HLA class I histocompatibility antigen, Cw-7 alpha chain (MHC class I antigen Cw*7)	HLA-C	26.8428	27.1202	27.9632	26.5031	24.5675	24.2591	27.021
PTPRF	P10586	Receptor-type tyrosine-protein phosphatase F (EC 3.1.3.48) (Leukocyte common antigen related) (LAR)	PTPRF	30.1721	30.266	30.1528	28.7338	29.0892	28.5783	30.4835
PPAL	P11117	Lysosomal acid phosphatase (LAP) (EC 3.1.3.2)	ACP2	0	0	0	23.0138	0	0	0
GTR1	P11166	Solute carrier family 2, facilitated glucose transporter member 1 (Glucose transporter type 1, erythrocyte/brain) (GLUT-1) (HepG2 glucose transporter)	SLC2A1	29.3346	29.5385	29.2269	26.8498	28.7112	28.3254	29.409
GTR3	P11169	Solute carrier family 2, facilitated glucose transporter member 3 (Glucose transporter type 3, brain) (GLUT-3)	SLC2A3	26.5393	26.4292	25.6817	24.5085	25.6011	25.6484	26.7567
LAMP1	P11279	Lysosome-associated membrane glycoprotein 1 (LAMP-1) (Lysosome-associated membrane protein 1) (CD107 antigen-like family member A) (CD antigen CD107a)	LAMP1	25.5626	25.141	27.7551	28.4051	25.5959	26.0758	25.5081
FGFR1	P11362	Fibroblast growth factor receptor 1 (FGFR-1) (EC 2.7.10.1) (Basic fibroblast growth factor receptor 1) (BFGFR) (bFGF-R-1) (Fms-like tyrosine kinase 2) (FLT-2) (N-sam) (Proto-oncogene c-Fgr) (CD antigen CD331)	FGFR1	26.5051	26.2096	26.8608	24.1934	24.3268	24.6338	26.8832
DMD	P11532	Dystrophin	DMD	22.0185	0	0	0	0	21.9007	0
MPRI	P11717	Cation-independent mannose-6-phosphate receptor (CI Man-6-P receptor) (CI-MPR) (M6PR) (300 kDa mannose 6-phosphate receptor) (MPR 300) (Insulin-like growth factor 2 receptor) (Insulin-like growth factor II receptor) (IGF-II receptor) (M6P/IGF2 receptor) (M6P/IGF2R) (CD antigen CD222)	IGF2R	28.6387	28.5664	28.4486	28.5944	28.2382	28.4373	28.6146
CD79A	P11912	B-cell antigen receptor complex-associated protein alpha chain (Ig-alpha) (MB-1 membrane glycoprotein) (Membrane-bound immunoglobulin-associated protein) (Surface IgM-associated protein) (CD antigen CD79a)	CD79A	24.5404	24.8521	24.2245	23.6222	24.2994	25.8526	24.865
CO6A1	P12109	Collagen alpha-1(VI) chain	COL6A1	23.2115	23.2918	0	0	23.4554	23.1458	22.9122
ADT1	P12235	ADP/ATP translocase 1 (ADP,ATP carrier protein 1) (ADP,ATP carrier protein, heart/skeletal muscle isoform T1) (Adenine nucleotide translocator 1) (ANT 1) (Solute carrier family 25 member 4)	SLC25A4	0	0	25.8287	25.5113	0	0	22.7774
ADT3	P12236	ADP/ATP translocase 3 (ADP,ATP carrier protein 3) (ADP,ATP carrier protein, isoform T2) (ANT 2) (Adenine nucleotide translocator 3) (ANT 3) (Solute carrier family 25 member 6) [Cleaved into: ADP/ATP translocase 3, N-terminally processed]	SLC25A6	30.8648	30.7021	31.6738	31.7899	30.2652	30.31	31.2103
ACE	P12821	Angiotensin-converting enzyme (ACE) (EC 3.2.1.-) (EC 3.4.15.1) (Dipeptidyl carboxypeptidase I) (Kininase II) (CD antigen CD143) [Cleaved into: Angiotensin-converting enzyme, soluble form]	ACE	0	0	22.6731	22.4432	0	0	0
SRC	P12931	Proto-oncogene tyrosine-protein kinase Src (EC 2.7.10.2) (Proto-oncogene c-Src) (pp60c-src) (p60-Src)	SRC	22.9009	0	0	0	0	0	0
IFM1	P13164	Interferon-induced transmembrane protein 1 (Dispanin subfamily A member 2a) (DSPA2a) (Interferon-induced protein 17) (Interferon-inducible protein 9-27) (Leu-13 antigen) (CD antigen CD225)	IFITM1	0	0	0	23.0397	0	0	0
LAMP2	P13473	Lysosome-associated membrane glycoprotein 2 (LAMP-2) (Lysosome-associated membrane protein 2) (CD107 antigen-like family member B) (LGP-96) (CD antigen CD107b)	LAMP2	23.9338	0	25.8346	27.4608	23.0323	0	24.8846
NCAM1	P13591	Neural cell adhesion molecule 1 (N-CAM-1) (NCAM-1) (CD antigen CD56)	NCAM1	29.599	29.4752	28.729	28.5142	28.3082	28.1165	29.8085
ICAM2	P13598	Intercellular adhesion molecule 2 (ICAM-2) (CD antigen CD102)	ICAM2	30.674	30.4321	29.9803	29.7138	29.3948	29.2515	30.7591
ITA4	P13612	Integrin alpha-4 (CD49 antigen-like family member D) (Integrin alpha-IV) (VLA-4 subunit alpha) (CD antigen CD49d)	ITGA4	32.9423	32.9834	32.7094	32.456	31.9192	31.4601	33.3424
AT1A3	P13637	Sodium/potassium-transporting ATPase subunit alpha-3 (Na(+)/K(+) ATPase alpha-3 subunit) (EC 3.6.3.9) (Na(+)/K(+) ATPase alpha(III) subunit) (Sodium pump subunit alpha-3)	ATP1A3	28.0748	28.5694	27.8234	28.0216	27.5953	27.2845	28.5761
HLAE	P13747	HLA class I histocompatibility antigen, alpha chain E (MHC class I antigen E)	HLA-E	22.7856	22.7101	0	0	21.9366	22.0454	21.9346
2B14	P13760	HLA class II histocompatibility antigen, DRB1-4 beta chain (MHC class II antigen DRB1*4) (DR-4) (DR4)	HLA-DRB1	28.8798	29.0642	30.9295	29.5501	28.1867	28.072	29.226
DRB4	P13762	HLA class II histocompatibility antigen, DR beta 4 chain (MHC class II antigen DRB4)	HLA-DRB4	28.9342	28.6693	30.0757	29.0758	27.9259	27.767	29.2364
CD59	P13987	CD59 glycoprotein (1F5 antigen) (20 kDa homologous restriction factor) (HRF-20) (HRF20) (MAC-inhibitory protein) (MAC-IP) (MEM43 antigen) (Membrane attack complex inhibition factor) (MACIF) (Membrane inhibitor of reactive lysis) (MIRL) (Protectin) (CD antigen CD59)	CD59	0	0	29.5149	28.9715	0	0	0
LYAM1	P14151	L-selectin (CD62 antigen-like family member L) (Leukocyte adhesion molecule 1) (LAM-1) (Leukocyte surface antigen Leu-8) (Leukocyte-endothelial cell adhesion molecule 1) (LECAM1) (Lymph node homing receptor) (TQ1) (gp90-MEL) (CD antigen CD62L)	SELL	0	0	22.2495	21.7067	0	0	0
CD99	P14209	CD99 antigen (12E7) (E2 antigen) (Protein MIC2) (T-cell surface glycoprotein E2) (CD antigen CD99)	CD99	31.4565	31.3276	32.0316	31.0195	30.2405	29.7727	31.8443
HCLS1	P14317	Hematopoietic lineage cell-specific protein (Hematopoietic cell-specific LYN substrate 1) (LckBP1) (p75)	HCLS1	24.6679	24.8433	0	22.6725	26.0451	25.5005	23.9417
CBPM	P14384	Carboxypeptidase M (CPM) (EC 3.4.17.12)	CPM	28.4614	28.4082	28.0542	27.708	27.1627	27.2116	28.8894
GTR4	P14672	Solute carrier family 2, facilitated glucose transporter member 4 (Glucose transporter type 4, insulin-responsive) (GLUT-4)	SLC2A4	22.2939	0	0	0	0	0	0
AMPN	P15144	Aminopeptidase N (AP-N) (hAPN) (EC 3.4.11.2) (Alanyl aminopeptidase) (Aminopeptidase M) (AP-M) (Microsomal aminopeptidase) (Myeloid plasma membrane glycoprotein CD13) (gp150) (CD antigen CD13)	ANPEP	0	0	24.4711	24.4634	0	0	0
PVR	P15151	Poliovirus receptor (Nectin-like protein 5) (NECL-5) (CD antigen CD155)	PVR	25.2194	25.1967	24.5632	24.4321	24.398	23.909	25.5267
INGR1	P15260	Interferon gamma receptor 1 (IFN-gamma receptor 1) (IFN-gamma-R1) (CDw119) (Interferon gamma receptor alpha-chain) (IFN-gamma-R-alpha) (CD antigen CD119)	IFNGR1	24.9562	25.531	24.9184	23.3814	23.4253	23.6756	25.4734
CD19	P15391	B-lymphocyte antigen CD19 (B-lymphocyte surface antigen B4) (Differentiation antigen CD19) (T-cell surface antigen Leu-12) (CD antigen CD19)	CD19	31.304	31.1407	31.337	30.5024	30.0996	29.885	31.6738
MCP	P15529	Membrane cofactor protein (TLX) (Trophoblast leukocyte common antigen) (CD antigen CD46)	CD46	23.7637	24.1423	27.6739	26.3598	0	22.5728	25.1244
SIAT1	P15907	Beta-galactoside alpha-2,6-sialyltransferase 1 (Alpha 2,6-ST 1) (EC 2.4.99.1) (B-cell antigen CD75) (CMP-N-acetylneuraminate-beta-galactosamide-alpha-2,6-sialyltransferase 1) (ST6Gal I) (ST6GalI) (Sialyltransferase 1)	ST6GAL1	0	21.4054	0	0	0	0	0
COX7C	P15954	Cytochrome c oxidase subunit 7C, mitochondrial (Cytochrome c oxidase polypeptide VIIc)	COX7C	0	0	23.6192	23.971	26.6139	26.5048	25.8373
CD44	P16070	CD44 antigen (CDw44) (Epican) (Extracellular matrix receptor III) (ECMR-III) (GP90 lymphocyte homing/adhesion receptor) (HUTCH-I) (Heparan sulfate proteoglycan) (Hermes antigen) (Hyaluronate receptor) (Phagocytic glycoprotein 1) (PGP-1) (Phagocytic glycoprotein I) (PGP-I) (CD antigen CD44)	CD44	33.1042	33.1388	32.4341	31.661	31.9843	31.4627	33.2419
LEUK	P16150	Leukosialin (Galactoglycoprotein) (GALGP) (Leukocyte sialoglycoprotein) (Sialophorin) (CD antigen CD43)	SPN	32.4067	32.5652	32.4239	31.5975	31.7816	31.505	32.7005
PECA1	P16284	Platelet endothelial cell adhesion molecule (PECAM-1) (EndoCAM) (GPIIA') (PECA1) (CD antigen CD31)	PECAM1	28.9034	29.035	28.6259	28.4055	28.0001	27.5342	29.249
KCNA2	P16389	Potassium voltage-gated channel subfamily A member 2 (NGK1) (Voltage-gated K(+) channel HuKIV) (Voltage-gated potassium channel HBK5) (Voltage-gated potassium channel subunit Kv1.2)	KCNA2	24.3311	23.6354	0	0	23.8518	0	25.3333
AT2A2	P16615	Sarcoplasmic/endoplasmic reticulum calcium ATPase 2 (SERCA2) (SR Ca(2+)-ATPase 2) (EC 3.6.3.8) (Calcium pump 2) (Calcium-transporting ATPase sarcoplasmic reticulum type, slow twitch skeletal muscle isoform) (Endoplasmic reticulum class 1/2 Ca(2+) ATPase)	ATP2A2	26.8693	26.9969	27.4131	28.1184	27.317	27.5271	27.1464
IL7RA	P16871	Interleukin-7 receptor subunit alpha (IL-7 receptor subunit alpha) (IL-7R subunit alpha) (IL-7R-alpha) (IL-7RA) (CDw127) (CD antigen CD127)	IL7R	29.7395	29.625	30.5005	28.8797	28.5186	28.2009	29.9958
TMM11	P17152	Transmembrane protein 11, mitochondrial (Protein PM1) (Protein PMI)	TMEM11	0	0	21.519	22.4387	0	0	0
INAR1	P17181	Interferon alpha/beta receptor 1 (IFN-R-1) (IFN-alpha/beta receptor 1) (Cytokine receptor class-II member 1) (Cytokine receptor family 2 member 1) (CRF2-1) (Type I interferon receptor 1)	IFNAR1	22.3802	22.4244	0	0	0	0	23.2438
ITA2	P17301	Integrin alpha-2 (CD49 antigen-like family member B) (Collagen receptor) (Platelet membrane glycoprotein Ia) (GPIa) (VLA-2 subunit alpha) (CD antigen CD49b)	ITGA2	26.05	26.0727	25.6614	25.2018	25.0931	24.6232	26.3325
HLAG	P17693	HLA class I histocompatibility antigen, alpha chain G (HLA G antigen) (MHC class I antigen G)	HLA-G	0	0	23.1711	0	0	0	0
EGLN	P17813	Endoglin (CD antigen CD105)	ENG	29.5731	29.6204	29.209	28.5641	28.1927	28.0052	30.0534
PTPRA	P18433	Receptor-type tyrosine-protein phosphatase alpha (Protein-tyrosine phosphatase alpha) (R-PTP-alpha) (EC 3.1.3.48)	PTPRA	30.0376	30.1382	30.1616	29.2596	28.983	28.4484	30.5015
ITB6	P18564	Integrin beta-6	ITGB6	0	0	0	0	0	0	30.4087
SDC1	P18827	Syndecan-1 (SYND1) (CD antigen CD138)	SDC1	28.3367	28.3635	27.6058	23.6978	26.9833	26.7425	28.5935
CADH2	P19022	Cadherin-2 (CDw325) (Neural cadherin) (N-cadherin) (CD antigen CD325)	CDH2	30.5613	30.5733	30.1538	29.6417	29.62	29.3068	31.1835
LFA3	P19256	Lymphocyte function-associated antigen 3 (Ag3) (Surface glycoprotein LFA-3) (CD antigen CD58)	CD58	27.1655	27.1774	27.6297	27.1957	26.3039	25.5653	27.212
CD53	P19397	Leukocyte surface antigen CD53 (Cell surface glycoprotein CD53) (Tetraspanin-25) (Tspan-25) (CD antigen CD53)	CD53	29.0291	28.9298	28.9472	28.2003	27.5606	27.3755	29.6844
SL9A1	P19634	Sodium/hydrogen exchanger 1 (APNH) (Na(+)/H(+) antiporter, amiloride-sensitive) (Na(+)/H(+) exchanger 1) (NHE-1) (Solute carrier family 9 member 1)	SLC9A1	28.6386	28.7226	28.4913	27.8637	27.5351	27.0426	28.9989
AT2B1	P20020	Plasma membrane calcium-transporting ATPase 1 (PMCA1) (EC 3.6.3.8) (Plasma membrane calcium ATPase isoform 1) (Plasma membrane calcium pump isoform 1)	ATP2B1	24.2501	24.449	23.4847	23.9076	24.709	24.583	24.2136
DPA1	P20036	HLA class II histocompatibility antigen, DP alpha 1 chain (DP(W3)) (DP(W4)) (HLA-SB alpha chain) (MHC class II DP3-alpha) (MHC class II DPA1)	HLA-DPA1	26.171	26.0359	29.3752	28.0773	24.9656	0	26.3683
CD22	P20273	B-cell receptor CD22 (B-lymphocyte cell adhesion molecule) (BL-CAM) (Sialic acid-binding Ig-like lectin 2) (Siglec-2) (T-cell surface antigen Leu-14) (CD antigen CD22)	CD22	29.286	29.2562	29.9574	28.7029	28.2878	28.0578	29.5162
RAB5A	P20339	Ras-related protein Rab-5A	RAB5A	22.4551	0	0	0	22.1627	22.8696	22.2636
MPRD	P20645	Cation-dependent mannose-6-phosphate receptor (CD Man-6-P receptor) (CD-MPR) (46 kDa mannose 6-phosphate receptor) (MPR 46)	M6PR	27.1653	27.3577	26.6672	27.1334	27.2687	27.4617	26.9776
ITAL	P20701	Integrin alpha-L (CD11 antigen-like family member A) (Leukocyte adhesion glycoprotein LFA-1 alpha chain) (LFA-1A) (Leukocyte function-associated molecule 1 alpha chain) (CD antigen CD11a)	ITGAL	0	0	20.803	0	0	0	0
EFNA1	P20827	Ephrin-A1 (EPH-related receptor tyrosine kinase ligand 1) (LERK-1) (Immediate early response protein B61) (Tumor necrosis factor alpha-induced protein 4) (TNF alpha-induced protein 4) [Cleaved into: Ephrin-A1, secreted form]	EFNA1	22.9379	22.972	22.6854	0	0	22.1586	23.3433
MDR3	P21439	Phosphatidylcholine translocator ABCB4 (ATP-binding cassette sub-family B member 4) (Multidrug resistance protein 3) (EC 3.6.3.44) (P-glycoprotein 3)	ABCB4	0	0	0	20.7885	0	0	0
SYT1	P21579	Synaptotagmin-1 (Synaptotagmin I) (SytI) (p65)	SYT1	0	0	0	21.3231	0	0	0
5NTD	P21589	5'-nucleotidase (5'-NT) (EC 3.1.3.5) (Ecto-5'-nucleotidase) (CD antigen CD73)	NT5E	27.5518	27.9395	29.5501	29.2999	26.83	26.109	28.1411
VDAC1	P21796	Voltage-dependent anion-selective channel protein 1 (VDAC-1) (hVDAC1) (Outer mitochondrial membrane protein porin 1) (Plasmalemmal porin) (Porin 31HL) (Porin 31HM)	VDAC1	26.5911	26.6237	26.493	27.2321	27.2806	26.9602	26.5823
CD72	P21854	B-cell differentiation antigen CD72 (Lyb-2) (CD antigen CD72)	CD72	27.3485	27.6551	27.5472	27.1804	26.7715	26.1509	27.7011
CD9	P21926	CD9 antigen (5H9 antigen) (Cell growth-inhibiting gene 2 protein) (Leukocyte antigen MIC3) (Motility-related protein) (MRP-1) (Tetraspanin-29) (Tspan-29) (p24) (CD antigen CD9)	CD9	24.1145	24.5275	0	0	23.8998	0	24.6426
COMT	P21964	Catechol O-methyltransferase (EC 2.1.1.6)	COMT	0	0	22.2784	24.0788	0	0	0
KCNA3	P22001	Potassium voltage-gated channel subfamily A member 3 (HGK5) (HLK3) (HPCN3) (Voltage-gated K(+) channel HuKIII) (Voltage-gated potassium channel subunit Kv1.3)	KCNA3	25.4163	25.299	24.9232	24.375	24.5086	0	25.9655
ENPP1	P22413	Ectonucleotide pyrophosphatase/phosphodiesterase family member 1 (E-NPP 1) (Membrane component chromosome 6 surface marker 1) (Phosphodiesterase I/nucleotide pyrophosphatase 1) (Plasma-cell membrane glycoprotein PC-1) [Includes: Alkaline phosphodiesterase I (EC 3.1.4.1); Nucleotide pyrophosphatase (NPPase) (EC 3.6.1.9) (Nucleotide diphosphatase)]	ENPP1	25.296	25.3381	23.813	24.426	24.0527	23.8674	25.6229
GTR5	P22732	Solute carrier family 2, facilitated glucose transporter member 5 (Fructose transporter) (Glucose transporter type 5, small intestine) (GLUT-5)	SLC2A5	29.2392	29.3724	28.7986	27.9299	28.0777	27.7956	29.4307
TGM1	P22735	Protein-glutamine gamma-glutamyltransferase K (EC 2.3.2.13) (Epidermal TGase) (Transglutaminase K) (TG(K)) (TGK) (TGase K) (Transglutaminase-1) (TGase-1)	TGM1	23.7394	23.5375	0	0	24.7687	23.8937	22.3594
ITA6	P23229	Integrin alpha-6 (CD49 antigen-like family member F) (VLA-6) (CD antigen CD49f) [Cleaved into: Integrin alpha-6 heavy chain; Integrin alpha-6 light chain; Processed integrin alpha-6 (Alpha6p)]	ITGA6	26.7457	26.748	27.0459	26.129	25.2827	25.0516	27.0618
PTPRO	Q16827	Receptor-type tyrosine-protein phosphatase O (R-PTP-O) (EC 3.1.3.48) (Glomerular epithelial protein 1) (Protein tyrosine phosphatase U2) (PTP-U2) (PTPase U2)	PTPRO	0	0	0	0	0	0	17.7778
PTPRD	P23468	Receptor-type tyrosine-protein phosphatase delta (Protein-tyrosine phosphatase delta) (R-PTP-delta) (EC 3.1.3.48)	PTPRD	23.317	22.5886	22.8449	21.5675	22.328	0	22.8455
PTPRG	P23470	Receptor-type tyrosine-protein phosphatase gamma (Protein-tyrosine phosphatase gamma) (R-PTP-gamma) (EC 3.1.3.48)	PTPRG	29.8256	29.9124	29.6954	28.8872	28.7108	28.0544	30.396
AT2B4	P23634	Plasma membrane calcium-transporting ATPase 4 (PMCA4) (EC 3.6.3.8) (Matrix-remodeling-associated protein 1) (Plasma membrane calcium ATPase isoform 4) (Plasma membrane calcium pump isoform 4)	ATP2B4	27.5353	27.7305	26.1245	26.6366	27.6366	27.5723	27.5373
ERD21	P24390	ER lumen protein-retaining receptor 1 (KDEL endoplasmic reticulum protein retention receptor 1) (KDEL receptor 1) (Putative MAPK-activating protein PM23)	KDELR1	28.2826	28.7427	27.9064	27.0298	28.466	28.0484	28.9029
TNR6	P25445	Tumor necrosis factor receptor superfamily member 6 (Apo-1 antigen) (Apoptosis-mediating surface antigen FAS) (FASLG receptor) (CD antigen CD95)	FAS	0	0	22.9644	22.197	0	0	0
TNR5	P25942	Tumor necrosis factor receptor superfamily member 5 (B-cell surface antigen CD40) (Bp50) (CD40L receptor) (CDw40) (CD antigen CD40)	CD40	0	0	25.4398	24.8966	0	0	0
ITB7	P26010	Integrin beta-7 (Gut homing receptor beta subunit)	ITGB7	28.7534	28.7813	28.0275	27.9948	27.5938	27.3101	28.8624
MOES	P26038	Moesin (Membrane-organizing extension spike protein)	MSN	27.3304	27.4	25.8924	25.9891	27.7933	27.9124	27.0276
MGAT1	P26572	Alpha-1,3-mannosyl-glycoprotein 2-beta-N-acetylglucosaminyltransferase (EC 2.4.1.101) (N-glycosyl-oligosaccharide-glycoprotein N-acetylglucosaminyltransferase I) (GNT-I) (GlcNAc-T I)	MGAT1	23.5498	23.7977	0	23.028	24.4349	24.8537	23.0919
IL3RA	P26951	Interleukin-3 receptor subunit alpha (IL-3 receptor subunit alpha) (IL-3R subunit alpha) (IL-3R-alpha) (IL-3RA) (CD antigen CD123)	IL3RA	22.7495	22.9797	0	0	0	0	23.251
AVR2A	P27037	Activin receptor type-2A (EC 2.7.11.30) (Activin receptor type IIA) (ACTR-IIA) (ACTRIIA)	ACVR2A	0	0	0	0	0	0	22.1621
STOM	P27105	Erythrocyte band 7 integral membrane protein (Protein 7.2b) (Stomatin)	STOM	0	0	22.2079	0	0	0	0
CD82	P27701	CD82 antigen (C33 antigen) (IA4) (Inducible membrane protein R2) (Metastasis suppressor Kangai-1) (Suppressor of tumorigenicity 6 protein) (Tetraspanin-27) (Tspan-27) (CD antigen CD82)	CD82	0	0	25.7727	25.7116	0	0	0
CALX	P27824	Calnexin (IP90) (Major histocompatibility complex class I antigen-binding protein p88) (p90)	CANX	27.7953	27.5197	28.4596	29.9103	27.9081	28.367	27.4978
ABCD3	P28288	ATP-binding cassette sub-family D member 3 (70 kDa peroxisomal membrane protein) (PMP70)	ABCD3	24.9864	23.1606	26.7984	26.3588	23.3953	22.5849	25.4054
CD34	P28906	Hematopoietic progenitor cell antigen CD34 (CD antigen CD34)	CD34	0	0	20.6663	0	0	0	0
CD38	P28907	ADP-ribosyl cyclase/cyclic ADP-ribose hydrolase 1 (EC 3.2.2.6) (2'-phospho-ADP-ribosyl cyclase) (2'-phospho-ADP-ribosyl cyclase/2'-phospho-cyclic-ADP-ribose transferase) (EC 2.4.99.20) (2'-phospho-cyclic-ADP-ribose transferase) (ADP-ribosyl cyclase 1) (ADPRC 1) (Cyclic ADP-ribose hydrolase 1) (cADPr hydrolase 1) (T10) (CD antigen CD38)	CD38	31.0836	31.1799	31.9684	31.5656	30.2697	29.9217	31.3906
TNR8	P28908	Tumor necrosis factor receptor superfamily member 8 (CD30L receptor) (Ki-1 antigen) (Lymphocyte activation antigen CD30) (CD antigen CD30)	TNFRSF8	28.6928	28.8729	28.2925	27.0794	27.6954	27.2308	29.0761
EPHA2	P29317	Ephrin type-A receptor 2 (EC 2.7.10.1) (Epithelial cell kinase) (Tyrosine-protein kinase receptor ECK)	EPHA2	23.1714	23.4752	23.52	23.3644	0	0	23.9636
EPHA3	P29320	Ephrin type-A receptor 3 (EC 2.7.10.1) (EPH-like kinase 4) (EK4) (hEK4) (HEK) (Human embryo kinase) (Tyrosine-protein kinase TYRO4) (Tyrosine-protein kinase receptor ETK1) (Eph-like tyrosine kinase 1)	EPHA3	31.189	31.0874	30.5203	29.5539	29.9198	29.4419	31.4715
1A34	P30453	HLA class I histocompatibility antigen, A-34 alpha chain (Aw-34) (HLA class I histocompatibility antigen, A-10 alpha chain) (MHC class I antigen A*34)	HLA-A	0	0	0	0	0	0	22.8109
1B14	P30462	HLA class I histocompatibility antigen, B-14 alpha chain (MHC class I antigen B*14)	HLA-B	0	0	0	0	0	0	21.7056
1B39	P30475	HLA class I histocompatibility antigen, B-39 alpha chain (MHC class I antigen B*39)	HLA-B	27.9496	28.3942	26.8091	25.3096	27.1447	26.7414	28.1911
1B44	P30481	HLA class I histocompatibility antigen, B-44 alpha chain (Bw-44) (MHC class I antigen B*44)	HLA-B	25.8937	26.1877	27.6843	25.4904	24.7013	24.7909	25.7891
1C12	P30508	HLA class I histocompatibility antigen, Cw-12 alpha chain (MHC class I antigen Cw*12)	HLA-C	28.187	28.09	28.9345	27.0647	27.1293	27.2919	28.1454
TSPO	P30536	Translocator protein (Mitochondrial benzodiazepine receptor) (PKBS) (Peripheral-type benzodiazepine receptor) (PBR)	TSPO	24.2221	24.1191	24.8739	24.6636	0	0	24.6516
CTR1	P30825	High affinity cationic amino acid transporter 1 (CAT-1) (CAT1) (Ecotropic retroviral leukemia receptor homolog) (Ecotropic retrovirus receptor homolog) (Solute carrier family 7 member 1) (System Y+ basic amino acid transporter)	SLC7A1	33.0628	32.1519	33.5616	33.1226	31.0416	31.1757	33.2549
SC6A6	P31641	Sodium- and chloride-dependent taurine transporter (Solute carrier family 6 member 6)	SLC6A6	27.2153	27.3037	27.0085	25.228	26.1022	25.5493	27.3931
DNJA1	P31689	DnaJ homolog subfamily A member 1 (DnaJ protein homolog 2) (HSDJ) (Heat shock 40 kDa protein 4) (Heat shock protein J2) (HSJ-2) (Human DnaJ protein 2) (hDj-2)	DNAJA1	27.4532	27.344	27.2874	25.7171	28.0376	27.9407	27.0203
IL2RG	P31785	Cytokine receptor common subunit gamma (Interleukin-2 receptor subunit gamma) (IL-2 receptor subunit gamma) (IL-2R subunit gamma) (IL-2RG) (gammaC) (p64) (CD antigen CD132)	IL2RG	0	0	0	0	0	0	21.1304
L1CAM	P32004	Neural cell adhesion molecule L1 (N-CAM-L1) (NCAM-L1) (CD antigen CD171)	L1CAM	28.3046	28.5499	27.154	27.178	27.1349	26.9451	28.712
NAC1	P32418	Sodium/calcium exchanger 1 (Na(+)/Ca(2+)-exchange protein 1) (Solute carrier family 8 member 1)	SLC8A1	25.7766	25.9362	25.1766	24.7083	24.6073	24.3265	25.9387
ICAM3	P32942	Intercellular adhesion molecule 3 (ICAM-3) (CDw50) (ICAM-R) (CD antigen CD50)	ICAM3	28.0562	28.2809	28.2971	28.0145	27.2495	26.7283	28.4538
CD70	P32970	CD70 antigen (CD27 ligand) (CD27-L) (Tumor necrosis factor ligand superfamily member 7) (CD antigen CD70)	CD70	26.7275	27.0739	26.7343	27.0649	26.3709	25.6441	27.0967
MRP1	P33527	Multidrug resistance-associated protein 1 (ATP-binding cassette sub-family C member 1) (Leukotriene C(4) transporter) (LTC4 transporter)	ABCC1	31.6069	31.6342	31.5501	30.781	30.4616	30.1526	32.0286
ABCD1	P33897	ATP-binding cassette sub-family D member 1 (Adrenoleukodystrophy protein) (ALDP)	ABCD1	0	0	0	0	0	0	21.1691
SDC2	P34741	Syndecan-2 (SYND2) (Fibroglycan) (Heparan sulfate proteoglycan core protein) (HSPG) (CD antigen CD362)	SDC2	26.2741	26.188	27.2639	21.1592	25.0342	23.969	26.3236
EVI2B	P34910	Protein EVI2B (Ecotropic viral integration site 2B protein homolog) (EVI-2B) (CD antigen CD361)	EVI2B	26.3672	26.7154	27.0878	26.328	25.7164	25.1164	26.9494
GPC1	P35052	Glypican-1 [Cleaved into: Secreted glypican-1]	GPC1	25.472	25.4903	25.2374	22.5134	23.6495	23.5607	25.8307
PE2R4	P35408	Prostaglandin E2 receptor EP4 subtype (PGE receptor EP4 subtype) (PGE2 receptor EP4 subtype) (Prostanoid EP4 receptor)	PTGER4	23.8576	23.5388	23.7624	22.4194	22.5495	22.2916	23.6814
BASI	P35613	Basigin (5F7) (Collagenase stimulatory factor) (Extracellular matrix metalloproteinase inducer) (EMMPRIN) (Leukocyte activation antigen M6) (OK blood group antigen) (Tumor cell-derived collagenase stimulatory factor) (TCSF) (CD antigen CD147)	BSG	33.3054	33.1716	33.3838	32.7653	32.4827	31.9598	33.594
MOT8	P36021	Monocarboxylate transporter 8 (MCT 8) (Monocarboxylate transporter 7) (MCT 7) (Solute carrier family 16 member 2) (X-linked PEST-containing transporter)	SLC16A2	0	0	0	0	0	0	21.9701
FLT3	P36888	Receptor-type tyrosine-protein kinase FLT3 (EC 2.7.10.1) (FL cytokine receptor) (Fetal liver kinase-2) (FLK-2) (Fms-like tyrosine kinase 3) (FLT-3) (Stem cell tyrosine kinase 1) (STK-1) (CD antigen CD135)	FLT3	25.3952	25.6769	25.0726	24.0644	24.0787	23.1839	26.3224
ACV1B	P36896	Activin receptor type-1B (EC 2.7.11.30) (Activin receptor type IB) (ACTR-IB) (Activin receptor-like kinase 4) (ALK-4) (Serine/threonine-protein kinase receptor R2) (SKR2)	ACVR1B	0	0	23.1856	21.6411	0	0	0
TGFR1	P36897	TGF-beta receptor type-1 (TGFR-1) (EC 2.7.11.30) (Activin A receptor type II-like protein kinase of 53kD) (Activin receptor-like kinase 5) (ALK-5) (ALK5) (Serine/threonine-protein kinase receptor R4) (SKR4) (TGF-beta type I receptor) (Transforming growth factor-beta receptor type I) (TGF-beta receptor type I) (TbetaR-I)	TGFBR1	24.741	24.823	24.5482	23.8584	0	0	24.9915
TGFR2	P37173	TGF-beta receptor type-2 (TGFR-2) (EC 2.7.11.30) (TGF-beta type II receptor) (Transforming growth factor-beta receptor type II) (TGF-beta receptor type II) (TbetaR-II)	TGFBR2	24.1235	24.4424	24.2662	23.2525	23.101	22.5685	24.5321
FDFT	P37268	Squalene synthase (SQS) (SS) (EC 2.5.1.21) (FPP:FPP farnesyltransferase) (Farnesyl-diphosphate farnesyltransferase)	FDFT1	23.2582	23.414	0	0	23.6437	24.0321	23.5283
OST48	P39656	Dolichyl-diphosphooligosaccharide--protein glycosyltransferase 48 kDa subunit (DDOST 48 kDa subunit) (Oligosaccharyl transferase 48 kDa subunit)	DDOST	27.3616	27.3348	26.8294	27.5366	28.3252	28.5171	26.9357
CASP	Q13948	Protein CASP	CUX1	0	0	0	0	0	21.5976	0
IL6RB	P40189	Interleukin-6 receptor subunit beta (IL-6 receptor subunit beta) (IL-6R subunit beta) (IL-6R-beta) (IL-6RB) (CDw130) (Interleukin-6 signal transducer) (Membrane glycoprotein 130) (gp130) (Oncostatin-M receptor subunit alpha) (CD antigen CD130)	IL6ST	23.4805	23.3869	0	0	0	0	23.5607
TACT	P40200	T-cell surface protein tactile (Cell surface antigen CD96) (T cell-activated increased late expression protein) (CD antigen CD96)	CD96	27.1133	27.1651	27.5738	26.6772	26.0084	25.8452	27.2574
CD79B	P40259	B-cell antigen receptor complex-associated protein beta chain (B-cell-specific glycoprotein B29) (Ig-beta) (Immunoglobulin-associated B29 protein) (CD antigen CD79b)	CD79B	24.8186	25.1891	24.0288	23.959	24.808	25.3421	24.9605
S19A1	P41440	Folate transporter 1 (FOLT) (Intestinal folate carrier 1) (IFC-1) (Placental folate transporter) (Reduced folate carrier protein) (RFC) (Solute carrier family 19 member 1)	SLC19A1	28.3507	28.3444	28.5608	26.5993	27.0226	27.3283	28.7851
LAP2A	P42166	Lamina-associated polypeptide 2, isoform alpha (Thymopoietin isoform alpha) (TP alpha) (Thymopoietin-related peptide isoform alpha) (TPRP isoform alpha) [Cleaved into: Thymopoietin (TP) (Splenin); Thymopentin (TP5)]	TMPO	27.7007	27.7222	25.9992	26.9345	28.4981	28.6963	27.0958
LAP2B	P42167	Lamina-associated polypeptide 2, isoforms beta/gamma (Thymopoietin, isoforms beta/gamma) (TP beta/gamma) (Thymopoietin-related peptide isoforms beta/gamma) (TPRP isoforms beta/gamma) [Cleaved into: Thymopoietin (TP) (Splenin); Thymopentin (TP5)]	TMPO	26.5301	26.6185	25.0559	26.4414	27.3519	27.9355	26.2535
ECE1	P42892	Endothelin-converting enzyme 1 (ECE-1) (EC 3.4.24.71)	ECE1	26.296	26.2975	25.3567	24.2099	25.6299	25.6812	26.5368
EAA1	P43003	Excitatory amino acid transporter 1 (Sodium-dependent glutamate/aspartate transporter 1) (GLAST-1) (Solute carrier family 1 member 3)	SLC1A3	24.2083	23.4723	24.164	24.2255	23.089	0	25.4119
SATT	P43007	Neutral amino acid transporter A (Alanine/serine/cysteine/threonine transporter 1) (ASCT-1) (SATT) (Solute carrier family 1 member 4)	SLC1A4	29.8412	30.2106	30.2758	29.9321	28.8989	28.8465	30.3601
PE2R2	P43116	Prostaglandin E2 receptor EP2 subtype (PGE receptor EP2 subtype) (PGE2 receptor EP2 subtype) (Prostanoid EP2 receptor)	PTGER2	0	0	23.1463	22.3627	0	0	0
MUC18	P43121	Cell surface glycoprotein MUC18 (Cell surface glycoprotein P1H12) (Melanoma cell adhesion molecule) (Melanoma-associated antigen A32) (Melanoma-associated antigen MUC18) (S-endo 1 endothelial-associated antigen) (CD antigen CD146)	MCAM	32.3095	32.3534	32.307	31.3909	31.3537	30.827	32.5567
GRK6	P43250	G protein-coupled receptor kinase 6 (EC 2.7.11.16) (G protein-coupled receptor kinase GRK6)	GRK6	24.7911	24.0558	23.8422	24.0318	24.3533	24.4801	24.5497
SSRA	P43307	Translocon-associated protein subunit alpha (TRAP-alpha) (Signal sequence receptor subunit alpha) (SSR-alpha)	SSR1	26.6822	26.2599	26.1634	27.1454	26.9636	27.1375	26.0123
KSYK	P43405	Tyrosine-protein kinase SYK (EC 2.7.10.2) (Spleen tyrosine kinase) (p72-Syk)	SYK	23.1732	0	0	0	0	0	22.0462
ABCG1	P45844	ATP-binding cassette sub-family G member 1 (ATP-binding cassette transporter 8) (White protein homolog)	ABCG1	0	0	0	21.629	0	0	0
VDAC2	P45880	Voltage-dependent anion-selective channel protein 2 (VDAC-2) (hVDAC2) (Outer mitochondrial membrane protein porin 2)	VDAC2	28.7507	28.9684	28.4581	29.6218	28.9255	28.9044	28.9956
NOTC1	P46531	Neurogenic locus notch homolog protein 1 (Notch 1) (hN1) (Translocation-associated notch protein TAN-1) [Cleaved into: Notch 1 extracellular truncation (NEXT); Notch 1 intracellular domain (NICD)]	NOTCH1	25.8359	25.8021	27.6637	27.1366	24.2114	23.5381	26.0012
IQGA1	P46940	Ras GTPase-activating-like protein IQGAP1 (p195)	IQGAP1	27.3417	27.25	26.2426	26.5553	27.6938	27.5891	26.7854
STT3A	P46977	Dolichyl-diphosphooligosaccharide--protein glycosyltransferase subunit STT3A (Oligosaccharyl transferase subunit STT3A) (STT3-A) (EC 2.4.99.18) (B5) (Integral membrane protein 1) (Transmembrane protein TMC)	STT3A	27.55	27.1879	27.1789	27.7272	28.0454	28.1292	27.2739
P2RY1	P47900	P2Y purinoceptor 1 (P2Y1) (ATP receptor) (Purinergic receptor)	P2RY1	0	0	22.0829	0	0	0	0
UCRI	P47985	Cytochrome b-c1 complex subunit Rieske, mitochondrial (EC 1.10.2.2) (Complex III subunit 5) (Cytochrome b-c1 complex subunit 5) (Rieske iron-sulfur protein) (RISP) (Rieske protein UQCRFS1) (Ubiquinol-cytochrome c reductase iron-sulfur subunit) [Cleaved into: Cytochrome b-c1 complex subunit 9 (Su9) (Subunit 9) (8 kDa subunit 9) (Complex III subunit IX) (Cytochrome b-c1 complex subunit 11) (Ubiquin…	UQCRFS1	24.9377	25.3721	25.177	25.4623	26.0126	26.4045	24.6809
SC6A8	P48029	Sodium- and chloride-dependent creatine transporter 1 (CT1) (Creatine transporter 1) (Solute carrier family 6 member 8)	SLC6A8	0	0	0	0	0	0	22.2944
SC6A9	P48067	Sodium- and chloride-dependent glycine transporter 1 (GlyT-1) (GlyT1) (Solute carrier family 6 member 9)	SLC6A9	24.0748	24.0887	24.8957	25.4252	0	0	24.1053
PI42A	P48426	Phosphatidylinositol 5-phosphate 4-kinase type-2 alpha (EC 2.7.1.149) (1-phosphatidylinositol 5-phosphate 4-kinase 2-alpha) (Diphosphoinositide kinase 2-alpha) (PIP5KIII) (Phosphatidylinositol 5-phosphate 4-kinase type II alpha) (PI(5)P 4-kinase type II alpha) (PIP4KII-alpha) (PtdIns(4)P-5-kinase B isoform) (PtdIns(4)P-5-kinase C isoform) (PtdIns(5)P-4-kinase isoform 2-alpha)	PIP4K2A	22.4362	0	0	0	22.7276	0	0
CD151	P48509	CD151 antigen (GP27) (Membrane glycoprotein SFA-1) (Platelet-endothelial tetraspan antigen 3) (PETA-3) (Tetraspanin-24) (Tspan-24) (CD antigen CD151)	CD151	26.352	25.2075	27.4868	25.9524	0	25.3709	25.9998
INAR2	P48551	Interferon alpha/beta receptor 2 (IFN-R-2) (IFN-alpha binding protein) (IFN-alpha/beta receptor 2) (Interferon alpha binding protein) (Type I interferon receptor 2)	IFNAR2	0	0	23.5642	0	0	0	0
PTSS1	P48651	Phosphatidylserine synthase 1 (PSS-1) (PtdSer synthase 1) (EC 2.7.8.29) (Serine-exchange enzyme I)	PTDSS1	0	0	25.2339	25.5107	0	24.8105	25.5353
CD97	P48960	CD97 antigen (Leukocyte antigen CD97) (CD antigen CD97) [Cleaved into: CD97 antigen subunit alpha; CD97 antigen subunit beta]	CD97	28.2092	28.2766	27.5405	27.0186	27.2616	26.7345	28.588
LMAN1	P49257	Protein ERGIC-53 (ER-Golgi intermediate compartment 53 kDa protein) (Gp58) (Intracellular mannose-specific lectin MR60) (Lectin mannose-binding 1)	LMAN1	26.2528	26.3376	25.663	27.7104	27.1765	27.4109	26.0462
NRAM2	P49281	Natural resistance-associated macrophage protein 2 (NRAMP 2) (Divalent cation transporter 1) (Divalent metal transporter 1) (DMT-1) (Solute carrier family 11 member 2)	SLC11A2	23.6671	23.6917	0	0	0	0	23.5413
FAS	P49327	Fatty acid synthase (EC 2.3.1.85) [Includes: [Acyl-carrier-protein] S-acetyltransferase (EC 2.3.1.38); [Acyl-carrier-protein] S-malonyltransferase (EC 2.3.1.39); 3-oxoacyl-[acyl-carrier-protein] synthase (EC 2.3.1.41); 3-oxoacyl-[acyl-carrier-protein] reductase (EC 1.1.1.100); 3-hydroxyacyl-[acyl-carrier-protein] dehydratase (EC 4.2.1.59); Enoyl-[acyl-carrier-protein] reductase (EC 1.3.1.39); Ole…	FASN	29.3921	29.3714	29.1588	29.3369	29.956	29.6471	29.2788
TMEDA	P49755	Transmembrane emp24 domain-containing protein 10 (21 kDa transmembrane-trafficking protein) (S31III125) (S31I125) (Tmp-21-I) (Transmembrane protein Tmp21) (p23) (p24 family protein delta-1) (p24delta1) (p24delta)	TMED10	27.0237	27.5738	25.7174	26.8974	27.7158	28.4169	26.3977
MMP14	P50281	Matrix metalloproteinase-14 (MMP-14) (EC 3.4.24.80) (MMP-X1) (Membrane-type matrix metalloproteinase 1) (MT-MMP 1) (MTMMP1) (Membrane-type-1 matrix metalloproteinase) (MT1-MMP) (MT1MMP)	MMP14	28.0041	27.9224	27.9504	27.1972	27.0401	27.0797	28.22
EMD	P50402	Emerin	EMD	23.8463	0	23.7385	24.6169	24.5121	24.5265	23.3935
CPT1A	P50416	Carnitine O-palmitoyltransferase 1, liver isoform (CPT1-L) (EC 2.3.1.21) (Carnitine O-palmitoyltransferase I, liver isoform) (CPT I) (CPTI-L) (Carnitine palmitoyltransferase 1A)	CPT1A	25.626	25.5273	25.1443	26.2598	25.895	25.8909	25.4854
S26A2	P50443	Sulfate transporter (Diastrophic dysplasia protein) (Solute carrier family 26 member 2)	SLC26A2	26.6951	26.7694	26.7525	26.7427	26.0367	25.3263	27.0719
LRBA	P50851	Lipopolysaccharide-responsive and beige-like anchor protein (Beige-like protein) (CDC4-like protein)	LRBA	0	0	0	19.091	0	0	0
BCAM	P50895	Basal cell adhesion molecule (Auberger B antigen) (B-CAM cell surface glycoprotein) (F8/G253 antigen) (Lutheran antigen) (Lutheran blood group glycoprotein) (CD antigen CD239)	BCAM	27.924	28.0977	27.4139	27.0219	27.0974	26.6057	28.3273
RAB5C	P51148	Ras-related protein Rab-5C (L1880) (RAB5L)	RAB5C	26.4078	26.6807	24.9542	25.2825	26.969	26.8	25.7508
RAB9A	P51151	Ras-related protein Rab-9A	RAB9A	23.2267	22.9284	0	0	23.3542	23.2038	22.9119
BLK	P51451	Tyrosine-protein kinase Blk (EC 2.7.10.2) (B lymphocyte kinase) (p55-Blk)	BLK	27.3142	27.1197	25.6285	25.6741	27.5518	27.6657	26.9785
SSRD	P51571	Translocon-associated protein subunit delta (TRAP-delta) (Signal sequence receptor subunit delta) (SSR-delta)	SSR4	24.3508	24.4199	25.7146	25.5968	24.9098	25.1069	24.1225
BAP31	P51572	B-cell receptor-associated protein 31 (BCR-associated protein 31) (Bap31) (6C6-AG tumor-associated antigen) (Protein CDM) (p28)	BCAP31	26.5589	26.8286	21.2165	22.7066	27.5269	27.4056	24.8035
AL3A2	P51648	Fatty aldehyde dehydrogenase (EC 1.2.1.3) (Aldehyde dehydrogenase 10) (Aldehyde dehydrogenase family 3 member A2) (Microsomal aldehyde dehydrogenase)	ALDH3A2	0	0	0	0	0	21.2439	0
GPM6A	P51674	Neuronal membrane glycoprotein M6-a (M6a)	GPM6A	24.3145	24.4571	0	23.0165	23.1527	22.8171	0
CLCN3	P51790	H(+)/Cl(-) exchange transporter 3 (Chloride channel protein 3) (ClC-3) (Chloride transporter ClC-3)	CLCN3	22.3885	22.1644	0	0	22.4728	22.5981	22.7669
CLCN7	P51798	H(+)/Cl(-) exchange transporter 7 (Chloride channel 7 alpha subunit) (Chloride channel protein 7) (ClC-7)	CLCN7	0	0	0	22.1608	0	0	0
PLXA3	P51805	Plexin-A3 (Plexin-4) (Semaphorin receptor SEX)	PLXNA3	24.9508	25.1595	24.8376	24.2248	24.6826	0	25.4154
ADCY7	P51828	Adenylate cyclase type 7 (EC 4.6.1.1) (ATP pyrophosphate-lyase 7) (Adenylate cyclase type VII) (Adenylyl cyclase 7)	ADCY7	22.9156	22.9044	23.3117	23.0487	0	0	22.994
CTR2	P52569	Cationic amino acid transporter 2 (CAT-2) (CAT2) (Low affinity cationic amino acid transporter 2) (Solute carrier family 7 member 2)	SLC7A2	27.9575	27.9113	28.4606	25.5984	26.9997	26.6594	28.5967
EFNB2	P52799	Ephrin-B2 (EPH-related receptor tyrosine kinase ligand 5) (LERK-5) (HTK ligand) (HTK-L)	EFNB2	28.1688	28.2983	29.1655	27.3182	27.4664	26.9375	28.8124
TXTP	P53007	Tricarboxylate transport protein, mitochondrial (Citrate transport protein) (CTP) (Solute carrier family 25 member 1) (Tricarboxylate carrier protein)	SLC25A1	26.4886	26.6427	27.4966	27.8583	25.9586	26.138	26.9812
ITA8	P53708	Integrin alpha-8 [Cleaved into: Integrin alpha-8 heavy chain; Integrin alpha-8 light chain]	ITGA8	25.48	25.1364	24.8204	24.0389	24.0026	24.3304	25.867
SC5A3	P53794	Sodium/myo-inositol cotransporter (Na(+)/myo-inositol cotransporter) (Sodium/myo-inositol transporter 1) (SMIT1) (Solute carrier family 5 member 3)	SLC5A3	28.5113	28.3647	28.535	26.7453	27.333	26.6865	28.5108
PTTG	P53801	Pituitary tumor-transforming gene 1 protein-interacting protein (Pituitary tumor-transforming gene protein-binding factor) (PBF) (PTTG-binding factor)	PTTG1IP	25.3764	25.2877	24.6784	23.5094	24.8857	25.1379	25.3942
MOT1	P53985	Monocarboxylate transporter 1 (MCT 1) (Solute carrier family 16 member 1)	SLC16A1	28.2049	28.093	27.8543	27.5894	27.4389	27.4069	28.6781
AT1B3	P54709	Sodium/potassium-transporting ATPase subunit beta-3 (Sodium/potassium-dependent ATPase subunit beta-3) (ATPB-3) (CD antigen CD298)	ATP1B3	32.752	32.6564	32.7198	31.8839	31.5491	31.3846	32.7461
EPHB3	P54753	Ephrin type-B receptor 3 (EC 2.7.10.1) (EPH-like tyrosine kinase 2) (EPH-like kinase 2) (Embryonic kinase 2) (EK2) (hEK2) (Tyrosine-protein kinase TYRO6)	EPHB3	24.9686	25.239	25.9262	24.4226	23.5299	24.0998	25.6767
EPHB4	P54760	Ephrin type-B receptor 4 (EC 2.7.10.1) (Hepatoma transmembrane kinase) (Tyrosine-protein kinase TYRO11)	EPHB4	28.759	28.8426	28.8472	27.2833	27.5962	27.2098	29.0615
GAS1	P54826	Growth arrest-specific protein 1 (GAS-1)	GAS1	0	0	0	19.5535	0	0	0
EMP3	P54852	Epithelial membrane protein 3 (EMP-3) (Hematopoietic neural membrane protein 1) (HNMP-1) (Protein YMP)	EMP3	0	0	26.7371	25.7349	0	0	0
SNAA	P54920	Alpha-soluble NSF attachment protein (SNAP-alpha) (N-ethylmaleimide-sensitive factor attachment protein alpha)	NAPA	0	0	22.8207	0	0	23.1918	0
S12A2	P55011	Solute carrier family 12 member 2 (Basolateral Na-K-Cl symporter) (Bumetanide-sensitive sodium-(potassium)-chloride cotransporter 1)	SLC12A2	30.4185	30.5416	30.5491	29.742	29.4275	29.1221	30.653
NCKPL	P55160	Nck-associated protein 1-like (Hematopoietic protein 1) (Membrane-associated protein HEM-1)	NCKAP1L	25.5064	25.0497	25.7725	25.1922	25.7055	25.2077	25.5439
CADH4	P55283	Cadherin-4 (Retinal cadherin) (R-CAD) (R-cadherin)	CDH4	0	0	22.7443	22.5165	0	0	0
ATPK	P56134	ATP synthase subunit f, mitochondrial	ATP5J2	0	0	25.5851	25.4606	0	0	24.6996
DHB7	P56937	3-keto-steroid reductase (EC 1.1.1.270) (17-beta-hydroxysteroid dehydrogenase 7) (17-beta-HSD 7) (Estradiol 17-beta-dehydrogenase 7) (EC 1.1.1.62) (Short chain dehydrogenase/reductase family 37C member 1)	HSD17B7	0	0	0	22.2308	0	0	0
STX17	P56962	Syntaxin-17	STX17	22.7161	22.9941	0	0	0	0	0
NRG3	P56975	Pro-neuregulin-3, membrane-bound isoform (Pro-NRG3) [Cleaved into: Neuregulin-3 (NRG-3)]	NRG3	0	0	22.332	0	0	0	0
JAM2	P57087	Junctional adhesion molecule B (JAM-B) (Junctional adhesion molecule 2) (JAM-2) (Vascular endothelial junction-associated molecule) (VE-JAM) (CD antigen CD322)	JAM2	23.9376	23.7186	22.9957	22.6003	22.7492	22.6929	24.4622
TMM33	P57088	Transmembrane protein 33 (Protein DB83) (SHINC-3)	TMEM33	26.0241	25.1976	27.2799	26.9609	25.2647	25.604	26.206
ANTR2	P58335	Anthrax toxin receptor 2 (Capillary morphogenesis gene 2 protein) (CMG-2)	ANTXR2	22.4701	22.7756	0	0	0	0	22.8942
GBG2	P59768	Guanine nucleotide-binding protein G(I)/G(S)/G(O) subunit gamma-2 (G gamma-I)	GNG2	24.0797	24.2758	0	0	23.9512	24.3541	0
CD81	P60033	CD81 antigen (26 kDa cell surface protein TAPA-1) (Target of the antiproliferative antibody 1) (Tetraspanin-28) (Tspan-28) (CD antigen CD81)	CD81	24.0044	24.0365	0	0	23.8804	0	24.8247
SC61G	P60059	Protein transport protein Sec61 subunit gamma	SEC61G	0	0	0	0	0	0	18.5593
SC61B	P60468	Protein transport protein Sec61 subunit beta	SEC61B	23.8556	23.9298	21.8826	23.3059	24.5867	25.0346	23.3406
CDC42	P60953	Cell division control protein 42 homolog (G25K GTP-binding protein)	CDC42	25.9067	25.6618	24.2266	24.471	26.3765	26.0826	25.1086
RAB8A	P61006	Ras-related protein Rab-8A (Oncogene c-mel)	RAB8A	24.8029	24.2053	22.7189	23.5989	24.5208	24.3259	23.8175
SPCS3	P61009	Signal peptidase complex subunit 3 (EC 3.4.-.-) (Microsomal signal peptidase 22/23 kDa subunit) (SPC22/23) (SPase 22/23 kDa subunit)	SPCS3	24.8185	24.9536	24.5427	24.6553	24.4313	25.2947	24.8403
RAB5B	P61020	Ras-related protein Rab-5B	RAB5B	23.5193	24.1091	22.7024	22.9297	23.9618	23.9874	22.8803
CXCR4	P61073	C-X-C chemokine receptor type 4 (CXC-R4) (CXCR-4) (FB22) (Fusin) (HM89) (LCR1) (Leukocyte-derived seven transmembrane domain receptor) (LESTR) (Lipopolysaccharide-associated protein 3) (LAP-3) (LPS-associated protein 3) (NPYRL) (Stromal cell-derived factor 1 receptor) (SDF-1 receptor) (CD antigen CD184)	CXCR4	29.5856	29.5697	29.8564	28.4432	28.4586	28.2125	29.7264
RAP1B	P61224	Ras-related protein Rap-1b (GTP-binding protein smg p21B)	RAP1B	27.9461	27.7438	25.9095	26.7735	28.0257	28.0063	27.55
VA0D1	P61421	V-type proton ATPase subunit d 1 (V-ATPase subunit d 1) (32 kDa accessory protein) (V-ATPase 40 kDa accessory protein) (V-ATPase AC39 subunit) (p39) (Vacuolar proton pump subunit d 1)	ATP6V0D1	22.2803	0	0	22.4409	0	0	22.3308
RHOA	P61586	Transforming protein RhoA (Rho cDNA clone 12) (h12)	RHOA	25.691	25.2669	24.7556	25.7968	26.0591	26.0189	25.0138
S61A1	P61619	Protein transport protein Sec61 subunit alpha isoform 1 (Sec61 alpha-1)	SEC61A1	25.5174	25.4413	26.9595	27.1434	25.3379	25.3168	26.0123
DAD1	P61803	Dolichyl-diphosphooligosaccharide--protein glycosyltransferase subunit DAD1 (Oligosaccharyl transferase subunit DAD1) (Defender against cell death 1) (DAD-1)	DAD1	23.9033	23.7063	22.2583	22.5827	24.421	23.9809	23.7246
RRAS2	P62070	Ras-related protein R-Ras2 (Ras-like protein TC21) (Teratocarcinoma oncogene)	RRAS2	23.745	24.0724	0	0	23.9318	24.2706	23.562
RAC1	P63000	Ras-related C3 botulinum toxin substrate 1 (Cell migration-inducing gene 5 protein) (Ras-like protein TC25) (p21-Rac1)	RAC1	28.0658	27.9329	26.3595	26.3409	28.1115	28.0001	27.8028
AP2B1	P63010	AP-2 complex subunit beta (AP105B) (Adaptor protein complex AP-2 subunit beta) (Adaptor-related protein complex 2 subunit beta) (Beta-2-adaptin) (Beta-adaptin) (Clathrin assembly protein complex 2 beta large chain) (Plasma membrane adaptor HA2/AP2 adaptin beta subunit)	AP2B1	25.4757	25.5133	24.764	24.4102	25.9212	25.79	25.0954
VAMP3	Q15836	Vesicle-associated membrane protein 3 (VAMP-3) (Cellubrevin) (CEB) (Synaptobrevin-3)	VAMP3	0	0	0	0	0	0	21.4055
GBG5	P63218	Guanine nucleotide-binding protein G(I)/G(S)/G(O) subunit gamma-5	GNG5	24.4568	24.7353	0	0	24.886	24.8072	23.2432
RACK1	P63244	Receptor of activated protein C kinase 1 (Cell proliferation-inducing gene 21 protein) (Guanine nucleotide-binding protein subunit beta-2-like 1) (Guanine nucleotide-binding protein subunit beta-like protein 12.3) (Human lung cancer oncogene 7 protein) (HLC-7) (Receptor for activated C kinase) (Small ribosomal subunit protein RACK1) [Cleaved into: Receptor of activated protein C kinase 1, N-termi…	RACK1	27.1883	26.9711	30.1487	29.5498	27.4674	27.4527	27.0112
KCNJ2	P63252	Inward rectifier potassium channel 2 (Cardiac inward rectifier potassium channel) (Inward rectifier K(+) channel Kir2.1) (IRK-1) (hIRK1) (Potassium channel, inwardly rectifying subfamily J member 2)	KCNJ2	25.3926	25.0863	25.6306	24.5403	24.6214	24.4231	25.4883
SC11A	P67812	Signal peptidase complex catalytic subunit SEC11A (EC 3.4.21.89) (Endopeptidase SP18) (Microsomal signal peptidase 18 kDa subunit) (SPase 18 kDa subunit) (SEC11 homolog A) (SEC11-like protein 1) (SPC18)	SEC11A	23.9945	23.332	24.6366	24.6137	22.7087	23.4157	24.224
SHPS1	P78324	Tyrosine-protein phosphatase non-receptor type substrate 1 (SHP substrate 1) (SHPS-1) (Brain Ig-like molecule with tyrosine-based activation motifs) (Bit) (CD172 antigen-like family member A) (Inhibitory receptor SHPS-1) (Macrophage fusion receptor) (MyD-1 antigen) (Signal-regulatory protein alpha-1) (Sirp-alpha-1) (Signal-regulatory protein alpha-2) (Sirp-alpha-2) (Signal-regulatory protein alph…	SIRPA	24.5992	23.9384	25.2026	24.5863	0	0	25.008
ADA17	P78536	Disintegrin and metalloproteinase domain-containing protein 17 (ADAM 17) (EC 3.4.24.86) (Snake venom-like protease) (TNF-alpha convertase) (TNF-alpha-converting enzyme) (CD antigen CD156b)	ADAM17	26.958	27.2087	27.4939	27.1996	25.7168	26.3163	27.3048
RHOG	P84095	Rho-related GTP-binding protein RhoG	RHOG	24.9236	24.7777	24.4183	24.4065	25.22	24.9969	24.7096
VLDLR	P98155	Very low-density lipoprotein receptor (VLDL receptor) (VLDL-R)	VLDLR	23.4772	23.5043	23.657	23.6202	23.166	23.0598	24.2533
EFNB1	P98172	Ephrin-B1 (EFL-3) (ELK ligand) (ELK-L) (EPH-related receptor tyrosine kinase ligand 2) (LERK-2)	EFNB1	27.3845	27.5513	28.0377	26.0306	26.4227	26.1127	27.7636
AT2C1	P98194	Calcium-transporting ATPase type 2C member 1 (ATPase 2C1) (EC 3.6.3.8) (ATP-dependent Ca(2+) pump PMR1)	ATP2C1	0	0	0	0	0	20.3915	0
AT11A	P98196	Probable phospholipid-transporting ATPase IH (EC 3.6.3.1) (ATPase IS) (ATPase class VI type 11A) (P4-ATPase flippase complex alpha subunit ATP11A)	ATP11A	24.6132	25.6223	23.6564	23.4934	24.2845	23.8182	25.06
EM55	Q00013	55 kDa erythrocyte membrane protein (p55) (Membrane protein, palmitoylated 1)	MPP1	22.9112	23.0026	0	0	22.8963	23.5718	0
MPCP	Q00325	Phosphate carrier protein, mitochondrial (Phosphate transport protein) (PTP) (Solute carrier family 25 member 3)	SLC25A3	27.8215	28.0594	29.7377	29.6573	28.1205	28.4938	28.2075
REEP5	Q00765	Receptor expression-enhancing protein 5 (Polyposis locus protein 1) (Protein TB2)	REEP5	0	0	0	0	0	0	20.1901
CD83	Q01151	CD83 antigen (hCD83) (B-cell activation protein) (Cell surface protein HB15) (CD antigen CD83)	CD83	23.1942	22.8764	23.0359	22.0577	0	21.8392	23.1385
CAP1	Q01518	Adenylyl cyclase-associated protein 1 (CAP 1)	CAP1	23.5703	23.7136	0	0	24.1934	24.1527	23.5434
LAT1	Q01650	Large neutral amino acids transporter small subunit 1 (4F2 light chain) (4F2 LC) (4F2LC) (CD98 light chain) (Integral membrane protein E16) (L-type amino acid transporter 1) (hLAT1) (Solute carrier family 7 member 5) (y+ system cationic amino acid transporter)	SLC7A5	32.5168	32.4632	32.2288	31.7644	31.1976	30.9158	32.6211
PLCB3	Q01970	1-phosphatidylinositol 4,5-bisphosphate phosphodiesterase beta-3 (EC 3.1.4.11) (Phosphoinositide phospholipase C-beta-3) (Phospholipase C-beta-3) (PLC-beta-3)	PLCB3	21.2121	0	0	0	22.5085	0	0
ROR1	Q01973	Inactive tyrosine-protein kinase transmembrane receptor ROR1 (Neurotrophic tyrosine kinase, receptor-related 1)	ROR1	28.1982	28.4331	28.0463	26.9497	27.0865	26.5017	28.7433
CO7A1	Q02388	Collagen alpha-1(VII) chain (Long-chain collagen) (LC collagen)	COL7A1	0	0	0	0	0	0	24.746
DSG1	Q02413	Desmoglein-1 (Cadherin family member 4) (Desmosomal glycoprotein 1) (DG1) (DGI) (Pemphigus foliaceus antigen)	DSG1	27.7505	28.0871	24.7925	25.3658	28.8759	28.5979	26.3387
M2OM	Q02978	Mitochondrial 2-oxoglutarate/malate carrier protein (OGCP) (Solute carrier family 25 member 11)	SLC25A11	27.1053	26.8163	27.4037	27.851	26.9548	26.8416	27.3813
UPAR	Q03405	Urokinase plasminogen activator surface receptor (U-PAR) (uPAR) (Monocyte activation antigen Mo3) (CD antigen CD87)	PLAUR	0	0	26.8459	25.7049	0	0	0
TAP1	Q03518	Antigen peptide transporter 1 (APT1) (ATP-binding cassette sub-family B member 2) (Peptide supply factor 1) (Peptide transporter PSF1) (PSF-1) (Peptide transporter TAP1) (Peptide transporter involved in antigen processing 1) (Really interesting new gene 4 protein)	TAP1	0	0	22.5382	23.5913	0	0	22.906
TAP2	Q03519	Antigen peptide transporter 2 (APT2) (ATP-binding cassette sub-family B member 3) (Peptide supply factor 2) (Peptide transporter PSF2) (PSF-2) (Peptide transporter TAP2) (Peptide transporter involved in antigen processing 2) (Really interesting new gene 11 protein)	TAP2	23.0807	23.259	22.8453	23.6509	23.3051	23.598	23.6797
ATP7A	Q04656	Copper-transporting ATPase 1 (EC 3.6.3.54) (Copper pump 1) (Menkes disease-associated protein)	ATP7A	26.9498	27.012	26.2836	26.3391	25.8731	25.431	27.339
NOTC2	Q04721	Neurogenic locus notch homolog protein 2 (Notch 2) (hN2) [Cleaved into: Notch 2 extracellular truncation (N2ECD); Notch 2 intracellular domain (N2ICD)]	NOTCH2	26.1743	26.5446	27.672	26.6694	24.9475	25.1313	26.5706
ACVR1	Q04771	Activin receptor type-1 (EC 2.7.11.30) (Activin receptor type I) (ACTR-I) (Activin receptor-like kinase 2) (ALK-2) (Serine/threonine-protein kinase receptor R1) (SKR1) (TGF-B superfamily receptor type I) (TSR-I)	ACVR1	0	0	22.788	0	0	0	0
PLP2	Q04941	Proteolipid protein 2 (Differentiation-dependent protein A4) (Intestinal membrane A4 protein)	PLP2	0	0	0	0	0	0	24.1779
APLP2	Q06481	Amyloid-like protein 2 (APLP-2) (APPH) (Amyloid protein homolog) (CDEI box-binding protein) (CDEBP)	APLP2	0	0	0	0	0	0	20.945
CKAP4	Q07065	Cytoskeleton-associated protein 4 (63-kDa cytoskeleton-linking membrane protein) (Climp-63) (p63)	CKAP4	27.458	27.5584	26.5329	28.1715	28.0214	28.1987	26.971
LRP1	Q07954	Prolow-density lipoprotein receptor-related protein 1 (LRP-1) (Alpha-2-macroglobulin receptor) (A2MR) (Apolipoprotein E receptor) (APOER) (CD antigen CD91) [Cleaved into: Low-density lipoprotein receptor-related protein 1 85 kDa subunit (LRP-85); Low-density lipoprotein receptor-related protein 1 515 kDa subunit (LRP-515); Low-density lipoprotein receptor-related protein 1 intracellular domain (L…	LRP1	22.4441	22.8892	0	21.6337	0	0	22.6463
I10R2	Q08334	Interleukin-10 receptor subunit beta (IL-10 receptor subunit beta) (IL-10R subunit beta) (IL-10RB) (Cytokine receptor class-II member 4) (Cytokine receptor family 2 member 4) (CRF2-4) (Interleukin-10 receptor subunit 2) (IL-10R subunit 2) (IL-10R2) (CD antigen CDw210b)	IL10RB	24.9126	25.2325	24.9445	22.8746	23.4595	23.0305	25.3467
DDR1	Q08345	Epithelial discoidin domain-containing receptor 1 (Epithelial discoidin domain receptor 1) (EC 2.7.10.1) (CD167 antigen-like family member A) (Cell adhesion kinase) (Discoidin receptor tyrosine kinase) (HGK2) (Mammary carcinoma kinase 10) (MCK-10) (Protein-tyrosine kinase 3A) (Protein-tyrosine kinase RTK-6) (TRK E) (Tyrosine kinase DDR) (Tyrosine-protein kinase CAK) (CD antigen CD167a)	DDR1	24.3232	24.4048	23.6332	23.4145	23.7833	22.6524	23.5888
S20A2	Q08357	Sodium-dependent phosphate transporter 2 (Gibbon ape leukemia virus receptor 2) (GLVR-2) (Phosphate transporter 2) (PiT-2) (Pit2) (hPit2) (Solute carrier family 20 member 2)	SLC20A2	28.1264	28.1504	28.184	26.7517	27.2115	26.8771	28.4717
MFGM	Q08431	Lactadherin (Breast epithelial antigen BA46) (HMFG) (MFGM) (Milk fat globule-EGF factor 8) (MFG-E8) (SED1) [Cleaved into: Lactadherin short form; Medin]	MFGE8	26.1786	25.9411	26.3863	27.041	25.048	24.8855	26.3934
DSC1	Q08554	Desmocollin-1 (Cadherin family member 1) (Desmosomal glycoprotein 2/3) (DG2/DG3)	DSC1	26.0276	25.9442	22.4974	22.9842	26.9064	26.8379	24.6577
CD47	Q08722	Leukocyte surface antigen CD47 (Antigenic surface determinant protein OA3) (Integrin-associated protein) (IAP) (Protein MER6) (CD antigen CD47)	CD47	31.2302	31.1604	30.8676	30.132	30.195	29.9506	31.329
MGT5A	Q09328	Alpha-1,6-mannosylglycoprotein 6-beta-N-acetylglucosaminyltransferase A (EC 2.4.1.155) (Alpha-mannoside beta-1,6-N-acetylglucosaminyltransferase) (GlcNAc-T V) (GNT-V) (Mannoside acetylglucosaminyltransferase 5) (N-acetylglucosaminyl-transferase V)	MGAT5	23.2244	23.0508	0	23.0217	24.5577	24.7908	22.8306
SMAGP	Q0VAQ4	Small cell adhesion glycoprotein (Small transmembrane and glycosylated protein)	SMAGP	28.4455	27.9364	27.6486	27.5739	26.5684	26.4676	28.5831
MGAT2	Q10469	Alpha-1,6-mannosyl-glycoprotein 2-beta-N-acetylglucosaminyltransferase (EC 2.4.1.143) (Beta-1,2-N-acetylglucosaminyltransferase II) (GlcNAc-T II) (GNT-II) (Mannoside acetylglucosaminyltransferase 2) (N-glycosyl-oligosaccharide-glycoprotein N-acetylglucosaminyltransferase II)	MGAT2	24.5639	24.882	22.88	24.2249	25.7136	26.1194	24.1282
GALT2	Q10471	Polypeptide N-acetylgalactosaminyltransferase 2 (EC 2.4.1.41) (Polypeptide GalNAc transferase 2) (GalNAc-T2) (pp-GaNTase 2) (Protein-UDP acetylgalactosaminyltransferase 2) (UDP-GalNAc:polypeptide N-acetylgalactosaminyltransferase 2) [Cleaved into: Polypeptide N-acetylgalactosaminyltransferase 2 soluble form]	GALNT2	27.7915	27.3884	26.1414	27.1221	27.9863	28.7966	26.9925
GALT1	Q10472	Polypeptide N-acetylgalactosaminyltransferase 1 (EC 2.4.1.41) (Polypeptide GalNAc transferase 1) (GalNAc-T1) (pp-GaNTase 1) (Protein-UDP acetylgalactosaminyltransferase 1) (UDP-GalNAc:polypeptide N-acetylgalactosaminyltransferase 1) [Cleaved into: Polypeptide N-acetylgalactosaminyltransferase 1 soluble form]	GALNT1	25.7743	25.5599	25.1532	24.6462	26.041	26.2301	25.8159
BST1	Q10588	ADP-ribosyl cyclase/cyclic ADP-ribose hydrolase 2 (EC 3.2.2.6) (ADP-ribosyl cyclase 2) (Bone marrow stromal antigen 1) (BST-1) (Cyclic ADP-ribose hydrolase 2) (cADPr hydrolase 2) (CD antigen CD157)	BST1	24.2066	25.1227	26.3458	24.9189	0	0	23.6307
BST2	Q10589	Bone marrow stromal antigen 2 (BST-2) (HM1.24 antigen) (Tetherin) (CD antigen CD317)	BST2	26.2886	26.1837	26.0217	23.5729	25.1951	25.2218	26.2047
SIA4A	Q11201	CMP-N-acetylneuraminate-beta-galactosamide-alpha-2,3-sialyltransferase 1 (Alpha 2,3-ST 1) (Beta-galactoside alpha-2,3-sialyltransferase 1) (EC 2.4.99.4) (Gal-NAc6S) (Gal-beta-1,3-GalNAc-alpha-2,3-sialyltransferase) (SIATFL) (ST3Gal I) (ST3GalI) (ST3GalA.1) (ST3O) (Sialyltransferase 4A) (SIAT4-A)	ST3GAL1	0	0	0	0	0	0	21.632
SIA4C	Q11206	CMP-N-acetylneuraminate-beta-galactosamide-alpha-2,3-sialyltransferase 4 (Alpha 2,3-ST 4) (Beta-galactoside alpha-2,3-sialyltransferase 4) (EC 2.4.99.2) (EC 2.4.99.4) (Alpha 2,3-sialyltransferase IV) (Gal-NAc6S) (Gal-beta-1,4-GalNAc-alpha-2,3-sialyltransferase) (SAT-3) (ST-4) (ST3Gal IV) (ST3GalIV) (ST3GalA.2) (STZ) (Sialyltransferase 4C) (SIAT4-C)	ST3GAL4	0	0	0	0	21.7131	0	0
TMM94	Q12767	Transmembrane protein 94	TMEM94	28.1378	28.1835	28.1719	27.8949	26.9775	26.6948	28.3416
KCMA1	Q12791	Calcium-activated potassium channel subunit alpha-1 (BK channel) (BKCA alpha) (Calcium-activated potassium channel, subfamily M subunit alpha-1) (K(VCA)alpha) (KCa1.1) (Maxi K channel) (MaxiK) (Slo-alpha) (Slo1) (Slowpoke homolog) (Slo homolog) (hSlo)	KCNMA1	0	0	20.3514	19.9199	0	0	0
ASPH	Q12797	Aspartyl/asparaginyl beta-hydroxylase (EC 1.14.11.16) (Aspartate beta-hydroxylase) (ASP beta-hydroxylase) (Peptide-aspartate beta-dioxygenase)	ASPH	22.2156	22.188	0	0	23.4025	0	22.1159
STX4	Q12846	Syntaxin-4 (Renal carcinoma antigen NY-REN-31)	STX4	23.9778	24.4018	23.2293	22.9254	24.215	24.316	24.1898
MERTK	Q12866	Tyrosine-protein kinase Mer (EC 2.7.10.1) (Proto-oncogene c-Mer) (Receptor tyrosine kinase MerTK)	MERTK	26.3304	26.6258	25.8926	24.8408	25.3559	25.5591	26.6503
HYAL2	Q12891	Hyaluronidase-2 (Hyal-2) (EC 3.2.1.35) (Hyaluronoglucosaminidase-2) (Lung carcinoma protein 2) (LuCa-2)	HYAL2	24.069	23.67	0	0	0	0	23.9109
LMAN2	Q12907	Vesicular integral-membrane protein VIP36 (Glycoprotein GP36b) (Lectin mannose-binding 2) (Vesicular integral-membrane protein 36) (VIP36)	LMAN2	27.4231	27.098	27.1515	26.9841	27.5633	27.9882	26.9906
LRMP	Q12912	Lymphoid-restricted membrane protein (Protein Jaw1) [Cleaved into: Processed lymphoid-restricted membrane protein]	LRMP	27.4594	27.6973	26.6914	27.5961	27.8413	28.1223	27.3224
PTPRJ	Q12913	Receptor-type tyrosine-protein phosphatase eta (Protein-tyrosine phosphatase eta) (R-PTP-eta) (EC 3.1.3.48) (Density-enhanced phosphatase 1) (DEP-1) (HPTP eta) (Protein-tyrosine phosphatase receptor type J) (R-PTP-J) (CD antigen CD148)	PTPRJ	27.9808	28.2088	27.7464	26.9788	27.1029	26.1559	28.3291
DLG1	Q12959	Disks large homolog 1 (Synapse-associated protein 97) (SAP-97) (SAP97) (hDlg)	DLG1	24.4173	24.4147	0	0	24.8455	24.9424	23.9861
TSN31	Q12999	Tetraspanin-31 (Tspan-31) (Sarcoma-amplified sequence)	TSPAN31	0	0	0	19.083	0	0	0
GRM1	Q13255	Metabotropic glutamate receptor 1 (mGluR1)	GRM1	0	0	0	0	0	0	22.2789
CLN3	Q13286	Battenin (Batten disease protein) (Protein CLN3)	CLN3	0	0	22.3911	23.1184	0	0	0
SLAF1	Q13291	Signaling lymphocytic activation molecule (CDw150) (IPO-3) (SLAM family member 1) (CD antigen CD150)	SLAMF1	30.5104	30.6151	30.1248	28.8956	29.4233	28.9634	30.5659
PTK7	Q13308	Inactive tyrosine-protein kinase 7 (Colon carcinoma kinase 4) (CCK-4) (Protein-tyrosine kinase 7) (Pseudo tyrosine kinase receptor 7) (Tyrosine-protein kinase-like 7)	PTK7	31.5844	31.6981	31.2758	30.7862	30.4485	30.0943	32.0836
PTPRS	Q13332	Receptor-type tyrosine-protein phosphatase S (R-PTP-S) (EC 3.1.3.48) (Receptor-type tyrosine-protein phosphatase sigma) (R-PTP-sigma)	PTPRS	28.1124	28.1885	27.7208	26.4323	26.9777	26.7512	28.2759
NNTM	Q13423	NAD(P) transhydrogenase, mitochondrial (EC 1.6.1.2) (Nicotinamide nucleotide transhydrogenase) (Pyridine nucleotide transhydrogenase)	NNT	27.3123	27.3649	26.8411	28.2033	27.79	28.1577	27.2204
SNTB2	Q13425	Beta-2-syntrophin (59 kDa dystrophin-associated protein A1 basic component 2) (Syntrophin-3) (SNT3) (Syntrophin-like) (SNTL)	SNTB2	23.5418	23.2646	22.956	22.5309	23.3729	24.4941	23.3761
S39A6	Q13433	Zinc transporter ZIP6 (Estrogen-regulated protein LIV-1) (Solute carrier family 39 member 6) (Zrt- and Irt-like protein 6) (ZIP-6)	SLC39A6	27.9496	27.9927	27.976	26.933	26.943	26.033	28.3371
ADAM9	Q13443	Disintegrin and metalloproteinase domain-containing protein 9 (ADAM 9) (EC 3.4.24.-) (Cellular disintegrin-related protein) (Meltrin-gamma) (Metalloprotease/disintegrin/cysteine-rich protein 9) (Myeloma cell metalloproteinase)	ADAM9	0	0	24.3653	23.8409	0	0	0
ADA15	Q13444	Disintegrin and metalloproteinase domain-containing protein 15 (ADAM 15) (EC 3.4.24.-) (Metalloprotease RGD disintegrin protein) (Metalloproteinase-like, disintegrin-like, and cysteine-rich protein 15) (MDC-15) (Metargidin)	ADAM15	25.1915	24.5209	26.1591	24.8388	23.4476	24.0331	24.7116
TMED1	Q13445	Transmembrane emp24 domain-containing protein 1 (Interleukin-1 receptor-like 1 ligand) (Putative T1/ST2 receptor-binding protein) (p24 family protein gamma-1) (Tp24) (p24gamma1)	TMED1	0	0	0	23.041	0	0	0
LSAMP	Q13449	Limbic system-associated membrane protein (LSAMP) (IgLON family member 3)	LSAMP	0	0	0	0	0	0	20.7404
GPM6B	Q13491	Neuronal membrane glycoprotein M6-b (M6b)	GPM6B	0	0	23.7847	23.2985	0	0	0
SERC3	Q13530	Serine incorporator 3 (Tumor differentially expressed protein 1)	SERINC3	24.3369	24.5823	24.1124	23.9078	23.6178	23.3643	23.6099
KCC2D	Q13557	Calcium/calmodulin-dependent protein kinase type II subunit delta (CaM kinase II subunit delta) (CaMK-II subunit delta) (EC 2.7.11.17)	CAMK2D	24.8481	23.8766	24.9948	27.0197	24.5866	23.9353	24.5548
ULA1	Q13564	NEDD8-activating enzyme E1 regulatory subunit (Amyloid beta precursor protein-binding protein 1, 59 kDa) (APP-BP1) (Amyloid protein-binding protein 1) (Proto-oncogene protein 1)	NAE1	0	0	19.8259	0	0	0	0
LAPM5	Q13571	Lysosomal-associated transmembrane protein 5 (Lysosomal-associated multitransmembrane protein 5) (Retinoic acid-inducible E3 protein)	LAPTM5	0	0	0	20.6494	0	0	0
MOGS	Q13724	Mannosyl-oligosaccharide glucosidase (EC 3.2.1.106) (Processing A-glucosidase I)	MOGS	23.4746	23.5158	23.4082	25.4498	23.9317	24.7696	23.5948
AT1A4	Q13733	Sodium/potassium-transporting ATPase subunit alpha-4 (Na(+)/K(+) ATPase alpha-4 subunit) (EC 3.6.3.9) (Sodium pump subunit alpha-4)	ATP1A4	0	0	0	0	0	0	0
CD166	Q13740	CD166 antigen (Activated leukocyte cell adhesion molecule) (CD antigen CD166)	ALCAM	28.2992	28.4091	28.0735	27.8357	27.3874	26.5009	28.5512
ITA9	Q13797	Integrin alpha-9 (Integrin alpha-RLC)	ITGA9	24.1189	23.5765	24.0331	23.6702	0	0	24.1768
BMPR2	Q13873	Bone morphogenetic protein receptor type-2 (BMP type-2 receptor) (BMPR-2) (EC 2.7.11.30) (Bone morphogenetic protein receptor type II) (BMP type II receptor) (BMPR-II)	BMPR2	27.4524	27.348	27.4046	26.9539	26.0461	25.425	27.5541
SNTB1	Q13884	Beta-1-syntrophin (59 kDa dystrophin-associated protein A1 basic component 1) (DAPA1B) (BSYN2) (Syntrophin-2) (Tax interaction protein 43) (TIP-43)	SNTB1	22.9411	22.5185	22.4563	21.8676	22.5816	22.7737	22.2318
SCRB2	Q14108	Lysosome membrane protein 2 (85 kDa lysosomal membrane sialoglycoprotein) (LGP85) (CD36 antigen-like 2) (Lysosome membrane protein II) (LIMP II) (Scavenger receptor class B member 2) (CD antigen CD36)	SCARB2	26.9797	26.7457	26.4825	27.8176	27.4707	27.7286	26.6724
LRP8	Q14114	Low-density lipoprotein receptor-related protein 8 (LRP-8) (Apolipoprotein E receptor 2)	LRP8	0	0	20.8273	0	0	0	0
DAG1	Q14118	Dystroglycan (Dystrophin-associated glycoprotein 1) [Cleaved into: Alpha-dystroglycan (Alpha-DG); Beta-dystroglycan (Beta-DG)]	DAG1	30.03	29.945	29.6634	28.6896	28.9171	28.3924	30.1176
DSG2	Q14126	Desmoglein-2 (Cadherin family member 5) (HDGC)	DSG2	26.5906	26.9318	26.6344	24.7572	24.8355	24.5122	27.0793
EFR3A	Q14156	Protein EFR3 homolog A (Protein EFR3-like)	EFR3A	23.0469	23.5493	22.964	22.7277	23.3433	23.0323	23.3363
SCRIB	Q14160	Protein scribble homolog (Scribble) (hScrib) (Protein LAP4)	SCRIB	26.978	26.9524	26.0292	26	27.2644	27.4982	27.0232
SREC	Q14162	Scavenger receptor class F member 1 (Acetyl LDL receptor) (Scavenger receptor expressed by endothelial cells 1) (SREC-I)	SCARF1	24.0626	24.8683	23.94	23.1778	0	0	24.7613
MLEC	Q14165	Malectin	MLEC	22.8738	22.567	22.8731	23.7838	23.241	0	0
FLOT2	Q14254	Flotillin-2 (Epidermal surface antigen) (ESA) (Membrane component chromosome 17 surface marker 1)	FLOT2	0	23.4791	24.4972	25.3785	0	0	0
FKBP8	Q14318	Peptidyl-prolyl cis-trans isomerase FKBP8 (PPIase FKBP8) (EC 5.2.1.8) (38 kDa FK506-binding protein) (38 kDa FKBP) (FKBP-38) (hFKBP38) (FK506-binding protein 8) (FKBP-8) (FKBPR38) (Rotamase)	FKBP8	23.2981	0	0	0	23.6516	0	0
FZD2	Q14332	Frizzled-2 (Fz-2) (hFz2) (FzE2)	FZD2	27.2096	27.257	28.5782	28.1467	26.1017	25.8877	27.7142
GNA13	Q14344	Guanine nucleotide-binding protein subunit alpha-13 (G alpha-13) (G-protein subunit alpha-13)	GNA13	27.2422	27.0839	25.6691	25.7422	27.3371	27.2654	26.7352
FAT1	Q14517	Protocadherin Fat 1 (Cadherin family member 7) (Cadherin-related tumor suppressor homolog) (Protein fat homolog) [Cleaved into: Protocadherin Fat 1, nuclear form]	FAT1	28.6165	28.4977	28.5921	25.4066	27.4394	26.1961	29.0505
S29A2	Q14542	Equilibrative nucleoside transporter 2 (36 kDa nucleolar protein HNP36) (Delayed-early response protein 12) (Equilibrative nitrobenzylmercaptopurine riboside-insensitive nucleoside transporter) (Equilibrative NBMPR-insensitive nucleoside transporter) (Hydrophobic nucleolar protein, 36 kDa) (Nucleoside transporter, ei-type) (Solute carrier family 29 member 2)	SLC29A2	25.0658	25.3705	24.7035	23.7522	23.7911	23.729	25.0417
ITPR3	Q14573	Inositol 1,4,5-trisphosphate receptor type 3 (IP3 receptor isoform 3) (IP3R 3) (InsP3R3) (Type 3 inositol 1,4,5-trisphosphate receptor) (Type 3 InsP3 receptor)	ITPR3	0	0	0	22.3051	0	0	0
DSC3	Q14574	Desmocollin-3 (Cadherin family member 3) (Desmocollin-4) (HT-CP)	DSC3	22.7617	23.8945	0	0	24.8194	24.6518	21.9136
RFTN1	Q14699	Raftlin (Cell migration-inducing gene 2 protein) (Raft-linking protein)	RFTN1	26.4439	26.5133	25.0883	24.2585	26.7789	26.971	26.1016
LBR	Q14739	Lamin-B receptor (Integral nuclear envelope inner membrane protein) (LMN2R)	LBR	26.6492	27.1354	28.1042	28.285	26.7871	27.2803	27.0811
GAPD1	Q14C86	GTPase-activating protein and VPS9 domain-containing protein 1 (GAPex-5) (Rab5-activating protein 6)	GAPVD1	0	0	22.0834	0	0	0	0
SPCS2	Q15005	Signal peptidase complex subunit 2 (EC 3.4.-.-) (Microsomal signal peptidase 25 kDa subunit) (SPase 25 kDa subunit)	SPCS2	23.4733	23.2666	0	0	24.1605	24.5673	24.56
U5S1	Q15029	116 kDa U5 small nuclear ribonucleoprotein component (Elongation factor Tu GTP-binding domain-containing protein 2) (SNU114 homolog) (hSNU114) (U5 snRNP-specific protein, 116 kDa) (U5-116 kDa)	EFTUD2	26.5763	26.7908	27.0406	27.9101	27.1618	27.0837	26.6546
AR6P1	Q15041	ADP-ribosylation factor-like protein 6-interacting protein 1 (ARL-6-interacting protein 1) (Aip-1) (Apoptotic regulator in the membrane of the endoplasmic reticulum)	ARL6IP1	0	0	0	0	19.9974	0	0
S39AE	Q15043	Zinc transporter ZIP14 (LIV-1 subfamily of ZIP zinc transporter 4) (LZT-Hs4) (Solute carrier family 39 member 14) (Zrt- and Irt-like protein 14) (ZIP-14)	SLC39A14	30.01	30.0517	30.242	27.8038	28.8619	28.368	30.6954
OXA1L	Q15070	Mitochondrial inner membrane protein OXA1L (Hsa) (OXA1Hs) (Oxidase assembly 1-like protein) (OXA1-like protein)	OXA1L	0	0	22.9191	22.1049	0	0	0
NOMO1	Q15155	Nodal modulator 1 (pM5 protein)	NOMO1	0	22.5447	0	0	0	23.4512	0
PON2	Q15165	Serum paraoxonase/arylesterase 2 (PON 2) (EC 3.1.1.2) (EC 3.1.1.81) (Aromatic esterase 2) (A-esterase 2) (Serum aryldialkylphosphatase 2)	PON2	0	0	0	0	0	21.0067	0
NECT1	Q15223	Nectin-1 (Herpes virus entry mediator C) (Herpesvirus entry mediator C) (HveC) (Herpesvirus Ig-like receptor) (HIgR) (Nectin cell adhesion molecule 1) (Poliovirus receptor-related protein 1) (CD antigen CD111)	NECTIN1	28.7338	29.0779	29.0157	27.9912	27.6904	27.2255	28.8291
PTPRK	Q15262	Receptor-type tyrosine-protein phosphatase kappa (Protein-tyrosine phosphatase kappa) (R-PTP-kappa) (EC 3.1.3.48)	PTPRK	28.0647	28.2156	28.1123	26.6757	26.7953	26.196	28.4242
RAB35	Q15286	Ras-related protein Rab-35 (GTP-binding protein RAY) (Ras-related protein Rab-1C)	RAB35	23.9272	24.0377	0	0	23.9047	23.8403	23.8497
L2GL1	Q15334	Lethal(2) giant larvae protein homolog 1 (LLGL) (DLG4) (Hugl-1) (Human homolog to the D-lgl gene protein)	LLGL1	23.3597	23.0195	0	0	23.577	23.3526	23.0435
TMED2	Q15363	Transmembrane emp24 domain-containing protein 2 (Membrane protein p24A) (p24) (p24 family protein beta-1) (p24beta1)	TMED2	23.1089	23.4863	25.2936	25.7673	23.1666	24.209	23.2473
RHEB	Q15382	GTP-binding protein Rheb (Ras homolog enriched in brain)	RHEB	0	0	25.0011	23.4842	0	0	0
TOM20	Q15388	Mitochondrial import receptor subunit TOM20 homolog (Mitochondrial 20 kDa outer membrane protein) (Outer mitochondrial membrane receptor Tom20)	TOMM20	0	0	0	0	0	23.3655	0
TRAM1	Q15629	Translocating chain-associated membrane protein 1	TRAM1	24.6403	24.3266	24.4557	24.9468	25.0797	25.1954	24.2967
AAAT	Q15758	Neutral amino acid transporter B(0) (ATB(0)) (Baboon M7 virus receptor) (RD114/simian type D retrovirus receptor) (Sodium-dependent neutral amino acid transporter type 2) (Solute carrier family 1 member 5)	SLC1A5	32.2444	32.4767	32.6265	31.7467	30.9631	31.1129	32.6368
EFNB3	Q15768	Ephrin-B3 (EPH-related receptor transmembrane ligand ELK-L3) (EPH-related receptor tyrosine kinase ligand 8) (LERK-8)	EFNB3	23.377	23.7001	23.4194	22.7871	22.797	0	24.1687
MSMO1	Q15800	Methylsterol monooxygenase 1 (EC 1.14.13.72) (C-4 methylsterol oxidase)	MSMO1	0	0	0	0	0	0	20.4323
VAS1	Q15904	V-type proton ATPase subunit S1 (V-ATPase subunit S1) (Protein XAP-3) (V-ATPase Ac45 subunit) (V-ATPase S1 accessory protein) (Vacuolar proton pump subunit S1)	ATP6AP1	23.6612	23.3621	0	0	23.8786	24.3429	0
RB11B	Q15907	Ras-related protein Rab-11B (GTP-binding protein YPT3)	RAB11B	26.805	27.0748	24.78	25.6925	27.4904	27.6441	26.2722
SYPL1	Q16563	Synaptophysin-like protein 1 (Pantophysin)	SYPL1	24.9969	24.6286	24.9268	24.8878	24.5254	24.5201	0
ECM1	Q16610	Extracellular matrix protein 1 (Secretory component p85)	ECM1	0	0	0	0	0	0	19.7783
TAZ	Q16635	Tafazzin (Protein G4.5)	TAZ	0	0	0	0	0	0	22.8693
MA2A1	Q16706	Alpha-mannosidase 2 (EC 3.2.1.114) (Golgi alpha-mannosidase II) (AMan II) (Man II) (Mannosidase alpha class 2A member 1) (Mannosyl-oligosaccharide 1,3-1,6-alpha-mannosidase)	MAN2A1	23.4339	23.4175	0	23.6205	24.4383	24.8262	0
MIC60	Q16891	MICOS complex subunit MIC60 (Cell proliferation-inducing gene 4/52 protein) (Mitochondrial inner membrane protein) (Mitofilin) (p87/89)	IMMT	26.3533	26.5761	26.2987	27.1728	26.8299	27.2585	26.362
T132A	Q24JP5	Transmembrane protein 132A (HSPA5-binding protein 1)	TMEM132A	28.8175	28.5483	28.2611	23.6477	26.9071	26.561	28.9083
1B59	Q29940	HLA class I histocompatibility antigen, B-59 alpha chain (MHC class I antigen B*59)	HLA-B	24.4373	23.8987	0	23.0143	23.6371	23.7014	23.6586
MICB	Q29980	MHC class I polypeptide-related sequence B (MIC-B)	MICB	0	0	23.2924	0	0	0	0
K1109	Q2LD37	Uncharacterized protein KIAA1109 (Fragile site-associated protein)	KIAA1109	24.9	25.4073	24.8426	23.7042	23.6594	23.555	25.3765
D19L1	Q2PZI1	Probable C-mannosyltransferase DPY19L1 (EC 2.4.1.-) (Dpy-19-like protein 1) (Protein dpy-19 homolog 1)	DPY19L1	0	0	0	21.7937	0	0	0
UD3A2	Q3SY77	UDP-glucuronosyltransferase 3A2 (UDPGT 3A2) (EC 2.4.1.17)	UGT3A2	25.0335	25.188	25.5706	26.2636	25.9378	26.0399	24.5826
TIM50	Q3ZCQ8	Mitochondrial import inner membrane translocase subunit TIM50	TIMM50	24.3329	24.5681	0	25.1495	24.4856	24.541	24.2636
ANO6	Q4KMQ2	Anoctamin-6 (Small-conductance calcium-activated nonselective cation channel) (SCAN channel) (Transmembrane protein 16F)	ANO6	29.5791	29.6542	29.7745	29.7638	28.2226	27.8873	29.8583
DHB12	Q53GQ0	Very-long-chain 3-oxoacyl-CoA reductase (EC 1.1.1.330) (17-beta-hydroxysteroid dehydrogenase 12) (17-beta-HSD 12) (3-ketoacyl-CoA reductase) (KAR) (Estradiol 17-beta-dehydrogenase 12) (EC 1.1.1.62) (Short chain dehydrogenase/reductase family 12C member 1)	HSD17B12	25.0475	25.2574	27.4027	27.0603	25.1366	25.7505	25.7102
SDK2	Q58EX2	Protein sidekick-2	SDK2	0	0	21.3608	21.4959	21.2141	0	0
TM41B	Q5BJD5	Transmembrane protein 41B	TMEM41B	0	0	22.8633	22.2409	0	0	21.1259
SGMR2	Q5BJF2	Sigma intracellular receptor 2 (Sigma-2 receptor) (Sigma2 receptor) (Meningioma-associated protein 30) (Transmembrane protein 97)	TMEM97	0	0	0	0	0	0	21.4124
YIF1B	Q5BJH7	Protein YIF1B (YIP1-interacting factor homolog B)	YIF1B	0	0	0	19.6496	0	0	0
AG10B	Q5I7T1	Putative Dol-P-Glc:Glc(2)Man(9)GlcNAc(2)-PP-Dol alpha-1,2-glucosyltransferase (EC 2.4.1.256) (Alpha-1,2-glucosyltransferase ALG10-A) (Alpha-2-glucosyltransferase ALG10-B) (Asparagine-linked glycosylation protein 10 homolog B) (Potassium channel regulator 1)	ALG10B	0	0	24.101	23.8912	0	0	22.1921
S45A4	Q5BKX6	Solute carrier family 45 member 4	SLC45A4	23.285	23.0759	24.442	22.6444	22.8121	22.0177	23.2331
PRRT3	Q5FWE3	Proline-rich transmembrane protein 3	PRRT3	0	0	0	0	0	0	19.9845
XKR4	Q5GH76	XK-related protein 4	XKR4	22.9354	22.8831	21.556	22.0364	22.478	22.907	22.6333
NOMO2	Q5JPE7	Nodal modulator 2 (pM5 protein 2)	NOMO2	27.5958	27.4971	26.7884	27.8453	28.1226	28.5157	27.0807
TGO1	Q5JRA6	Transport and Golgi organization protein 1 homolog (TANGO1) (C219-reactive peptide) (D320) (Melanoma inhibitory activity protein 3)	MIA3	22.1576	22.1697	0	24.3931	23.4343	0	22.247
RRP12	Q5JTH9	RRP12-like protein	RRP12	24.8402	24.5991	26.6613	25.479	24.1915	24.5471	25.4405
TOIP1	Q5JTV8	Torsin-1A-interacting protein 1 (Lamin-associated protein 1B) (LAP1B)	TOR1AIP1	22.8629	22.426	0	0	23.4723	23.2565	21.8861
COL12	Q5KU26	Collectin-12 (Collectin placenta protein 1) (CL-P1) (hCL-P1) (Nurse cell scavenger receptor 2) (Scavenger receptor class A member 4) (Scavenger receptor with C-type lectin)	COLEC12	0	21.0992	0	0	0	0	0
PPR29	Q5R3F8	Protein phosphatase 1 regulatory subunit 29 (Extracellular leucine-rich repeat and fibronectin type III domain-containing protein 2) (Leucine-rich repeat and fibronectin type-III domain-containing protein 6) (Leucine-rich repeat-containing protein 62)	ELFN2	28.3927	28.4365	27.9805	27.4158	27.247	27.0165	28.6264
PPM1L	Q5SGD2	Protein phosphatase 1L (EC 3.1.3.16) (Protein phosphatase 1-like) (Protein phosphatase 2C isoform epsilon) (PP2C-epsilon)	PPM1L	0	0	0	0	0	23.5114	0
TM201	Q5SNT2	Transmembrane protein 201 (Spindle-associated membrane protein 1)	TMEM201	22.2125	0	23.6387	23.9583	0	0	0
MPP7	Q5T2T1	MAGUK p55 subfamily member 7	MPP7	22.9317	23.5938	0	0	23.3652	23.7452	23.3721
CSCL2	Q5T3F8	CSC1-like protein 2 (Transmembrane protein 63B)	TMEM63B	25.2061	25.0726	24.4679	23.6289	23.633	23.731	25.3638
UBR4	Q5T4S7	E3 ubiquitin-protein ligase UBR4 (EC 2.3.2.27) (600 kDa retinoblastoma protein-associated factor) (N-recognin-4) (RING-type E3 ubiquitin transferase UBR4) (Retinoblastoma-associated factor of 600 kDa) (RBAF600) (p600) (Zinc finger UBR1-type protein 1)	UBR4	0	0	24.9343	23.6599	0	20.3684	21.0138
MANEL	Q5VSG8	Glycoprotein endo-alpha-1,2-mannosidase-like protein (EC 3.2.1.-)	MANEAL	0	0	0	0	0	20.8316	0
CAHD1	Q5VU97	VWFA and cache domain-containing protein 1 (Cache domain-containing protein 1)	CACHD1	31.5942	31.5607	30.7256	30.1684	30.3717	29.8086	31.9242
F1711	Q5VUB5	Protein FAM171A1 (Astroprincin)	FAM171A1	28.0186	28.0257	28.0402	26.6259	27.0247	26.2177	28.2511
CDKAL	Q5VV42	Threonylcarbamoyladenosine tRNA methylthiotransferase (EC 2.8.4.5) (CDK5 regulatory subunit-associated protein 1-like 1) (tRNA-t(6)A37 methylthiotransferase)	CDKAL1	0	0	22.4503	0	0	0	0
FOCAD	Q5VW36	Focadhesin	FOCAD	0	0	0	0	0	0	0
GP107	Q5VW38	Protein GPR107 (Lung seven transmembrane receptor 1)	GPR107	21.8064	21.6952	21.0869	0	0	23.1948	0
CD276	Q5ZPR3	CD276 antigen (4Ig-B7-H3) (B7 homolog 3) (B7-H3) (Costimulatory molecule) (CD antigen CD276)	CD276	26.495	26.3823	25.077	24.236	24.5443	24.6318	26.5258
STEA3	Q658P3	Metalloreductase STEAP3 (EC 1.16.1.-) (Dudulin-2) (Six-transmembrane epithelial antigen of prostate 3) (Tumor suppressor-activated pathway protein 6) (hTSAP6) (pHyde) (hpHyde)	STEAP3	27.322	27.2758	26.3183	25.9437	26.2415	26.1613	27.7005
HGNAT	Q68CP4	Heparan-alpha-glucosaminide N-acetyltransferase (EC 2.3.1.78) (Transmembrane protein 76)	HGSNAT	0	0	0	0	0	0	20.2493
GL8D1	Q68CQ7	Glycosyltransferase 8 domain-containing protein 1 (EC 2.4.1.-)	GLT8D1	0	0	0	0	0	24.5762	23.5147
LMBD2	Q68DH5	LMBR1 domain-containing protein 2	LMBRD2	0	0	22.4113	22.5581	0	0	0
ATLA3	Q6DD88	Atlastin-3 (EC 3.6.5.-)	ATL3	24.5111	24.5914	24.9787	25.6441	24.6233	25.0623	24.6185
LAIR1	Q6GTX8	Leukocyte-associated immunoglobulin-like receptor 1 (LAIR-1) (hLAIR1) (CD antigen CD305)	LAIR1	28.1469	28.245	28.1124	27.5844	27.356	26.8235	28.4535
SIGIR	Q6IA17	Single Ig IL-1-related receptor (Single Ig IL-1R-related molecule) (Single immunoglobulin domain-containing IL1R-related protein) (Toll/interleukin-1 receptor 8) (TIR8)	SIGIRR	23.0928	0	22.9402	0	0	0	23.4358
TEN4	Q6N022	Teneurin-4 (Ten-4) (Protein Odd Oz/ten-m homolog 4) (Tenascin-M4) (Ten-m4) (Teneurin transmembrane protein 4)	TENM4	0	0	20.5047	19.9584	0	0	0
MYORG	Q6NSJ0	Uncharacterized family 31 glucosidase KIAA1161 (EC 3.2.1.-)	KIAA1161	24.5886	24.9818	24.3729	23.3065	23.3545	0	25.1299
SCMC1	Q6NUK1	Calcium-binding mitochondrial carrier protein SCaMC-1 (Mitochondrial ATP-Mg/Pi carrier protein 1) (Mitochondrial Ca(2+)-dependent solute carrier protein 1) (Small calcium-binding mitochondrial carrier protein 1) (Solute carrier family 25 member 24)	SLC25A24	0	0	24.4618	24.3884	0	24.562	0
TM214	Q6NUQ4	Transmembrane protein 214	TMEM214	0	0	0	21.9465	0	0	0
NEPRO	Q6NW34	Nucleolus and neural progenitor protein	NEPRO	22.2253	22.3524	0	0	22.0743	0	22.2922
RGMB	Q6NW40	RGM domain family member B (DRG11-responsive axonal guidance and outgrowth of neurite) (DRAGON)	RGMB	0	0	23.8121	22.011	0	0	0
ERAP2	Q6P179	Endoplasmic reticulum aminopeptidase 2 (EC 3.4.11.-) (Leukocyte-derived arginine aminopeptidase) (L-RAP)	ERAP2	0	22.9754	23.285	24.6502	0	0	23.2387
MBOA5	Q6P1A2	Lysophospholipid acyltransferase 5 (LPLAT 5) (EC 2.3.1.-) (1-acylglycerophosphocholine O-acyltransferase) (EC 2.3.1.23) (1-acylglycerophosphoserine O-acyltransferase) (EC 2.3.1.n6) (Lysophosphatidylcholine acyltransferase) (LPCAT) (Lyso-PC acyltransferase) (Lysophosphatidylcholine acyltransferase 3) (Lyso-PC acyltransferase 3) (Lysophosphatidylserine acyltransferase) (LPSAT) (Lyso-PS acyltransfer…	LPCAT3	0	0	22.3532	22.6318	0	0	0
SFXN4	Q6P4A7	Sideroflexin-4 (Breast cancer resistance marker 1)	SFXN4	22.9399	22.9594	24.4661	24.0561	0	22.7874	23.4969
CASC4	Q6P4E1	Protein CASC4 (Cancer susceptibility candidate gene 4 protein)	CASC4	24.8522	24.9953	23.2443	24.1435	25.7729	25.9752	24.4603
CNNM4	Q6P4Q7	Metal transporter CNNM4 (Ancient conserved domain-containing protein 4) (Cyclin-M4)	CNNM4	26.8831	26.9931	27.9632	27.2207	25.3314	24.6001	27.6114
F171B	Q6P995	Protein FAM171B	FAM171B	21.7991	22.1609	21.5304	0	0	0	22.4172
INT5	Q6P9B9	Integrator complex subunit 5 (Int5)	INTS5	0	0	22.9837	22.6512	0	0	0
LRC8B	Q6P9F7	Volume-regulated anion channel subunit LRRC8B (Leucine-rich repeat-containing protein 8B) (T-cell activation leucine repeat-rich protein) (TA-LRRP)	LRRC8B	25.2389	25.3168	26.1034	26.216	23.0922	23.2904	26.6255
EMB	Q6PCB8	Embigin	EMB	28.6389	28.8008	28.3063	27.638	27.7155	27.5728	28.7766
RHDF2	Q6PJF5	Inactive rhomboid protein 2 (iRhom2) (Rhomboid 5 homolog 2) (Rhomboid family member 2) (Rhomboid veinlet-like protein 5) (Rhomboid veinlet-like protein 6)	RHBDF2	0	0	22.3041	0	0	0	0
I27RA	Q6UWB1	Interleukin-27 receptor subunit alpha (IL-27 receptor subunit alpha) (IL-27R subunit alpha) (IL-27R-alpha) (IL-27RA) (Cytokine receptor WSX-1) (Cytokine receptor-like 1) (Type I T-cell cytokine receptor) (TCCR) (ZcytoR1)	IL27RA	0	22.4809	0	0	0	0	0
SHSA2	Q6UWI4	Protein shisa-2 homolog (Transmembrane protein 46)	SHISA2	0	0	0	0	0	0	22.1945
LCLT1	Q6UWP7	Lysocardiolipin acyltransferase 1 (EC 2.3.1.-) (EC 2.3.1.51) (1-acylglycerol-3-phosphate O-acyltransferase 8) (1-AGP acyltransferase 8) (1-AGPAT 8) (Acyl-CoA:lysocardiolipin acyltransferase 1)	LCLAT1	0	0	22.7421	23.1432	0	0	0
PXDC2	Q6UX71	Plexin domain-containing protein 2 (Tumor endothelial marker 7-related protein)	PLXDC2	24.5527	24.5243	23.7344	23.0123	23.492	23.3725	24.4133
PI16	Q6UXB8	Peptidase inhibitor 16 (PI-16) (Cysteine-rich secretory protein 9) (CRISP-9) (PSP94-binding protein)	PI16	24.8979	24.6436	24.5341	23.1283	23.5804	0	24.8722
CERS6	Q6ZMG9	Ceramide synthase 6 (CerS6) (LAG1 longevity assurance homolog 6)	CERS6	0	0	0	22.2994	0	0	0
SYNE3	Q6ZMZ3	Nesprin-3 (KASH domain-containing protein 3) (KASH3) (Nuclear envelope spectrin repeat protein 3)	SYNE3	22.9453	24.2452	23.9562	25.6467	0	24.2731	23.774
NFXL1	Q6ZNB6	NF-X1-type zinc finger protein NFXL1 (Ovarian zinc finger protein) (hOZFP)	NFXL1	0	0	22.7462	23.4707	0	0	0
QSOX2	Q6ZRP7	Sulfhydryl oxidase 2 (EC 1.8.3.2) (Neuroblastoma-derived sulfhydryl oxidase) (Quiescin Q6-like protein 1)	QSOX2	24.3548	23.9078	23.9448	25.3872	24.9406	25.545	23.3935
WDFY4	Q6ZS81	WD repeat- and FYVE domain-containing protein 4	WDFY4	0	0	0	18.6451	0	0	0
MFSD6	Q6ZSS7	Major facilitator superfamily domain-containing protein 6 (Macrophage MHC class I receptor 2 homolog)	MFSD6	0	0	0	0	0	0	21.4178
IKIP	Q70UQ0	Inhibitor of nuclear factor kappa-B kinase-interacting protein (I kappa-B kinase-interacting protein) (IKBKB-interacting protein) (IKK-interacting protein)	IKBIP	0	0	0	0	22.0917	0	0
BT2A1	Q7KYR7	Butyrophilin subfamily 2 member A1	BTN2A1	26.8606	26.8677	26.9316	26.6632	26.1064	25.2635	27.2525
MARK2	Q7KZI7	Serine/threonine-protein kinase MARK2 (EC 2.7.11.1) (EC 2.7.11.26) (ELKL motif kinase 1) (EMK-1) (MAP/microtubule affinity-regulating kinase 2) (PAR1 homolog) (PAR1 homolog b) (Par-1b) (Par1b)	MARK2	21.6118	21.819	0	20.8579	22.6149	22.4837	0
SV2A	Q7L0J3	Synaptic vesicle glycoprotein 2A	SV2A	25.471	25.2734	24.4967	24.8919	24.8622	25.2896	25.3187
LRC8D	Q7L1W4	Volume-regulated anion channel subunit LRRC8D (Leucine-rich repeat-containing protein 5) (Leucine-rich repeat-containing protein 8D)	LRRC8D	28.6951	28.7301	29.1886	29.1681	27.0899	26.565	29.202
HS2ST	Q7LGA3	Heparan sulfate 2-O-sulfotransferase 1 (2-O-sulfotransferase) (2OST) (EC 2.8.2.-)	HS2ST1	25.6765	25.3539	24.2147	25.5259	26.0484	26.434	25.1233
GRIN1	Q7Z2K8	G protein-regulated inducer of neurite outgrowth 1 (GRIN1)	GPRIN1	23.9232	23.6773	0	0	24.1558	24.4609	0
NEGR1	Q7Z3B1	Neuronal growth regulator 1 (IgLON family member 4)	NEGR1	24.4682	24.2772	24.0657	23.325	0	0	0
TMC6	Q7Z403	Transmembrane channel-like protein 6 (Epidermodysplasia verruciformis protein 1) (Protein LAK-4)	TMC6	25.5497	25.7224	26.2356	25.3868	24.8254	24.7492	25.7188
MAVS	Q7Z434	Mitochondrial antiviral-signaling protein (MAVS) (CARD adapter inducing interferon beta) (Cardif) (Interferon beta promoter stimulator protein 1) (IPS-1) (Putative NF-kappa-B-activating protein 031N) (Virus-induced-signaling adapter) (VISA)	MAVS	0	0	0	0	23.0024	23.3131	0
CLAP1	Q7Z460	CLIP-associating protein 1 (Cytoplasmic linker-associated protein 1) (Multiple asters homolog 1) (Protein Orbit homolog 1) (hOrbit1)	CLASP1	22.9159	0	0	0	22.6933	23.5589	0
DCXR	Q7Z4W1	L-xylulose reductase (XR) (EC 1.1.1.10) (Carbonyl reductase II) (Dicarbonyl/L-xylulose reductase) (Kidney dicarbonyl reductase) (kiDCR) (Short chain dehydrogenase/reductase family 20C member 1) (Sperm surface protein P34H)	DCXR	21.3472	22.1803	22.8292	24.3325	21.8668	0	0
MDGA2	Q7Z553	MAM domain-containing glycosylphosphatidylinositol anchor protein 2 (MAM domain-containing protein 1)	MDGA2	0	0	20.8525	21.001	0	0	0
AB1IP	Q7Z5R6	Amyloid beta A4 precursor protein-binding family B member 1-interacting protein (APBB1-interacting protein 1) (Proline-rich EVH1 ligand 1) (PREL-1) (Proline-rich protein 73) (Rap1-GTP-interacting adapter molecule) (RIAM) (Retinoic acid-responsive proline-rich protein 1) (RARP-1)	APBB1IP	22.05	22.1249	20.9093	0	23.2192	23.1408	0
MILR1	Q7Z6M3	Allergin-1 (Allergy inhibitory receptor 1) (Mast cell antigen 32) (MCA-32) (Mast cell immunoglobulin-like receptor 1)	MILR1	0	0	23.1981	23.3867	0	0	0
YTHD3	Q7Z739	YTH domain-containing family protein 3	YTHDF3	23.5539	23.6562	0	0	24.7829	24.3008	23.1326
TMED4	Q7Z7H5	Transmembrane emp24 domain-containing protein 4 (Endoplasmic reticulum stress-response protein 25) (ERS25) (GMP25iso) (Putative NF-kappa-B-activating protein 156) (p24 family protein alpha-3) (p24alpha3)	TMED4	24.8669	25.1435	0	0	25.8093	26.3625	24.5547
T179B	Q7Z7N9	Transmembrane protein 179B	TMEM179B	0	0	0	0	0	0	22.221
GALT7	Q86SF2	N-acetylgalactosaminyltransferase 7 (EC 2.4.1.-) (Polypeptide GalNAc transferase 7) (GalNAc-T7) (pp-GaNTase 7) (Protein-UDP acetylgalactosaminyltransferase 7) (UDP-GalNAc:polypeptide N-acetylgalactosaminyltransferase 7)	GALNT7	24.8631	24.6744	24.64	24.7797	25.5445	26.2412	24.0245
SCD5	Q86SK9	Stearoyl-CoA desaturase 5 (EC 1.14.19.1) (Acyl-CoA-desaturase 4) (HSCD5) (Stearoyl-CoA 9-desaturase) (Stearoyl-CoA desaturase 2)	SCD5	0	0	0	0	0	21.6672	0
PP4P1	Q86T03	Type 1 phosphatidylinositol 4,5-bisphosphate 4-phosphatase (Type 1 PtdIns-4,5-P2 4-Ptase) (EC 3.1.3.78) (PtdIns-4,5-P2 4-Ptase I) (Transmembrane protein 55B)	PIP4P1	0	0	0	0	20.2911	0	0
CLC14	Q86T13	C-type lectin domain family 14 member A (Epidermal growth factor receptor 5) (EGFR-5)	CLEC14A	25.234	25.8483	26.2995	25.4648	25.0482	24.4335	26.1067
LYRIC	Q86UE4	Protein LYRIC (3D3/LYRIC) (Astrocyte elevated gene-1 protein) (AEG-1) (Lysine-rich CEACAM1 co-isolated protein) (Metadherin) (Metastasis adhesion protein)	MTDH	24.9522	24.6971	23.0349	24.651	25.3287	26.311	24.0468
GPAT4	Q86UL3	Glycerol-3-phosphate acyltransferase 4 (EC 2.3.1.15) (1-acylglycerol-3-phosphate O-acyltransferase 6) (1-AGP acyltransferase 6) (1-AGPAT 6) (Acyl-CoA:glycerol-3-phosphate acyltransferase 4) (Lysophosphatidic acid acyltransferase zeta) (LPAAT-zeta)	GPAT4	0	0	0	0	0	22.1389	0
R4RL2	Q86UN3	Reticulon-4 receptor-like 2 (Nogo receptor-like 3) (Nogo-66 receptor homolog 1) (Nogo-66 receptor-related protein 2) (NgR2)	RTN4RL2	24.8308	24.7692	24.5385	23.3477	23.5931	23.4548	25.0778
KTN1	Q86UP2	Kinectin (CG-1 antigen) (Kinesin receptor)	KTN1	24.347	24.0585	24.6994	25.0543	25.0534	25.1678	23.9698
GP180	Q86V85	Integral membrane protein GPR180 (Intimal thickness-related receptor)	GPR180	24.1544	24.0431	0	23.1745	24.0127	23.9577	24.0872
SERC5	Q86VE9	Serine incorporator 5	SERINC5	26.8724	26.3643	28.2827	27.7169	25.9604	25.9298	27.7007
LAP4B	Q86VI4	Lysosomal-associated transmembrane protein 4B (Lysosome-associated transmembrane protein 4-beta)	LAPTM4B	0	0	0	21.3166	0	0	0
S22AG	Q86VW1	Solute carrier family 22 member 16 (Carnitine transporter 2) (CT2) (Fly-like putative transporter 2) (FLIPT2) (Flipt 2) (Organic cation transporter OKB1) (Organic cation/carnitine transporter 6)	SLC22A16	0	0	23.1099	22.3246	0	0	0
P2RY8	Q86VZ1	P2Y purinoceptor 8 (P2Y8)	P2RY8	26.4758	26.4557	26.6216	25.8009	25.337	25.358	27.0373
GOLI	Q86XS8	E3 ubiquitin-protein ligase RNF130 (EC 2.3.2.27) (Goliath homolog) (H-Goliath) (RING finger protein 130) (RING-type E3 ubiquitin transferase RNF130)	RNF130	0	0	0	0	0	0	22.4433
XYLT1	Q86Y38	Xylosyltransferase 1 (EC 2.4.2.26) (Peptide O-xylosyltransferase 1) (Xylosyltransferase I) (XT-I) (XylT-I)	XYLT1	0	0	0	23.0018	0	0	0
DOPP1	Q86YN1	Dolichyldiphosphatase 1 (EC 3.6.1.43) (Dolichyl pyrophosphate phosphatase 1)	DOLPP1	0	0	0	21.5666	0	0	0
TMC8	Q8IU68	Transmembrane channel-like protein 8 (Epidermodysplasia verruciformis protein 2)	TMC8	25.6613	25.6854	26.0003	25.1558	24.5638	23.9875	26.0957
ZDH13	Q8IUH4	Palmitoyltransferase ZDHHC13 (EC 2.3.1.225) (Huntingtin-interacting protein 14-related protein) (HIP14-related protein) (Huntingtin-interacting protein HIP3RP) (Putative MAPK-activating protein PM03) (Putative NF-kappa-B-activating protein 209) (Zinc finger DHHC domain-containing protein 13) (DHHC-13)	ZDHHC13	0	0	21.4911	0	0	0	0
RELL1	Q8IUW5	RELT-like protein 1	RELL1	25.117	25.0151	24.8997	24.3469	0	24.6758	25.4585
T126B	Q8IUX1	Complex I assembly factor TMEM126B, mitochondrial (Transmembrane protein 126B)	TMEM126B	0	0	22.7616	21.9681	0	0	0
PLD3	Q8IV08	Phospholipase D3 (PLD 3) (EC 3.1.4.4) (Choline phosphatase 3) (HindIII K4L homolog) (Hu-K4) (Phosphatidylcholine-hydrolyzing phospholipase D3)	PLD3	0	0	0	0	0	22.5592	0
CTL2	Q8IWA5	Choline transporter-like protein 2 (Solute carrier family 44 member 2)	SLC44A2	29.1923	29.2004	29.9935	29.4968	27.9986	27.6571	29.5136
IPRI	Q8IWB1	Inositol 1,4,5-trisphosphate receptor-interacting protein (Protein DANGER)	ITPRIP	0	0	0	19.6743	0	0	0
AGRA3	Q8IWK6	Adhesion G protein-coupled receptor A3 (G-protein coupled receptor 125)	ADGRA3	27.582	27.7234	27.0486	25.3819	26.3219	25.7371	27.8046
LRC8A	Q8IWT6	Volume-regulated anion channel subunit LRRC8A (Leucine-rich repeat-containing protein 8A) (Swelling protein 1)	LRRC8A	28.1791	28.433	28.7104	28.2693	27.049	26.5841	28.6412
MIRO2	Q8IXI1	Mitochondrial Rho GTPase 2 (MIRO-2) (hMiro-2) (EC 3.6.5.-) (Ras homolog gene family member T2)	RHOT2	23.5023	23.8264	0	0	22.8762	0	23.5971
MIRO1	Q8IXI2	Mitochondrial Rho GTPase 1 (MIRO-1) (hMiro-1) (EC 3.6.5.-) (Rac-GTP-binding protein-like protein) (Ras homolog gene family member T1)	RHOT1	0	0	23.683	24.2272	0	0	0
PLPP6	Q8IY26	Phospholipid phosphatase 6 (EC 3.1.3.-) (Phosphatidic acid phosphatase type 2 domain-containing protein 2) (PPAP2 domain-containing protein 2) (Presqualene diphosphate phosphatase)	PLPP6	0	0	0	21.0573	0	0	0
SMAP1	Q8IYB5	Stromal membrane-associated protein 1	SMAP1	26.2137	25.2106	22.6737	22.3776	25.0514	23.6504	23.3217
TEFF1	Q8IYR6	Tomoregulin-1 (TR-1) (H7365) (Transmembrane protein with EGF-like and one follistatin-like domain)	TMEFF1	22.9308	0	0	0	0	0	22.8557
K2013	Q8IYS2	Uncharacterized protein KIAA2013	KIAA2013	0	0	0	0	22.7567	23.1822	0
K319L	Q8IZA0	Dyslexia-associated protein KIAA0319-like protein (Adeno-associated virus receptor) (AAVR)	KIAA0319L	22.277	22.2567	0	0	21.726	22.0878	0
APCD1	Q8J025	Protein APCDD1 (Adenomatosis polyposis coli down-regulated 1 protein)	APCDD1	22.8203	23.0621	0	0	0	0	0
VKORL	Q8N0U8	Vitamin K epoxide reductase complex subunit 1-like protein 1 (VKORC1-like protein 1) (EC 1.17.4.4)	VKORC1L1	0	0	23.5506	0	0	0	0
PORIM	Q8N131	Porimin (Keratinocytes-associated transmembrane protein 3) (KCT-3) (Pro-oncosis receptor inducing membrane injury) (Transmembrane protein 123)	TMEM123	27.0406	27.1566	0	0	27.0479	26.8706	27.1149
GPC2	Q8N158	Glypican-2 [Cleaved into: Secreted glypican-2]	GPC2	25.6864	25.3047	25.8017	24.1223	24.2397	24.4357	25.6308
INT1	Q8N201	Integrator complex subunit 1 (Int1)	INTS1	0	0	22.5553	22.4332	0	0	0
ABD12	Q8N2K0	Monoacylglycerol lipase ABHD12 (EC 3.1.1.23) (2-arachidonoylglycerol hydrolase) (Abhydrolase domain-containing protein 12)	ABHD12	22.4707	0	0	0	22.4118	24.0525	0
PQLC1	Q8N2U9	PQ-loop repeat-containing protein 1	PQLC1	0	0	0	20.151	0	0	0
CBARP	Q8N350	Voltage-dependent calcium channel beta subunit-associated regulatory protein	CBARP	0	22.9609	22.6413	0	0	0	23.6415
S35F6	Q8N357	Solute carrier family 35 member F6 (ANT2-binding protein) (ANT2BP) (Transport and Golgi organization 9 homolog)	SLC35F6	0	0	0	21.5306	0	0	0
LAT4	Q8N370	Large neutral amino acids transporter small subunit 4 (L-type amino acid transporter 4) (Solute carrier family 43 member 2)	SLC43A2	0	0	22.3206	21.7078	0	0	0
CADM2	Q8N3J6	Cell adhesion molecule 2 (Immunoglobulin superfamily member 4D) (IgSF4D) (Nectin-like protein 3) (NECL-3) (Synaptic cell adhesion molecule 2) (SynCAM 2)	CADM2	26.7543	26.6787	26.1022	25.5745	25.3742	24.9593	26.7849
LIRB2	Q8N423	Leukocyte immunoglobulin-like receptor subfamily B member 2 (LIR-2) (Leukocyte immunoglobulin-like receptor 2) (CD85 antigen-like family member D) (Immunoglobulin-like transcript 4) (ILT-4) (Monocyte/macrophage immunoglobulin-like receptor 10) (MIR-10) (CD antigen CD85d)	LILRB2	0	23.6147	22.5934	22.6064	22.0045	21.7993	22.6928
FGRL1	Q8N441	Fibroblast growth factor receptor-like 1 (FGF receptor-like protein 1) (FGF homologous factor receptor) (FGFR-like protein) (Fibroblast growth factor receptor 5) (FGFR-5)	FGFRL1	22.9945	22.9321	0	0	0	0	23.0801
CTL3	Q8N4M1	Choline transporter-like protein 3 (Solute carrier family 44 member 3)	SLC44A3	0	20.8028	0	0	0	0	0
CISD2	Q8N5K1	CDGSH iron-sulfur domain-containing protein 2 (Endoplasmic reticulum intermembrane small protein) (MitoNEET-related 1 protein) (Miner1) (Nutrient-deprivation autophagy factor-1) (NAF-1)	CISD2	22.2814	22.8967	0	0	23.2788	23.6308	22.1283
S15A4	Q8N697	Solute carrier family 15 member 4 (Peptide transporter 4) (Peptide/histidine transporter 1) (hPHT1)	SLC15A4	21.7552	21.9511	0	0	21.5761	21.9251	21.3247
EMC1	Q8N766	ER membrane protein complex subunit 1	EMC1	25.9444	25.8027	25.6666	26.2819	26.2695	26.9156	25.3647
LRTM2	Q8N967	Leucine-rich repeat and transmembrane domain-containing protein 2	LRTM2	0	0	23.197	22.1278	0	0	0
NLS1	Q8NA29	Sodium-dependent lysophosphatidylcholine symporter 1 (NLS1) (Sodium-dependent LPC symporter 1) (Major facilitator superfamily domain-containing protein 2A)	MFSD2A	0	0	23.3331	0	0	0	0
AT11C	Q8NB49	Phospholipid-transporting ATPase IG (EC 3.6.3.1) (ATPase IQ) (ATPase class VI type 11C) (P4-ATPase flippase complex alpha subunit ATP11C)	ATP11C	28.3455	28.9946	29.3963	28.6773	27.7248	27.3658	29.1822
S43A3	Q8NBI5	Solute carrier family 43 member 3 (Protein FOAP-13)	SLC43A3	30.01	30.4173	30.2026	29.1134	29.6914	29.4736	30.4154
XXLT1	Q8NBI6	Xyloside xylosyltransferase 1 (EC 2.4.2.n3) (UDP-xylose:alpha-xyloside alpha-1,3-xylosyltransferase)	XXYLT1	0	0	0	20.4308	0	0	0
GOLM1	Q8NBJ4	Golgi membrane protein 1 (Golgi membrane protein GP73) (Golgi phosphoprotein 2)	GOLM1	26.4939	26.5465	25.5537	24.4598	26.712	27.1613	26.0721
UBAC2	Q8NBM4	Ubiquitin-associated domain-containing protein 2 (UBA domain-containing protein 2) (Phosphoglycerate dehydrogenase-like protein 1)	UBAC2	22.6831	0	0	23.4308	0	22.6459	23.482
TM87A	Q8NBN3	Transmembrane protein 87A	TMEM87A	24.9746	23.697	25.0412	25.1126	24.2136	24.3424	24.4917
S4A11	Q8NBS3	Sodium bicarbonate transporter-like protein 11 (Bicarbonate transporter-related protein 1) (Sodium borate cotransporter 1) (NaBC1) (Solute carrier family 4 member 11)	SLC4A11	23.6064	23.5156	23.0004	22.4404	0	22.0302	23.5894
S38A9	Q8NBW4	Sodium-coupled neutral amino acid transporter 9 (Solute carrier family 38 member 9) (Up-regulated in lung cancer 11)	SLC38A9	0	0	0	0	0	0	20.5673
UXS1	Q8NBZ7	UDP-glucuronic acid decarboxylase 1 (EC 4.1.1.35) (UDP-glucuronate decarboxylase 1) (UGD) (UXS-1)	UXS1	0	0	22.1404	0	0	23.4214	0
RN149	Q8NC42	E3 ubiquitin-protein ligase RNF149 (EC 2.3.2.27) (DNA polymerase-transactivated protein 2) (RING finger protein 149) (RING-type E3 ubiquitin transferase RNF149)	RNF149	23.7569	23.7562	24.8799	23.5164	0	0	24.3683
LEMD2	Q8NC56	LEM domain-containing protein 2 (hLEM2)	LEMD2	0	0	0	0	0	0	20.0417
DGLB	Q8NCG7	Sn1-specific diacylglycerol lipase beta (DGL-beta) (EC 3.1.1.-) (KCCR13L)	DAGLB	24.1444	24.1428	23.6371	23.6674	24.4778	24.5453	24.0818
CHSTE	Q8NCH0	Carbohydrate sulfotransferase 14 (EC 2.8.2.35) (Dermatan 4-sulfotransferase 1) (D4ST-1) (hD4ST1)	CHST14	23.7145	23.7049	0	0	24.551	25.0866	0
CNNM3	Q8NE01	Metal transporter CNNM3 (Ancient conserved domain-containing protein 3) (Cyclin-M3)	CNNM3	28.6885	28.7777	28.5544	27.8909	27.4955	27.112	29.1605
MCU	Q8NE86	Calcium uniporter protein, mitochondrial (HsMCU) (Coiled-coil domain-containing protein 109A)	MCU	22.6384	22.3758	22.9877	24.1018	22.2386	0	23.3215
ZNT7	Q8NEW0	Zinc transporter 7 (ZnT-7) (Solute carrier family 30 member 7) (Znt-like transporter 2)	SLC30A7	24.5437	0	23.8314	23.6514	0	0	0
PCAT1	Q8NF37	Lysophosphatidylcholine acyltransferase 1 (LPC acyltransferase 1) (LPCAT-1) (LysoPC acyltransferase 1) (EC 2.3.1.23) (1-acylglycerophosphocholine O-acyltransferase) (1-alkylglycerophosphocholine O-acetyltransferase) (EC 2.3.1.67) (Acetyl-CoA:lyso-platelet-activating factor acetyltransferase) (Acetyl-CoA:lyso-PAF acetyltransferase) (Lyso-PAF acetyltransferase) (LysoPAFAT) (Acyltransferase-like 2) …	LPCAT1	23.8731	23.5114	25.5144	25.4048	24.74	24.4	24.361
NLGN2	Q8NFZ4	Neuroligin-2	NLGN2	24.4388	24.5417	23.5873	23.2548	22.9959	0	24.6775
CADM4	Q8NFZ8	Cell adhesion molecule 4 (Immunoglobulin superfamily member 4C) (IgSF4C) (Nectin-like protein 4) (NECL-4) (TSLC1-like protein 2)	CADM4	29.7979	29.7745	28.6317	27.9677	28.7432	28.2017	29.773
TSN14	Q8NG11	Tetraspanin-14 (Tspan-14) (DC-TM4F2) (Transmembrane 4 superfamily member 14)	TSPAN14	28.4487	28.292	30.5992	29.7182	27.4662	27.2521	29.3929
ATLA2	Q8NHH9	Atlastin-2 (EC 3.6.5.-) (ADP-ribosylation factor-like protein 6-interacting protein 2) (ARL-6-interacting protein 2) (Aip-2)	ATL2	21.6137	0	23.3266	22.0757	0	0	0
LIRB4	Q8NHJ6	Leukocyte immunoglobulin-like receptor subfamily B member 4 (CD85 antigen-like family member K) (Immunoglobulin-like transcript 3) (ILT-3) (Leukocyte immunoglobulin-like receptor 5) (LIR-5) (Monocyte inhibitory receptor HM18) (CD antigen CD85k)	LILRB4	26.5885	26.4123	26.6944	26.1723	25.4417	25.0436	26.7275
LIRB1	Q8NHL6	Leukocyte immunoglobulin-like receptor subfamily B member 1 (LIR-1) (Leukocyte immunoglobulin-like receptor 1) (CD85 antigen-like family member J) (Immunoglobulin-like transcript 2) (ILT-2) (Monocyte/macrophage immunoglobulin-like receptor 7) (MIR-7) (CD antigen CD85j)	LILRB1	24.1602	24.157	23.6594	23.2192	23.4986	23.4191	24.2127
VANG1	Q8TAA9	Vang-like protein 1 (Loop-tail protein 2 homolog) (LPP2) (Strabismus 2) (Van Gogh-like protein 1)	VANGL1	0	0	0	0	0	21.5772	0
S35B2	Q8TB61	Adenosine 3'-phospho 5'-phosphosulfate transporter 1 (PAPS transporter 1) (Putative MAPK-activating protein PM15) (Putative NF-kappa-B-activating protein 48) (Solute carrier family 35 member B2)	SLC35B2	21.8104	21.8032	21.772	21.6678	22.1113	22.8067	21.7335
TIP	Q8TB96	T-cell immunomodulatory protein (Protein TIP) (Integrin-alpha FG-GAP repeat-containing protein 1) (Linkin)	ITFG1	23.4496	23.3977	22.8954	0	0	0	22.9706
S2540	Q8TBP6	Solute carrier family 25 member 40 (Mitochondrial carrier family protein)	SLC25A40	0	0	23.5165	24.1553	0	0	0
KISHA	Q8TBQ9	Protein kish-A (Transmembrane protein 167) (Transmembrane protein 167A)	TMEM167A	23.27	0	22.5725	23.6887	0	0	0
RDH11	Q8TC12	Retinol dehydrogenase 11 (EC 1.1.1.300) (Androgen-regulated short-chain dehydrogenase/reductase 1) (HCV core-binding protein HCBP12) (Prostate short-chain dehydrogenase/reductase 1) (Retinal reductase 1) (RalR1) (Short chain dehydrogenase/reductase family 7C member 1)	RDH11	23.064	22.813	0	0	23.7581	23.5545	0
STT3B	Q8TCJ2	Dolichyl-diphosphooligosaccharide--protein glycosyltransferase subunit STT3B (Oligosaccharyl transferase subunit STT3B) (STT3-B) (EC 2.4.99.18) (Source of immunodominant MHC-associated peptides homolog)	STT3B	27.9415	27.7779	27.3467	28.331	28.482	28.5803	27.4839
SPP2B	Q8TCT7	Signal peptide peptidase-like 2B (SPP-like 2B) (SPPL2b) (EC 3.4.23.-) (Intramembrane protease 4) (IMP-4) (Presenilin homologous protein 4) (PSH4) (Presenilin-like protein 1)	SPPL2B	23.001	23.6248	23.986	24.1133	0	0	23.6861
SPP2A	Q8TCT8	Signal peptide peptidase-like 2A (SPP-like 2A) (SPPL2a) (EC 3.4.23.-) (Intramembrane protease 3) (IMP-3) (Presenilin-like protein 2)	SPPL2A	0	0	0	24.4435	0	0	0
HM13	Q8TCT9	Minor histocompatibility antigen H13 (EC 3.4.23.-) (Intramembrane protease 1) (IMP-1) (IMPAS-1) (hIMP1) (Presenilin-like protein 3) (Signal peptide peptidase)	HM13	25.6326	25.3705	24.6003	25.4859	26.1958	26.1191	25.12
C99L2	Q8TCZ2	CD99 antigen-like protein 2 (MIC2-like protein 1) (CD antigen CD99)	CD99L2	26.6569	26.9768	27.2607	26.1309	25.887	25.5895	27.1658
TRPM4	Q8TD43	Transient receptor potential cation channel subfamily M member 4 (hTRPM4) (Calcium-activated non-selective cation channel 1) (Long transient receptor potential channel 4) (LTrpC-4) (LTrpC4) (Melastatin-4)	TRPM4	22.3122	22.1316	0	0	0	0	22.6152
LRC8C	Q8TDW0	Volume-regulated anion channel subunit LRRC8C (Factor for adipocyte differentiation 158) (Leucine-rich repeat-containing protein 8C)	LRRC8C	29.65	29.5968	29.7721	29.2909	28.4464	28.0595	29.9766
PO210	Q8TEM1	Nuclear pore membrane glycoprotein 210 (Nuclear pore protein gp210) (Nuclear envelope pore membrane protein POM 210) (POM210) (Nucleoporin Nup210) (Pore membrane protein of 210 kDa)	NUP210	28.3839	28.448	27.9097	29.6294	29.1896	29.1107	28.104
LRC15	Q8TF66	Leucine-rich repeat-containing protein 15 (Leucine-rich repeat protein induced by beta-amyloid homolog) (hLib)	LRRC15	24.2279	24.1611	27.4215	26.1466	23.1671	22.9128	25.3674
SCRB1	Q8WTV0	Scavenger receptor class B member 1 (SRB1) (CD36 and LIMPII analogous 1) (CLA-1) (CD36 antigen-like 1) (Collagen type I receptor, thrombospondin receptor-like 1) (SR-BI) (CD antigen CD36)	SCARB1	29.2232	28.9084	28.3027	27.7833	28.2427	28.2113	29.1254
TM263	Q8WUH6	Transmembrane protein 263	TMEM263	25.4195	25.1435	24.1835	0	24.5918	24.589	26.2147
S20A1	Q8WUM9	Sodium-dependent phosphate transporter 1 (Gibbon ape leukemia virus receptor 1) (GLVR-1) (Leukemia virus receptor 1 homolog) (Phosphate transporter 1) (PiT-1) (Solute carrier family 20 member 1)	SLC20A1	28.4323	28.4092	28.3889	25.9383	27.2615	26.7515	28.483
S38A5	Q8WUX1	Sodium-coupled neutral amino acid transporter 5 (Solute carrier family 38 member 5) (System N transporter 2)	SLC38A5	30.5658	30.6907	30.8525	28.3396	29.7041	29.2911	30.9585
FACR1	Q8WVX9	Fatty acyl-CoA reductase 1 (EC 1.2.1.84) (Male sterility domain-containing protein 2)	FAR1	0	0	0	0	0	0	20.6511
DNJA4	Q8WW22	DnaJ homolog subfamily A member 4	DNAJA4	0	0	0	21.9703	0	0	0
APH1B	Q8WW43	Gamma-secretase subunit APH-1B (APH-1b) (Aph-1beta) (Presenilin-stabilization factor-like)	APH1B	0	0	0	0	20.3192	0	0
CTL1	Q8WWI5	Choline transporter-like protein 1 (CDw92) (Solute carrier family 44 member 1) (CD antigen CD92)	SLC44A1	26.2521	26.702	28.2804	27.7924	24.8935	25.1418	26.6169
ATX2L	Q8WWM7	Ataxin-2-like protein (Ataxin-2 domain protein) (Ataxin-2-related protein)	ATXN2L	26.5605	26.3277	25.1672	25.0245	26.9795	26.803	25.874
PHIP	Q8WWQ0	PH-interacting protein (PHIP) (IRS-1 PH domain-binding protein) (WD repeat-containing protein 11)	PHIP	0	0	21.0993	22.0687	0	0	0
SYNE2	Q8WXH0	Nesprin-2 (KASH domain-containing protein 2) (KASH2) (Nuclear envelope spectrin repeat protein 2) (Nucleus and actin connecting element protein) (Protein NUANCE) (Synaptic nuclear envelope protein 2) (Syne-2)	SYNE2	0	0	0	26.5287	0	0	0
CTR3	Q8WY07	Cationic amino acid transporter 3 (CAT-3) (CAT3) (Cationic amino acid transporter y+) (Solute carrier family 7 member 3)	SLC7A3	27.6687	27.706	27.2031	27.3224	26.411	26.2353	27.9245
S39A7	Q92504	Zinc transporter SLC39A7 (Histidine-rich membrane protein Ke4) (Really interesting new gene 5 protein) (Solute carrier family 39 member 7) (Zrt-, Irt-like protein 7) (ZIP7)	SLC39A7	0	0	21.5554	22.9008	0	0	0
PIEZ1	Q92508	Piezo-type mechanosensitive ion channel component 1 (Membrane protein induced by beta-amyloid treatment) (Mib) (Protein FAM38A)	PIEZO1	28.1407	28.1828	27.9471	27.7738	27.0499	26.7892	28.34
YLAT2	Q92536	Y+L amino acid transporter 2 (Cationic amino acid transporter, y+ system) (Solute carrier family 7 member 6) (y(+)L-type amino acid transporter 2) (Y+LAT2) (y+LAT-2)	SLC7A6	29.4459	29.2512	28.3928	27.6148	28.0971	27.4718	29.5308
NICA	Q92542	Nicastrin	NCSTN	26.2685	26.3387	28.2765	28.2159	26.0768	27.0376	27.2384
SL9A6	Q92581	Sodium/hydrogen exchanger 6 (Na(+)/H(+) exchanger 6) (NHE-6) (Solute carrier family 9 member 6)	SLC9A6	0	0	0	0	0	0	22.5125
PXDN	Q92626	Peroxidasin homolog (EC 1.11.1.7) (Melanoma-associated antigen MG50) (Vascular peroxidase 1) (p53-responsive gene 2 protein)	PXDN	26.0092	26.2981	25.6846	27.137	26.9726	27.0828	26.4733
GPI8	Q92643	GPI-anchor transamidase (GPI transamidase) (EC 3.-.-.-) (GPI8 homolog) (hGPI8) (Phosphatidylinositol-glycan biosynthesis class K protein) (PIG-K)	PIGK	23.4992	23.056	22.7671	23.7391	0	0	22.5565
ALG3	Q92685	Dol-P-Man:Man(5)GlcNAc(2)-PP-Dol alpha-1,3-mannosyltransferase (EC 2.4.1.258) (Asparagine-linked glycosylation protein 3 homolog) (Dol-P-Man-dependent alpha(1-3)-mannosyltransferase) (Dolichyl-P-Man:Man(5)GlcNAc(2)-PP-dolichyl mannosyltransferase) (Dolichyl-phosphate-mannose--glycolipid alpha-mannosyltransferase) (Not56-like protein)	ALG3	0	0	22.233	22.7388	0	0	0
NECT2	Q92692	Nectin-2 (Herpes virus entry mediator B) (Herpesvirus entry mediator B) (HveB) (Nectin cell adhesion molecule 2) (Poliovirus receptor-related protein 2) (CD antigen CD112)	NECTIN2	29.2071	29.3809	29.1563	28.8512	28.4628	27.8605	29.4642
GGH	Q92820	Gamma-glutamyl hydrolase (EC 3.4.19.9) (Conjugase) (GH) (Gamma-Glu-X carboxypeptidase)	GGH	25.5865	26.0768	26.5216	27.3567	25.3898	26.1287	25.8497
SEM4D	Q92854	Semaphorin-4D (A8) (BB18) (GR3) (CD antigen CD100)	SEMA4D	29.0409	29.1956	28.9535	26.0777	27.8767	27.1658	29.2692
NEO1	Q92859	Neogenin (Immunoglobulin superfamily DCC subclass member 2)	NEO1	29.9657	30.0723	29.3127	27.7081	28.8273	28.2371	30.2684
GSLG1	Q92896	Golgi apparatus protein 1 (CFR-1) (Cysteine-rich fibroblast growth factor receptor) (E-selectin ligand 1) (ESL-1) (Golgi sialoglycoprotein MG-160)	GLG1	27.501	27.2164	27.0409	29.3502	27.589	28.0455	26.5825
RAB8B	Q92930	Ras-related protein Rab-8B	RAB8B	23.1884	23.3594	0	0	23.0989	23.3361	0
TNR14	Q92956	Tumor necrosis factor receptor superfamily member 14 (Herpes virus entry mediator A) (Herpesvirus entry mediator A) (HveA) (Tumor necrosis factor receptor-like 2) (TR2) (CD antigen CD270)	TNFRSF14	0	0	0	21.1817	0	0	0
AT2A3	Q93084	Sarcoplasmic/endoplasmic reticulum calcium ATPase 3 (SERCA3) (SR Ca(2+)-ATPase 3) (EC 3.6.3.8) (Calcium pump 3)	ATP2A3	0	0	21.0302	21.7516	0	0	0
1B38	Q95365	HLA class I histocompatibility antigen, B-38 alpha chain (Bw-4) (MHC class I antigen B*38)	HLA-B	30.6543	30.7047	31.3548	29.9018	29.642	29.5247	30.9744
1C17	Q95604	HLA class I histocompatibility antigen, Cw-17 alpha chain (MHC class I antigen Cw*17)	HLA-C	0	0	0	0	0	0	23.0295
PIGT	Q969N2	GPI transamidase component PIG-T (Phosphatidylinositol-glycan biosynthesis class T protein)	PIGT	0	0	23.3255	23.8726	0	0	0
IGSF8	Q969P0	Immunoglobulin superfamily member 8 (IgSF8) (CD81 partner 3) (Glu-Trp-Ile EWI motif-containing protein 2) (EWI-2) (Keratinocytes-associated transmembrane protein 4) (KCT-4) (LIR-D1) (Prostaglandin regulatory-like protein) (PGRL) (CD antigen CD316)	IGSF8	29.8954	30.0028	29.5151	28.6787	28.9374	28.6877	30.1171
NCLN	Q969V3	Nicalin (Nicastrin-like protein)	NCLN	26.2258	26.2031	26.282	26.5587	26.5885	26.7648	25.8259
ERGI1	Q969X5	Endoplasmic reticulum-Golgi intermediate compartment protein 1 (ER-Golgi intermediate compartment 32 kDa protein) (ERGIC-32)	ERGIC1	26.2292	25.7801	25.8849	26.6815	26.68	27.1474	25.438
TR19L	Q969Z4	Tumor necrosis factor receptor superfamily member 19L (Receptor expressed in lymphoid tissues)	RELT	22.6428	23.4756	24.3048	21.866	0	0	23.7163
F162A	Q96A26	Protein FAM162A (E2-induced gene 5 protein) (Growth and transformation-dependent protein) (HGTD-P)	FAM162A	0	0	0	0	0	0	20.3984
CCD47	Q96A33	Coiled-coil domain-containing protein 47	CCDC47	24.8326	24.5773	23.5045	25.4999	25.7724	26.0196	23.9092
RFT1	Q96AA3	Protein RFT1 homolog	RFT1	0	0	23.6225	23.8971	0	0	0
LRC59	Q96AG4	Leucine-rich repeat-containing protein 59 (Ribosome-binding protein p34) (p34) [Cleaved into: Leucine-rich repeat-containing protein 59, N-terminally processed]	LRRC59	26.9397	27.1359	25.3348	26.5547	27.3142	28.0532	26.9562
ESAM	Q96AP7	Endothelial cell-selective adhesion molecule	ESAM	26.7235	26.9576	27.0663	26.6014	25.6352	25.2138	26.8899
TM186	Q96B77	Transmembrane protein 186	TMEM186	0	0	0	21.6182	0	0	0
RGMA	Q96B86	Repulsive guidance molecule A (RGM domain family member A)	RGMA	25.8539	26.1341	25.3207	23.2765	24.2492	24.4383	26.0301
SO4A1	Q96BD0	Solute carrier organic anion transporter family member 4A1 (OATP4A1) (Colon organic anion transporter) (Organic anion transporter polypeptide-related protein 1) (OATP-RP1) (OATPRP1) (POAT) (Organic anion-transporting polypeptide E) (OATP-E) (Sodium-independent organic anion transporter E) (Solute carrier family 21 member 12)	SLCO4A1	24.722	25.0235	24.2285	22.1771	23.9132	0	24.7287
TMIG2	Q96BF3	Transmembrane and immunoglobulin domain-containing protein 2 (CD28 homolog) (Immunoglobulin and proline-rich receptor 1) (IGPR-1)	TMIGD2	24.1417	24.3436	23.1828	0	0	0	24.3635
SARAF	Q96BY9	Store-operated calcium entry-associated regulatory factor (SARAF) (SOCE-associated regulatory factor) (HBV X-transactivated gene 3 protein) (HBV XAg-transactivated protein 3) (Protein FOAP-7) (Transmembrane protein 66)	SARAF	0	0	0	20.5448	0	0	0
PLD4	Q96BZ4	Phospholipase D4 (PLD 4) (EC 3.1.4.4) (Choline phosphatase 4) (Phosphatidylcholine-hydrolyzing phospholipase D4)	PLD4	0	0	22.8258	23.941	0	0	0
EFHD2	Q96C19	EF-hand domain-containing protein D2 (Swiprosin-1)	EFHD2	22.6876	22.7617	23.4198	22.2254	23.3988	23.1278	22.7771
S2536	Q96CQ1	Solute carrier family 25 member 36	SLC25A36	0	0	0	0	0	0	20.7913
FXRD1	Q96CU9	FAD-dependent oxidoreductase domain-containing protein 1 (EC 1.-.-.-)	FOXRED1	0	0	0	0	0	0	20.282
AP2M1	Q96CW1	AP-2 complex subunit mu (AP-2 mu chain) (Adaptin-mu2) (Adaptor protein complex AP-2 subunit mu) (Adaptor-related protein complex 2 subunit mu) (Clathrin assembly protein complex 2 mu medium chain) (Clathrin coat assembly protein AP50) (Clathrin coat-associated protein AP50) (HA2 50 kDa subunit) (Plasma membrane adaptor AP-2 50 kDa protein)	AP2M1	25.3845	25.3488	24.4341	24.3186	25.1231	25.2263	25.2971
CRCM1	Q96D31	Calcium release-activated calcium channel protein 1 (Protein orai-1) (Transmembrane protein 142A)	ORAI1	25.5319	25.6376	24.2464	23.8362	24.1169	24.2239	25.5995
HVCN1	Q96D96	Voltage-gated hydrogen channel 1 (Hydrogen voltage-gated channel 1) (HV1) (Voltage sensor domain-only protein)	HVCN1	0	0	22.3055	22.3612	0	0	21.9204
CCD51	Q96ER9	Coiled-coil domain-containing protein 51	CCDC51	0	0	0	21.2726	0	0	0
I17RA	Q96F46	Interleukin-17 receptor A (IL-17 receptor A) (IL-17RA) (CDw217) (CD antigen CD217)	IL17RA	26.9015	26.859	27.1212	26.5672	25.849	25.0541	27.3626
GLT14	Q96FL9	Polypeptide N-acetylgalactosaminyltransferase 14 (EC 2.4.1.41) (Polypeptide GalNAc transferase 14) (GalNAc-T14) (pp-GaNTase 14) (Protein-UDP acetylgalactosaminyltransferase 14) (UDP-GalNAc:polypeptide N-acetylgalactosaminyltransferase 14)	GALNT14	0	0	0	21.8023	0	0	0
CKLF7	Q96FZ5	CKLF-like MARVEL transmembrane domain-containing protein 7 (Chemokine-like factor superfamily member 7)	CMTM7	0	0	0	0	0	0	22.6955
CERS2	Q96G23	Ceramide synthase 2 (CerS2) (LAG1 longevity assurance homolog 2) (SP260) (Tumor metastasis-suppressor gene 1 protein)	CERS2	0	0	22.7661	23.2792	0	0	0
P2Y11	Q96G91	P2Y purinoceptor 11 (P2Y11)	P2RY11	0	21.7275	0	0	0	0	0
P121A	Q96HA1	Nuclear envelope pore membrane protein POM 121 (Nuclear envelope pore membrane protein POM 121A) (Nucleoporin Nup121) (Pore membrane protein of 121 kDa)	POM121	0	0	22.364	23.5731	0	0	0
CA159	Q96HA4	Uncharacterized protein C1orf159	C1orf159	24.7737	24.8634	23.8441	21.4877	23.8731	0	25.2394
PGAM5	Q96HS1	Serine/threonine-protein phosphatase PGAM5, mitochondrial (EC 3.1.3.16) (Bcl-XL-binding protein v68) (Phosphoglycerate mutase family member 5)	PGAM5	28.0981	28.1488	27.3032	27.9897	28.0856	28.3674	28.1817
USMG5	Q96IX5	Up-regulated during skeletal muscle growth protein 5 (Diabetes-associated protein in insulin-sensitive tissues) (HCV F-transactivated protein 2)	USMG5	23.3549	23.6099	23.3769	23.2928	24.3144	24.3508	0
ITCH	Q96J02	E3 ubiquitin-protein ligase Itchy homolog (Itch) (EC 2.3.2.26) (Atrophin-1-interacting protein 4) (AIP4) (HECT-type E3 ubiquitin transferase Itchy homolog) (NFE2-associated polypeptide 1) (NAPP1)	ITCH	22.2701	22.0795	21.6331	0	0	22.1939	21.7157
TXD15	Q96J42	Thioredoxin domain-containing protein 15	TXNDC15	0	0	0	0	0	0	21.9335
KIRR1	Q96J84	Kin of IRRE-like protein 1 (Kin of irregular chiasm-like protein 1) (Nephrin-like protein 1)	KIRREL1	26.833	26.8336	26.2315	24.9295	25.4408	24.9816	27.0745
LRIG1	Q96JA1	Leucine-rich repeats and immunoglobulin-like domains protein 1 (LIG-1)	LRIG1	24.3819	24.9378	25.4739	24.9791	23.1183	23.4576	25.0389
TMX3	Q96JJ7	Protein disulfide-isomerase TMX3 (EC 5.3.4.1) (Thioredoxin domain-containing protein 10) (Thioredoxin-related transmembrane protein 3)	TMX3	0	23.5191	22.6899	24.0029	0	24.8175	0
PCD16	Q96JQ0	Protocadherin-16 (Cadherin-19) (Cadherin-25) (Fibroblast cadherin-1) (Protein dachsous homolog 1)	DCHS1	26.8152	26.9147	25.9651	23.5652	25.5763	25.1359	26.7334
S35E1	Q96K37	Solute carrier family 35 member E1	SLC35E1	0	0	0	0	0	0	21.3271
CLP1L	Q96KA5	Cleft lip and palate transmembrane protein 1-like protein (CLPTM1-like protein) (Cisplatin resistance-related protein 9) (CRR9p)	CLPTM1L	23.2571	22.844	23.1875	23.9144	24.4966	24.9323	22.5405
SUSD3	Q96L08	Sushi domain-containing protein 3	SUSD3	24.7123	24.5808	24.4584	23.8235	24.0624	0	25.1588
B3GT6	Q96L58	Beta-1,3-galactosyltransferase 6 (Beta-1,3-GalTase 6) (Beta3Gal-T6) (Beta3GalT6) (EC 2.4.1.134) (GAG GalTII) (Galactosyltransferase II) (Galactosylxylosylprotein 3-beta-galactosyltransferase) (UDP-Gal:betaGal beta 1,3-galactosyltransferase polypeptide 6)	B3GALT6	0	0	0	0	0	0	20.203
MBOA7	Q96N66	Lysophospholipid acyltransferase 7 (LPLAT 7) (EC 2.3.1.-) (1-acylglycerophosphatidylinositol O-acyltransferase) (EC 2.3.1.n4) (Bladder and breast carcinoma-overexpressed gene 1 protein) (Leukocyte receptor cluster member 4) (Lysophosphatidylinositol acyltransferase) (LPIAT) (Lyso-PI acyltransferase) (Membrane-bound O-acyltransferase domain-containing protein 7) (O-acyltransferase domain-containin…	MBOAT7	0	0	24.6685	24.0584	0	0	23.5588
SFXN2	Q96NB2	Sideroflexin-2	SFXN2	23.2174	0	24.1121	24.376	23.4718	23.3708	23.6908
PCFT	Q96NT5	Proton-coupled folate transporter (G21) (Heme carrier protein 1) (PCFT/HCP1) (Solute carrier family 46 member 1)	SLC46A1	0	0	0	0	0	0	20.3896
DCBD2	Q96PD2	Discoidin, CUB and LCCL domain-containing protein 2 (CUB, LCCL and coagulation factor V/VIII-homology domains protein 1) (Endothelial and smooth muscle cell-derived neuropilin-like protein)	DCBLD2	24.661	25.2255	24.8789	23.6346	23.5899	23.3174	24.949
TM237	Q96Q45	Transmembrane protein 237 (Amyotrophic lateral sclerosis 2 chromosomal region candidate gene 4 protein)	TMEM237	26.8763	27.0748	26.5914	25.3321	25.9827	25.6817	27.0774
S38A2	Q96QD8	Sodium-coupled neutral amino acid transporter 2 (Amino acid transporter A2) (Protein 40-9-1) (Solute carrier family 38 member 2) (System A amino acid transporter 2) (System A transporter 1) (System N amino acid transporter 2)	SLC38A2	27.4261	28.0842	27.8438	27.3862	26.8001	26.5426	28.1571
TRPM7	Q96QT4	Transient receptor potential cation channel subfamily M member 7 (EC 2.7.11.1) (Channel-kinase 1) (Long transient receptor potential channel 7) (LTrpC-7) (LTrpC7)	TRPM7	0	0	23.5599	23.7801	0	0	23.1784
PANX1	Q96RD7	Pannexin-1	PANX1	28.5454	28.292	28.5596	27.4451	27.3576	27.3958	29.1074
PAR4	Q96RI0	Proteinase-activated receptor 4 (PAR-4) (Coagulation factor II receptor-like 3) (Thrombin receptor-like 3)	F2RL3	22.243	22.4342	23.1732	24.5026	0	0	23.5207
TR13C	Q96RJ3	Tumor necrosis factor receptor superfamily member 13C (B-cell-activating factor receptor) (BAFF receptor) (BAFF-R) (BLyS receptor 3) (CD antigen CD268)	TNFRSF13C	25.8775	25.6903	25.2555	24.5117	24.57	24.2133	25.8393
ERGI2	Q96RQ1	Endoplasmic reticulum-Golgi intermediate compartment protein 2	ERGIC2	25.186	24.4319	23.4844	24.7777	25.5912	25.9543	24.1131
HMCN1	Q96RW7	Hemicentin-1 (Fibulin-6) (FIBL-6)	HMCN1	0	0	0	0	0	32.1897	0
PIGS	Q96S52	GPI transamidase component PIG-S (Phosphatidylinositol-glycan biosynthesis class S protein)	PIGS	22.5804	22.8713	0	22.3019	22.6725	24.0803	22.3728
MYADM	Q96S97	Myeloid-associated differentiation marker (Protein SB135)	MYADM	24.0464	0	0	0	0	0	24.8571
TM209	Q96SK2	Transmembrane protein 209	TMEM209	0	0	22.0599	22.6238	0	0	0
SL9A7	Q96T83	Sodium/hydrogen exchanger 7 (Na(+)/H(+) exchanger 7) (NHE-7) (Solute carrier family 9 member 7)	SLC9A7	0	0	20.9962	20.5609	0	0	0
YMEL1	Q96TA2	ATP-dependent zinc metalloprotease YME1L1 (EC 3.4.24.-) (ATP-dependent metalloprotease FtsH1) (Meg-4) (Presenilin-associated metalloprotease) (PAMP) (YME1-like protein 1)	YME1L1	0	0	22.4819	22.5672	23.0807	0	0
HBEGF	Q99075	Proheparin-binding EGF-like growth factor [Cleaved into: Heparin-binding EGF-like growth factor (HB-EGF) (HBEGF) (Diphtheria toxin receptor) (DT-R)]	HBEGF	0	0	24.1028	23.0931	0	0	0
SORT	Q99523	Sortilin (100 kDa NT receptor) (Glycoprotein 95) (Gp95) (Neurotensin receptor 3) (NT3) (NTR3)	SORT1	23.6792	23.9799	0	0	23.8858	0	24.2156
PLIN2	Q99541	Perilipin-2 (Adipophilin) (Adipose differentiation-related protein) (ADRP)	PLIN2	24.9482	24.7061	22.965	23.7173	25.2852	25.3873	24.1708
P2RX7	Q99572	P2X purinoceptor 7 (P2X7) (ATP receptor) (P2Z receptor) (Purinergic receptor)	P2RX7	24.9596	24.9153	26.0075	25.6197	23.4042	23.2544	25.3888
TM9S2	Q99805	Transmembrane 9 superfamily member 2 (p76)	TM9SF2	24.3451	24.1987	0	0	24.5058	24.7717	23.9909
S29A1	Q99808	Equilibrative nucleoside transporter 1 (Equilibrative nitrobenzylmercaptopurine riboside-sensitive nucleoside transporter) (Equilibrative NBMPR-sensitive nucleoside transporter) (Nucleoside transporter, es-type) (Solute carrier family 29 member 1)	SLC29A1	31.4978	31.631	31.2404	30.2887	30.4245	30.2174	31.7788
CPNE1	Q99829	Copine-1 (Chromobindin 17) (Copine I)	CPNE1	0	23.1576	0	24.1777	23.9689	0	22.3222
SMO	Q99835	Smoothened homolog (SMO) (Protein Gx)	SMO	22.5971	0	0	0	0	0	22.4729
RNF5	Q99942	E3 ubiquitin-protein ligase RNF5 (EC 2.3.2.27) (Protein G16) (RING finger protein 5) (RING-type E3 ubiquitin transferase RNF5) (Ram1 homolog) (HsRma1)	RNF5	0	0	0	19.2281	0	0	0
CQ062	Q9BQA9	Uncharacterized protein C17orf62	C17orf62	23.3938	0	24.5525	24.9773	0	0	0
VKOR1	Q9BQB6	Vitamin K epoxide reductase complex subunit 1 (EC 1.17.4.4) (Vitamin K1 2,3-epoxide reductase subunit 1)	VKORC1	0	0	0	22.8563	0	0	0
ORAI3	Q9BRQ5	Protein orai-3 (Transmembrane protein 142C)	ORAI3	23.8059	24.2138	23.6092	23.4621	23.0262	22.7066	24.8212
TTYH2	Q9BSA4	Protein tweety homolog 2 (hTTY2)	TTYH2	0	0	22.7178	21.9464	0	0	22.2598
ESYT1	Q9BSJ8	Extended synaptotagmin-1 (E-Syt1) (Membrane-bound C2 domain-containing protein)	ESYT1	25.7343	26.1056	25.5576	26.5718	26.6122	26.5689	26.0692
ALG1	Q9BT22	Chitobiosyldiphosphodolichol beta-mannosyltransferase (EC 2.4.1.142) (Asparagine-linked glycosylation protein 1 homolog) (Beta-1,4-mannosyltransferase) (GDP-Man:GlcNAc2-PP-dolichol mannosyltransferase) (GDP-mannose-dolichol diphosphochitobiose mannosyltransferase) (Mannosyltransferase-1) (MT-1) (hMat-1)	ALG1	0	0	0	23.2902	0	0	0
NFIP1	Q9BT67	NEDD4 family-interacting protein 1 (Breast cancer-associated protein SGA-1M) (NEDD4 WW domain-binding protein 5) (Putative MAPK-activating protein PM13) (Putative NF-kappa-B-activating protein 164) (Putative NFKB and MAPK-activating protein)	NDFIP1	0	0	0	19.8919	0	0	0
TMM43	Q9BTV4	Transmembrane protein 43 (Protein LUMA)	TMEM43	0	0	0	22.0347	0	0	0
NDC1	Q9BTX1	Nucleoporin NDC1 (hNDC1) (Transmembrane protein 48)	NDC1	23.7674	23.8021	26.4587	25.8889	23.3749	22.7065	24.9276
LMF2	Q9BU23	Lipase maturation factor 2 (Transmembrane protein 112B) (Transmembrane protein 153)	LMF2	0	0	23.7235	24.0395	0	0	0
DERL1	Q9BUN8	Derlin-1 (Degradation in endoplasmic reticulum protein 1) (DERtrin-1) (Der1-like protein 1)	DERL1	0	23.5847	26.5613	26.2689	22.4279	23.2727	24.6547
VAMP8	Q9BV40	Vesicle-associated membrane protein 8 (VAMP-8) (Endobrevin) (EDB)	VAMP8	0	22.4776	0	0	0	0	22.4071
PTSS2	Q9BVG9	Phosphatidylserine synthase 2 (PSS-2) (PtdSer synthase 2) (EC 2.7.8.29) (Serine-exchange enzyme II)	PTDSS2	0	0	0	0	0	20.926	0
ALG8	Q9BVK2	Probable dolichyl pyrophosphate Glc1Man9GlcNAc2 alpha-1,3-glucosyltransferase (EC 2.4.1.265) (Asparagine-linked glycosylation protein 8 homolog) (Dol-P-Glc:Glc(1)Man(9)GlcNAc(2)-PP-dolichyl alpha-1,3-glucosyltransferase) (Dolichyl-P-Glc:Glc1Man9GlcNAc2-PP-dolichyl glucosyltransferase)	ALG8	0	0	0	22.0602	0	0	0
TMED9	Q9BVK6	Transmembrane emp24 domain-containing protein 9 (GMP25) (Glycoprotein 25L2) (p24 family protein alpha-2) (p24alpha2) (p25)	TMED9	26.5862	26.5477	25.0868	26.7448	27.1397	27.6806	25.7515
TIM21	Q9BVV7	Mitochondrial import inner membrane translocase subunit Tim21 (TIM21-like protein, mitochondrial)	TIMM21	0	0	22.5709	22.9342	0	0	0
ELOV1	Q9BW60	Elongation of very long chain fatty acids protein 1 (EC 2.3.1.199) (3-keto acyl-CoA synthase ELOVL1) (ELOVL fatty acid elongase 1) (ELOVL FA elongase 1) (Very long chain 3-ketoacyl-CoA synthase 1) (Very long chain 3-oxoacyl-CoA synthase 1)	ELOVL1	0	0	22.4169	21.376	0	0	0
SFXN3	Q9BWM7	Sideroflexin-3	SFXN3	22.6707	23.0722	24.2548	24.4993	0	0	0
JAM3	Q9BX67	Junctional adhesion molecule C (JAM-C) (JAM-2) (Junctional adhesion molecule 3) (JAM-3)	JAM3	26.9567	26.9795	26.3917	25.4626	25.9812	25.6718	27.2165
TM2D2	Q9BX73	TM2 domain-containing protein 2 (Beta-amyloid-binding protein-like protein 1) (BBP-like protein 1)	TM2D2	0	0	0	21.1894	0	0	0
S12A9	Q9BXP2	Solute carrier family 12 member 9 (Cation-chloride cotransporter 6) (hCCC6) (Cation-chloride cotransporter-interacting protein 1) (CCC-interacting protein 1) (hCIP1) (Potassium-chloride transporter 9) (WO3.3)	SLC12A9	0	0	0	0	0	0	19.2111
TMM59	Q9BXS4	Transmembrane protein 59 (Liver membrane-bound protein)	TMEM59	0	0	21.0526	21.6474	0	0	0
S26A6	Q9BXS9	Solute carrier family 26 member 6 (Anion exchange transporter) (Pendrin-like protein 1) (Pendrin-L1)	SLC26A6	27.4009	27.152	26.7334	26.5657	26.2271	25.8541	27.6428
KPCD2	Q9BZL6	Serine/threonine-protein kinase D2 (EC 2.7.11.13) (nPKC-D2)	PRKD2	0	0	22.6791	22.8672	0	0	0
ULBP3	Q9BZM4	UL16-binding protein 3 (ALCAN-gamma) (NKG2D ligand 3) (N2DL-3) (NKG2DL3) (Retinoic acid early transcript 1N)	ULBP3	0	0	0	21.4977	0	0	0
RTN4R	Q9BZR6	Reticulon-4 receptor (Nogo receptor) (NgR) (Nogo-66 receptor)	RTN4R	26.9619	26.9968	26.8311	26.0946	26.0523	25.2155	27.1373
ZDHC5	Q9C0B5	Palmitoyltransferase ZDHHC5 (EC 2.3.1.225) (Zinc finger DHHC domain-containing protein 5) (DHHC-5) (Zinc finger protein 375)	ZDHHC5	24.3747	25.1526	23.6349	22.0055	23.5722	23.7656	25.0282
SEM4C	Q9C0C4	Semaphorin-4C	SEMA4C	27.3703	27.3576	26.8141	26.0764	26.1437	25.6304	27.5195
EPT1	Q9C0D9	Ethanolaminephosphotransferase 1 (hEPT1) (EC 2.7.8.1) (Selenoprotein I) (SelI)	SELENOI	0	0	0	21.4516	0	0	0
TTYH3	Q9C0H2	Protein tweety homolog 3 (hTTY3)	TTYH3	26.1763	26.3944	25.4225	24.8566	25.4147	25.3406	26.3314
BC11B	Q9C0K0	B-cell lymphoma/leukemia 11B (BCL-11B) (B-cell CLL/lymphoma 11B) (COUP-TF-interacting protein 2) (Radiation-induced tumor suppressor gene 1 protein) (hRit1)	BCL11B	0	0	0	22.9013	0	0	0
S39A8	Q9C0K1	Zinc transporter ZIP8 (BCG-induced integral membrane protein in monocyte clone 103 protein) (LIV-1 subfamily of ZIP zinc transporter 6) (LZT-Hs6) (Solute carrier family 39 member 8) (Zrt- and Irt-like protein 8) (ZIP-8)	SLC39A8	25.537	0	26.3623	25.2687	23.7791	0	25.9424
YIPF3	Q9GZM5	Protein YIPF3 (Killer lineage protein 1) (Natural killer cell-specific antigen KLIP1) (YIP1 family member 3) [Cleaved into: Protein YIPF3, 36 kDa form III]	YIPF3	24.2932	0	0	0	24.8099	25.4542	23.8275
DERL2	Q9GZP9	Derlin-2 (Degradation in endoplasmic reticulum protein 2) (DERtrin-2) (Der1-like protein 2) (F-LAN-1) (F-LANa)	DERL2	0	0	0	23.5738	0	0	0
MCLN1	Q9GZU1	Mucolipin-1 (ML1) (MG-2) (Mucolipidin) (Transient receptor potential channel mucolipin 1) (TRPML1)	MCOLN1	0	0	0	21.2965	0	0	0
TM39B	Q9GZU3	Transmembrane protein 39B	TMEM39B	0	0	0	19.9155	0	0	0
CHST6	Q9GZX3	Carbohydrate sulfotransferase 6 (EC 2.8.2.-) (Corneal N-acetylglucosamine-6-O-sulfotransferase) (C-GlcNAc6ST) (hCGn6ST) (Galactose/N-acetylglucosamine/N-acetylglucosamine 6-O-sulfotransferase 4-beta) (GST4-beta) (N-acetylglucosamine 6-O-sulfotransferase 5) (GlcNAc6ST-5) (Gn6st-5)	CHST6	25.1733	24.6288	0	24.2978	25.7452	26.0114	24.4184
NTAL	Q9GZY6	Linker for activation of T-cells family member 2 (Linker for activation of B-cells) (Membrane-associated adapter molecule) (Non-T-cell activation linker) (Williams-Beuren syndrome chromosomal region 15 protein) (Williams-Beuren syndrome chromosomal region 5 protein)	LAT2	0	0	0	21.7174	0	0	0
T126A	Q9H061	Transmembrane protein 126A	TMEM126A	0	0	23.0284	22.9447	0	0	0
TM117	Q9H0C3	Transmembrane protein 117	TMEM117	0	0	23.1664	23.104	0	0	0
INT2	Q9H0H0	Integrator complex subunit 2 (Int2)	INTS2	0	0	23.1619	22.9333	0	0	0
MAGT1	Q9H0U3	Magnesium transporter protein 1 (MagT1) (Implantation-associated protein) (IAP)	MAGT1	25.5452	25.3015	23.7804	25.0452	25.9963	26.4074	24.8809
RAB1B	Q9H0U4	Ras-related protein Rab-1B	RAB1B	25.8682	25.8898	25.6734	25.8399	24.8532	26.2163	25.4515
F234A	Q9H0X4	Protein FAM234A (Protein ITFG3)	FAM234A	27.6456	27.6653	27.5223	26.8566	26.6998	26.3871	27.984
LPAR5	Q9H1C0	Lysophosphatidic acid receptor 5 (LPA receptor 5) (LPA-5) (G-protein coupled receptor 92) (G-protein coupled receptor 93)	LPAR5	0	0	0	21.5535	0	0	0
UN93B	Q9H1C4	Protein unc-93 homolog B1 (Unc-93B1) (hUNC93B1)	UNC93B1	0	0	0	21.6145	0	0	0
TMX4	Q9H1E5	Thioredoxin-related transmembrane protein 4 (Thioredoxin domain-containing protein 13)	TMX4	24.577	24.2165	24.3133	25.5844	24.7384	24.9432	24.097
MEGF9	Q9H1U4	Multiple epidermal growth factor-like domains protein 9 (Multiple EGF-like domains protein 9) (Epidermal growth factor-like protein 5) (EGF-like protein 5)	MEGF9	0	0	0	19.9895	0	0	0
OPN3	Q9H1Y3	Opsin-3 (Encephalopsin) (Panopsin)	OPN3	0	0	0	0	0	0	22.9414
EHD4	Q9H223	EH domain-containing protein 4 (Hepatocellular carcinoma-associated protein 10/11) (PAST homolog 4)	EHD4	0	0	21.2584	0	0	0	0
MFTC	Q9H2D1	Mitochondrial folate transporter/carrier (Solute carrier family 25 member 32)	SLC25A32	0	0	23.3863	0	0	21.9379	0
S38A1	Q9H2H9	Sodium-coupled neutral amino acid transporter 1 (Amino acid transporter A1) (N-system amino acid transporter 2) (Solute carrier family 38 member 1) (System A amino acid transporter 1) (System N amino acid transporter 1)	SLC38A1	28.952	28.9165	29.1755	28.1314	28.0929	27.5097	29.5842
SPNS1	Q9H2V7	Protein spinster homolog 1 (HSpin1) (Spinster-like protein 1)	SPNS1	0	0	0	0	0	0	19.616
SO5A1	Q9H2Y9	Solute carrier organic anion transporter family member 5A1 (Organic anion transporter polypeptide-related protein 4) (OATP-RP4) (OATPRP4) (Solute carrier family 21 member 15)	SLCO5A1	0	0	0	0	0	0	22.3157
TM245	Q9H330	Transmembrane protein 245 (Protein CG-2)	TMEM245	0	0	21.2113	22.547	0	0	0
TMX1	Q9H3N1	Thioredoxin-related transmembrane protein 1 (Thioredoxin domain-containing protein 1) (Transmembrane Trx-related protein)	TMX1	24.9567	24.4568	24.5627	25.5005	25.6133	26.0702	23.9728
SEM4A	Q9H3S1	Semaphorin-4A (Semaphorin-B) (Sema B)	SEMA4A	0	0	22.9988	21.952	0	0	0
UN45A	Q9H3U1	Protein unc-45 homolog A (Unc-45A) (GCUNC-45) (Smooth muscle cell-associated protein 1) (SMAP-1)	UNC45A	0	0	24.533	24.0447	0	0	0
PIGU	Q9H490	Phosphatidylinositol glycan anchor biosynthesis class U protein (Cell division cycle protein 91-like 1) (Protein CDC91-like 1) (GPI transamidase component PIG-U)	PIGU	0	0	22.8582	22.2521	0	0	0
GOLP3	Q9H4A6	Golgi phosphoprotein 3 (Coat protein GPP34) (Mitochondrial DNA absence factor) (MIDAS)	GOLPH3	0	0	0	0	0	0	19.7622
SIA7D	Q9H4F1	Alpha-N-acetyl-neuraminyl-2,3-beta-galactosyl-1,3-N-acetyl-galactosaminide alpha-2,6-sialyltransferase (EC 2.4.99.7) (NeuAc-alpha-2,3-Gal-beta-1,3-GalNAc-alpha-2,6-sialyltransferase) (ST6GalNAc IV) (ST6GalNAcIV) (Sialyltransferase 3C) (SIAT3-C) (Sialyltransferase 7D) (SIAT7-D)	ST6GALNAC4	0	0	0	0	0	0	20.0051
EHD1	Q9H4M9	EH domain-containing protein 1 (PAST homolog 1) (hPAST1) (Testilin)	EHD1	24.1723	0	25.173	24.2557	24.4384	24.5375	24.0133
SG196	Q9H5K3	Protein O-mannose kinase (POMK) (EC 2.7.1.183) (Protein kinase-like protein SgK196) (Sugen kinase 196)	POMK	0	0	0	0	0	21.8802	0
ANTR1	Q9H6X2	Anthrax toxin receptor 1 (Tumor endothelial marker 8)	ANTXR1	26.1098	26.316	25.9921	23.9916	25.1644	25.0095	26.1832
AT133	Q9H7F0	Probable cation-transporting ATPase 13A3 (EC 3.6.3.-) (ATPase family homolog up-regulated in senescence cells 1)	ATP13A3	26.3487	26.4759	26.9062	24.5642	25.544	24.8281	26.6498
TM206	Q9H813	Transmembrane protein 206	TMEM206	26.5158	26.661	25.8342	24.8526	25.5665	25.335	26.8374
CNNM2	Q9H8M5	Metal transporter CNNM2 (Ancient conserved domain-containing protein 2) (Cyclin-M2)	CNNM2	21.9415	22.1257	21.8701	21.003	0	0	21.9297
GHC1	Q9H936	Mitochondrial glutamate carrier 1 (GC-1) (Glutamate/H(+) symporter 1) (Solute carrier family 25 member 22)	SLC25A22	0	0	24.9705	25.3942	23.9465	0	24.1769
SFXN1	Q9H9B4	Sideroflexin-1 (Tricarboxylate carrier protein) (TCC)	SFXN1	26.0092	25.6501	26.0008	26.3242	25.8605	26.0474	26.1955
FKRP	Q9H9S5	Fukutin-related protein (EC 2.-.-.-)	FKRP	0	0	0	0	0	20.7539	0
CAHM2	Q9HA72	Calcium homeostasis modulator protein 2 (Protein FAM26B)	CALHM2	0	0	22.1441	22.5114	0	0	0
S52A2	Q9HAB3	Solute carrier family 52, riboflavin transporter, member 2 (Porcine endogenous retrovirus A receptor 1) (PERV-A receptor 1) (Protein GPR172A) (Riboflavin transporter 3) (hRFT3)	SLC52A2	26.8159	26.6913	26.1195	25.1708	24.974	24.7495	27.241
LY9	Q9HBG7	T-lymphocyte surface antigen Ly-9 (Cell surface molecule Ly-9) (Lymphocyte antigen 9) (SLAM family member 3) (SLAMF3) (Signaling lymphocytic activation molecule 3) (CD antigen CD229)	LY9	0	0	0	21.5526	0	0	0
S38AA	Q9HBR0	Putative sodium-coupled neutral amino acid transporter 10 (Solute carrier family 38 member 10)	SLC38A10	0	0	0	0	0	0	0
LPAR2	Q9HBW0	Lysophosphatidic acid receptor 2 (LPA receptor 2) (LPA-2) (Lysophosphatidic acid receptor Edg-4)	LPAR2	22.0412	23.0296	23.2848	23.8028	0	21.4458	22.2288
LRRC4	Q9HBW1	Leucine-rich repeat-containing protein 4 (Brain tumor-associated protein BAG) (Nasopharyngeal carcinoma-associated gene 14 protein) (Netrin-G2 ligand) (NGL-2)	LRRC4	22.5454	0	0	0	0	0	22.5627
TM165	Q9HC07	Transmembrane protein 165 (Transmembrane protein PT27) (Transmembrane protein TPARL)	TMEM165	26.4393	25.6176	25.1978	25.2141	26.2525	26.7326	24.7288
TPC	Q9HC21	Mitochondrial thiamine pyrophosphate carrier (Mitochondrial uncoupling protein 1) (Solute carrier family 25 member 19)	SLC25A19	23.2526	23.6212	24.4616	25.2348	0	23.2738	23.4891
PCDH9	Q9HC56	Protocadherin-9	PCDH9	28.398	28.3897	28.1621	26.0683	27.1334	26.4994	28.5329
ANKH	Q9HCJ1	Progressive ankylosis protein homolog (ANK)	ANKH	25.6667	25.7469	24.6802	24.3198	24.8167	24.5187	25.9725
PCD18	Q9HCL0	Protocadherin-18	PCDH18	23.6125	23.9186	23.2747	0	0	0	23.6596
CD248	Q9HCU0	Endosialin (Tumor endothelial marker 1) (CD antigen CD248)	CD248	27.6751	27.9214	27.5259	24.8876	26.4169	26.2767	27.8443
CELR2	Q9HCU4	Cadherin EGF LAG seven-pass G-type receptor 2 (Cadherin family member 10) (Epidermal growth factor-like protein 2) (EGF-like protein 2) (Flamingo homolog 3) (Multiple epidermal growth factor-like domains protein 3) (Multiple EGF-like domains protein 3)	CELSR2	28.1708	28.3581	27.6378	26.5831	26.9182	25.548	28.4863
PREB	Q9HCU5	Prolactin regulatory element-binding protein (Mammalian guanine nucleotide exchange factor mSec12)	PREB	21.8882	0	0	0	22.23	0	0
AT131	Q9HD20	Manganese-transporting ATPase 13A1 (EC 3.6.3.-)	ATP13A1	22.8957	23.187	22.9335	24.3237	24.2284	24.0341	22.4835
TM9S3	Q9HD45	Transmembrane 9 superfamily member 3 (EP70-P-iso) (SM-11044-binding protein)	TM9SF3	27.3516	27.0254	26.5948	26.9808	27.8966	28.1131	26.919
APMAP	Q9HDC9	Adipocyte plasma membrane-associated protein (Protein BSCv)	APMAP	26.3162	26.2524	25.2337	26.0913	26.7323	27.2712	25.9262
ABCB6	Q9NP58	ATP-binding cassette sub-family B member 6, mitochondrial (Mitochondrial ABC transporter 3) (Mt-ABC transporter 3) (P-glycoprotein-related protein) (Ubiquitously-expressed mammalian ABC half transporter)	ABCB6	0	23.3991	23.2876	23.9457	0	23.5493	22.6899
RAB18	Q9NP72	Ras-related protein Rab-18	RAB18	23.8502	23.4456	0	0	0	24.1575	23.3973
EMC7	Q9NPA0	ER membrane protein complex subunit 7	EMC7	0	0	0	0	26.8716	0	0
CD320	Q9NPF0	CD320 antigen (8D6 antigen) (FDC-signaling molecule 8D6) (FDC-SM-8D6) (Transcobalamin receptor) (TCblR) (CD antigen CD320)	CD320	24.7413	25.2072	25.0198	0	24.3423	23.3058	24.9871
IL1AP	Q9NPH3	Interleukin-1 receptor accessory protein (IL-1 receptor accessory protein) (IL-1RAcP) (Interleukin-1 receptor 3) (IL-1R-3) (IL-1R3)	IL1RAP	26.0049	25.9785	26.1742	25.0612	24.9026	24.6601	26.4695
TM138	Q9NPI0	Transmembrane protein 138	TMEM138	0	0	0	0	0	20.8691	0
SEM4B	Q9NPR2	Semaphorin-4B	SEMA4B	24.6242	26.0282	25.8782	24.2295	23.9953	24.0079	26.4204
GP108	Q9NPR9	Protein GPR108 (Lung seven transmembrane receptor 2)	GPR108	22.1028	22.1245	0	0	22.4215	23.1984	22.0152
C1QR1	Q9NPY3	Complement component C1q receptor (C1q/MBL/SPA receptor) (C1qR) (C1qR(p)) (C1qRp) (CDw93) (Complement component 1 q subcomponent receptor 1) (Matrix-remodeling-associated protein 4) (CD antigen CD93)	CD93	24.8522	24.1458	23.8577	23.0357	0	23.0517	24.8294
RTN4	Q9NQC3	Reticulon-4 (Foocen) (Neurite outgrowth inhibitor) (Nogo protein) (Neuroendocrine-specific protein) (NSP) (Neuroendocrine-specific protein C homolog) (RTN-x) (Reticulon-5)	RTN4	25.3766	25.6449	24.4658	24.9888	25.8832	26.1697	25.2503
NECT3	Q9NQS3	Nectin-3 (CDw113) (Nectin cell adhesion molecule 3) (Poliovirus receptor-related protein 3) (CD antigen CD113)	NECTIN3	25.5706	25.2189	0	24.6834	25.0267	24.7908	26.7806
NPDC1	Q9NQX5	Neural proliferation differentiation and control protein 1 (NPDC-1)	NPDC1	0	0	22.0816	0	0	0	0
ITM2C	Q9NQX7	Integral membrane protein 2C (Cerebral protein 14) (Transmembrane protein BRI3) [Cleaved into: CT-BRI3]	ITM2C	0	0	0	21.7107	0	0	0
KCNQ5	Q9NR82	Potassium voltage-gated channel subfamily KQT member 5 (KQT-like 5) (Potassium channel subunit alpha KvLQT5) (Voltage-gated potassium channel subunit Kv7.5)	KCNQ5	24.3493	23.9383	23.9855	23.9429	23.6858	23.2166	24.4929
CHSTC	Q9NRB3	Carbohydrate sulfotransferase 12 (EC 2.8.2.5) (Chondroitin 4-O-sulfotransferase 2) (Chondroitin 4-sulfotransferase 2) (C4ST-2) (C4ST2) (Sulfotransferase Hlo)	CHST12	0	0	0	0	0	21.818	0
ABCBA	Q9NRK6	ATP-binding cassette sub-family B member 10, mitochondrial (ATP-binding cassette transporter 10) (ABC transporter 10 protein) (Mitochondrial ATP-binding cassette 2) (M-ABC2)	ABCB10	0	0	0	0	0	20.6732	0
OSTC	Q9NRP0	Oligosaccharyltransferase complex subunit OSTC (Hydrophobic protein HSF-28)	OSTC	0	0	0	23.4227	0	0	0
SERC1	Q9NRX5	Serine incorporator 1 (Tumor differentially expressed protein 1-like) (Tumor differentially expressed protein 2)	SERINC1	23.7403	23.8856	0	23.011	23.0095	23.3781	24.0978
PLCC	Q9NRZ7	1-acyl-sn-glycerol-3-phosphate acyltransferase gamma (EC 2.3.1.51) (1-acylglycerol-3-phosphate O-acyltransferase 3) (1-AGP acyltransferase 3) (1-AGPAT 3) (Lysophosphatidic acid acyltransferase gamma) (LPAAT-gamma)	AGPAT3	0	0	0	19.4718	0	0	0
TOM22	Q9NS69	Mitochondrial import receptor subunit TOM22 homolog (hTom22) (1C9-2) (Translocase of outer membrane 22 kDa subunit homolog)	TOMM22	0	0	25.746	24.9937	0	0	0
TM7S3	Q9NS93	Transmembrane 7 superfamily member 3 (Seven span transmembrane protein)	TM7SF3	0	0	0	21.3637	0	0	0
TEN2	Q9NT68	Teneurin-2 (Ten-2) (Protein Odd Oz/ten-m homolog 2) (Tenascin-M2) (Ten-m2) (Teneurin transmembrane protein 2) [Cleaved into: Ten-2, soluble form; Ten-2 intracellular domain (Ten-2 ICD)]	TENM2	0	0	0	0	0	0	19.1604
SAC1	Q9NTJ5	Phosphatidylinositide phosphatase SAC1 (EC 3.1.3.-) (Suppressor of actin mutations 1-like protein)	SACM1L	24.879	25.022	24.0118	25.2559	25.6396	25.9442	24.6717
ZDH18	Q9NUE0	Palmitoyltransferase ZDHHC18 (EC 2.3.1.225) (Zinc finger DHHC domain-containing protein 18) (DHHC-18)	ZDHHC18	0	0	0	0	0	21.7783	0
S39A9	Q9NUM3	Zinc transporter ZIP9 (Solute carrier family 39 member 9) (Zrt- and Irt-like protein 9) (ZIP-9)	SLC39A9	0	0	19.87	0	0	0	0
T106B	Q9NUM4	Transmembrane protein 106B	TMEM106B	23.376	23.7455	23.1829	23.6698	23.4139	23.7704	23.2995
LMBD1	Q9NUN5	Probable lysosomal cobalamin transporter (HDAg-L-interacting protein NESI) (LMBR1 domain-containing protein 1) (Nuclear export signal-interacting protein)	LMBRD1	0	0	23.1463	23.4744	0	0	0
LIN7C	Q9NUP9	Protein lin-7 homolog C (Lin-7C) (Mammalian lin-seven protein 3) (MALS-3) (Vertebrate lin-7 homolog 3) (Veli-3)	LIN7C	23.851	24.085	0	0	24.1932	24.2821	23.8155
PLCE	Q9NUQ2	1-acyl-sn-glycerol-3-phosphate acyltransferase epsilon (EC 2.3.1.51) (1-acylglycerol-3-phosphate O-acyltransferase 5) (1-AGP acyltransferase 5) (1-AGPAT 5) (Lysophosphatidic acid acyltransferase epsilon) (LPAAT-epsilon)	AGPAT5	0	0	24.9558	24.9718	0	0	0
CC50A	Q9NV96	Cell cycle control protein 50A (P4-ATPase flippase complex beta subunit TMEM30A) (Transmembrane protein 30A)	TMEM30A	28.2131	28.1183	28.2815	27.6335	27.0366	26.7846	28.5567
ATD3A	Q9NVI7	ATPase family AAA domain-containing protein 3A	ATAD3A	27.1306	27.0815	27.9037	28.2433	27.1131	27.3997	27.3156
TMM51	Q9NW97	Transmembrane protein 51	TMEM51	0	0	0	0	0	0	20.5986
SLTM	Q9NWH9	SAFB-like transcription modulator (Modulator of estrogen-induced transcription)	SLTM	0	0	22.0885	23.1048	0	0	0
CLN6	Q9NWW5	Ceroid-lipofuscinosis neuronal protein 6 (Protein CLN6)	CLN6	0	0	0	0	0	21.8688	21.8786
NDUBB	Q9NX14	NADH dehydrogenase [ubiquinone] 1 beta subcomplex subunit 11, mitochondrial (Complex I-ESSS) (CI-ESSS) (NADH-ubiquinone oxidoreductase ESSS subunit) (Neuronal protein 17.3) (Np17.3) (p17.3)	NDUFB11	23.6909	23.4504	24.0407	24.5222	24.2933	24.0269	22.8392
MARH5	Q9NX47	E3 ubiquitin-protein ligase MARCH5 (EC 2.3.2.27) (Membrane-associated RING finger protein 5) (Membrane-associated RING-CH protein V) (MARCH-V) (Mitochondrial ubiquitin ligase) (MITOL) (RING finger protein 153) (RING-type E3 ubiquitin transferase MARCH5)	2022-03-05	0	0	0	0	0	0	21.8581
T161A	Q9NX61	Transmembrane protein 161A (Adaptive response to oxidative stress protein 29) (AROS-29)	TMEM161A	0	0	21.8687	21.734	0	0	0
IMPA3	Q9NX62	Inositol monophosphatase 3 (IMP 3) (IMPase 3) (EC 3.1.3.25) (EC 3.1.3.7) (Golgi 3-prime phosphoadenosine 5-prime phosphate 3-prime phosphatase) (Golgi-resident PAP phosphatase) (gPAPP) (Inositol monophosphatase domain-containing protein 1) (Inositol-1(or 4)-monophosphatase 3) (Myo-inositol monophosphatase A3)	IMPAD1	25.0636	25.1539	0	24.3305	25.5893	26.3879	24.1245
NSMA3	Q9NXE4	Sphingomyelin phosphodiesterase 4 (EC 3.1.4.12) (Neutral sphingomyelinase 3) (nSMase-3) (nSMase3) (Neutral sphingomyelinase III)	SMPD4	0	23.1625	25.4437	25.756	0	0	23.4615
TEX10	Q9NXF1	Testis-expressed protein 10	TEX10	23.4269	23.0718	26.2348	25.669	22.6915	22.2627	24.8899
CLDN1	Q9NY35	Claudin domain-containing protein 1 (Membrane protein GENX-3745)	CLDND1	26.9642	27.0833	27.872	27.0869	26.0479	25.8231	27.7725
FKB11	Q9NYL4	Peptidyl-prolyl cis-trans isomerase FKBP11 (PPIase FKBP11) (EC 5.2.1.8) (19 kDa FK506-binding protein) (19 kDa FKBP) (FKBP-19) (FK506-binding protein 11) (FKBP-11) (Rotamase)	FKBP11	0	0	0	0	21.3875	0	0
ELOV5	Q9NYP7	Elongation of very long chain fatty acids protein 5 (EC 2.3.1.199) (3-keto acyl-CoA synthase ELOVL5) (ELOVL fatty acid elongase 5) (ELOVL FA elongase 5) (Fatty acid elongase 1) (hELO1) (Very long chain 3-ketoacyl-CoA synthase 5) (Very long chain 3-oxoacyl-CoA synthase 5)	ELOVL5	0	0	25.5889	24.0523	0	0	0
CELR1	Q9NYQ6	Cadherin EGF LAG seven-pass G-type receptor 1 (Cadherin family member 9) (Flamingo homolog 2) (hFmi2)	CELSR1	26.9301	27.0135	27.1366	26.6129	24.9803	24.6812	27.0506
TECR	Q9NZ01	Very-long-chain enoyl-CoA reductase (EC 1.3.1.93) (Synaptic glycoprotein SC2) (Trans-2,3-enoyl-CoA reductase) (TER)	TECR	25.5496	25.6432	27.3531	27.6332	25.5526	25.8078	26.1279
ERAP1	Q9NZ08	Endoplasmic reticulum aminopeptidase 1 (EC 3.4.11.-) (ARTS-1) (Adipocyte-derived leucine aminopeptidase) (A-LAP) (Aminopeptidase PILS) (Puromycin-insensitive leucyl-specific aminopeptidase) (PILS-AP) (Type 1 tumor necrosis factor receptor shedding aminopeptidase regulator)	ERAP1	21.9725	23.1168	26.0619	27.0812	22.1964	21.9104	22.085
CISD1	Q9NZ45	CDGSH iron-sulfur domain-containing protein 1 (MitoNEET)	CISD1	0	0	0	0	0	0	22.055
MTCH1	Q9NZJ7	Mitochondrial carrier homolog 1 (Presenilin-associated protein)	MTCH1	22.7628	0	0	0	0	0	23.0306
FLRT1	Q9NZU1	Leucine-rich repeat transmembrane protein FLRT1 (Fibronectin-like domain-containing leucine-rich transmembrane protein 1)	FLRT1	0	0	21.4997	22.7547	0	0	0
CRIM1	Q9NZV1	Cysteine-rich motor neuron 1 protein (CRIM-1) (Cysteine-rich repeat-containing protein S52) [Cleaved into: Processed cysteine-rich motor neuron 1 protein]	CRIM1	0	0	22.3608	0	0	0	0
MPP6	Q9NZW5	MAGUK p55 subfamily member 6 (Veli-associated MAGUK 1) (VAM-1)	MPP6	26.0902	27.1039	24.3693	24.3025	26.8357	26.74	26.0852
CNIH4	Q9P003	Protein cornichon homolog 4 (CNIH-4) (Cornichon family AMPA receptor auxiliary protein 4)	CNIH4	0	0	0	0	0	0	22.076
HACD3	Q9P035	Very-long-chain (3R)-3-hydroxyacyl-CoA dehydratase 3 (EC 4.2.1.134) (3-hydroxyacyl-CoA dehydratase 3) (HACD3) (Butyrate-induced protein 1) (B-ind1) (hB-ind1) (Protein-tyrosine phosphatase-like A domain-containing protein 1)	HACD3	24.6172	24.9407	26.2539	26.1529	24.7081	25.0383	25.508
EMC3	Q9P0I2	ER membrane protein complex subunit 3 (Transmembrane protein 111)	EMC3	0	0	22.2082	22.0477	0	0	0
NDUAD	Q9P0J0	NADH dehydrogenase [ubiquinone] 1 alpha subcomplex subunit 13 (Cell death regulatory protein GRIM-19) (Complex I-B16.6) (CI-B16.6) (Gene associated with retinoic and interferon-induced mortality 19 protein) (GRIM-19) (Gene associated with retinoic and IFN-induced mortality 19 protein) (NADH-ubiquinone oxidoreductase B16.6 subunit)	NDUFA13	0	23.4336	26.1633	25.9842	0	22.7123	22.7953
ADA22	Q9P0K1	Disintegrin and metalloproteinase domain-containing protein 22 (ADAM 22) (Metalloproteinase-disintegrin ADAM22-3) (Metalloproteinase-like, disintegrin-like, and cysteine-rich protein 2)	ADAM22	0	0	25.4095	24.5134	0	0	24.2701
VAPA	Q9P0L0	Vesicle-associated membrane protein-associated protein A (VAMP-A) (VAMP-associated protein A) (VAP-A) (33 kDa VAMP-associated protein) (VAP-33)	VAPA	25.5126	25.1779	23.7883	24.772	26.031	26.167	24.6395
TMEM9	Q9P0T7	Transmembrane protein 9 (Dermal papilla-derived protein 4)	TMEM9	21.7457	21.7069	20.7899	21.2956	0	0	21.8098
CSC1	Q9P1W3	Calcium permeable stress-gated cation channel 1 (Transmembrane protein 63C)	TMEM63C	0	22.315	0	0	0	0	22.6858
LRFN1	Q9P244	Leucine-rich repeat and fibronectin type III domain-containing protein 1 (Synaptic adhesion-like molecule 2)	LRFN1	25.302	25.4284	25.3913	24.3124	23.9346	0	25.625
STIM2	Q9P246	Stromal interaction molecule 2	STIM2	0	0	22.2582	22.9142	0	0	0
TEN3	Q9P273	Teneurin-3 (Ten-3) (Protein Odd Oz/ten-m homolog 3) (Tenascin-M3) (Ten-m3) (Teneurin transmembrane protein 3)	TENM3	30.3738	30.4971	30.4217	29.6624	29.3093	28.7818	30.7795
FPRP	Q9P2B2	Prostaglandin F2 receptor negative regulator (CD9 partner 1) (CD9P-1) (Glu-Trp-Ile EWI motif-containing protein F) (EWI-F) (Prostaglandin F2-alpha receptor regulatory protein) (Prostaglandin F2-alpha receptor-associated protein) (CD antigen CD315)	PTGFRN	29.9878	29.9732	29.8358	29.2959	28.944	28.5129	30.3269
RRBP1	Q9P2E9	Ribosome-binding protein 1 (180 kDa ribosome receptor homolog) (RRp) (ES/130-related protein) (Ribosome receptor protein)	RRBP1	25.4766	25.5503	24.7838	24.7977	26.1282	26.1032	25.0904
DPM3	Q9P2X0	Dolichol-phosphate mannosyltransferase subunit 3 (Dolichol-phosphate mannose synthase subunit 3) (DPM synthase subunit 3) (Dolichyl-phosphate beta-D-mannosyltransferase subunit 3) (Mannose-P-dolichol synthase subunit 3) (MPD synthase subunit 3) (Prostin-1)	DPM3	0	0	20.9413	21.1815	0	0	0
1C05	Q9TNN7	HLA class I histocompatibility antigen, Cw-5 alpha chain (MHC class I antigen Cw*5)	HLA-C	24.5782	25.0065	0	0	0	0	25.0856
MRC2	Q9UBG0	C-type mannose receptor 2 (C-type lectin domain family 13 member E) (Endocytic receptor 180) (Macrophage mannose receptor 2) (Urokinase-type plasminogen activator receptor-associated protein) (UPAR-associated protein) (Urokinase receptor-associated protein) (CD antigen CD280)	MRC2	25.4245	25.2646	25.456	25.3519	24.4291	24.4263	25.8175
DHCR7	Q9UBM7	7-dehydrocholesterol reductase (7-DHC reductase) (EC 1.3.1.21) (Putative sterol reductase SR-2) (Sterol Delta(7)-reductase)	DHCR7	24.3187	24.4811	24.3567	24.3677	23.5623	24.1422	24.8459
TR10D	Q9UBN6	Tumor necrosis factor receptor superfamily member 10D (Decoy receptor 2) (DcR2) (TNF-related apoptosis-inducing ligand receptor 4) (TRAIL receptor 4) (TRAIL-R4) (TRAIL receptor with a truncated death domain) (CD antigen CD264)	TNFRSF10D	23.9217	24.3664	24.6514	23.822	24.0026	23.9789	24.2468
SE1L1	Q9UBV2	Protein sel-1 homolog 1 (Suppressor of lin-12-like protein 1) (Sel-1L)	SEL1L	24.7349	24.9857	23.0982	24.0814	25.1034	26.0607	23.5484
WNT16	Q9UBV4	Protein Wnt-16	WNT16	25.8924	26.1129	26.5285	26.1978	24.8898	25.4906	26.2549
DIC	Q9UBX3	Mitochondrial dicarboxylate carrier (Solute carrier family 25 member 10)	SLC25A10	26.3474	26.1278	26.1255	26.6865	26.2089	26.0047	26.3309
VTI1B	Q9UEU0	Vesicle transport through interaction with t-SNAREs homolog 1B (Vesicle transport v-SNARE protein Vti1-like 1) (Vti1-rp1)	VTI1B	0	0	0	0	0	20.6459	0
S23A2	Q9UGH3	Solute carrier family 23 member 2 (Na(+)/L-ascorbic acid transporter 2) (Nucleobase transporter-like 1 protein) (Sodium-dependent vitamin C transporter 2) (hSVCT2) (Yolk sac permease-like molecule 2)	SLC23A2	25.9197	25.3121	26.3833	25.1311	24.7149	24.2955	26.1659
SEC63	Q9UGP8	Translocation protein SEC63 homolog	SEC63	24.0411	24.0777	23.3229	23.9581	24.4989	24.8101	24.0744
SUN2	Q9UH99	SUN domain-containing protein 2 (Protein unc-84 homolog B) (Rab5-interacting protein) (Rab5IP) (Sad1/unc-84 protein-like 2)	SUN2	23.5666	0	24.9168	27.475	23.966	23.3378	24.0771
CNTP2	Q9UHC6	Contactin-associated protein-like 2 (Cell recognition molecule Caspr2)	CNTNAP2	20.8812	0	21.6614	0	0	0	20.9609
TMEM2	Q9UHN6	Cell surface hyaluronidase (EC 3.2.1.35) (Transmembrane protein 2)	TMEM2	25.5228	26.13	25.2531	24.485	24.5855	24.6829	25.9637
CLC2D	Q9UHP7	C-type lectin domain family 2 member D (Lectin-like NK cell receptor) (Lectin-like transcript 1) (LLT-1) (Osteoclast inhibitory lectin)	CLEC2D	0	0	25.2401	23.7369	0	0	0
S12A6	Q9UHW9	Solute carrier family 12 member 6 (Electroneutral potassium-chloride cotransporter 3) (K-Cl cotransporter 3)	SLC12A6	27.0481	27.0805	27.2054	26.7763	25.839	25.9041	27.2618
AGRE2	Q9UHX3	Adhesion G protein-coupled receptor E2 (EGF-like module receptor 2) (EGF-like module-containing mucin-like hormone receptor-like 2) (CD antigen CD312)	ADGRE2	0	0	0	20.3488	0	0	0
SLAF5	Q9UIB8	SLAM family member 5 (Cell surface antigen MAX.3) (Hly9-beta) (Leukocyte differentiation antigen CD84) (Signaling lymphocytic activation molecule 5) (CD antigen CD84)	CD84	25.9148	26.3088	25.8169	25.0513	25.1664	25.3787	26.4197
SO3A1	Q9UIG8	Solute carrier organic anion transporter family member 3A1 (OATP3A1) (Organic anion transporter polypeptide-related protein 3) (OATP-RP3) (OATPRP3) (Organic anion-transporting polypeptide D) (OATP-D) (PGE1 transporter) (Sodium-independent organic anion transporter D) (Solute carrier family 21 member 11)	SLCO3A1	0	0	0	0	0	0	21.9821
LCAP	Q9UIQ6	Leucyl-cystinyl aminopeptidase (Cystinyl aminopeptidase) (EC 3.4.11.3) (Insulin-regulated membrane aminopeptidase) (Insulin-responsive aminopeptidase) (IRAP) (Oxytocinase) (OTase) (Placental leucine aminopeptidase) (P-LAP) [Cleaved into: Leucyl-cystinyl aminopeptidase, pregnancy serum form]	LNPEP	28.8013	28.93	29.2753	28.8606	28.3501	28.0638	29.1822
PLXA1	Q9UIW2	Plexin-A1 (Semaphorin receptor NOV)	PLXNA1	28.3145	28.4872	28.3512	27.7607	27.1126	26.6693	28.7031
CMC2	Q9UJS0	Calcium-binding mitochondrial carrier protein Aralar2 (Citrin) (Mitochondrial aspartate glutamate carrier 2) (Solute carrier family 25 member 13)	SLC25A13	26.0975	25.9945	26.377	27.0712	26.1041	26.0264	26.2574
MA1B1	Q9UKM7	Endoplasmic reticulum mannosyl-oligosaccharide 1,2-alpha-mannosidase (EC 3.2.1.113) (ER alpha-1,2-mannosidase) (ER mannosidase 1) (ERMan1) (Man9GlcNAc2-specific-processing alpha-mannosidase) (Mannosidase alpha class 1B member 1)	MAN1B1	0	0	0	0	0	21.8459	0
AMFR	Q9UKV5	E3 ubiquitin-protein ligase AMFR (EC 2.3.2.27) (Autocrine motility factor receptor) (AMF receptor) (RING finger protein 45) (RING-type E3 ubiquitin transferase AMFR) (gp78)	AMFR	0	0	0	19.8484	0	0	0
S39AA	Q9ULF5	Zinc transporter ZIP10 (Solute carrier family 39 member 10) (Zrt- and Irt-like protein 10) (ZIP-10)	SLC39A10	28.1727	28.4017	28.6108	27.7362	27.0874	26.7949	28.5769
LRFN2	Q9ULH4	Leucine-rich repeat and fibronectin type-III domain-containing protein 2 (Synaptic adhesion-like molecule 1)	LRFN2	0	0	0	0	0	0	21.0401
HEG1	Q9ULI3	Protein HEG homolog 1	HEG1	23.3752	0	0	0	0	0	23.5925
NOB1	Q9ULX3	RNA-binding protein NOB1 (Phosphorylation regulatory protein HP-10) (Protein ART-4)	NOB1	25.3323	25.2979	24.6137	24.1108	25.4211	25.5969	24.8447
TMCO1	Q9UM00	Calcium load-activated calcium channel (CLAC channel) (Transmembrane and coiled-coil domain-containing protein 1) (Transmembrane and coiled-coil domains protein 4) (Xenogeneic cross-immune protein PCIA3)	TMCO1	24.7162	24.5876	26.3365	26.3241	24.9842	25.3415	24.3988
NOTC3	Q9UM47	Neurogenic locus notch homolog protein 3 (Notch 3) [Cleaved into: Notch 3 extracellular truncation; Notch 3 intracellular domain]	NOTCH3	24.2438	0	25.5028	24.5352	0	0	23.8169
PCDGK	Q9UN70	Protocadherin gamma-C3 (PCDH-gamma-C3) (Protocadherin-2) (Protocadherin-43) (PC-43)	PCDHGC3	25.5441	25.3162	24.7562	0	24.489	24.3725	25.7137
EPCR	Q9UNN8	Endothelial protein C receptor (Activated protein C receptor) (APC receptor) (Endothelial cell protein C receptor) (CD antigen CD201)	PROCR	25.421	25.527	25.2413	23.5859	24.7667	23.992	25.5032
ABCG2	Q9UNQ0	ATP-binding cassette sub-family G member 2 (Breast cancer resistance protein) (CDw338) (Mitoxantrone resistance-associated protein) (Placenta-specific ATP-binding cassette transporter) (Urate exporter) (CD antigen CD338)	ABCG2	21.6568	21.758	0	0	0	0	0
FZD1	Q9UP38	Frizzled-1 (Fz-1) (hFz1) (FzE1)	FZD1	25.1067	24.6323	25.6996	25.0783	23.6628	0	25.1265
S12A4	Q9UP95	Solute carrier family 12 member 4 (Electroneutral potassium-chloride cotransporter 1) (Erythroid K-Cl cotransporter 1) (hKCC1)	SLC12A4	0	22.6656	22.4581	20.9388	0	0	0
XCT	Q9UPY5	Cystine/glutamate transporter (Amino acid transport system xc-) (Calcium channel blocker resistance protein CCBR1) (Solute carrier family 7 member 11) (xCT)	SLC7A11	25.3876	25.5611	24.2023	25.0142	0	24.9279	25.4231
SPG7	Q9UQ90	Paraplegin (EC 3.4.24.-) (Cell matrix adhesion regulator) (Spastic paraplegia 7 protein)	SPG7	0	0	27.1944	27.2347	0	0	0
JAG2	Q9Y219	Protein jagged-2 (Jagged2) (hJ2)	JAG2	24.1773	23.8664	26.8406	23.5229	21.935	0	23.8183
HIG1A	Q9Y241	HIG1 domain family member 1A, mitochondrial (Hypoxia-inducible gene 1 protein) (RCF1 homolog A) (RCF1a)	HIGD1A	0	0	24.1585	22.2519	0	0	0
BCS1	Q9Y276	Mitochondrial chaperone BCS1 (h-BCS1) (BCS1-like protein)	BCS1L	22.7228	22.6283	22.8589	25.5534	23.0878	23.1107	21.8585
VDAC3	Q9Y277	Voltage-dependent anion-selective channel protein 3 (VDAC-3) (hVDAC3) (Outer mitochondrial membrane protein porin 3)	VDAC3	27.6098	27.4353	27.5733	28.2994	27.4611	27.5416	27.7139
ERGI3	Q9Y282	Endoplasmic reticulum-Golgi intermediate compartment protein 3 (Serologically defined breast cancer antigen NY-BR-84)	ERGIC3	24.6051	23.4593	22.4004	23.6405	25.0703	25.4341	23.1816
ITM2B	Q9Y287	Integral membrane protein 2B (Immature BRI2) (imBRI2) (Protein E25B) (Transmembrane protein BRI) (Bri) [Cleaved into: BRI2, membrane form (Mature BRI2) (mBRI2); BRI2 intracellular domain (BRI2 ICD); BRI2C, soluble form; Bri23 peptide (Bri2-23) (ABri23) (C-terminal peptide) (P23 peptide)]	ITM2B	22.2897	0	21.9473	0	21.7633	0	0
SC5A6	Q9Y289	Sodium-dependent multivitamin transporter (Na(+)-dependent multivitamin transporter) (Solute carrier family 5 member 6)	SLC5A6	29.8311	29.8338	29.8244	28.4496	28.8055	28.1615	30.1269
AT11B	Q9Y2G3	Probable phospholipid-transporting ATPase IF (EC 3.6.3.1) (ATPase IR) (ATPase class VI type 11B) (P4-ATPase flippase complex alpha subunit ATP11B)	ATP11B	25.1921	25.1432	25.5661	24.3809	24.2993	24.0349	25.4684
MAST1	Q9Y2H9	Microtubule-associated serine/threonine-protein kinase 1 (EC 2.7.11.1) (Syntrophin-associated serine/threonine-protein kinase)	MAST1	0	0	0	0	0	0	22.0898
AT8A1	Q9Y2Q0	Phospholipid-transporting ATPase IA (EC 3.6.3.1) (ATPase class I type 8A member 1) (Chromaffin granule ATPase II) (P4-ATPase flippase complex alpha subunit ATP8A1)	ATP8A1	23.34	24.4947	23.7362	22.9807	23.1159	22.643	23.9752
MAN1	Q9Y2U8	Inner nuclear membrane protein Man1 (LEM domain-containing protein 3)	LEMD3	0	0	0	21.8574	0	0	0
TMX2	Q9Y320	Thioredoxin-related transmembrane protein 2 (Cell proliferation-inducing gene 26 protein) (Thioredoxin domain-containing protein 14)	TMX2	0	0	0	0	22.9449	23.453	0
SIGL9	Q9Y336	Sialic acid-binding Ig-like lectin 9 (Siglec-9) (CDw329) (Protein FOAP-9) (CD antigen CD329)	SIGLEC9	21.8615	21.9518	0	0	0	0	22.1931
TMED7	Q9Y3B3	Transmembrane emp24 domain-containing protein 7 (p24 family protein gamma-3) (p24gamma3) (p27)	TMED7	26.4597	25.8967	25.1065	26.7552	27.1099	27.607	25.7147
FIS1	Q9Y3D6	Mitochondrial fission 1 protein (FIS1 homolog) (hFis1) (Tetratricopeptide repeat protein 11) (TPR repeat protein 11)	FIS1	21.5198	0	21.1616	21.8431	21.9075	22.2265	21.5966
SIT1	Q9Y3P8	Signaling threshold-regulating transmembrane adapter 1 (SHP2-interacting transmembrane adapter protein) (Suppression-inducing transmembrane adapter 1) (gp30/40)	SIT1	27.5139	27.9048	27.7734	27.0743	26.8114	26.3776	27.7073
TMED3	Q9Y3Q3	Transmembrane emp24 domain-containing protein 3 (Membrane protein p24B) (p24 family protein gamma-4) (p24gamma4) (p26)	TMED3	0	0	0	0	0	22.3862	0
VPP2	Q9Y487	V-type proton ATPase 116 kDa subunit a isoform 2 (V-ATPase 116 kDa isoform a2) (Lysosomal H(+)-transporting ATPase V0 subunit a2) (TJ6) (Vacuolar proton translocating ATPase 116 kDa subunit a isoform 2)	ATP6V0A2	23.9887	23.827	23.6826	24.0885	23.5989	24.2712	23.6973
PLXD1	Q9Y4D7	Plexin-D1	PLXND1	30.8577	31.0212	30.563	29.978	29.6832	29.1561	31.2777
FARP1	Q9Y4F1	FERM, RhoGEF and pleckstrin domain-containing protein 1 (Chondrocyte-derived ezrin-like protein) (Pleckstrin homology domain-containing family C member 2) (PH domain-containing family C member 2)	FARP1	0	0	0	0	0	21.8147	0
AFG32	Q9Y4W6	AFG3-like protein 2 (EC 3.4.24.-) (Paraplegin-like protein)	AFG3L2	26.6088	26.5436	26.698	27.2814	27.1222	27.7938	26.3447
SRPRB	Q9Y5M8	Signal recognition particle receptor subunit beta (SR-beta) (Protein APMCF1)	SRPRB	24.3049	24.0449	25.044	24.9518	24.481	24.7626	24.3217
TRPV2	Q9Y5S1	Transient receptor potential cation channel subfamily V member 2 (TrpV2) (Osm-9-like TRP channel 2) (OTRPC2) (Vanilloid receptor-like protein 1) (VRL-1)	TRPV2	27.4634	27.4402	27.1466	27.1517	25.9709	25.6606	27.7776
FLVC1	Q9Y5Y0	Feline leukemia virus subgroup C receptor-related protein 1 (Feline leukemia virus subgroup C receptor) (hFLVCR)	FLVCR1	28.066	28.2284	27.5156	26.417	26.8096	26.7231	28.1669
ORNT1	Q9Y619	Mitochondrial ornithine transporter 1 (Solute carrier family 25 member 15)	SLC25A15	22.4429	0	24.3455	23.9739	0	0	23.0841
JAM1	Q9Y624	Junctional adhesion molecule A (JAM-A) (Junctional adhesion molecule 1) (JAM-1) (Platelet F11 receptor) (Platelet adhesion molecule 1) (PAM-1) (CD antigen CD321)	F11R	28.2395	28.2737	28.1943	27.5687	26.7819	26.9144	28.4426
NPTN	Q9Y639	Neuroplastin (Stromal cell-derived receptor 1) (SDR-1)	NPTN	29.5971	29.6734	28.8508	28.5741	28.5434	28.3504	29.7132
AGRG1	Q9Y653	Adhesion G-protein coupled receptor G1 (G-protein coupled receptor 56) (Protein TM7XN1) [Cleaved into: ADGRG1 N-terminal fragment (ADGRG1 NT) (GPR56 N-terminal fragment) (GPR56 NT) (GPR56(N)) (GPR56 extracellular subunit) (GPR56 subunit alpha); ADGRG1 C-terminal fragment (ADGRG1 CT) (GPR56 C-terminal fragment) (GPR56 CT) (GPR56(C)) (GPR56 seven-transmembrane subunit) (GPR56 7TM) (GPR56 subunit be…	ADGRG1	0	0	21.7418	24.2972	0	0	0
S12A7	Q9Y666	Solute carrier family 12 member 7 (Electroneutral potassium-chloride cotransporter 4) (K-Cl cotransporter 4)	SLC12A7	28.6566	28.7146	29.0314	27.8312	27.628	27.3474	28.9489
ALG6	Q9Y672	Dolichyl pyrophosphate Man9GlcNAc2 alpha-1,3-glucosyltransferase (EC 2.4.1.267) (Asparagine-linked glycosylation protein 6 homolog) (Dol-P-Glc:Man(9)GlcNAc(2)-PP-Dol alpha-1,3-glucosyltransferase) (Dolichyl-P-Glc:Man9GlcNAc2-PP-dolichyl glucosyltransferase)	ALG6	0	0	0	23.4205	0	23.8409	0
CLIC4	Q9Y696	Chloride intracellular channel protein 4 (Intracellular chloride ion channel protein p64H1)	CLIC4	0	0	0	0	22.6973	0	0
EMIL1	Q9Y6C2	EMILIN-1 (Elastin microfibril interface-located protein 1) (Elastin microfibril interfacer 1)	EMILIN1	26.289	25.9625	25.8089	26.1316	26.3251	26.0777	26.1664
MTCH2	Q9Y6C9	Mitochondrial carrier homolog 2 (Met-induced mitochondrial protein)	MTCH2	27.5531	27.2488	26.4968	27.6018	27.312	27.3944	27.2438
CEPT1	Q9Y6K0	Choline/ethanolaminephosphotransferase 1 (hCEPT1) (EC 2.7.8.1) (EC 2.7.8.2)	CEPT1	0	0	24.0627	24.5631	0	0	0
ZNT1	Q9Y6M5	Zinc transporter 1 (ZnT-1) (Solute carrier family 30 member 1)	SLC30A1	27.8511	28.1616	28.1151	27.3218	26.8345	26.4741	28.7087
S4A7	Q9Y6M7	Sodium bicarbonate cotransporter 3 (Electroneutral Na/HCO(3) cotransporter) (Sodium bicarbonate cotransporter 2) (Sodium bicarbonate cotransporter 2b) (Bicarbonate transporter) (Solute carrier family 4 member 7)	SLC4A7	32.0663	31.9642	31.517	30.8745	30.8791	30.4275	32.326
ROBO1	Q9Y6N7	Roundabout homolog 1 (Deleted in U twenty twenty) (H-Robo-1)	ROBO1	30.4967	30.5613	30.8199	29.5867	29.2958	28.7286	31.0615

## Sheet: Fig. 6D-E
Figure 6D-E
Sample	Cell Membrane-Associated Protein IDs	Input	Cell_type	Sample_Group	Pearson_R_vs_30e6
Intensity.micro_1e5_bR1	164	100k	AMO1	100k-500k	0.382
Intensity.micro_1e5_bR2	229	100k	AMO1	100k-500k	0.481
Intensity.micro_1e6_bR1	706	1M	AMO1	1M	0.691
Intensity.micro_1e6_bR2	578	1M	AMO1	1M	0.639
Intensity.micro_1e7_bR1	1097	10M	AMO1	10M	0.899
Intensity.micro_1e7_bR2	1018	10M	AMO1	10M	0.883
Intensity.micro_3e7_bR1	1023	30M	AMO1	25M-30M	1
Intensity.micro_3e7_bR2	1054	30M	AMO1	25M-30M	0.893
Intensity.25M	808	25M	Primary Myeloma	25M-30M	1
Intensity.10M	602	10M	Primary Myeloma	10M	0.866
Intensity.5M	513	5M	Primary Myeloma	2M-5M	0.835
Intensity.1M	348	1M	Primary Myeloma	1M	0.718
Intensity.500k	328	500k	Primary Myeloma	100k-500k	0.69
Intensity.100k	170	100k	Primary Myeloma	100k-500k	0.516
Intensity.MM1	290	5M	Primary Myeloma	2M-5M	NA
Intensity.MM2	302	5M	Primary Myeloma	2M-5M	NA
Intensity.MM3	341	5M	Primary Myeloma	2M-5M	NA
Intensity.RS411.micro.2E6.R1	872	2M	RS411	2M-5M	0.864
Intensity.RS411.micro.2E6.R2	861	2M	RS411	2M-5M	0.861
Intensity.RS411.macro.3E7.R1	936	30M	RS411	25M-30M	1
Intensity.RS411.macro.3E7.R2	942	30M	RS411	25M-30M	0.918
Intensity.RS411.micro.1E6.R1	830	1M	RS411	1M	0.762
Intensity.RS411.micro.1E6.R2	799	1M	RS411	1M	0.725
Intensity.RS411.micro.4E6.R1	872	4M	RS411	2M-5M	0.888
Intensity.BtzR_1e6	712	1M	AMO1	1M	0.734
Intensity.BtzR_3e6	625	3M	AMO1	2M-5M	0.785
Intensity.BtzR_5e6	702	5M	AMO1	2M-5M	0.79
Intensity.WT_1e6	407	1M	AMO1	1M	0.708
Intensity.WT_3e6	654	3M	AMO1	2M-5M	0.736
Intensity.BtzR.30e6.rep1	901	30M	AMO1	25M-30M	0.918
Intensity.BtzR.30e6.rep2	897	30M	AMO1	25M-30M	0.953
Intensity.BtzR.30e6.rep3	919	30M	AMO1	25M-30M	1
Intensity.WT.30e6.rep1	949	30M	AMO1	25M-30M	0.847
Intensity.WT.30e6.rep2	856	30M	AMO1	25M-30M	1
Intensity.WT.30e6.rep3	995	30M	AMO1	25M-30M	0.886

## Sheet: Supp. Fig. 2A
Supp. Fig. 2A - CCR10 Expression from Cancer Cell Line Encyclopeida (CCLE)
Depmap ID	Cell Line Name	Primary Disease	Lineage	Lineage Subtype	CCR10 (ENSG00000184451) Expression
ACH-000001	NIHOVCAR3	Ovarian Cancer	Ovary	Ovary Adenocarcinoma	0.163499
ACH-000002	HL60	Leukemia	Blood	AML	0.0143553
ACH-000003	CACO2	Colon/Colorectal Cancer	Colorectal	Colorectal Adenocarcinoma	1.26303
ACH-000004	HEL	Leukemia	Blood	AML	0.0840643
ACH-000005	HEL9217	Leukemia	Blood	AML	0.0703893
ACH-000006	MONOMAC6	Leukemia	Blood	AML	2.13093
ACH-000007	LS513	Colon/Colorectal Cancer	Colorectal	Colorectal Adenocarcinoma	0
ACH-000008	A101D	Skin Cancer	Skin	Melanoma	0.9855
ACH-000009	C2BBE1	Colon/Colorectal Cancer	Colorectal	Colorectal Adenocarcinoma	0.594549
ACH-000011	253J	Bladder Cancer	Urinary Tract	Bladder Carcinoma	0.650765
ACH-000012	HCC827	Lung Cancer	Lung	NSCLC	0.505891
ACH-000013	ONCODG1	Ovarian Cancer	Ovary	Ovary Adenocarcinoma	0.226509
ACH-000014	HS294T	Skin Cancer	Skin	Melanoma	1.38957
ACH-000015	NCIH1581	Lung Cancer	Lung	NSCLC	3.05137
ACH-000016	SLR21	Kidney Cancer	Kidney	Renal Cell Carcinoma	0.807355
ACH-000017	SKBR3	Breast Cancer	Breast	Breast Carcinoma	0.0143553
ACH-000018	T24	Bladder Cancer	Urinary Tract	Bladder Carcinoma	0.941106
ACH-000019	MCF7	Breast Cancer	Breast	Breast Carcinoma	0.250962
ACH-000020	MHHCALL2	Leukemia	Blood	ALL	0.176323
ACH-000021	NCIH1693	Lung Cancer	Lung	NSCLC	2.50843
ACH-000022	PATU8988S	Pancreatic Cancer	Pancreas	Exocrine	0.226509
ACH-000023	PATU8988T	Pancreatic Cancer	Pancreas	Exocrine	0.389567
ACH-000024	OPM2	Myeloma	Plasma Cell	Multiple Myeloma	5.74201
ACH-000025	CH157MN	Brain Cancer	Central Nervous System	Meningioma	1.39506
ACH-000026	253JBV	Bladder Cancer	Urinary Tract	Bladder Carcinoma	1.36177
ACH-000027	GOS3	Brain Cancer	Central Nervous System	Glioma	1.51602
ACH-000028	KPL1	Breast Cancer	Breast	Breast Carcinoma	0.584963
ACH-000029	HCC827GR5	Lung Cancer	Lung	NSCLC	0.250962
ACH-000030	PC14	Lung Cancer	Lung	NSCLC	0.15056
ACH-000031	PANC0213	Pancreatic Cancer	Pancreas	Exocrine	0.650765
ACH-000032	MHHCALL3	Leukemia	Blood	ALL	0.594549
ACH-000033	NCIH1819	Lung Cancer	Lung	NSCLC	3.09424
ACH-000034	PLB985	Leukemia	Blood	AML	0.485427
ACH-000035	NCIH1650	Lung Cancer	Lung	NSCLC	0.505891
ACH-000036	U343	Brain Cancer	Central Nervous System	Glioma	1.29278
ACH-000037	S117	Sarcoma	Soft Tissue	Thyroid Sarcoma	0.238787
ACH-000038	EHEB	Lymphoma	Lymphocyte	Lymphoma Unspecified	4.27128
ACH-000039	SKNMC	Bone Cancer	Bone	Ewing Sarcoma	1.90689
ACH-000040	U118MG	Brain Cancer	Central Nervous System	Glioma	1.49057
ACH-000041	RDES	Bone Cancer	Bone	Ewing Sarcoma	1.5656
ACH-000042	PANC0203	Pancreatic Cancer	Pancreas	Exocrine	0.411426
ACH-000043	HS895T	Non-Cancerous	Fibroblast	Fibroblast Skin	0.903038
ACH-000044	MDAMB134VI	Breast Cancer	Breast	Breast Ductal Carcinoma	0.545968
ACH-000045	MV411	Leukemia	Blood	AML	0.226509
ACH-000046	ACHN	Kidney Cancer	Kidney	Renal Cell Carcinoma	1.81147
ACH-000048	TOV112D	Ovarian Cancer	Ovary	Ovary Adenocarcinoma	1.74416
ACH-000049	HEKTE	Non-Cancerous	Kidney		2.1177
ACH-000050	NCIH929	Myeloma	Plasma Cell	Multiple Myeloma	4.29646
ACH-000051	TE617T	Sarcoma	Soft Tissue	Rhabdomyosarcoma	0.910733
ACH-000052	A673	Bone Cancer	Bone	Ewing Sarcoma	0.863938
ACH-000053	KARPAS299	Lymphoma	Lymphocyte	Non Hodgkin Lymphoma	0.526069
ACH-000054	HT1080	Sarcoma	Soft Tissue	Fibrosarcoma	1.1375
ACH-000055	D283MED	Brain Cancer	Central Nervous System	Medulloblastoma	1.96717
ACH-000056	DOHH2	Lymphoma	Lymphocyte	Non Hodgkin Lymphoma	0.298658
ACH-000057	OPM1	Myeloma	Plasma Cell	Multiple Myeloma	4.78398
ACH-000058	ML1	Thyroid Cancer	Thyroid	Thyroid Carcinoma	0.910733
ACH-000059	SUPB15	Leukemia	Blood	ALL	0.565597
ACH-000060	PANC1005	Pancreatic Cancer	Pancreas	Exocrine	0.956057
ACH-000061	HH	Lymphoma	Lymphocyte	Non Hodgkin Lymphoma	0.214125
ACH-000062	RERFLCMS	Lung Cancer	Lung	NSCLC	1.08406
ACH-000063	HS616T	Non-Cancerous	Fibroblast	Fibroblast Lymphocyte	2.29572
ACH-000064	SALE	Non-Cancerous	Lung		0.356144
ACH-000065	OCIAML5	Leukemia	Blood	AML	0.214125
ACH-000066	HCC4006	Lung Cancer	Lung	NSCLC	0.411426
ACH-000067	HS683	Brain Cancer	Central Nervous System	Glioma	0.678072
ACH-000068	REC1	Lymphoma	Lymphocyte	Non Hodgkin Lymphoma	0.831877
ACH-000069	HS611T	Lymphoma	Lymphocyte	Hodgkin Lymphoma	3.91839
ACH-000070	697	Leukemia	Blood	ALL	0.713696
ACH-000071	HS706T	Non-Cancerous	Fibroblast	Fibroblast Bone	0.400538
ACH-000072	MEG01	Leukemia	Blood	CML	0.0426443
ACH-000073	GRANTA519	Lymphoma	Lymphocyte	Non Hodgkin Lymphoma	2.94298
ACH-000074	KU812	Leukemia	Blood	CML	0.15056
ACH-000075	U87MG	Brain Cancer	Central Nervous System	Glioma	1.32769
ACH-000076	NCO2	Leukemia	Blood	CML	0.226509
ACH-000077	MJ	Lymphoma	Lymphocyte	Non Hodgkin Lymphoma	1.29866
ACH-000078	MHHNB11	Neuroblastoma	Peripheral Nervous System	Neuroblastoma	1
ACH-000079	TE125T	Non-Cancerous	Fibroblast	Fibroblast Soft Tissue	0.0426443
ACH-000080	BDCM	Leukemia	Blood	AML	3.98003
ACH-000081	GDM1	Leukemia	Blood	AML	0.189034
ACH-000082	G292CLONEA141B1	Bone Cancer	Bone	Osteosarcoma	2.22959
ACH-000083	HS281T	Non-Cancerous	Fibroblast	Fibroblast Breast	2.61824
ACH-000084	MUTZ3	Leukemia	Blood	AML	3.3978
ACH-000085	T3M4	Pancreatic Cancer	Pancreas	Exocrine	0.286881
ACH-000086	ACCMESO1	Lung Cancer	Lung	Mesothelioma	1.01436
ACH-000087	SKES1	Bone Cancer	Bone	Ewing Sarcoma	0.948601
ACH-000088	HS172T	Non-Cancerous	Fibroblast	Fibroblast Urinary Tract	0.356144
ACH-000089	NCIH684	Colon/Colorectal Cancer	Colorectal	Colorectal Adenocarcinoma	0.201634
ACH-000090	PC3	Prostate Cancer	Prostate	Prostate Adenocarcinoma	0.344828
ACH-000091	OV56	Ovarian Cancer	Ovary	Ovary Adenocarcinoma	0.83996
ACH-000092	NCIH2452	Lung Cancer	Lung	Mesothelioma	1.22033
ACH-000093	PANC0504	Pancreatic Cancer	Pancreas	Exocrine	0.536053
ACH-000094	HPAFII	Pancreatic Cancer	Pancreas	Exocrine	0.176323
ACH-000095	D341	Brain Cancer	Central Nervous System	Medulloblastoma	0.214125
ACH-000096	G401	Rhabdoid	Kidney	Malignant Rhabdoid Tumor	2.41143
ACH-000097	ZR751	Breast Cancer	Breast	Breast Ductal Carcinoma	1.8953
ACH-000098	GAMG	Brain Cancer	Central Nervous System	Glioma	1.14405
ACH-000099	SIMA	Neuroblastoma	Peripheral Nervous System	Neuroblastoma	2.41954
ACH-000100	RH41	Sarcoma	Soft Tissue	Rhabdomyosarcoma	0.807355
ACH-000101	KE37	Leukemia	Blood	ALL	0.0840643
ACH-000102	GMS10	Brain Cancer	Central Nervous System	Glioma	1.3505
ACH-000103	CAOV4	Ovarian Cancer	Ovary	Ovary Adenocarcinoma	0.263034
ACH-000104	LOUCY	Leukemia	Blood	ALL	2.10434
ACH-000105	ALLSIL	Leukemia	Blood	ALL	1.28688
ACH-000106	JVM2	Lymphoma	Lymphocyte	Non Hodgkin Lymphoma	1.04963
ACH-000107	CAPAN2	Pancreatic Cancer	Pancreas	Exocrine	0.443607
ACH-000108	KP3	Pancreatic Cancer	Pancreas	Exocrine	1.31034
ACH-000109	NCIH3255	Lung Cancer	Lung	NSCLC	0.226509
ACH-000110	NCCSTCK140	Gastric Cancer	Gastric	Gastric Adenocarcinoma	1.07039
ACH-000111	HCC1187	Breast Cancer	Breast	Breast Ductal Carcinoma	0.565597
ACH-000112	SIGM5	Leukemia	Blood	AML	0.111031
ACH-000113	OCIAML2	Leukemia	Blood	AML	0.124328
ACH-000114	SU8686	Pancreatic Cancer	Pancreas	Exocrine	1.23266
ACH-000115	VCAP	Prostate Cancer	Prostate	Prostate Adenocarcinoma	0.0840643
ACH-000116	OAW28	Ovarian Cancer	Ovary	Ovary Adenocarcinoma	0.321928
ACH-000117	EFM192A	Breast Cancer	Breast	Breast Adenocarcinoma	0.137504
ACH-000118	HUPT3	Pancreatic Cancer	Pancreas	Exocrine	0.823749
ACH-000119	HS863T	Non-Cancerous	Fibroblast	Fibroblast Bone	2.0072
ACH-000120	CHP212	Neuroblastoma	Peripheral Nervous System	Neuroblastoma	0.925999
ACH-000121	NCIH2405	Lung Cancer	Lung	NSCLC	0.695994
ACH-000122	SUPT11	Leukemia	Blood	ALL	0.201634
ACH-000123	COV434	Ovarian Cancer	Ovary	Ovary Adenocarcinoma	0.594549
ACH-000124	OCILY19	Lymphoma	Lymphocyte	Non Hodgkin Lymphoma	0.356144
ACH-000125	TO175T	Non-Cancerous	Fibroblast	Fibroblast Lymphocyte	2.30451
ACH-000126	KG1C	Brain Cancer	Central Nervous System	Glioma	0.0840643
ACH-000127	SLR20	Bladder Cancer	Urinary Tract	Bladder Carcinoma	1.22651
ACH-000128	LN319	Brain Cancer	Central Nervous System	Glioma	0.956057
ACH-000129	NCIH1341	Lung Cancer	Lung	SCLC	2.17951
ACH-000130	NALM19	Leukemia	Blood	ALL	0.189034
ACH-000131	HS229T	Non-Cancerous	Fibroblast	Fibroblast Lung	1.15056
ACH-000132	JHOS2	Ovarian Cancer	Ovary	Ovary Adenocarcinoma	0.871844
ACH-000133	HS729	Unknown	Soft Tissue	Rhabdomyosarcoma, Embryonal	2.76765
ACH-000134	HS274T	Non-Cancerous	Fibroblast	Fibroblast Breast	2.1635
ACH-000135	HS940T	Non-Cancerous	Fibroblast	Fibroblast Skin	2.24489
ACH-000136	CHP126	Neuroblastoma	Peripheral Nervous System	Neuroblastoma	1.59932
ACH-000137	8MGBA	Brain Cancer	Central Nervous System	Glioma	0.757023
ACH-000138	CFPAC1	Pancreatic Cancer	Pancreas	Exocrine	0.443607
ACH-000139	PANC0327	Pancreatic Cancer	Pancreas	Exocrine	0.298658
ACH-000140	PFEIFFER	Lymphoma	Lymphocyte	Non Hodgkin Lymphoma	6.12371
ACH-000141	SNU308	Gallbladder Cancer	Bile Duct	Gallbladder Adenocarcinoma	0.422233
ACH-000142	CAL29	Bladder Cancer	Urinary Tract	Bladder Carcinoma	0.454176
ACH-000143	HCC2429	Lung Cancer	Lung	NSCLC	0.226509
ACH-000144	RERFGC1B	Gastric Cancer	Gastric	Gastric Adenocarcinoma	0.367371
ACH-000145	SKLMS1	Sarcoma	Soft Tissue	Leiomyosarcoma	1.11103
ACH-000146	THP1	Leukemia	Blood	AML	0.189034
ACH-000147	T47D	Breast Cancer	Breast	Breast Ductal Carcinoma	0.545968
ACH-000148	HS578T	Breast Cancer	Breast	Breast Carcinoma	1.23266
ACH-000149	SKNSH	Neuroblastoma	Peripheral Nervous System	Neuroblastoma	1.37851
ACH-000150	HCC2935	Lung Cancer	Lung	NSCLC	0.0703893
ACH-000151	JM1	Leukemia	Blood	ALL	0.454176
ACH-000152	M059K	Brain Cancer	Central Nervous System	Glioma	0.863938
ACH-000153	NCIH2052	Lung Cancer	Lung	Mesothelioma	1.48027
ACH-000154	HS888T	Non-Cancerous	Fibroblast	Fibroblast Bone	1.58015
ACH-000155	SW1990	Pancreatic Cancer	Pancreas	Exocrine	0.298658
ACH-000156	MHHCALL4	Leukemia	Blood	ALL	0.321928
ACH-000157	A4FUK	Lymphoma	Lymphocyte	Non Hodgkin Lymphoma	3.52231
ACH-000158	OCILY3	Lymphoma	Lymphocyte	Non Hodgkin Lymphoma	2.05311
ACH-000159	OSRC2	Kidney Cancer	Kidney	Renal Cell Carcinoma	0.695994
ACH-000160	BT12	Rhabdoid	Soft Tissue	ATRT	0.367371
ACH-000161	CORL105	Lung Cancer	Lung	NSCLC	0.263034
ACH-000162	GA10	Lymphoma	Lymphocyte	Non Hodgkin Lymphoma	1.16993
ACH-000163	SW579	Thyroid Cancer	Thyroid	Thyroid Squamous	2.69153
ACH-000164	PANC1	Pancreatic Cancer	Pancreas	Exocrine	0.925999
ACH-000165	HS751T	Non-Cancerous	Fibroblast	Fibroblast Lymphocyte	2.26903
ACH-000166	KASUMI6	Leukemia	Blood	AML	0.0976108
ACH-000167	KE97	Myeloma	Plasma Cell	Multiple Myeloma	3.21568
ACH-000168	NOMO1	Leukemia	Blood	AML	3.89821
ACH-000169	RD	Sarcoma	Soft Tissue	Rhabdomyosarcoma	1.17632
ACH-000170	PRECLH	Non-Cancerous	Prostate		0.250962
ACH-000171	VMRCRCZ	Kidney Cancer	Kidney	Renal Cell Carcinoma	0.400538
ACH-000172	TM87	Rhabdoid	Soft Tissue	Malignant Rhabdoid Tumor	3.84097
ACH-000173	JHUEM3	Endometrial/Uterine Cancer	Uterus	Endometrial Adenocarcinoma	0.367371
ACH-000174	CAL62	Thyroid Cancer	Thyroid	Thyroid Carcinoma	4.19928
ACH-000175	TE159T	Non-Cancerous	Fibroblast	Fibroblast Soft Tissue	1.35614
ACH-000176	LOUNH91	Lung Cancer	Lung	NSCLC	1.42223
ACH-000177	NCIH660	Prostate Cancer	Prostate	Prostate Small Cell	2.24489
ACH-000178	HS766T	Pancreatic Cancer	Pancreas	Exocrine	0.613532
ACH-000179	NCIH1618	Lung Cancer	Lung	SCLC	0.941106
ACH-000180	HS839T	Non-Cancerous	Fibroblast	Fibroblast Skin	1.43296
ACH-000181	SCC9	Head and Neck Cancer	Upper Aerodigestive	Upper Aerodigestive Squamous	0.545968
ACH-000182	SNU869	Bile Duct Cancer	Bile Duct	Cholangiocarcinoma	0.31034
ACH-000183	L363	Myeloma	Plasma Cell	Multiple Myeloma	4.57168
ACH-000184	HS343T	Non-Cancerous	Fibroblast	Fibroblast Breast	2.55582
ACH-000185	HS737T	Non-Cancerous	Fibroblast	Fibroblast Bone	1.66903
ACH-000186	NCIH2444	Lung Cancer	Lung	NSCLC	0.189034
ACH-000187	CORL311	Lung Cancer	Lung	SCLC	0.613532
ACH-000188	SCC25	Head and Neck Cancer	Upper Aerodigestive	Upper Aerodigestive Squamous	0.286881
ACH-000189	RCC10RGB	Kidney Cancer	Kidney	Renal Cell Carcinoma	0.863938
ACH-000190	HDMYZ	Unknown	Unknown		1.66903
ACH-000191	BHT101	Thyroid Cancer	Thyroid	Thyroid Carcinoma	0.773996
ACH-000192	MFE280	Endometrial/Uterine Cancer	Uterus	Endometrial Adenocarcinoma	0.321928
ACH-000193	KARPAS620	Myeloma	Plasma Cell	Multiple Myeloma	2.70708
ACH-000194	HS934T	Non-Cancerous	Fibroblast	Fibroblast Skin	1.81558
ACH-000195	SET2	Leukemia	Blood	AML	0.163499
ACH-000196	HCC1599	Breast Cancer	Breast	Breast Ductal Carcinoma	0.604071
ACH-000197	TALL1	Leukemia	Blood	ALL	0.333424
ACH-000198	EOL1	Leukemia	Blood	AML	0.516015
ACH-000199	HS255T	Non-Cancerous	Fibroblast	Fibroblast Colorectal	1.54102
ACH-000200	NMCG1	Brain Cancer	Central Nervous System	Glioma	0.400538
ACH-000201	A204	Rhabdoid	Soft Tissue	Malignant Rhabdoid Tumor	2.46728
ACH-000202	COLO320	Colon/Colorectal Cancer	Colorectal	Colorectal Adenocarcinoma	1.1375
ACH-000203	NH6	Neuroblastoma	Peripheral Nervous System	Neuroblastoma	1.37295
ACH-000204	LP1	Myeloma	Plasma Cell	Multiple Myeloma	6.47671
ACH-000205	PK59	Pancreatic Cancer	Pancreas	Exocrine	0.847997
ACH-000206	C8166	Lymphoma	Lymphocyte	ATL	0.298658
ACH-000207	DETROIT562	Head and Neck Cancer	Upper Aerodigestive	Upper Aerodigestive Squamous	0.163499
ACH-000208	U178	Brain Cancer	Central Nervous System	Glioma	1.65076
ACH-000209	SNU1079	Bile Duct Cancer	Bile Duct	Cholangiocarcinoma	0.933573
ACH-000210	CADOES1	Bone Cancer	Bone	Ewing Sarcoma	2.25399
ACH-000211	DAOY	Brain Cancer	Central Nervous System	Medulloblastoma	0.333424
ACH-000212	CAL120	Breast Cancer	Breast	Breast Carcinoma	0.411426
ACH-000213	HUPT4	Pancreatic Cancer	Pancreas	Exocrine	0.0976108
ACH-000214	HS675T	Non-Cancerous	Fibroblast	Fibroblast Colorectal	1.20789
ACH-000215	LN382	Brain Cancer	Central Nervous System	Glioma	1.60407
ACH-000216	JHESOAD1	Esophageal Cancer	Esophagus	Esophagus Adenocarcinoma	0.687061
ACH-000217	JHH6	Liver Cancer	Liver	Hepatocellular Carcinoma	0.847997
ACH-000218	PL21	Leukemia	Blood	AML	0.176323
ACH-000219	A375	Skin Cancer	Skin	Melanoma	0.831877
ACH-000220	MINO	Lymphoma	Lymphocyte	Non Hodgkin Lymphoma	1.39506
ACH-000221	SNU398	Liver Cancer	Liver	Hepatocellular Carcinoma	0.831877
ACH-000222	ASPC1	Pancreatic Cancer	Pancreas	Exocrine	0.163499
ACH-000223	HCC1937	Breast Cancer	Breast	Breast Ductal Carcinoma	0.422233
ACH-000224	HS819T	Non-Cancerous	Fibroblast	Fibroblast Bone	1.24489
ACH-000225	ECC12	Gastric Cancer	Gastric	Gastric Small Cell	2.5656
ACH-000226	SUPM2	Lymphoma	Lymphocyte	Non Hodgkin Lymphoma	0.378512
ACH-000227	KPNYN	Neuroblastoma	Peripheral Nervous System	Neuroblastoma	1.48543
ACH-000228	BICR31	Head and Neck Cancer	Upper Aerodigestive	Upper Aerodigestive Squamous	0.604071
ACH-000229	HS822T	Non-Cancerous	Fibroblast	Fibroblast Bone	1.95977
ACH-000230	HS742T	Non-Cancerous	Fibroblast	Fibroblast Breast	2.95977
ACH-000231	KALS1	Brain Cancer	Central Nervous System	Glioma	0.411426
ACH-000232	U251MG	Brain Cancer	Central Nervous System	Glioma	0.555816
ACH-000233	DEL	Lymphoma	Lymphocyte	Non Hodgkin Lymphoma	0.0976108
ACH-000234	CAKI2	Kidney Cancer	Kidney	Renal Cell Carcinoma	0.659925
ACH-000235	PANC0403	Pancreatic Cancer	Pancreas	Exocrine	1.0072
ACH-000236	SW1417	Colon/Colorectal Cancer	Colorectal	Colorectal Adenocarcinoma	0.124328
ACH-000237	JHOM1	Ovarian Cancer	Ovary	Ovary Adenocarcinoma	1.1177
ACH-000238	SCC4	Head and Neck Cancer	Upper Aerodigestive	Upper Aerodigestive Squamous	0.389567
ACH-000239	HUG1N	Gastric Cancer	Gastric	Gastric Adenocarcinoma	0.137504
ACH-000240	HS600T	Non-Cancerous	Fibroblast	Fibroblast Skin	1.38405
ACH-000241	JK1	Leukemia	Blood	CML	0.0976108
ACH-000242	RT4	Bladder Cancer	Urinary Tract	Bladder Carcinoma	0.0426443
ACH-000243	DANG	Pancreatic Cancer	Pancreas	Exocrine	1.86394
ACH-000244	DKMG	Brain Cancer	Central Nervous System	Glioma	1.42223
ACH-000245	BL41	Lymphoma	Lymphocyte	Non Hodgkin Lymphoma	0.722466
ACH-000246	SLR23	Kidney Cancer	Kidney	Renal Cell Carcinoma	0.367371
ACH-000247	OCUM1	Gastric Cancer	Gastric	Gastric Adenocarcinoma	0.0703893
ACH-000248	AU565	Breast Cancer	Breast	Breast Adenocarcinoma	0.0565835
ACH-000249	CL11	Colon/Colorectal Cancer	Colorectal	Colorectal Adenocarcinoma	0.650765
ACH-000250	KMRC20	Kidney Cancer	Kidney	Renal Cell Carcinoma	0.333424
ACH-000251	NCIH2887	Lung Cancer	Lung	NSCLC	0.263034
ACH-000252	LS1034	Colon/Colorectal Cancer	Colorectal	Colorectal Adenocarcinoma	0.163499
ACH-000253	COLO201	Colon/Colorectal Cancer	Colorectal	Colorectal Adenocarcinoma	0.0565835
ACH-000254	SCC15	Head and Neck Cancer	Upper Aerodigestive	Upper Aerodigestive Squamous	0.400538
ACH-000255	LMSU	Gastric Cancer	Gastric	Gastric Adenocarcinoma	1.17632
ACH-000256	COV318	Ovarian Cancer	Ovary	Ovary Adenocarcinoma	0.298658
ACH-000257	CORL279	Lung Cancer	Lung	SCLC	2.75916
ACH-000258	DU4475	Breast Cancer	Breast	Breast Carcinoma	3.41007
ACH-000259	KELLY	Neuroblastoma	Peripheral Nervous System	Neuroblastoma	2.19219
ACH-000260	SKNAS	Neuroblastoma	Peripheral Nervous System	Neuroblastoma	1.15704
ACH-000261	RERFLCAI	Lung Cancer	Lung	NSCLC	1.39506
ACH-000262	UOK101	Kidney Cancer	Kidney	Renal Cell Carcinoma	0.765535
ACH-000263	KASUMI1	Leukemia	Blood	AML	0.111031
ACH-000264	CALU6	Lung Cancer	Lung	NSCLC	2.51602
ACH-000265	KP4	Pancreatic Cancer	Pancreas	Exocrine	1.02857
ACH-000266	SNU213	Pancreatic Cancer	Pancreas	Exocrine	0.411426
ACH-000267	HDLM2	Lymphoma	Lymphocyte	Hodgkin Lymphoma	2.20163
ACH-000268	SNU245	Bile Duct Cancer	Bile Duct	Cholangiocarcinoma	0.124328
ACH-000269	AM38	Brain Cancer	Central Nervous System	Glioma	1.26303
ACH-000270	HPAC	Pancreatic Cancer	Pancreas	Exocrine	0.298658
ACH-000271	SUDHL10	Lymphoma	Lymphocyte	Non Hodgkin Lymphoma	0.367371
ACH-000272	SLR24	Kidney Cancer	Kidney	Renal Cell Carcinoma	1.65076
ACH-000273	SF539	Brain Cancer	Central Nervous System	Glioma	0.948601
ACH-000274	HS852T	Skin Cancer	Skin	Melanoma	0.124328
ACH-000275	HS834T	Non-Cancerous	Fibroblast	Fibroblast Skin	2.67129
ACH-000276	HCC38	Breast Cancer	Breast	Breast Ductal Carcinoma	0.887525
ACH-000277	HCC1419	Breast Cancer	Breast	Breast Ductal Carcinoma	0.0703893
ACH-000278	COV362	Ovarian Cancer	Ovary	Ovary Adenocarcinoma	0.495695
ACH-000279	EWS502	Bone Cancer	Bone	Ewing Sarcoma	1.33914
ACH-000280	SNU840	Ovarian Cancer	Ovary	Brenner Tumor	0.321928
ACH-000281	KP2	Pancreatic Cancer	Pancreas	Exocrine	0.163499
ACH-000282	NCIH1755	Lung Cancer	Lung	NSCLC	1.91839
ACH-000283	A1207	Brain Cancer	Central Nervous System	Glioma	1.49057
ACH-000284	HS840T	Non-Cancerous	Fibroblast	Fibroblast Upper Aerodigestive	0.918386
ACH-000285	TOLEDO	Lymphoma	Lymphocyte	Non Hodgkin Lymphoma	0.863938
ACH-000286	SNU1033	Colon/Colorectal Cancer	Colorectal	Colorectal Adenocarcinoma	0.378512
ACH-000287	NUDUL1	Lymphoma	Lymphocyte	Non Hodgkin Lymphoma	0.604071
ACH-000288	BT549	Breast Cancer	Breast	Breast Ductal Carcinoma	1.03562
ACH-000289	SNU466	Brain Cancer	Central Nervous System	Glioma	1.25701
ACH-000290	NCIH209	Lung Cancer	Lung	SCLC	0.526069
ACH-000291	OV90	Ovarian Cancer	Ovary	Ovary Adenocarcinoma	1.02857
ACH-000292	NCIH841	Lung Cancer	Lung	SCLC	2.21412
ACH-000293	KLE	Endometrial/Uterine Cancer	Uterus	Endometrial Adenocarcinoma	0.475085
ACH-000294	NB4	Leukemia	Blood	AML	0.933573
ACH-000295	EM2	Leukemia	Blood	CML	0.189034
ACH-000296	OUMS23	Colon/Colorectal Cancer	Colorectal	Colorectal Adenocarcinoma	1.87971
ACH-000297	NCIH889	Lung Cancer	Lung	SCLC	0.948601
ACH-000298	NCIH2029	Lung Cancer	Lung	SCLC	0.367371
ACH-000299	HNT34	Leukemia	Blood	AML	2.29866
ACH-000300	SLR25	Kidney Cancer	Kidney	Renal Cell Carcinoma	0.15056
ACH-000301	LAMA84	Leukemia	Blood	CML	0.0565835
ACH-000302	SNU1077	Endometrial/Uterine Cancer	Uterus	Mullerian Carcinoma	0.85599
ACH-000303	SNU5	Gastric Cancer	Gastric	Gastric Adenocarcinoma	0.124328
ACH-000304	WM115	Skin Cancer	Skin	Melanoma	0.992768
ACH-000305	ECGI10	Esophageal Cancer	Esophagus	Esophagus Squamous	0.555816
ACH-000306	HS688AT	Non-Cancerous	Fibroblast	Fibroblast Skin	1.37851
ACH-000307	PK1	Pancreatic Cancer	Pancreas	Exocrine	0.226509
ACH-000308	EFO21	Ovarian Cancer	Ovary	Ovary Adenocarcinoma	0.526069
ACH-000310	IMR32	Neuroblastoma	Peripheral Nervous System	Neuroblastoma	1.48543
ACH-000311	NCIH2122	Lung Cancer	Lung	NSCLC	0.0143553
ACH-000312	SKNBE2	Neuroblastoma	Peripheral Nervous System	Neuroblastoma	1.852
ACH-000313	KMRC3	Kidney Cancer	Kidney	Renal Cell Carcinoma	0.613532
ACH-000314	HCC2108	Lung Cancer	Lung	NSCLC	1.60881
ACH-000315	KARPAS422	Lymphoma	Lymphocyte	Non Hodgkin Lymphoma	0.526069
ACH-000316	SNU886	Liver Cancer	Liver	Hepatocellular Carcinoma	0.389567
ACH-000317	TUHR14TKB	Kidney Cancer	Kidney	Renal Cell Carcinoma	0.263034
ACH-000318	TE10	Esophageal Cancer	Esophagus	Esophagus Squamous	0
ACH-000319	MPP89	Lung Cancer	Lung	Mesothelioma	0.536053
ACH-000320	PSN1	Pancreatic Cancer	Pancreas	Exocrine	0.176323
ACH-000321	MOLM6	Leukemia	Blood	CML	0.0703893
ACH-000322	HT144	Skin Cancer	Skin	Melanoma	0.687061
ACH-000323	42MGBA	Brain Cancer	Central Nervous System	Glioma	1.20789
ACH-000324	JHOC5	Ovarian Cancer	Ovary	Ovary Adenocarcinoma	4.10266
ACH-000325	SNU620	Gastric Cancer	Gastric	Gastric Adenocarcinoma	0.565597
ACH-000326	JURLMK1	Leukemia	Blood	CML	0.85599
ACH-000327	NCIH1395	Lung Cancer	Lung	NSCLC	0.275007
ACH-000328	LN215	Brain Cancer	Central Nervous System	Glioma	0.823749
ACH-000329	CCFSTTG1	Brain Cancer	Central Nervous System	Glioma	0.613532
ACH-000330	EFM19	Breast Cancer	Breast	Breast Ductal Carcinoma	0.214125
ACH-000331	ISTMES2	Lung Cancer	Lung	Mesothelioma	0.659925
ACH-000332	YAPC	Pancreatic Cancer	Pancreas	Exocrine	0.356144
ACH-000333	JHOM2B	Ovarian Cancer	Ovary	Ovary Adenocarcinoma	0.189034
ACH-000334	DB	Lymphoma	Lymphocyte	Non Hodgkin Lymphoma	0.0703893
ACH-000335	MSTO211H	Lung Cancer	Lung	Mesothelioma	0.863938
ACH-000336	OCIAML3	Leukemia	Blood	AML	0.238787
ACH-000337	NCIH3122	Lung Cancer	Lung	NSCLC	0.0426443
ACH-000338	SR786	Lymphoma	Lymphocyte	Non Hodgkin Lymphoma	0.485427
ACH-000339	HCC461	Lung Cancer	Lung	NSCLC	0.286881
ACH-000340	HS870T	Non-Cancerous	Fibroblast	Fibroblast Bone	1.05658
ACH-000341	SKNFI	Neuroblastoma	Peripheral Nervous System	Neuroblastoma	1.52105
ACH-000342	CL14	Colon/Colorectal Cancer	Colorectal	Colorectal Adenocarcinoma	0.411426
ACH-000343	NCIH522	Lung Cancer	Lung	NSCLC	2.53605
ACH-000344	SNU668	Gastric Cancer	Gastric	Gastric Adenocarcinoma	1.33342
ACH-000345	KPNRTBM1	Neuroblastoma	Peripheral Nervous System	Neuroblastoma	1.54597
ACH-000346	JVM3	Leukemia	Blood	CLL	1.87578
ACH-000347	QGP1	Pancreatic Cancer	Pancreas	Endocrine	3.77926
ACH-000348	RPMI7951	Skin Cancer	Skin	Melanoma	1.68257
ACH-000349	HCC1500	Breast Cancer	Breast	Breast Ductal Carcinoma	0.978196
ACH-000350	COLO678	Colon/Colorectal Cancer	Colorectal	Colorectal Adenocarcinoma	0.176323
ACH-000351	MKN1	Gastric Cancer	Gastric	Gastric Adenocarcinoma	1.02148
ACH-000352	HCC1428	Breast Cancer	Breast	Breast Carcinoma	0.790772
ACH-000353	TE15	Esophageal Cancer	Esophagus	Esophagus Squamous	0.545968
ACH-000354	CAPAN1	Pancreatic Cancer	Pancreas	Exocrine	0.604071
ACH-000355	NCIH82	Lung Cancer	Lung	SCLC	0.831877
ACH-000356	MKN45	Gastric Cancer	Gastric	Gastric Adenocarcinoma	0.238787
ACH-000357	JEKO1	Lymphoma	Lymphocyte	Non Hodgkin Lymphoma	0.695994
ACH-000358	NCIH69	Lung Cancer	Lung	SCLC	1.28096
ACH-000359	MG63	Bone Cancer	Bone	Osteosarcoma	0.9855
ACH-000360	NCIH508	Colon/Colorectal Cancer	Colorectal	Caecum Adenocarcinoma	0.250962
ACH-000361	SKHEP1	Liver Cancer	Liver	Hepatocellular Carcinoma	1.40054
ACH-000362	MOLM13	Leukemia	Blood	AML	0.536053
ACH-000363	SKMM2	Myeloma	Plasma Cell	Multiple Myeloma	3.70377
ACH-000364	U2OS	Bone Cancer	Bone	Osteosarcoma	0.83996
ACH-000365	SUDHL4	Lymphoma	Lymphocyte	Non Hodgkin Lymphoma	0.163499
ACH-000366	SKNDZ	Neuroblastoma	Peripheral Nervous System	Neuroblastoma	2.90881
ACH-000367	NCIH226	Lung Cancer	Lung	NSCLC	0.963474
ACH-000368	SNU1105	Brain Cancer	Central Nervous System	Glioma	0.83996
ACH-000369	MOLM16	Leukemia	Blood	AML	0.275007
ACH-000370	SNU626	Brain Cancer	Central Nervous System	Glioma	1.98185
ACH-000371	RL	Lymphoma	Lymphocyte	Non Hodgkin Lymphoma	0.250962
ACH-000372	P12ICHIKAWA	Leukemia	Blood	ALL	0.641546
ACH-000373	SKM1	Leukemia	Blood	AML	0.176323
ACH-000374	HCC1143	Breast Cancer	Breast	Breast Ductal Carcinoma	0.214125
ACH-000375	G402	Kidney Cancer	Kidney		1.25096
ACH-000376	SF295	Brain Cancer	Central Nervous System	Glioma	0.594549
ACH-000377	SNU478	Bile Duct Cancer	Bile Duct	Cholangiocarcinoma	0.0840643
ACH-000378	NCIH647	Lung Cancer	Lung	NSCLC	0.0565835
ACH-000379	NCIH1781	Lung Cancer	Lung	NSCLC	0.15056
ACH-000380	KMS12BM	Myeloma	Plasma Cell	Multiple Myeloma	3.66789
ACH-000381	T84	Colon/Colorectal Cancer	Colorectal	Colorectal Adenocarcinoma	0.0703893
ACH-000382	CORL24	Lung Cancer	Lung	SCLC	0.214125
ACH-000383	OE33	Esophageal Cancer	Esophagus	Esophagus Adenocarcinoma	0.263034
ACH-000384	SW780	Bladder Cancer	Urinary Tract	Bladder Carcinoma	0.604071
ACH-000385	SKRC20	Kidney Cancer	Kidney	Renal Cell Carcinoma	0.773996
ACH-000386	KG1	Leukemia	Blood	AML	0.526069
ACH-000387	TF1	Leukemia	Blood	AML	0.485427
ACH-000388	NUDHL1	Lymphoma	Lymphocyte	Non Hodgkin Lymphoma	0.163499
ACH-000389	H4	Brain Cancer	Central Nervous System	Glioma	1.53605
ACH-000390	LUDLU1	Lung Cancer	Lung	NSCLC	0.263034
ACH-000391	MHHES1	Bone Cancer	Bone	Ewing Sarcoma	1.40599
ACH-000392	CALU3	Lung Cancer	Lung	NSCLC	0.163499
ACH-000393	HLF	Liver Cancer	Liver	Hepatocellular Carcinoma	2.06005
ACH-000394	NCIH2081	Lung Cancer	Lung	SCLC	2.26303
ACH-000395	NCIH520	Lung Cancer	Lung	NSCLC	0.176323
ACH-000396	J82	Bladder Cancer	Urinary Tract	Bladder Carcinoma	0.575312
ACH-000397	TEN	Endometrial/Uterine Cancer	Uterus	Clear Cell Carcinoma	0.704872
ACH-000398	RI1	Lymphoma	Lymphocyte	Non Hodgkin Lymphoma	1.83996
ACH-000399	NCIH2196	Lung Cancer	Lung	SCLC	0.0703893
ACH-000400	SKCO1	Colon/Colorectal Cancer	Colorectal	Colorectal Adenocarcinoma	0.176323
ACH-000401	COLO800	Skin Cancer	Skin	Melanoma	0.722466
ACH-000402	BL70	Lymphoma	Lymphocyte	Non Hodgkin Lymphoma	1.04963
ACH-000403	NCIH747	Colon/Colorectal Cancer	Colorectal	Colorectal Adenocarcinoma	0.250962
ACH-000404	K029AX	Skin Cancer	Skin	Melanoma	1.11103
ACH-000405	MEC1	Leukemia	Blood	CLL	3.87086
ACH-000406	U937	Leukemia	Blood	AML	0.695994
ACH-000407	SNU685	Endometrial/Uterine Cancer	Uterus	MMMT	1.59455
ACH-000408	TE5	Esophageal Cancer	Esophagus	Esophagus Squamous	0.815575
ACH-000409	OVSAHO	Ovarian Cancer	Ovary	Ovary Adenocarcinoma	0.226509
ACH-000410	SAOS2	Bone Cancer	Bone	Osteosarcoma	0.0840643
ACH-000411	769P	Kidney Cancer	Kidney	Renal Cell Carcinoma	0.773996
ACH-000412	SNU1197	Colon/Colorectal Cancer	Colorectal	Colorectal Adenocarcinoma	0.176323
ACH-000413	HS739T	Non-Cancerous	Fibroblast	Fibroblast Breast	2.37851
ACH-000414	NCIH1944	Lung Cancer	Lung	NSCLC	0.0840643
ACH-000415	BICR6	Head and Neck Cancer	Upper Aerodigestive	Upper Aerodigestive Squamous	1.12433
ACH-000416	NCIH838	Lung Cancer	Lung	NSCLC	1.8953
ACH-000417	PANC0813	Pancreatic Cancer	Pancreas	Exocrine	0.367371
ACH-000418	SW1353	Bone Cancer	Bone	Chondrosarcoma	1.1635
ACH-000419	KMS28BM	Myeloma	Plasma Cell	Multiple Myeloma	2.46989
ACH-000420	SNU449	Liver Cancer	Liver	Hepatocellular Carcinoma	2.0321
ACH-000421	SW837	Colon/Colorectal Cancer	Colorectal	Colorectal Adenocarcinoma	0.545968
ACH-000422	SNU475	Liver Cancer	Liver	Hepatocellular Carcinoma	0.910733
ACH-000423	SKMEL3	Skin Cancer	Skin	Melanoma	0.879706
ACH-000424	TC71	Bone Cancer	Bone	Ewing Sarcoma	1.43829
ACH-000425	UACC62	Skin Cancer	Skin	Melanoma	0.454176
ACH-000427	NCIN87	Gastric Cancer	Gastric	Gastric Adenocarcinoma	0.0703893
ACH-000428	UO31	Kidney Cancer	Kidney	Renal Cell Carcinoma	0.895303
ACH-000429	A704	Kidney Cancer	Kidney	Renal Cell Carcinoma	0.238787
ACH-000430	TYKNU	Ovarian Cancer	Ovary	Ovary Adenocarcinoma	1.28688
ACH-000431	NCIH1694	Lung Cancer	Lung	SCLC	2.02857
ACH-000432	BV173	Leukemia	Blood	CML	0.298658
ACH-000433	CAKI1	Kidney Cancer	Kidney	Renal Cell Carcinoma	0.956057
ACH-000434	NCIH1915	Lung Cancer	Lung	NSCLC	0.799087
ACH-000435	EFE184	Endometrial/Uterine Cancer	Uterus	Endometrial Adenocarcinoma	0.495695
ACH-000436	OCIMY7	Myeloma	Plasma Cell	Multiple Myeloma	4.95838
ACH-000437	SW1088	Brain Cancer	Central Nervous System	Glioma	0.963474
ACH-000438	LU65	Lung Cancer	Lung	NSCLC	0.124328
ACH-000439	ME1	Leukemia	Blood	AML	0.0976108
ACH-000440	CA46	Lymphoma	Lymphocyte	Non Hodgkin Lymphoma	1.04264
ACH-000441	SH4	Skin Cancer	Skin	Melanoma	0.111031
ACH-000442	RERFLCSQ1	Lung Cancer	Lung	NSCLC	0.650765
ACH-000443	OVKATE	Ovarian Cancer	Ovary	Ovary Adenocarcinoma	0.189034
ACH-000444	LU99	Lung Cancer	Lung	NSCLC	1.26303
ACH-000445	KNS60	Brain Cancer	Central Nervous System	Glioma	1.33914
ACH-000446	KPNSI9S	Neuroblastoma	Peripheral Nervous System	Neuroblastoma	1.926
ACH-000447	NCIH2228	Lung Cancer	Lung	NSCLC	0.659925
ACH-000448	NCIH1666	Lung Cancer	Lung	NSCLC	0.111031
ACH-000449	MESSA	Sarcoma	Soft Tissue	Uterine Sarcoma	4.40259
ACH-000450	MELHO	Skin Cancer	Skin	Melanoma	0.0840643
ACH-000451	NCIH2085	Lung Cancer	Lung	NSCLC	0.669027
ACH-000452	TE8	Esophageal Cancer	Esophagus	Esophagus Squamous	0.356144
ACH-000453	MOLP2	Myeloma	Plasma Cell	Multiple Myeloma	3.79805
ACH-000454	HCC95	Lung Cancer	Lung	NSCLC	0.378512
ACH-000455	LN428	Brain Cancer	Central Nervous System	Glioma	0.333424
ACH-000456	BCPAP	Thyroid Cancer	Thyroid	Thyroid Carcinoma	2.07382
ACH-000457	CAL54	Kidney Cancer	Kidney	Renal Cell Carcinoma	4.39506
ACH-000458	CJM	Skin Cancer	Skin	Melanoma	0.823749
ACH-000459	TUHR10TKB	Kidney Cancer	Kidney	Renal Cell Carcinoma	1.48027
ACH-000460	SNU8	Ovarian Cancer	Ovary	Ovary Adenocarcinoma	0.0840643
ACH-000461	SNU1196	Bile Duct Cancer	Bile Duct	Cholangiocarcinoma	0.411426
ACH-000462	NALM1	Leukemia	Blood	CML	0.831877
ACH-000463	NCIH460	Lung Cancer	Lung	NSCLC	0.678072
ACH-000464	CAS1	Brain Cancer	Central Nervous System	Glioma	0.713696
ACH-000465	SKMEL1	Skin Cancer	Skin	Melanoma	0.356144
ACH-000466	SNU216	Gastric Cancer	Gastric	Gastric Adenocarcinoma	0.687061
ACH-000467	HCC56	Colon/Colorectal Cancer	Colorectal	Colorectal Adenocarcinoma	0.111031
ACH-000468	PK45H	Pancreatic Cancer	Pancreas	Exocrine	0.176323
ACH-000469	YH13	Brain Cancer	Central Nervous System	Glioma	0.992768
ACH-000470	SW1463	Colon/Colorectal Cancer	Colorectal	Colorectal Adenocarcinoma	0
ACH-000471	LI7	Liver Cancer	Liver		0.594549
ACH-000472	HSC2	Head and Neck Cancer	Upper Aerodigestive	Upper Aerodigestive Squamous	0.321928
ACH-000473	RT112	Bladder Cancer	Urinary Tract	Bladder Carcinoma	0.15056
ACH-000475	HUH1	Liver Cancer	Liver	Hepatocellular Carcinoma	0.443607
ACH-000476	JHH4	Liver Cancer	Liver	Hepatocellular Carcinoma	0.9855
ACH-000477	MALME3M	Skin Cancer	Skin	Melanoma	3.81147
ACH-000478	SNU387	Liver Cancer	Liver	Hepatocellular Carcinoma	0.0703893
ACH-000479	KNS81	Brain Cancer	Central Nervous System	Glioma	1.57046
ACH-000480	HUH7	Liver Cancer	Liver	Hepatocellular Carcinoma	0.378512
ACH-000481	NCIH2170	Lung Cancer	Lung	NSCLC	0.176323
ACH-000482	RERFLCKJ	Lung Cancer	Lung	NSCLC	0.0840643
ACH-000483	SNU182	Liver Cancer	Liver	Hepatocellular Carcinoma	0.773996
ACH-000484	VMRCRCW	Kidney Cancer	Kidney	Renal Cell Carcinoma	0.879706
ACH-000485	GSU	Gastric Cancer	Gastric	Gastric Adenocarcinoma	0.0976108
ACH-000486	KU1919	Bladder Cancer	Urinary Tract	Bladder Carcinoma	2.40599
ACH-000487	F36P	Leukemia	Blood	AML	0.773996
ACH-000488	TE11	Esophageal Cancer	Esophagus	Esophagus Squamous	0.0976108
ACH-000489	SW1116	Colon/Colorectal Cancer	Colorectal	Colorectal Adenocarcinoma	0.0285692
ACH-000490	SF767	Cervical Cancer	Cervix	Cervical Squamous	0.432959
ACH-000491	NCIH716	Colon/Colorectal Cancer	Colorectal	Colorectal Adenocarcinoma	3.62176
ACH-000492	MUTZ5	Leukemia	Blood	ALL	0.275007
ACH-000493	SNU423	Liver Cancer	Liver	Hepatocellular Carcinoma	0.782409
ACH-000494	OELE	Non-Cancerous	Ovary		0.454176
ACH-000495	TUHR4TKB	Kidney Cancer	Kidney	Renal Cell Carcinoma	0.659925
ACH-000496	NCIH1792	Lung Cancer	Lung	NSCLC	0.505891
ACH-000498	KO52	Leukemia	Blood	AML	0
ACH-000499	EW8	Bone Cancer	Bone	Ewing Sarcoma	1.3505
ACH-000500	SNU46	Head and Neck Cancer	Upper Aerodigestive	Upper Aerodigestive Squamous	1.87971
ACH-000501	LS123	Colon/Colorectal Cancer	Colorectal	Colorectal Adenocarcinoma	0.201634
ACH-000502	TCCPAN2	Pancreatic Cancer	Pancreas	Exocrine	0.948601
ACH-000503	BICR16	Head and Neck Cancer	Upper Aerodigestive	Upper Aerodigestive Squamous	0.31034
ACH-000504	SNB75	Brain Cancer	Central Nervous System	Glioma	0.963474
ACH-000505	RKN	Sarcoma	Soft Tissue	Leiomyosarcoma	0.594549
ACH-000506	NCIH146	Lung Cancer	Lung	SCLC	3.19061
ACH-000507	KE39	Gastric Cancer	Gastric	Gastric Adenocarcinoma	0.31034
ACH-000508	CORL88	Lung Cancer	Lung	SCLC	3.19535
ACH-000509	HUT78	Lymphoma	Lymphocyte	Non Hodgkin Lymphoma	1.25701
ACH-000510	NCIH1299	Lung Cancer	Lung	NSCLC	1.24489
ACH-000511	CALU1	Lung Cancer	Lung	NSCLC	0.748461
ACH-000512	INA6	Myeloma	Plasma Cell	Multiple Myeloma	4.90641
ACH-000513	SNU1272	Kidney Cancer	Kidney	Renal Cell Carcinoma	0.83996
ACH-000514	NCIH1092	Lung Cancer	Lung	SCLC	2.38405
ACH-000515	HCC33	Lung Cancer	Lung	SCLC	0.604071
ACH-000516	CAL78	Bone Cancer	Bone	Chondrosarcoma	0.757023
ACH-000517	SNU410	Pancreatic Cancer	Pancreas	Exocrine	0.263034
ACH-000518	CAL33	Head and Neck Cancer	Upper Aerodigestive	Upper Aerodigestive Squamous	0.400538
ACH-000519	PEER	Leukemia	Blood	ALL	0.807355
ACH-000520	59M	Ovarian Cancer	Ovary	Ovary Adenocarcinoma	1.36737
ACH-000521	NCIH2030	Lung Cancer	Lung	NSCLC	2.12433
ACH-000522	UMUC3	Bladder Cancer	Urinary Tract	Bladder Carcinoma	1.57046
ACH-000523	NCIH1184	Lung Cancer	Lung	SCLC	1.20163
ACH-000524	KURAMOCHI	Ovarian Cancer	Ovary	Ovary Adenocarcinoma	0.526069
ACH-000525	NCIH2171	Lung Cancer	Lung	SCLC	0.604071
ACH-000526	HS821T	Non-Cancerous	Fibroblast	Fibroblast Bone	0.443607
ACH-000527	OVISE	Ovarian Cancer	Ovary	Ovary Adenocarcinoma	0.871844
ACH-000528	ABC1	Lung Cancer	Lung	NSCLC	0.0703893
ACH-000529	T173	Non-Cancerous	Fibroblast	Fibroblast Bone	0.970854
ACH-000530	DMS114	Lung Cancer	Lung	SCLC	1.64616
ACH-000531	RS5	Non-Cancerous	Fibroblast	Fibroblast Lung	2.44361
ACH-000532	SNU61	Colon/Colorectal Cancer	Colorectal	Colorectal Adenocarcinoma	0.0143553
ACH-000533	NCIH2004RT	Rhabdoid	Soft Tissue	Malignant Rhabdoid Tumor	3.29866
ACH-000534	WSUDLCL2	Lymphoma	Lymphocyte	Non Hodgkin Lymphoma	0
ACH-000535	BXPC3	Pancreatic Cancer	Pancreas	Exocrine	0.275007
ACH-000536	BT20	Breast Cancer	Breast	Breast Ductal Carcinoma	0.31034
ACH-000537	SNU761	Liver Cancer	Liver	Hepatocellular Carcinoma	1.01436
ACH-000538	HUTU80	Gastric Cancer	Gastric	Duodenal Adenocarcinoma	1.16993
ACH-000539	HS618T	Non-Cancerous	Fibroblast	Fibroblast Lung	1.09761
ACH-000540	HS606T	Non-Cancerous	Fibroblast	Fibroblast Breast	3.19219
ACH-000541	KMS34	Myeloma	Plasma Cell	Multiple Myeloma	2.5509
ACH-000542	HEYA8	Ovarian Cancer	Ovary	Ovary Adenocarcinoma	0.925999
ACH-000543	SNU489	Brain Cancer	Central Nervous System	Glioma	0.704872
ACH-000544	OE21	Esophageal Cancer	Esophagus	Esophagus Squamous	0.0840643
ACH-000545	VMCUB1	Bladder Cancer	Urinary Tract	Bladder Carcinoma	0.226509
ACH-000546	HSC4	Head and Neck Cancer	Upper Aerodigestive	Upper Aerodigestive Squamous	1.21412
ACH-000547	HT1197	Bladder Cancer	Urinary Tract	Bladder Carcinoma	0.0426443
ACH-000548	BHY	Head and Neck Cancer	Upper Aerodigestive	Upper Aerodigestive Squamous	1.14405
ACH-000549	SNU1076	Head and Neck Cancer	Upper Aerodigestive	Upper Aerodigestive Squamous	0.516015
ACH-000550	IGR39	Skin Cancer	Skin	Melanoma	0.895303
ACH-000551	K562	Leukemia	Blood	CML	2.52105
ACH-000552	HT29	Colon/Colorectal Cancer	Colorectal	Colorectal Adenocarcinoma	0.0976108
ACH-000553	SQ1	Lung Cancer	Lung	NSCLC	0.263034
ACH-000554	UACC893	Breast Cancer	Breast	Breast Ductal Carcinoma	0.275007
ACH-000555	A498	Kidney Cancer	Kidney	Renal Cell Carcinoma	0.871844
ACH-000556	SIHA	Cervical Cancer	Cervix	Cervical Carcinoma	0.641546
ACH-000557	AML193	Leukemia	Blood	AML	0.333424
ACH-000558	A172	Brain Cancer	Central Nervous System	Glioma	1.29278
ACH-000559	NCIH1836	Lung Cancer	Lung	SCLC	1.60407
ACH-000560	ECC10	Gastric Cancer	Gastric	Gastric Small Cell	2.43029
ACH-000561	TDOTT	Esophageal Cancer	Esophagus	Esophagus Squamous	0.443607
ACH-000562	HCC78	Lung Cancer	Lung	NSCLC	0.389567
ACH-000563	EBC1	Lung Cancer	Lung	NSCLC	0.356144
ACH-000564	KHM1B	Myeloma	Plasma Cell	Multiple Myeloma	4.32337
ACH-000565	RCM1	Colon/Colorectal Cancer	Colorectal	Colorectal Adenocarcinoma	0.443607
ACH-000566	SW1710	Bladder Cancer	Urinary Tract	Bladder Carcinoma	0.933573
ACH-000567	ST486	Lymphoma	Lymphocyte	Non Hodgkin Lymphoma	1.1375
ACH-000568	UACC812	Breast Cancer	Breast	Breast Ductal Carcinoma	0
ACH-000569	ISTMES1	Lung Cancer	Lung	Mesothelioma	0.757023
ACH-000570	YKG1	Brain Cancer	Central Nervous System	Glioma	1.69153
ACH-000571	T98G	Brain Cancer	Central Nervous System	Glioma	0.713696
ACH-000572	G361	Skin Cancer	Skin	Melanoma	0.411426
ACH-000573	MDAMB436	Breast Cancer	Breast	Breast Carcinoma	1.64616
ACH-000574	FUOV1	Ovarian Cancer	Ovary	Ovary Adenocarcinoma	0.367371
ACH-000575	HCC364	Lung Cancer	Lung	NSCLC	1.23879
ACH-000576	KMS27	Myeloma	Plasma Cell	Multiple Myeloma	5.7339
ACH-000577	JHH2	Liver Cancer	Liver	Hepatocellular Carcinoma	0.790772
ACH-000578	HCC1171	Lung Cancer	Lung	NSCLC	1.71809
ACH-000579	UACC257	Skin Cancer	Skin	Melanoma	0.731183
ACH-000580	C32	Skin Cancer	Skin	Melanoma	0.411426
ACH-000581	SNU16	Gastric Cancer	Gastric	Gastric Adenocarcinoma	0.238787
ACH-000582	COLO741	Skin Cancer	Skin	Melanoma	0.516015
ACH-000583	MC116	Lymphoma	Lymphocyte	Non Hodgkin Lymphoma	1.24489
ACH-000584	JHOS4	Ovarian Cancer	Ovary	Ovary Adenocarcinoma	0.632268
ACH-000585	EPLC272H	Lung Cancer	Lung	NSCLC	0.201634
ACH-000586	NCIH1876	Lung Cancer	Lung	SCLC	0.250962
ACH-000587	NCIH1975	Lung Cancer	Lung	NSCLC	0.641546
ACH-000588	KMS26	Myeloma	Plasma Cell	Multiple Myeloma	3.99458
ACH-000589	NCIH1437	Lung Cancer	Lung	NSCLC	0.485427
ACH-000590	NCIH2073	Lung Cancer	Lung	NSCLC	0.189034
ACH-000591	LN235	Brain Cancer	Central Nervous System	Glioma	0.895303
ACH-000592	TM31	Brain Cancer	Central Nervous System	Glioma	0.739848
ACH-000593	BC3C	Bladder Cancer	Urinary Tract	Bladder Carcinoma	0.344828
ACH-000594	DMS153	Lung Cancer	Lung	SCLC	2.74201
ACH-000595	LN229	Brain Cancer	Central Nervous System	Glioma	1.01436
ACH-000596	LCLC97TM1	Lung Cancer	Lung	NSCLC	0.344828
ACH-000597	TTC709	Rhabdoid	Soft Tissue	Malignant Rhabdoid Tumor	0.823749
ACH-000598	KMS21BM	Myeloma	Plasma Cell	Multiple Myeloma	6.85512
ACH-000599	PATU8902	Pancreatic Cancer	Pancreas	Exocrine	0.356144
ACH-000600	SLR26	Kidney Cancer	Kidney	Renal Cell Carcinoma	0.176323
ACH-000601	MIAPACA2	Pancreatic Cancer	Pancreas	Exocrine	0.903038
ACH-000602	M07E	Leukemia	Blood	AML	0.650765
ACH-000603	BEN	Lung Cancer	Lung	NSCLC	0.485427
ACH-000604	KYO1	Leukemia	Blood	CML	1.47508
ACH-000605	TE6	Esophageal Cancer	Esophagus	Esophagus Squamous	0.454176
ACH-000606	PECAPJ34CLONEC12	Head and Neck Cancer	Upper Aerodigestive	Upper Aerodigestive Squamous	0.176323
ACH-000607	KYM1	Rhabdoid	Soft Tissue	Malignant Rhabdoid Tumor	3.38819
ACH-000608	COV644	Ovarian Cancer	Ovary	Ovary Adenocarcinoma	0
ACH-000609	SF126	Brain Cancer	Central Nervous System	Glioma	1.54102
ACH-000610	NCIH2227	Lung Cancer	Lung	SCLC	2.74631
ACH-000611	SUDHL6	Lymphoma	Lymphocyte	Non Hodgkin Lymphoma	0.298658
ACH-000612	HUT102	Lymphoma	Lymphocyte	Lymphoma Unspecified	0.344828
ACH-000613	HOS	Bone Cancer	Bone	Osteosarcoma	0.687061
ACH-000614	RVH421	Skin Cancer	Skin	Melanoma	1.09761
ACH-000615	SKMEL28	Skin Cancer	Skin	Melanoma	0.176323
ACH-000616	HS746T	Gastric Cancer	Gastric	Gastric Adenocarcinoma	1.31034
ACH-000617	OVCAR4	Ovarian Cancer	Ovary	Ovary Adenocarcinoma	0.163499
ACH-000618	SNU1041	Head and Neck Cancer	Upper Aerodigestive	Upper Aerodigestive Squamous	0.201634
ACH-000619	PECAPJ15	Head and Neck Cancer	Upper Aerodigestive	Upper Aerodigestive Squamous	0.137504
ACH-000620	JHH1	Liver Cancer	Liver	Hepatocellular Carcinoma	0.15056
ACH-000621	MDAMB157	Breast Cancer	Breast	Breast Ductal Carcinoma	0.505891
ACH-000622	KNS42	Brain Cancer	Central Nervous System	Glioma	0.782409
ACH-000623	SNU201	Brain Cancer	Central Nervous System	Glioma	0.62293
ACH-000624	HCC1806	Breast Cancer	Breast	Breast Ductal Carcinoma	0.226509
ACH-000625	HEP3B217	Liver Cancer	Liver	Hepatocellular Carcinoma	0.831877
ACH-000626	U266B1	Myeloma	Plasma Cell	Multiple Myeloma	4.29646
ACH-000627	LCLC103H	Lung Cancer	Lung	NSCLC	0.584963
ACH-000628	NCIH596	Lung Cancer	Lung	NSCLC	0.505891
ACH-000629	IOMMLEE	Brain Cancer	Central Nervous System	Meningioma	1.30451
ACH-000630	YD8	Head and Neck Cancer	Upper Aerodigestive	Upper Aerodigestive Squamous	1.07724
ACH-000631	KS1	Brain Cancer	Central Nervous System	Glioma	1.62293
ACH-000632	HS944T	Skin Cancer	Skin	Melanoma	0.555816
ACH-000633	FU97	Gastric Cancer	Gastric	Gastric Adenocarcinoma	3.04089
ACH-000634	LN340	Brain Cancer	Central Nervous System	Glioma	0.992768
ACH-000635	SNU119	Ovarian Cancer	Ovary	Ovary Adenocarcinoma	0.555816
ACH-000636	RPMI8402	Leukemia	Blood	ALL	0.613532
ACH-000637	KYSE520	Esophageal Cancer	Esophagus	Esophagus Squamous	1.32193
ACH-000638	NCIH441	Lung Cancer	Lung	NSCLC	1
ACH-000639	NCIH211	Lung Cancer	Lung	SCLC	0.613532
ACH-000640	SKMEL31	Skin Cancer	Skin	Melanoma	0.963474
ACH-000641	CMK	Leukemia	Blood	AML	0.163499
ACH-000642	HMEL	Non-Cancerous	Breast		0.62293
ACH-000643	HDQP1	Breast Cancer	Breast	Breast Ductal Carcinoma	1.21412
ACH-000644	COLO829	Skin Cancer	Skin	Melanoma	0.659925
ACH-000645	JL1	Lung Cancer	Lung	Mesothelioma	1.32769
ACH-000646	OVMANA	Ovarian Cancer	Ovary	Ovary Adenocarcinoma	2.43296
ACH-000647	TE1	Esophageal Cancer	Esophagus	Esophagus Squamous	0.773996
ACH-000648	NCIH28	Lung Cancer	Lung	Mesothelioma	0.422233
ACH-000649	786O	Kidney Cancer	Kidney	Renal Cell Carcinoma	0.526069
ACH-000650	IGR37	Skin Cancer	Skin	Melanoma	0.238787
ACH-000651	SW620	Colon/Colorectal Cancer	Colorectal	Colorectal Adenocarcinoma	0.137504
ACH-000652	SUIT2	Pancreatic Cancer	Pancreas	Exocrine	0.823749
ACH-000653	JJN3	Myeloma	Plasma Cell	Multiple Myeloma	3.35191
ACH-000654	RAJI	Lymphoma	Lymphocyte	Non Hodgkin Lymphoma	0.0976108
ACH-000655	SF268	Brain Cancer	Central Nervous System	Glioma	1.34483
ACH-000656	SUDHL8	Lymphoma	Lymphocyte	Non Hodgkin Lymphoma	0.286881
ACH-000657	A2780	Ovarian Cancer	Ovary	Ovary Adenocarcinoma	3.7126
ACH-000659	SCLC21H	Lung Cancer	Lung	SCLC	1.80323
ACH-000660	SUDHL5	Lymphoma	Lymphocyte	Non Hodgkin Lymphoma	0.214125
ACH-000661	WM1799	Skin Cancer	Skin	Melanoma	3.04614
ACH-000662	CORL23	Lung Cancer	Lung	NSCLC	0.731183
ACH-000663	OVTOKO	Ovarian Cancer	Ovary	Ovary Adenocarcinoma	0.176323
ACH-000664	SUDHL1	Lymphoma	Lymphocyte	Non Hodgkin Lymphoma	0.485427
ACH-000665	SKMES1	Lung Cancer	Lung	NSCLC	0.807355
ACH-000666	NCIH1355	Lung Cancer	Lung	NSCLC	0.238787
ACH-000667	HCC44	Lung Cancer	Lung	NSCLC	0.0143553
ACH-000668	HCC70	Breast Cancer	Breast	Breast Ductal Carcinoma	0.0565835
ACH-000669	SW900	Lung Cancer	Lung	NSCLC	0.659925
ACH-000670	SBC5	Lung Cancer	Lung	SCLC	3.16189
ACH-000671	HUH6	Liver Cancer	Liver	Hepatoblastoma	2.08406
ACH-000672	IALM	Lung Cancer	Lung	NSCLC	1.51602
ACH-000673	LN443	Brain Cancer	Central Nervous System	Glioma	0.933573
ACH-000674	NUGC4	Gastric Cancer	Gastric	Gastric Adenocarcinoma	0.238787
ACH-000675	NCIH1734	Lung Cancer	Lung	NSCLC	2.85599
ACH-000676	LN464	Brain Cancer	Central Nervous System	Glioma	0.765535
ACH-000677	SW1573	Lung Cancer	Lung	NSCLC	0.678072
ACH-000678	MKN7	Gastric Cancer	Gastric	Gastric Adenocarcinoma	0.516015
ACH-000679	OE19	Esophageal Cancer	Esophagus	Esophagus Squamous	0.263034
ACH-000680	SW948	Colon/Colorectal Cancer	Colorectal	Colorectal Adenocarcinoma	0.286881
ACH-000681	A549	Lung Cancer	Lung	NSCLC	0.201634
ACH-000682	SNU1066	Head and Neck Cancer	Upper Aerodigestive	Upper Aerodigestive Squamous	0.286881
ACH-000683	SNU503	Colon/Colorectal Cancer	Colorectal	Colorectal Adenocarcinoma	0.0840643
ACH-000684	KMRC1	Kidney Cancer	Kidney	Renal Cell Carcinoma	0.62293
ACH-000685	L33	Pancreatic Cancer	Pancreas	Exocrine	0.137504
ACH-000686	SNU878	Liver Cancer	Liver	Hepatocellular Carcinoma	0.0976108
ACH-000687	CI1	Lymphoma	Lymphocyte	Non Hodgkin Lymphoma	1.02857
ACH-000688	OV7	Ovarian Cancer	Ovary	Ovary Adenocarcinoma	1.05658
ACH-000689	RH18	Sarcoma	Soft Tissue	Rhabdomyosarcoma	2.0635
ACH-000690	HCC2814	Lung Cancer	Lung	NSCLC	0.0703893
ACH-000691	HCC2157	Breast Cancer	Breast	Breast Ductal Carcinoma	0.176323
ACH-000692	SNU899	Head and Neck Cancer	Upper Aerodigestive	Upper Aerodigestive Squamous	3.58856
ACH-000693	KYSE180	Esophageal Cancer	Esophagus	Esophagus Squamous	0.250962
ACH-000694	TE9	Esophageal Cancer	Esophagus	Esophagus Squamous	0.286881
ACH-000695	CORL47	Lung Cancer	Lung	SCLC	1.65535
ACH-000696	OVCAR8	Ovarian Cancer	Ovary	Ovary Adenocarcinoma	3.13914
ACH-000697	A3KAW	Lymphoma	Lymphocyte	Non Hodgkin Lymphoma	6.23955
ACH-000698	DMS53	Lung Cancer	Lung	SCLC	1.1635
ACH-000699	HCC1395	Breast Cancer	Breast	Breast Ductal Carcinoma	0.887525
ACH-000700	NCIH2882	Lung Cancer	Lung	NSCLC	0.516015
ACH-000701	RMUGS	Ovarian Cancer	Ovary	Ovary Adenocarcinoma	0.0976108
ACH-000702	L1236	Lymphoma	Lymphocyte	Hodgkin Lymphoma	0.432959
ACH-000703	DMS79	Lung Cancer	Lung	SCLC	2.76341
ACH-000704	OAW42	Ovarian Cancer	Ovary	Ovary Carcinoma	0.111031
ACH-000705	LC1F	Lung Cancer	Lung	NSCLC	0.15056
ACH-000706	EKVX	Lung Cancer	Lung	NSCLC	0.536053
ACH-000707	P3HR1	Lymphoma	Lymphocyte	Non Hodgkin Lymphoma	0.137504
ACH-000708	SNU283	Colon/Colorectal Cancer	Colorectal	Colorectal Adenocarcinoma	0.0703893
ACH-000709	KMRC2	Kidney Cancer	Kidney	Renal Cell Carcinoma	0.176323
ACH-000710	NCIH854	Lung Cancer	Lung	NSCLC	3.96162
ACH-000711	JIMT1	Breast Cancer	Breast	Breast Ductal Carcinoma	0.124328
ACH-000712	HCC1833	Lung Cancer	Lung	NSCLC	3.01257
ACH-000713	CAOV3	Ovarian Cancer	Ovary	Ovary Adenocarcinoma	0.263034
ACH-000714	KMS11	Myeloma	Plasma Cell	Multiple Myeloma	1.7866
ACH-000715	SNU1214	Head and Neck Cancer	Upper Aerodigestive	Upper Aerodigestive Squamous	0.970854
ACH-000716	TT2609C02	Thyroid Cancer	Thyroid	Thyroid Carcinoma	3.82477
ACH-000717	COLO680N	Esophageal Cancer	Esophagus	Esophagus Squamous	1.30451
ACH-000718	NCIH2291	Lung Cancer	Lung	NSCLC	3.85699
ACH-000719	RMGI	Ovarian Cancer	Ovary	Ovary Adenocarcinoma	0.124328
ACH-000720	TCCSUP	Bladder Cancer	Urinary Tract	Bladder Carcinoma	3.87774
ACH-000721	HMC18	Breast Cancer	Breast	Breast Carcinoma	0.555816
ACH-000722	SNUC1	Colon/Colorectal Cancer	Colorectal	Colorectal Adenocarcinoma	0.0703893
ACH-000723	YD10B	Head and Neck Cancer	Upper Aerodigestive	Upper Aerodigestive Squamous	0.632268
ACH-000724	HT1376	Bladder Cancer	Urinary Tract	Bladder Carcinoma	0.613532
ACH-000725	HCC202	Breast Cancer	Breast	Breast Ductal Carcinoma	0.411426
ACH-000726	TE14	Esophageal Cancer	Esophagus	Esophagus Squamous	0.226509
ACH-000728	KASUMI2	Leukemia	Blood	ALL	0.238787
ACH-000729	NCIH1963	Lung Cancer	Lung	SCLC	1.09761
ACH-000730	SKMEL5	Skin Cancer	Skin	Melanoma	0.367371
ACH-000731	HCC2279	Lung Cancer	Lung	NSCLC	0.250962
ACH-000732	PECAPJ41CLONED2	Head and Neck Cancer	Upper Aerodigestive	Upper Aerodigestive Squamous	0.263034
ACH-000733	NCIH1838	Lung Cancer	Lung	NSCLC	1.09761
ACH-000734	JHH5	Liver Cancer	Liver	Hepatocellular Carcinoma	0.85599
ACH-000735	PECAPJ49	Head and Neck Cancer	Upper Aerodigestive	Upper Aerodigestive Squamous	0.226509
ACH-000736	SNU601	Gastric Cancer	Gastric	Gastric Adenocarcinoma	0.275007
ACH-000737	NCIH1385	Lung Cancer	Lung	NSCLC	4.12433
ACH-000738	GB1	Brain Cancer	Central Nervous System	Glioma	0.669027
ACH-000739	HEPG2	Liver Cancer	Liver	Hepatocellular Carcinoma	0.695994
ACH-000740	A253	Head and Neck Cancer	Upper Aerodigestive	Upper Aerodigestive Squamous	1.7137
ACH-000741	UBLC1	Bladder Cancer	Urinary Tract	Bladder Carcinoma	0.378512
ACH-000742	DM3	Non-Cancerous	Fibroblast	Fibroblast Lung	1.40054
ACH-000743	CORL95	Lung Cancer	Lung	SCLC	1.02857
ACH-000744	NCIH1623	Lung Cancer	Lung	NSCLC	0.275007
ACH-000745	MOLP8	Myeloma	Plasma Cell	Multiple Myeloma	5.10936
ACH-000746	GSS	Gastric Cancer	Gastric	Gastric Adenocarcinoma	0.137504
ACH-000747	NCIH1703	Lung Cancer	Lung	NSCLC	2.57289
ACH-000748	SJSA1	Bone Cancer	Bone	Osteosarcoma	0.201634
ACH-000749	DMS273	Lung Cancer	Lung	SCLC	0.475085
ACH-000750	LOXIMVI	Skin Cancer	Skin	Melanoma	2.10434
ACH-000751	OCIM1	Leukemia	Blood	AML	0.31034
ACH-000752	NCIH196	Lung Cancer	Lung	SCLC	0.687061
ACH-000753	JMSU1	Bladder Cancer	Urinary Tract	Bladder Carcinoma	0.695994
ACH-000754	L428	Lymphoma	Lymphocyte	Hodgkin Lymphoma	0.176323
ACH-000755	HCC2218	Breast Cancer	Breast	Breast Ductal Carcinoma	0.0143553
ACH-000756	GI1	Brain Cancer	Central Nervous System	Glioma	1.45418
ACH-000757	A427	Lung Cancer	Lung	NSCLC	2.95606
ACH-000758	MKN74	Gastric Cancer	Gastric	Gastric Adenocarcinoma	0.565597
ACH-000759	MDAMB175VII	Breast Cancer	Breast	Breast Ductal Carcinoma	0.201634
ACH-000760	LNZ308	Brain Cancer	Central Nervous System	Glioma	0.378512
ACH-000761	NUGC2	Gastric Cancer	Gastric	Gastric Adenocarcinoma	0.238787
ACH-000762	YD38	Head and Neck Cancer	Upper Aerodigestive	Upper Aerodigestive Squamous	0
ACH-000763	MM1S	Myeloma	Plasma Cell	Multiple Myeloma	4.58556
ACH-000764	SH10TC	Gastric Cancer	Gastric	Gastric Adenocarcinoma	1.07724
ACH-000765	WM983B	Skin Cancer	Skin	Melanoma	0.443607
ACH-000766	NCIH1648	Lung Cancer	Lung	NSCLC	0.669027
ACH-000767	NCIH526	Lung Cancer	Lung	SCLC	1.16993
ACH-000768	MDAMB231	Breast Cancer	Breast	Breast Carcinoma	0.298658
ACH-000769	LK2	Lung Cancer	Lung	NSCLC	0.0285692
ACH-000770	P31FUJ	Leukemia	Blood	AML	0.722466
ACH-000771	BICR56	Head and Neck Cancer	Upper Aerodigestive	Upper Aerodigestive Squamous	0.111031
ACH-000772	TE441T	Sarcoma	Soft Tissue	Rhabdomyosarcoma	4.02857
ACH-000773	KIJK	Lymphoma	Lymphocyte	Non Hodgkin Lymphoma	0.111031
ACH-000774	RERFLCAD2	Lung Cancer	Lung	NSCLC	0.163499
ACH-000775	NCIH727	Lung Cancer	Lung	Lung Carcinoid	0.422233
ACH-000776	ONS76	Brain Cancer	Central Nervous System	Medulloblastoma	1.23879
ACH-000777	KYSE30	Esophageal Cancer	Esophagus	Esophagus Squamous	0.389567
ACH-000778	HSC3	Head and Neck Cancer	Upper Aerodigestive	Upper Aerodigestive Squamous	0.238787
ACH-000779	PC9	Lung Cancer	Lung	NSCLC	0.0565835
ACH-000780	NCIH1105	Lung Cancer	Lung	SCLC	0.516015
ACH-000781	NCIH2023	Lung Cancer	Lung	NSCLC	0.83996
ACH-000782	SEM	Leukemia	Blood	ALL	0.505891
ACH-000783	CAMA1	Breast Cancer	Breast	Breast Carcinoma	0.163499
ACH-000784	KYSE70	Esophageal Cancer	Esophagus	Esophagus Squamous	0.226509
ACH-000785	NCIH2126	Lung Cancer	Lung	NSCLC	0.137504
ACH-000786	DAUDI	Lymphoma	Lymphocyte	Non Hodgkin Lymphoma	0.321928
ACH-000787	LXF289	Lung Cancer	Lung	NSCLC	1.25701
ACH-000788	A2058	Skin Cancer	Skin	Melanoma	1.30451
ACH-000789	NCIH810	Lung Cancer	Lung	NSCLC	0.137504
ACH-000790	SHP77	Lung Cancer	Lung	SCLC	3.69711
ACH-000791	RERFLCAD1	Lung Cancer	Lung	NSCLC	0.925999
ACH-000792	BFTC909	Kidney Cancer	Kidney	Renal Cell Carcinoma	1.22033
ACH-000793	KATOIII	Gastric Cancer	Gastric	Gastric Adenocarcinoma	0.0976108
ACH-000794	BICR22	Head and Neck Cancer	Upper Aerodigestive	Upper Aerodigestive Squamous	0.111031
ACH-000796	MCAS	Ovarian Cancer	Ovary	Ovary Adenocarcinoma	0.201634
ACH-000797	HLFA	Non-Cancerous	Fibroblast	Fibroblast Lung	0.722466
ACH-000798	CL40	Colon/Colorectal Cancer	Colorectal	Colorectal Adenocarcinoma	0.0976108
ACH-000799	HS695T	Skin Cancer	Skin	Melanoma	1.77821
ACH-000800	NCIH446	Lung Cancer	Lung	SCLC	1.46989
ACH-000801	HS936T	Skin Cancer	Skin	Melanoma	3.52231
ACH-000802	BFTC905	Bladder Cancer	Urinary Tract	Bladder Carcinoma	0.505891
ACH-000803	COLO668	Lung Cancer	Lung	SCLC	3.9364
ACH-000804	NB1	Neuroblastoma	Peripheral Nervous System	Neuroblastoma	2
ACH-000805	COLO679	Skin Cancer	Skin	Melanoma	0.516015
ACH-000806	L540	Lymphoma	Lymphocyte	Hodgkin Lymphoma	0.0976108
ACH-000807	SNU738	Brain Cancer	Central Nervous System	Glioma	2.26903
ACH-000808	HUH28	Bile Duct Cancer	Bile Duct	Cholangiocarcinoma	0.356144
ACH-000809	KYSE410	Esophageal Cancer	Esophagus	Esophagus Squamous	0.0426443
ACH-000810	SKMEL30	Skin Cancer	Skin	Melanoma	0.275007
ACH-000811	SKOV3	Ovarian Cancer	Ovary	Ovary Adenocarcinoma	0.250962
ACH-000812	COLO783	Skin Cancer	Skin	Melanoma	0.807355
ACH-000813	T3M10	Lung Cancer	Lung	NSCLC	0.31034
ACH-000814	HS939T	Skin Cancer	Skin	Melanoma	0.495695
ACH-000815	KMH2	Lymphoma	Lymphocyte	Hodgkin Lymphoma	2.24184
ACH-000816	NCIH524	Lung Cancer	Lung	SCLC	1.09085
ACH-000817	RPMI8226	Myeloma	Plasma Cell	Multiple Myeloma	1.67807
ACH-000818	BT483	Breast Cancer	Breast	Breast Ductal Carcinoma	0.495695
ACH-000819	LN18	Brain Cancer	Central Nervous System	Glioma	1.20163
ACH-000820	SW403	Colon/Colorectal Cancer	Colorectal	Colorectal Adenocarcinoma	0.176323
ACH-000821	EJM	Myeloma	Plasma Cell	Multiple Myeloma	4.73281
ACH-000822	SKMEL24	Skin Cancer	Skin	Melanoma	0.887525
ACH-000823	KYSE140	Esophageal Cancer	Esophagus	Esophagus Squamous	0.263034
ACH-000824	KYSE510	Esophageal Cancer	Esophagus	Esophagus Squamous	0.333424
ACH-000825	HOP92	Lung Cancer	Lung	NSCLC	2.0635
ACH-000826	CAL12T	Lung Cancer	Lung	NSCLC	1.02857
ACH-000827	WM793	Skin Cancer	Skin	Melanoma	1.15704
ACH-000828	ZR7530	Breast Cancer	Breast	Breast Ductal Carcinoma	0.0285692
ACH-000829	HUNS1	Myeloma	Plasma Cell	Multiple Myeloma	4.66334
ACH-000830	NCIH1436	Lung Cancer	Lung	SCLC	1.07724
ACH-000831	HEC50B	Endometrial/Uterine Cancer	Uterus	Endometrial Adenocarcinoma	3.2854
ACH-000832	CAL27	Head and Neck Cancer	Upper Aerodigestive	Upper Aerodigestive Squamous	0.137504
ACH-000833	RH30	Sarcoma	Soft Tissue	Rhabdomyosarcoma	0.286881
ACH-000834	UMUC1	Bladder Cancer	Urinary Tract	Bladder Carcinoma	0
ACH-000835	GCT	Sarcoma	Soft Tissue	Pleomorphic Sarcoma	1.16993
ACH-000836	YD15	Head and Neck Cancer	Upper Aerodigestive	Upper Aerodigestive Squamous	1.07724
ACH-000837	NCIH322	Lung Cancer	Lung	NSCLC	0.0703893
ACH-000838	AMO1	Myeloma	Plasma Cell	Multiple Myeloma	5.18943
ACH-000839	SCABER	Bladder Cancer	Urinary Tract	Bladder Carcinoma	0.176323
ACH-000840	HCC366	Lung Cancer	Lung	NSCLC	1.15704
ACH-000841	NCIH2087	Lung Cancer	Lung	NSCLC	0.613532
ACH-000842	SW480	Colon/Colorectal Cancer	Colorectal	Colorectal Adenocarcinoma	0.0976108
ACH-000843	HARA	Lung Cancer	Lung	NSCLC	0.389567
ACH-000844	DMS454	Lung Cancer	Lung	SCLC	1.31034
ACH-000845	NCIH1373	Lung Cancer	Lung	NSCLC	1.76129
ACH-000846	FADU	Head and Neck Cancer	Upper Aerodigestive	Upper Aerodigestive Squamous	0.238787
ACH-000847	HGC27	Gastric Cancer	Gastric	Gastric Adenocarcinoma	2.88362
ACH-000848	JHH7	Liver Cancer	Liver	Hepatocellular Carcinoma	0.704872
ACH-000849	MDAMB468	Breast Cancer	Breast	Breast Carcinoma	0.214125
ACH-000850	HS698T	Non-Cancerous	Fibroblast	Fibroblast Colorectal	1.58496
ACH-000851	MORCPR	Lung Cancer	Lung	NSCLC	0.516015
ACH-000852	NCIH1435	Lung Cancer	Lung	NSCLC	0.321928
ACH-000853	NCIH661	Lung Cancer	Lung	NSCLC	2.1375
ACH-000854	OCIMY5	Myeloma	Plasma Cell	Multiple Myeloma	4.11103
ACH-000855	KYSE150	Esophageal Cancer	Esophagus	Esophagus Squamous	0.321928
ACH-000856	CAL51	Breast Cancer	Breast	Breast Carcinoma	1.28096
ACH-000857	CAL851	Breast Cancer	Breast	Breast Carcinoma	0.189034
ACH-000858	KNS62	Lung Cancer	Lung	NSCLC	0.163499
ACH-000859	HCC1954	Breast Cancer	Breast	Breast Ductal Carcinoma	0.0976108
ACH-000860	NCIH358	Lung Cancer	Lung	NSCLC	0.432959
ACH-000861	HOP62	Lung Cancer	Lung	NSCLC	0.344828
ACH-000862	KMBC2	Bladder Cancer	Urinary Tract	Bladder Carcinoma	0.731183
ACH-000863	DBTRG05MG	Brain Cancer	Central Nervous System	Glioma	0.298658
ACH-000864	COLO684	Endometrial/Uterine Cancer	Uterus	Endometrial Adenocarcinoma	3.32048
ACH-000865	KYSE450	Esophageal Cancer	Esophagus	Esophagus Squamous	0.201634
ACH-000866	NCIH1048	Lung Cancer	Lung	SCLC	1.36737
ACH-000867	CHAGOK1	Lung Cancer	Lung	NSCLC	0.214125
ACH-000868	HCC1195	Lung Cancer	Lung	NSCLC	4.08576
ACH-000869	NCIH1568	Lung Cancer	Lung	NSCLC	0.250962
ACH-000870	NCIH1930	Lung Cancer	Lung	SCLC	2.41684
ACH-000871	NCIH510	Lung Cancer	Lung	SCLC	4.54782
ACH-000872	HCC515	Lung Cancer	Lung	NSCLC	0.250962
ACH-000873	KYSE270	Esophageal Cancer	Esophagus	Esophagus Squamous	0.495695
ACH-000874	RS411	Leukemia	Blood	ALL	0.713696
ACH-000875	NCIH2347	Lung Cancer	Lung	NSCLC	3.52356
ACH-000876	MDAMB415	Breast Cancer	Breast	Breast Carcinoma	1.32769
ACH-000877	EB1	Lymphoma	Lymphocyte	Non Hodgkin Lymphoma	1.91456
ACH-000878	HCC15	Lung Cancer	Lung	NSCLC	0.189034
ACH-000879	MFE296	Endometrial/Uterine Cancer	Uterus	Endometrial Adenocarcinoma	1.25701
ACH-000880	AGS	Gastric Cancer	Gastric	Gastric Adenocarcinoma	0.163499
ACH-000881	MELJUSO	Skin Cancer	Skin	Melanoma	0.111031
ACH-000882	IGR1	Skin Cancer	Skin	Melanoma	0.15056
ACH-000883	SW1783	Brain Cancer	Central Nervous System	Glioma	0.956057
ACH-000884	MDAMB435S	Skin Cancer	Skin	Melanoma	1.31615
ACH-000885	TOV21G	Ovarian Cancer	Ovary	Ovary Adenocarcinoma	3.47638
ACH-000886	NCIH2009	Lung Cancer	Lung	NSCLC	0.485427
ACH-000887	SF172	Brain Cancer	Central Nervous System	Glioma	0.286881
ACH-000888	NCIH1793	Lung Cancer	Lung	NSCLC	0.0426443
ACH-000889	KMM1	Myeloma	Plasma Cell	Multiple Myeloma	5.68201
ACH-000890	SW1271	Lung Cancer	Lung	SCLC	0.422233
ACH-000891	HCC1438	Lung Cancer	Lung	NSCLC	1.5008
ACH-000892	NCIH1563	Lung Cancer	Lung	NSCLC	0.333424
ACH-000893	NCIH1651	Lung Cancer	Lung	NSCLC	0.773996
ACH-000894	NCIH1869	Lung Cancer	Lung	NSCLC	0.0565835
ACH-000895	CL34	Colon/Colorectal Cancer	Colorectal	Colorectal Adenocarcinoma	0.443607
ACH-000896	647V	Bladder Cancer	Urinary Tract	Bladder Carcinoma	0.400538
ACH-000897	FTC238	Thyroid Cancer	Thyroid	Thyroid Carcinoma	0.773996
ACH-000898	SNU719	Gastric Cancer	Gastric	Gastric Adenocarcinoma	0.495695
ACH-000899	WM88	Skin Cancer	Skin	Melanoma	0.443607
ACH-000900	NCIH23	Lung Cancer	Lung	NSCLC	2.62293
ACH-000901	HCC1359	Lung Cancer	Lung	NSCLC	2.09424
ACH-000902	CAL148	Breast Cancer	Breast	Breast Ductal Carcinoma	0.250962
ACH-000903	FTC133	Thyroid Cancer	Thyroid	Thyroid Carcinoma	1.31615
ACH-000904	NCIH2106	Lung Cancer	Lung	NSCLC	1.21412
ACH-000905	5637	Bladder Cancer	Urinary Tract	Bladder Carcinoma	0.238787
ACH-000906	ES2	Ovarian Cancer	Ovary	Ovary Adenocarcinoma	1.1177
ACH-000907	SNU349	Kidney Cancer	Kidney	Renal Cell Carcinoma	1.74846
ACH-000908	SNU520	Gastric Cancer	Gastric	Gastric Adenocarcinoma	0.275007
ACH-000909	JHUEM2	Endometrial/Uterine Cancer	Uterus	Endometrial Adenocarcinoma	1.58976
ACH-000910	MDAMB453	Breast Cancer	Breast	Breast Carcinoma	0.0426443
ACH-000911	NUGC3	Gastric Cancer	Gastric	Gastric Adenocarcinoma	2.19849
ACH-000912	NCIH2286	Lung Cancer	Lung	SCLC	2.38957
ACH-000913	ESS1	Endometrial/Uterine Cancer	Uterus	Endometrial Stromal Sarcoma	0.879706
ACH-000914	HT	Lymphoma	Lymphocyte	Non Hodgkin Lymphoma	0.321928
ACH-000915	IPC298	Skin Cancer	Skin	Melanoma	0.565597
ACH-000916	NCIH1573	Lung Cancer	Lung	NSCLC	2.37016
ACH-000917	TE4	Esophageal Cancer	Esophagus	Esophagus Squamous	0
ACH-000918	MOLT16	Leukemia	Blood	ALL	0.214125
ACH-000919	IM95	Gastric Cancer	Gastric	Gastric Adenocarcinoma	0.298658
ACH-000920	CMLT1	Leukemia	Blood	CML	0.765535
ACH-000921	NCIH157DM	Lung Cancer	Lung	NSCLC	1.74846
ACH-000922	RCHACV	Leukemia	Blood	ALL	0.799087
ACH-000923	BCP1	Lymphoma	Lymphocyte	Non Hodgkin Lymphoma	0.526069
ACH-000924	NCIH2172	Lung Cancer	Lung	NSCLC	0.62293
ACH-000925	DV90	Lung Cancer	Lung	NSCLC	1.1177
ACH-000926	HT55	Colon/Colorectal Cancer	Colorectal	Colorectal Adenocarcinoma	0.111031
ACH-000927	BT474	Breast Cancer	Breast	Breast Ductal Carcinoma	0.111031
ACH-000928	JHUEM1	Endometrial/Uterine Cancer	Uterus	Endometrial Adenocarcinoma	0.555816
ACH-000929	NCIH2110	Lung Cancer	Lung	NSCLC	0.0840643
ACH-000930	HCC1569	Breast Cancer	Breast	Breast Carcinoma	1.19535
ACH-000931	HMCB	Skin Cancer	Skin	Melanoma	0.485427
ACH-000932	SNU1	Gastric Cancer	Gastric	Gastric Adenocarcinoma	2.81558
ACH-000933	SNU324	Pancreatic Cancer	Pancreas	Exocrine	0.0426443
ACH-000934	MDAMB361	Breast Cancer	Breast	Breast Carcinoma	0.669027
ACH-000935	MDST8	Colon/Colorectal Cancer	Colorectal	Colorectal Adenocarcinoma	2.09761
ACH-000936	EFO27	Ovarian Cancer	Ovary	Ovary Adenocarcinoma	0.731183
ACH-000937	PF382	Leukemia	Blood	ALL	0.815575
ACH-000938	NALM6	Leukemia	Blood	ALL	0.238787
ACH-000939	SKUT1	Sarcoma	Soft Tissue	Leiomyosarcoma	1.82782
ACH-000940	AN3CA	Endometrial/Uterine Cancer	Uterus	Endometrial Adenocarcinoma	3.65191
ACH-000941	HEC1B	Endometrial/Uterine Cancer	Uterus	Endometrial Adenocarcinoma	1.04963
ACH-000942	HPBALL	Leukemia	Blood	ALL	0.903038
ACH-000943	RKO	Colon/Colorectal Cancer	Colorectal	Colorectal Adenocarcinoma	1.93357
ACH-000944	NAMALWA	Lymphoma	Lymphocyte	Non Hodgkin Lymphoma	0.505891
ACH-000945	NCIH650	Lung Cancer	Lung	NSCLC	4.83188
ACH-000946	HEC265	Endometrial/Uterine Cancer	Uterus	Endometrial Adenocarcinoma	0.695994
ACH-000947	OVK18	Ovarian Cancer	Ovary	Ovary Adenocarcinoma	4.07639
ACH-000948	2313287	Gastric Cancer	Gastric	Gastric Adenocarcinoma	0
ACH-000949	TGBC11TKB	Gastric Cancer	Gastric	Gastric Adenocarcinoma	0.137504
ACH-000950	LOVO	Colon/Colorectal Cancer	Colorectal	Colorectal Adenocarcinoma	0.367371
ACH-000951	NCIH2342	Lung Cancer	Lung	NSCLC	0.214125
ACH-000952	MDAPCA2B	Prostate Cancer	Prostate	Prostate Adenocarcinoma	0.111031
ACH-000953	SUPT1	Leukemia	Blood	ALL	0.485427
ACH-000954	HEC1A	Endometrial/Uterine Cancer	Uterus	Endometrial Adenocarcinoma	0.321928
ACH-000955	SNU407	Colon/Colorectal Cancer	Colorectal	Colorectal Adenocarcinoma	0.250962
ACH-000956	22RV1	Prostate Cancer	Prostate	Prostate Adenocarcinoma	2.21723
ACH-000957	LS180	Colon/Colorectal Cancer	Colorectal	Colorectal Adenocarcinoma	0.15056
ACH-000958	SW48	Colon/Colorectal Cancer	Colorectal	Colorectal Adenocarcinoma	0.0840643
ACH-000959	SNUC4	Colon/Colorectal Cancer	Colorectal	Colorectal Adenocarcinoma	0.137504
ACH-000960	REH	Leukemia	Blood	ALL	0.948601
ACH-000961	ISHIKAWAHERAKLIO02ER	Endometrial/Uterine Cancer	Uterus	Endometrial Adenocarcinoma	0.226509
ACH-000962	OC314	Ovarian Cancer	Ovary	Ovary Adenocarcinoma	3.45549
ACH-000963	CCK81	Colon/Colorectal Cancer	Colorectal	Colorectal Adenocarcinoma	0.214125
ACH-000964	MOLT3	Leukemia	Blood	ALL	0.632268
ACH-000965	RL952	Endometrial/Uterine Cancer	Uterus	Endometrial Adenosquamous	1.0072
ACH-000966	IGROV1	Ovarian Cancer	Ovary	Ovary Adenocarcinoma	3.94298
ACH-000967	SNUC2A	Colon/Colorectal Cancer	Colorectal	Colorectal Adenocarcinoma	0.176323
ACH-000968	COLO792	Skin Cancer	Skin	Melanoma	1.75702
ACH-000969	KM12	Colon/Colorectal Cancer	Colorectal	Colorectal Adenocarcinoma	0.400538
ACH-000970	SNUC5	Colon/Colorectal Cancer	Colorectal	Colorectal Adenocarcinoma	0.650765
ACH-000971	HCT116	Colon/Colorectal Cancer	Colorectal	Colorectal Adenocarcinoma	0.214125
ACH-000972	HEC151	Endometrial/Uterine Cancer	Uterus	Endometrial Adenocarcinoma	0.555816
ACH-000973	639V	Bladder Cancer	Urinary Tract	Bladder Carcinoma	2.68482
ACH-000974	SNGM	Endometrial/Uterine Cancer	Uterus	Endometrial Adenocarcinoma	1.42761
ACH-000975	HCC2450	Lung Cancer	Lung	NSCLC	0.847997
ACH-000976	HUCCT1	Bile Duct Cancer	Bile Duct	Cholangiocarcinoma	0.214125
ACH-000977	LNCAPCLONEFGC	Prostate Cancer	Prostate	Prostate Adenocarcinoma	0.584963
ACH-000978	EN	Endometrial/Uterine Cancer	Uterus	Endometrial Adenocarcinoma	2.16027
ACH-000980	NCIH1155	Lung Cancer	Lung	NSCLC	2.9782
ACH-000981	DND41	Leukemia	Blood	ALL	0.659925
ACH-000982	GP2D	Colon/Colorectal Cancer	Colorectal	Colorectal Adenocarcinoma	0.0976108
ACH-000983	KCL22	Leukemia	Blood	CML	0.584963
ACH-000984	HEC6	Endometrial/Uterine Cancer	Uterus	Endometrial Adenocarcinoma	0.799087
ACH-000985	LS411N	Colon/Colorectal Cancer	Colorectal	Colorectal Adenocarcinoma	0.613532
ACH-000986	HT115	Colon/Colorectal Cancer	Colorectal	Colorectal Adenocarcinoma	0.344828
ACH-000987	MEWO	Skin Cancer	Skin	Melanoma	0.0840643
ACH-000988	MFE319	Endometrial/Uterine Cancer	Uterus	Endometrial Adenocarcinoma	0.137504
ACH-000989	SNU175	Colon/Colorectal Cancer	Colorectal	Colorectal Adenocarcinoma	0.124328
ACH-000990	HEC108	Endometrial/Uterine Cancer	Uterus	Endometrial Adenocarcinoma	3.53481
ACH-000991	SNU81	Colon/Colorectal Cancer	Colorectal	Colorectal Adenocarcinoma	0.659925
ACH-000993	JHUEM7	Endometrial/Uterine Cancer	Uterus	Endometrial Adenocarcinoma	0.0703893
ACH-000994	HEC59	Endometrial/Uterine Cancer	Uterus	Endometrial Adenocarcinoma	0.344828
ACH-000995	JURKAT	Leukemia	Blood	ALL	0.678072
ACH-000996	HEC251	Endometrial/Uterine Cancer	Uterus	Endometrial Adenocarcinoma	0.505891
ACH-000997	HCT15	Colon/Colorectal Cancer	Colorectal	Colorectal Adenocarcinoma	0.389567
ACH-000998	CW2	Colon/Colorectal Cancer	Colorectal	Colorectal Adenocarcinoma	0.367371
ACH-000999	SNU1040	Colon/Colorectal Cancer	Colorectal	Colorectal Adenocarcinoma	1.17632
ACH-001001	143B	Bone Cancer	Bone	Osteosarcoma	0.389567
ACH-001016	BECKER	Brain Cancer	Central Nervous System	Glioma	0.275007
ACH-001020	BT16	Rhabdoid	Soft Tissue	ATRT	2.29572
ACH-001022	CBAGPN	Bone Cancer	Bone	Ewing Sarcoma	1.65076
ACH-001028	CHLA06ATRT	Rhabdoid	Soft Tissue	ATRT	0.739848
ACH-001029	CHLA10	Bone Cancer	Bone	Ewing Sarcoma	1.53605
ACH-001030	CHLA218	Bone Cancer	Bone	Ewing Sarcoma	0.933573
ACH-001031	CHLA266	Rhabdoid	Soft Tissue	ATRT	1.32769
ACH-001032	CHLA32	Bone Cancer	Bone	Ewing Sarcoma	0.575312
ACH-001033	CHLA57	Unknown	Central Nervous System	PNET	0.659925
ACH-001034	CHLA9	Bone Cancer	Bone	Ewing Sarcoma	0.62293
ACH-001035	CHLA99	Bone Cancer	Bone	Ewing Sarcoma	0.613532
ACH-001036	CMK115	Leukemia	Blood	AML	0.0143553
ACH-001038	COGE352	Bone Cancer	Bone	Ewing Sarcoma	0.757023
ACH-001041	CHL1DM	Skin Cancer	Skin	Melanoma	0.189034
ACH-001048	COV504	Ovarian Cancer	Ovary	Ovary Adenocarcinoma	0.31034
ACH-001050	CW9019	Sarcoma	Soft Tissue	Rhabdomyosarcoma	0.0565835
ACH-001053	D425	Brain Cancer	Central Nervous System	Medulloblastoma	1.05658
ACH-001054	D458	Brain Cancer	Central Nervous System	Medulloblastoma	0.201634
ACH-001057	DERL2	Lymphoma	Lymphocyte	Lymphoma Unspecified	0.495695
ACH-001059	DL	Rhabdoid	Soft Tissue	Malignant Rhabdoid Tumor	1.89142
ACH-001060	DL40	Lymphoma	Lymphocyte	Lymphoma Unspecified	0.0703893
ACH-001061	DLD1	Colon/Colorectal Cancer	Colorectal	Colorectal Adenocarcinoma	0.0976108
ACH-001067	F5	Brain Cancer	Central Nervous System	Meningioma	0.815575
ACH-001068	FEPD	Lymphoma	Lymphocyte	Lymphoma Unspecified	0.443607
ACH-001075	NCIH292	Lung Cancer	Lung	NSCLC	0.400538
ACH-001086	HELA	Cervical Cancer	Cervix	Cervical Carcinoma	0.632268
ACH-001096	JR	Sarcoma	Soft Tissue	Rhabdomyosarcoma	0.0285692
ACH-001097	KARPAS384	Lymphoma	Lymphocyte	Lymphoma Unspecified	0.0143553
ACH-001098	KCIMOH1	Pancreatic Cancer	Pancreas	Exocrine	0.163499
ACH-001099	KD	Rhabdoid	Soft Tissue	Malignant Rhabdoid Tumor	3.70708
ACH-001100	KHYG	Lymphoma	Lymphocyte	Lymphoma Unspecified	0.411426
ACH-001106	KOPN8	Leukemia	Blood	ALL	0.163499
ACH-001109	KPMRTRY	Rhabdoid	Soft Tissue	Malignant Rhabdoid Tumor	2.36737
ACH-001111	L82	Lymphoma	Lymphocyte	Lymphoma Unspecified	0.565597
ACH-001113	LC1SQSF	Lung Cancer	Lung	NSCLC	0
ACH-001119	MAC2A	Lymphoma	Lymphocyte	Lymphoma Unspecified	0.847997
ACH-001128	MON	Rhabdoid	Soft Tissue	Malignant Rhabdoid Tumor	1.67807
ACH-001129	MONOMAC1	Leukemia	Blood	AML	3.27352
ACH-001132	MTA	Lymphoma	Lymphocyte	Lymphoma Unspecified	0.669027
ACH-001134	MYLA	Lymphoma	Lymphocyte	Lymphoma Unspecified	1.46467
ACH-001142	NHAHTDD	Non-Cancerous	Central Nervous System		0.731183
ACH-001145	OC316	Ovarian Cancer	Ovary	Ovary Adenocarcinoma	3.1635
ACH-001147	OCILY12	Lymphoma	Lymphocyte	Lymphoma Unspecified	0.111031
ACH-001148	OCILY132	Lymphoma	Lymphocyte	Lymphoma Unspecified	0.163499
ACH-001151	OVCAR5	Ovarian Cancer	Ovary	Ovary Adenocarcinoma	0.137504
ACH-001163	CCLFPEDS0001T	Kidney Cancer	Kidney	Renal Cell Carcinoma	0.214125
ACH-001164	CCLFPEDS0003T	Sarcoma	Soft Tissue	Undifferentiated Sarcoma	1.25701
ACH-001172	U251MGDM	Brain Cancer	Central Nervous System	Glioma	0.632268
ACH-001183	RT11284	Bladder Cancer	Urinary Tract	Bladder Carcinoma	0.0285692
ACH-001184	SCMCRM2	Sarcoma	Soft Tissue	Rhabdomyosarcoma	0.124328
ACH-001188	SHSY5Y	Neuroblastoma	Peripheral Nervous System	Neuroblastoma	0.201634
ACH-001190	SKMEL2	Skin Cancer	Skin	Melanoma	0.62293
ACH-001192	SKNEP1	Bone Cancer	Bone	Ewing Sarcoma	0.956057
ACH-001193	SKPNDW	Bone Cancer	Bone	Ewing Sarcoma	1.79909
ACH-001194	SKRC31	Kidney Cancer	Kidney	Renal Cell Carcinoma	0.124328
ACH-001196	SMSCTR	Sarcoma	Soft Tissue	Rhabdomyosarcoma	0.495695
ACH-001197	SMZ1	Lymphoma	Lymphocyte	Lymphoma Unspecified	0.31034
ACH-001200	STM9101	Rhabdoid	Soft Tissue	Malignant Rhabdoid Tumor	2.94673
ACH-001201	SUMB002	Brain Cancer	Central Nervous System	Medulloblastoma	0.356144
ACH-001207	TIG3TD	Non-Cancerous	Fibroblast	Fibroblast Lung	1.22033
ACH-001210	TTC1240	Rhabdoid	Soft Tissue	Malignant Rhabdoid Tumor	1.97085
ACH-001211	TTC549	Rhabdoid	Soft Tissue	Malignant Rhabdoid Tumor	1.82782
ACH-001228	UPCISCC152	Head and Neck Cancer	Upper Aerodigestive	Upper Aerodigestive Squamous	0.0703893
ACH-001229	UPCISCC154	Head and Neck Cancer	Upper Aerodigestive	Upper Aerodigestive Squamous	0.584963
ACH-001232	UW228	Brain Cancer	Central Nervous System	Medulloblastoma	0.565597
ACH-001239	WM2664	Skin Cancer	Skin	Melanoma	2.73552
ACH-001270	127399	Sarcoma	Soft Tissue	Synovial Sarcoma	0.575312
ACH-001274	SW982	Sarcoma	Soft Tissue	Synovial Sarcoma	1.05658
ACH-001275	SYO1	Sarcoma	Soft Tissue	Synovial Sarcoma	1.71809
ACH-001277	YAMATO	Sarcoma	Soft Tissue	Synovial Sarcoma	1.01436
ACH-001278	BIN67	Ovarian Cancer	Ovary	SCCOHT	1.08406
ACH-001279	SCCOHT1	Ovarian Cancer	Ovary	SCCOHT	1.15056
ACH-001280	SCS214	Sarcoma	Soft Tissue	Synovial Sarcoma	1.73552
ACH-001283	TC106	Bone Cancer	Bone	Ewing Sarcoma	0.275007
ACH-001289	COGAR359	Rhabdoid	Soft Tissue	ATRT	0.584963
ACH-001295	Y79	Eye Cancer	Eye	Retinoblastoma	1.13093
ACH-001300	CHLA15	Neuroblastoma	Peripheral Nervous System	Neuroblastoma	0.454176
ACH-001301	COGN278	Neuroblastoma	Peripheral Nervous System	Neuroblastoma	0.895303
ACH-001302	COGN305	Neuroblastoma	Peripheral Nervous System	Neuroblastoma	1.09761
ACH-001303	NB1643	Neuroblastoma	Peripheral Nervous System	Neuroblastoma	0.367371
ACH-001306	8305C	Thyroid Cancer	Thyroid	Thyroid Carcinoma	0.713696
ACH-001307	8505C	Thyroid Cancer	Thyroid	Thyroid Carcinoma	0.933573
ACH-001310	HA1E	Non-Cancerous	Kidney		2.14405
ACH-001318	PLCPRF5	Liver Cancer	Liver	Hepatocellular Carcinoma	1.09761
ACH-001321	TT	Thyroid Cancer	Thyroid	Thyroid Squamous	2.69153
ACH-001322	CME1	Sarcoma	Soft Tissue	Synovial Sarcoma	1.37295
ACH-001328	A431	Skin Cancer	Skin	Skin Squamous	0.0285692
ACH-001329	ANGMCSS	Brain Cancer	Central Nervous System	Glioma	0.411426
ACH-001332	BICR78	Head and Neck Cancer	Upper Aerodigestive	Upper Aerodigestive Squamous	1.22651
ACH-001333	C33A	Cervical Cancer	Cervix	Cervical Carcinoma	1.01436
ACH-001334	C4I	Cervical Cancer	Cervix	Cervical Carcinoma	0.0143553
ACH-001335	C4II	Cervical Cancer	Cervix	Cervical Carcinoma	0.0426443
ACH-001336	CASKI	Cervical Cancer	Cervix	Cervical Squamous	0.356144
ACH-001338	CHP134	Neuroblastoma	Peripheral Nervous System	Neuroblastoma	0.641546
ACH-001339	COLO794	Skin Cancer	Skin	Melanoma	0.0840643
ACH-001340	COV413A	Ovarian Cancer	Ovary	Ovary Carcinoma	0.0143553
ACH-001341	DOTC24510	Cervical Cancer	Cervix	Cervical Adenocarcinoma	2.18903
ACH-001344	GIMEN	Neuroblastoma	Peripheral Nervous System	Neuroblastoma	1.52607
ACH-001345	GP5D	Colon/Colorectal Cancer	Colorectal	Colorectal Adenocarcinoma	0.0143553
ACH-001346	H103	Head and Neck Cancer	Upper Aerodigestive	Upper Aerodigestive Squamous	0.367371
ACH-001347	H157	Head and Neck Cancer	Upper Aerodigestive	Upper Aerodigestive Squamous	0
ACH-001353	JOPACA1	Pancreatic Cancer	Pancreas	Exocrine	0.250962
ACH-001354	LAN2	Neuroblastoma	Peripheral Nervous System	Neuroblastoma	0.823749
ACH-001356	MB1	Thyroid Cancer	Thyroid	Thyroid Carcinoma	0.454176
ACH-001360	MS751	Cervical Cancer	Cervix	Cervical Squamous	0.214125
ACH-001366	NGP	Neuroblastoma	Peripheral Nervous System	Neuroblastoma	0.925999
ACH-001367	NMB	Neuroblastoma	Peripheral Nervous System	Neuroblastoma	3.69711
ACH-001368	OACM51	Esophageal Cancer	Esophagus	Esophagus Adenocarcinoma	0.731183
ACH-001369	OCIC5X	Ovarian Cancer	Ovary	Ovary Adenocarcinoma	0.356144
ACH-001370	OCIP5X	Ovarian Cancer	Ovary	Ovary Adenocarcinoma	0.565597
ACH-001373	OV17R	Ovarian Cancer	Ovary	Ovary Adenocarcinoma	0.704872
ACH-001374	PA1	Ovarian Cancer	Ovary	Mixed Germ Cell	2.58736
ACH-001375	PACADD119	Pancreatic Cancer	Pancreas	Exocrine	0.0976108
ACH-001376	PACADD135	Pancreatic Cancer	Pancreas	Exocrine	0.15056
ACH-001377	PACADD137	Pancreatic Cancer	Pancreas	Exocrine	0.163499
ACH-001378	PACADD159	Pancreatic Cancer	Pancreas	Exocrine	0.333424
ACH-001379	PACADD161	Pancreatic Cancer	Pancreas	Exocrine	0.124328
ACH-001380	PACADD165	Pancreatic Cancer	Pancreas	Exocrine	0.475085
ACH-001382	PACADD188	Pancreatic Cancer	Pancreas	Exocrine	0.432959
ACH-001384	RO82W1	Thyroid Cancer	Thyroid	Thyroid Carcinoma	0.422233
ACH-001385	RPMI2650	Head and Neck Cancer	Upper Aerodigestive	Upper Aerodigestive Squamous	0.0426443
ACH-001386	SCLC22H	Lung Cancer	Lung	SCLC	0.0703893
ACH-001388	SUM102PT	Breast Cancer	Breast	Breast Carcinoma	0.0565835
ACH-001389	SUM1315MO2	Breast Cancer	Breast	Breast Ductal Carcinoma	0.669027
ACH-001390	SUM149PT	Breast Cancer	Breast	Breast Ductal Carcinoma	0.124328
ACH-001391	SUM159PT	Breast Cancer	Breast	Breast Carcinoma	0.555816
ACH-001392	SUM185PE	Breast Cancer	Breast	Breast Carcinoma	0
ACH-001393	SUM190PT	Breast Cancer	Breast	Breast Carcinoma	0
ACH-001394	SUM229PE	Breast Cancer	Breast	Breast Carcinoma	0.111031
ACH-001395	SUM44PE	Breast Cancer	Breast	Breast Carcinoma	0.0426443
ACH-001396	SUM52PE	Breast Cancer	Breast	Breast Carcinoma	0.0285692
ACH-001398	SW156	Kidney Cancer	Kidney	Renal Cell Carcinoma	0.214125
ACH-001399	SW626	Colon/Colorectal Cancer	Colorectal	Colorectal Adenocarcinoma	0.0285692
ACH-001400	SW954	Cervical Cancer	Cervix	Cervical Squamous	0.111031
ACH-001401	SW13	Adrenal Cancer	Adrenal Cortex	Adrenal Carcinoma	0.831877
ACH-001402	SW756	Cervical Cancer	Cervix	Cervical Squamous	0.526069
ACH-001403	TO14	Ovarian Cancer	Ovary	Ovary Adenocarcinoma	0.214125
ACH-001407	UMUC13	Bladder Cancer	Urinary Tract	Bladder Carcinoma	0.201634
ACH-001408	UMUC14	Bladder Cancer	Urinary Tract	Bladder Carcinoma	0.201634
ACH-001409	UMUC16	Bladder Cancer	Urinary Tract	Bladder Carcinoma	0.124328
ACH-001410	UMUC4	Bladder Cancer	Urinary Tract	Bladder Carcinoma	0.263034
ACH-001411	UMUC5	Bladder Cancer	Urinary Tract	Bladder Carcinoma	0.137504
ACH-001412	UMUC10	Bladder Cancer	Urinary Tract	Bladder Carcinoma	0.111031
ACH-001413	UMUC11	Bladder Cancer	Urinary Tract	Bladder Carcinoma	0.422233
ACH-001414	UMUC6	Bladder Cancer	Urinary Tract	Bladder Carcinoma	0.0565835
ACH-001415	UMUC7	Bladder Cancer	Urinary Tract	Bladder Carcinoma	0.526069
ACH-001416	UMUC9	Bladder Cancer	Urinary Tract	Bladder Carcinoma	0.62293
ACH-001418	UWB1289	Ovarian Cancer	Ovary	Ovary Adenocarcinoma	0.83996
ACH-001419	VP229	Breast Cancer	Breast	Breast Ductal Carcinoma	0.15056
ACH-001421	WERIRB1	Eye Cancer	Eye	Retinoblastoma	0.757023
ACH-001422	WPE1NA22	Prostate Cancer	Prostate	Prostate Adenocarcinoma	0.0703893
ACH-001430	TC138	Bone Cancer	Bone	Ewing Sarcoma	0.807355
ACH-001431	TC205	Bone Cancer	Bone	Ewing Sarcoma	0.765535
ACH-001433	CCLFPEDS0008T	Sarcoma	Soft Tissue	Epithelioid Sarcoma	1.20163
ACH-001441	921	Eye Cancer	Eye	Uveal Melanoma	0.201634
ACH-001442	A388	Skin Cancer	Epidermoid Carcinoma	Skin Squamous	0.0976108
ACH-001443	ASH3	Thyroid Cancer	Thyroid	Thyroid Carcinoma	0.823749
ACH-001450	BLUE1	Lymphoma	Lymphocyte	Non Hodgkin Lymphoma	0.389567
ACH-001451	BOKU	Cervical Cancer	Cervix	Cervical Squamous	2.49825
ACH-001453	BPH1	Prostate Cancer	Prostate	Prostate Hyperplasia	0.137504
ACH-001454	C10	Colon/Colorectal Cancer	Colorectal	Colorectal Adenocarcinoma	0.0285692
ACH-001456	C125PM	Colon/Colorectal Cancer	Colorectal	Colorectal Adenocarcinoma	0.0143553
ACH-001458	C75	Colon/Colorectal Cancer	Colorectal	Colorectal Adenocarcinoma	0.124328
ACH-001459	C80	Colon/Colorectal Cancer	Colorectal	Colorectal Adenocarcinoma	0.0285692
ACH-001460	C84	Colon/Colorectal Cancer	Colorectal	Colorectal Adenocarcinoma	0.0143553
ACH-001461	C99	Colon/Colorectal Cancer	Colorectal	Colorectal Adenocarcinoma	0
ACH-001484	CI	Leukemia	Blood	Unspecified Leukemia	1.73118
ACH-001485	CII	Leukemia	Blood	Unspecified Leukemia	1.40599
ACH-001494	EGI1	Bile Duct Cancer	Bile Duct	Cholangiocarcinoma	0.214125
ACH-001495	EMTOKA	Endometrial/Uterine Cancer	Uterus	Uterine Carcinosarcoma	0.0976108
ACH-001496	ESO26	Esophageal Cancer	Esophagus	Esophagus Adenocarcinoma	0.0285692
ACH-001497	ESO51	Esophageal Cancer	Esophagus	Esophagus Adenocarcinoma	0.389567
ACH-001498	FARAGE	Lymphoma	Lymphocyte	Non Hodgkin Lymphoma	0.201634
ACH-001500	FLO1	Esophageal Cancer	Esophagus	Esophagus Adenocarcinoma	1.14405
ACH-001509	H357	Head and Neck Cancer	Upper Aerodigestive	Upper Aerodigestive Squamous	0.495695
ACH-001510	H376	Head and Neck Cancer	Upper Aerodigestive	Upper Aerodigestive Squamous	0.0565835
ACH-001511	H413	Head and Neck Cancer	Upper Aerodigestive	Upper Aerodigestive Squamous	0.0565835
ACH-001513	HCA1	Cervical Cancer	Cervix	Cervical Adenocarcinoma	0
ACH-001515	HCS2	Cervical Cancer	Cervix	Cervical Squamous	0.275007
ACH-001516	HCSC1	Cervical Cancer	Cervix	Cervical Carcinoma	0.555816
ACH-001517	HEC1	Endometrial/Uterine Cancer	Uterus	Endometrial Adenocarcinoma	0.367371
ACH-001518	HEC116	Endometrial/Uterine Cancer	Uterus	Endometrial Adenocarcinoma	0.0285692
ACH-001519	HEMCSS	Bone Cancer	Bone	Chondrosarcoma	0.695994
ACH-001520	HG3	Leukemia	Blood	Unspecified Leukemia	2.76341
ACH-001521	HKA1	Skin Cancer	Skin	Skin Squamous	0.298658
ACH-001522	HMY1	Skin Cancer	Skin	Melanoma	0.0703893
ACH-001523	HSC1	Skin Cancer	Skin	Skin Squamous	0.0703893
ACH-001524	HSC5	Skin Cancer	Skin	Skin Squamous	0.344828
ACH-001525	HT3	Cervical Cancer	Cervix	Cervical Carcinoma	0.201634
ACH-001526	HUO9	Bone Cancer	Bone	Osteosarcoma	0.0285692
ACH-001528	IHH4	Thyroid Cancer	Thyroid	Thyroid Carcinoma	0.918386
ACH-001529	JAR	Endometrial/Uterine Cancer	Uterus	Choriocarcinoma	0.298658
ACH-001530	JEG3	Endometrial/Uterine Cancer	Uterus	Choriocarcinoma	0
ACH-001532	JMURTK2	Rhabdoid	Kidney	Malignant Rhabdoid Tumor	0.669027
ACH-001533	KARPAS1718	Lymphoma	Lymphocyte	Non Hodgkin Lymphoma	0.807355
ACH-001536	KKU100	Bile Duct Cancer	Bile Duct	Cholangiocarcinoma	0.15056
ACH-001538	KKU213	Bile Duct Cancer	Bile Duct	Cholangiocarcinoma	0.226509
ACH-001539	KML1	Lymphoma	Lymphocyte	Non Hodgkin Lymphoma	0.0976108
ACH-001540	KMLS1	Liposarcoma	Soft Tissue	Liposarcoma	0.925999
ACH-001541	KMS28PE	Myeloma	Plasma Cell	Multiple Myeloma	0.505891
ACH-001542	KON	Head and Neck Cancer	Upper Aerodigestive	Upper Aerodigestive Squamous	0.163499
ACH-001543	KOSC2	Head and Neck Cancer	Upper Aerodigestive	Upper Aerodigestive Squamous	0.214125
ACH-001547	LO68	Lung Cancer	Lung	Mesothelioma	0.124328
ACH-001548	LS	Neuroblastoma	Peripheral Nervous System	Neuroblastoma	0.678072
ACH-001549	LU135	Lung Cancer	Lung	SCLC	1.05658
ACH-001550	MCC13	Skin Cancer	Skin	Merkel Cell Carcinoma	0.389567
ACH-001551	MCC142	Skin Cancer	Skin	Merkel Cell Carcinoma	0.422233
ACH-001552	MCC26	Skin Cancer	Skin	Merkel Cell Carcinoma	0.214125
ACH-001554	MEL202	Eye Cancer	Eye	Uveal Melanoma	0.189034
ACH-001555	MERO14	Lung Cancer	Lung	Mesothelioma	0.214125
ACH-001556	MERO25	Lung Cancer	Lung	Mesothelioma	0.163499
ACH-001557	MERO41	Lung Cancer	Lung	Mesothelioma	0.176323
ACH-001558	MERO48A	Lung Cancer	Lung	Mesothelioma	0.163499
ACH-001559	MERO82	Lung Cancer	Lung	Mesothelioma	0.0840643
ACH-001560	MERO83	Lung Cancer	Lung	Mesothelioma	0.201634
ACH-001561	MERO84	Lung Cancer	Lung	Mesothelioma	0.0565835
ACH-001562	MERO95	Lung Cancer	Lung	Mesothelioma	0.275007
ACH-001563	MM127	Skin Cancer	Skin	Melanoma	0.275007
ACH-001566	MM370	Skin Cancer	Skin	Melanoma	0.0285692
ACH-001567	MM383	Skin Cancer	Skin	Melanoma	0.238787
ACH-001568	MM386	Skin Cancer	Skin	Melanoma	0.0703893
ACH-001569	MM415	Skin Cancer	Skin	Melanoma	0.201634
ACH-001570	MM426	Skin Cancer	Skin	Melanoma	0.0285692
ACH-001573	MOLM1	Leukemia	Blood	CML	0.0976108
ACH-001574	MOLM14	Leukemia	Blood	AML	0.575312
ACH-001577	MUTZ8	Leukemia	Blood	AML	0.0143553
ACH-001578	NCCIT	Embryonal Cancer	Embryo	Embryo Carcinoma	0.15056
ACH-001603	NH12	Neuroblastoma	Peripheral Nervous System	Neuroblastoma	0.250962
ACH-001605	NO10	Brain Cancer	Central Nervous System	Glioma	0.176323
ACH-001607	NOZ	Gallbladder Cancer	Bile Duct	Gallbladder Adenocarcinoma	0.831877
ACH-001608	NP2	Brain Cancer	Central Nervous System	Glioma	0.722466
ACH-001609	NP3	Brain Cancer	Central Nervous System	Glioma	0.298658
ACH-001610	NP5	Brain Cancer	Central Nervous System	Glioma	1.13093
ACH-001611	NP8	Brain Cancer	Central Nervous System	Glioma	0.545968
ACH-001613	OCIAML4	Leukemia	Blood	AML	0.0976108
ACH-001616	OCILY18	Lymphoma	Lymphocyte	Non Hodgkin Lymphoma	0.0426443
ACH-001617	OCILY7	Lymphoma	Lymphocyte	Non Hodgkin Lymphoma	0.555816
ACH-001618	OCIM2	Leukemia	Blood	AML	0.0565835
ACH-001619	OCUG1	Gallbladder Cancer	Bile Duct	Gallbladder Adenocarcinoma	0.650765
ACH-001622	ONDA7	Brain Cancer	Central Nervous System	Glioma	0.432959
ACH-001623	ONDA8	Brain Cancer	Central Nervous System	Glioma	0.584963
ACH-001624	ONDA9	Brain Cancer	Central Nervous System	Glioma	0.286881
ACH-001625	OSC19	Head and Neck Cancer	Upper Aerodigestive	Upper Aerodigestive Squamous	0.0976108
ACH-001626	OSC20	Head and Neck Cancer	Upper Aerodigestive	Upper Aerodigestive Squamous	0.0565835
ACH-001627	P4E6	Prostate Cancer	Prostate	Prostate Adenocarcinoma	0.941106
ACH-001628	PEA1	Ovarian Cancer	Ovary	Ovary Adenocarcinoma	0.0426443
ACH-001630	PEO1	Ovarian Cancer	Ovary	Ovary Adenocarcinoma	0.263034
ACH-001632	PEO4	Ovarian Cancer	Ovary	Ovary Adenocarcinoma	0.0143553
ACH-001634	PGA1	Leukemia	Blood	CLL	2.93168
ACH-001636	RAMOS	Lymphoma	Lymphocyte	Non Hodgkin Lymphoma	0.545968
ACH-001638	RCK8	Lymphoma	Lymphocyte	Lymphoma Unspecified	0.0976108
ACH-001641	SAT	Head and Neck Cancer	Upper Aerodigestive	Upper Aerodigestive Squamous	0.0426443
ACH-001642	SCC3	Lymphoma	Lymphocyte	Non Hodgkin Lymphoma	0.0143553
ACH-001645	SEKI	Skin Cancer	Skin	Melanoma	0.250962
ACH-001647	SHI1	Leukemia	Blood	AML	1.37851
ACH-001648	SHMAC4	Prostate Cancer	Prostate	Prostate Adenocarcinoma	0.201634
ACH-001649	SHMAC5	Prostate Cancer	Prostate	Prostate Adenocarcinoma	0.176323
ACH-001650	SISO	Cervical Cancer	Cervix	Cervical Adenocarcinoma	0.189034
ACH-001651	SKGI	Endometrial/Uterine Cancer	Uterus	Endometrial Squamous	0.15056
ACH-001652	SKGII	Endometrial/Uterine Cancer	Uterus	Endometrial Squamous	0.432959
ACH-001653	SKGT2	Gastric Cancer	Gastric	Gastric Adenocarcinoma	1.29866
ACH-001654	SKGT4	Esophageal Cancer	Esophagus	Esophagus Adenocarcinoma	0.238787
ACH-001655	SKN	Endometrial/Uterine Cancer	Uterus	Endometrial Squamous	0.526069
ACH-001656	SKNO1	Leukemia	Blood	AML	0.201634
ACH-001664	SNU638	Gastric Cancer	Gastric	Gastric Adenocarcinoma	0.189034
ACH-001668	SUSA	Teratoma	Embryo	Teratoma	0.333424
ACH-001669	TANOUE	Leukemia	Blood	ALL	0.111031
ACH-001670	TASK1	Brain Cancer	Peripheral Nervous System	PNET	0.799087
ACH-001673	TFK1	Bile Duct Cancer	Bile Duct	Cholangiocarcinoma	0.0840643
ACH-001674	TGW	Neuroblastoma	Peripheral Nervous System	Neuroblastoma	0.678072
ACH-001677	U2904	Lymphoma	Lymphocyte	Lymphoma Unspecified	0.111031
ACH-001685	UHO1	Lymphoma	Lymphocyte	Hodgkin Lymphoma	0.238787
ACH-001687	UMRC3	Kidney Cancer	Kidney		0.214125
ACH-001688	UMRC7	Kidney Cancer	Kidney		0.0840643
ACH-001690	UPCISCC026	Head and Neck Cancer	Upper Aerodigestive	Upper Aerodigestive Squamous	0.0565835
ACH-001692	UPCISCC040	Head and Neck Cancer	Upper Aerodigestive	Upper Aerodigestive Squamous	0.0426443
ACH-001694	UPCISCC074	Head and Neck Cancer	Upper Aerodigestive	Upper Aerodigestive Squamous	0.0976108
ACH-001696	UPCISCC111	Head and Neck Cancer	Upper Aerodigestive	Upper Aerodigestive Squamous	0.0703893
ACH-001698	UPCISCC116	Head and Neck Cancer	Upper Aerodigestive	Upper Aerodigestive Squamous	0.0143553
ACH-001699	UPCISCC131	Head and Neck Cancer	Upper Aerodigestive	Upper Aerodigestive Squamous	0.0703893
ACH-001701	UPCISCC200	Head and Neck Cancer	Upper Aerodigestive	Upper Aerodigestive Squamous	0.0143553
ACH-001702	VAESBJ	Sarcoma	Soft Tissue	Epithelioid Sarcoma	0.722466
ACH-001703	VAL	Lymphoma	Lymphocyte	Non Hodgkin Lymphoma	0.378512
ACH-001707	WAOSEL	Leukemia	Blood	CLL	2.47508
ACH-001709	WSUNHL	Lymphoma	Lymphocyte	Lymphoma Unspecified	0.799087
ACH-001711	PFSK1	Brain Cancer	Central Nervous System	PNET	0.807355
ACH-001712	HS860T	Bone Cancer	Bone	Osteosarcoma	0.464668
ACH-001715	CAL72	Bone Cancer	Bone	Osteosarcoma	0.604071
ACH-001716	GOTO	Neuroblastoma	Peripheral Nervous System	Neuroblastoma	0.263034
ACH-001719	OCIC4P	Ovarian Cancer	Ovary	Ovary Adenocarcinoma	0.226509
ACH-001735	SEMK2	Leukemia	Blood	ALL	0.333424
ACH-001736	HB1119	Leukemia	Blood	ALL	0.613532
ACH-001737	CTV1DM	Leukemia	Blood	ALL	1.13093
ACH-001740	RH28	Sarcoma	Soft Tissue	Rhabdomyosarcoma	0.495695
ACH-001743	RC2	Sarcoma	Soft Tissue	Rhabdomyosarcoma	0.0840643
ACH-001745	RHJT	Sarcoma	Soft Tissue	Rhabdomyosarcoma	0.286881
ACH-001750	TTC442	Sarcoma	Soft Tissue	Rhabdomyosarcoma	0.731183
ACH-001751	RH36	Sarcoma	Soft Tissue	Rhabdomyosarcoma	0.584963
ACH-001765	RH4	Sarcoma	Soft Tissue	Rhabdomyosarcoma	0.356144
ACH-001786	SNU1544	Colon/Colorectal Cancer	Colorectal	Colorectal Adenocarcinoma	0.214125
ACH-001791	LPS6	Liposarcoma	Soft Tissue	Liposarcoma	0.565597
ACH-001793	LPS27	Liposarcoma	Soft Tissue	Liposarcoma	0.411426
ACH-001794	93T449	Liposarcoma	Soft Tissue	Liposarcoma	0.790772
ACH-001795	94T778	Liposarcoma	Soft Tissue	Liposarcoma	0.871844
ACH-001796	95T1000	Liposarcoma	Soft Tissue	Liposarcoma	0.176323
ACH-001799	LPS141	Liposarcoma	Soft Tissue	Liposarcoma	0.0976108
ACH-001802	LPS853	Liposarcoma	Soft Tissue	Liposarcoma	0.0976108
ACH-001804	LPS510	Liposarcoma	Soft Tissue	Liposarcoma	0.321928
ACH-001807	LPS067	Liposarcoma	Soft Tissue	Liposarcoma	0.475085
ACH-001814	OS252	Bone Cancer	Bone	Osteosarcoma	0.713696
ACH-001818	C396	Bone Cancer	Bone	Osteosarcoma	1.14405
ACH-001819	MFM223	Breast Cancer	Breast	Breast Ductal Carcinoma	0.0565835
ACH-001820	COLO824	Breast Cancer	Breast		0.0426443
ACH-001834	ICC10	Bile Duct Cancer	Bile Duct	Cholangiocarcinoma	0.516015
ACH-001835	ICC106	Bile Duct Cancer	Bile Duct	Cholangiocarcinoma	0.0565835
ACH-001836	ICC108	Bile Duct Cancer	Bile Duct	Cholangiocarcinoma	0.516015
ACH-001838	ICC12	Bile Duct Cancer	Bile Duct	Cholangiocarcinoma	0.0565835
ACH-001839	ICC137	Bile Duct Cancer	Bile Duct	Cholangiocarcinoma	0.176323
ACH-001841	ICC15	Bile Duct Cancer	Bile Duct	Cholangiocarcinoma	0
ACH-001842	ICC2	Bile Duct Cancer	Bile Duct	Cholangiocarcinoma	0.344828
ACH-001843	ICC3	Bile Duct Cancer	Bile Duct	Cholangiocarcinoma	0.731183
ACH-001844	ICC4	Bile Duct Cancer	Bile Duct	Cholangiocarcinoma	0.286881
ACH-001845	ICC5	Bile Duct Cancer	Bile Duct	Cholangiocarcinoma	0.613532
ACH-001846	ICC6	Bile Duct Cancer	Bile Duct	Cholangiocarcinoma	0.0143553
ACH-001848	ICC8	Bile Duct Cancer	Bile Duct	Cholangiocarcinoma	0.286881
ACH-001849	ICC9	Bile Duct Cancer	Bile Duct	Cholangiocarcinoma	0.0976108
ACH-001850	G415	Gallbladder Cancer	Bile Duct	Gallbladder Adenocarcinoma	0.575312
ACH-001852	HKGZCC	Bile Duct Cancer	Bile Duct	Cholangiocarcinoma	0.176323
ACH-001853	KMCH1	Bile Duct Cancer	Bile Duct	Cholangiocarcinoma	0.226509
ACH-001856	RBE	Bile Duct Cancer	Bile Duct	Cholangiocarcinoma	0.505891
ACH-001857	SG231	Bile Duct Cancer	Bile Duct	Cholangiocarcinoma	3.08066
ACH-001858	SSP25	Bile Duct Cancer	Bile Duct	Cholangiocarcinoma	0.575312
ACH-001861	TGBC1TKB	Gallbladder Cancer	Bile Duct	Gallbladder Adenocarcinoma	0.454176
ACH-001862	TGBC52TKB	Bile Duct Cancer	Bile Duct	Cholangiocarcinoma	0.286881
ACH-001863	TKKK	Bile Duct Cancer	Bile Duct	Cholangiocarcinoma	1
ACH-001864	YSCCC	Bile Duct Cancer	Bile Duct	Cholangiocarcinoma	0.137504
ACH-001959	CCLP1	Bile Duct Cancer	Bile Duct	Cholangiocarcinoma	1.51602
ACH-001960	CCSW1	Bile Duct Cancer	Bile Duct	Cholangiocarcinoma	1.89918
ACH-001961	GB2	Gallbladder Cancer	Bile Duct	Gallbladder Adenocarcinoma	0.0143553
ACH-001970	MM253	Skin Cancer	Skin	Melanoma	0.275007
ACH-001973	MM485	Skin Cancer	Skin	Melanoma	0.0426443
ACH-001977	NO36	Lung Cancer	Lung	Mesothelioma	0.545968
ACH-001982	NZM3	Skin Cancer	Skin	Melanoma	0
ACH-001991	NZOV9	Ovarian Cancer	Ovary	Ovary Adenocarcinoma	0.137504
ACH-001992	ONE58	Lung Cancer	Lung	Mesothelioma	1.35614
ACH-001993	NALM16	Leukemia	Blood	ALL	0.111031
ACH-001997	ECC2	Bile Duct Cancer	Bile Duct	Cholangiocarcinoma	0.807355
ACH-001999	9505BIK	Pancreatic Cancer	Pancreas	Exocrine	0.15056
ACH-002001	A375SKINCJ1	Skin Cancer	Skin	Melanoma	0.411426
ACH-002002	A375SKINCJ2	Skin Cancer	Skin	Melanoma	0.903038
ACH-002003	A375SKINCJ3	Skin Cancer	Skin	Melanoma	0.604071
ACH-002004	UACC62SKINCJ1	Skin Cancer	Skin	Melanoma	0.124328
ACH-002005	SKMEL19	Skin Cancer	Skin	Melanoma	0
ACH-002011	MP46	Eye Cancer	Eye	Uveal Melanoma	1.70044
ACH-002014	MEL270	Eye Cancer	Eye	Uveal Melanoma	0.422233
ACH-002015	MEL285	Eye Cancer	Eye	Uveal Melanoma	1.09085
ACH-002016	MEL290	Eye Cancer	Eye	Uveal Melanoma	0.565597
ACH-002017	OMM1	Eye Cancer	Eye	Uveal Melanoma	0.963474
ACH-002018	OMM25	Eye Cancer	Eye	Uveal Melanoma	0.163499
ACH-002019	HOKUG	Cervical Cancer	Cervix	Glassy Cell Carcinoma	0.0565835
ACH-002021	T3M3	Endometrial/Uterine Cancer	Uterus	Choriocarcinoma	0.0426443
ACH-002023	TGBC18TKB	Colon/Colorectal Cancer	Colorectal	Colorectal Adenocarcinoma	0.356144
ACH-002024	ECC4	Colon/Colorectal Cancer	Colorectal	Colorectal Adenocarcinoma	1.31034
ACH-002025	TT1TKB	Colon/Colorectal Cancer	Colorectal	Colorectal Adenocarcinoma	0.0565835
ACH-002026	HHUA	Endometrial/Uterine Cancer	Uterus	Endometrial Adenocarcinoma	0.411426
ACH-002027	HOUAI	Endometrial/Uterine Cancer	Uterus	Endometrial Adenocarcinoma	1.20789
ACH-002029	SAS	Head and Neck Cancer	Upper Aerodigestive	Upper Aerodigestive Squamous	0.0703893
ACH-002038	HSKTC	Ovarian Cancer	Ovary	Krukenberg Tumor	0
ACH-002039	PK8	Pancreatic Cancer	Pancreas	Exocrine	0.111031
ACH-002041	HOTHC	Thyroid Cancer	Thyroid	Thyroid Carcinoma	0.124328
ACH-002042	T3M5	Thyroid Cancer	Thyroid	Thyroid Squamous	0.0285692
ACH-002044	HSQ89	Head and Neck Cancer	Upper Aerodigestive	Upper Aerodigestive Squamous	0.0143553
ACH-002045	HO1U1	Head and Neck Cancer	Upper Aerodigestive	Upper Aerodigestive Squamous	0
ACH-002046	HTMMT	Endometrial/Uterine Cancer	Uterus	MMMT	0.545968
ACH-002048	RMSYM	Sarcoma	Soft Tissue	Rhabdomyosarcoma	0.575312
ACH-002055	TL1	Lymphoma	Lymphocyte	Non Hodgkin Lymphoma	0
ACH-002059	P30OHK	Leukemia	Blood	ALL	0
ACH-002061	P2URK562	Leukemia	Blood	CML	0.956057
ACH-002062	SLVL	Lymphoma	Lymphocyte	Lymphoma Unspecified	0.594549
ACH-002065	HSPSS	Sarcoma	Central Nervous System	MPNST	1.36177
ACH-002066	HSSCH2	Sarcoma	Central Nervous System	MPNST	0
ACH-002067	NOS1	Bone Cancer	Bone	Osteosarcoma	0.0840643
ACH-002069	HSOS1	Bone Cancer	Bone	Osteosarcoma	0.0565835
ACH-002080	TN2	Neuroblastoma	Peripheral Nervous System	Neuroblastoma	0.0976108
ACH-002084	MMAC	Skin Cancer	Skin	Melanoma	0.0426443
ACH-002446	CCLFUPGI0005T	Gastric Cancer	Gastric	Gastric Adenocarcinoma	0.31034
ACH-002458	HT144SKINFV1	Skin Cancer	Skin	Melanoma	1.16993
ACH-002459	HT144SKINFV3	Skin Cancer	Skin	Melanoma	0.918386
ACH-002460	HT144SKINFV2	Skin Cancer	Skin	Melanoma	1.04264
ACH-002461	RVH421SKINFV1	Skin Cancer	Skin	Melanoma	0.895303
ACH-002462	RPE1SS48	Non-Cancerous	Eye		0.298658
ACH-002463	RPE1SS77	Non-Cancerous	Eye		0.201634
ACH-002464	RPE1SS6	Non-Cancerous	Eye		0.485427
ACH-002465	RPE1SS119	Non-Cancerous	Eye		0.356144
ACH-002466	RPE1SS111	Non-Cancerous	Eye		0.367371
ACH-002467	RPE1SS51	Non-Cancerous	Eye		0.163499
ACH-002471	PSS008	Bone Cancer	Bone	Osteosarcoma	0.641546
ACH-002475	HAP1	Leukemia	Blood	CML	0.356144
ACH-002508	WM3211	Skin Cancer	Skin	Melanoma	0.632268
ACH-002509	WM4235	Skin Cancer	Skin	Melanoma	1.73552
ACH-002510	M040416	Skin Cancer	Skin	Melanoma	0.124328
ACH-002511	M140325	Skin Cancer	Skin	Melanoma	0.739848
ACH-002512	MM160113	Skin Cancer	Skin	Melanoma	0.807355
ACH-002647	CCC5	Gastric Cancer	Gastric		0.0840643
ACH-002659	JVE127	Colon/Colorectal Cancer	Colorectal	Colorectal Adenocarcinoma	0
ACH-002664	JVE253	Colon/Colorectal Cancer	Colorectal	Colorectal Adenocarcinoma	0.0143553
ACH-002669	KP363T	Colon/Colorectal Cancer	Colorectal	Colorectal Adenocarcinoma	0.189034
ACH-002672	MAPACHS77	Pancreatic Cancer	Pancreas		0
ACH-002680	170MGBA	Brain Cancer	Central Nervous System	Glioma	0.189034
ACH-002687	WM3772F	Eye Cancer	Eye	Uveal Melanoma	0.748461
ACH-002693	S462	Sarcoma	Peripheral Nervous System	MPNST	0.713696
ACH-002710	MPNST724	Sarcoma	Peripheral Nervous System	MPNST	0.389567
ACH-002785	NCCLMS1C1	Unknown	Soft Tissue	Leiomyosarcoma	0.356144
ACH-002800	NCCMPNST2C1	Unknown	Peripheral Nervous System	MPNST	0.516015
ACH-002834	PSS131R	Bone Cancer	Bone	Osteosarcoma	0.411426
ACH-002847	YUHOIN0650	Unknown	Unknown		1.09085
ACH-002926	UPMD1	Unknown	Unknown	Melanoma	1.24489

## Sheet: Supp. Fig. 2B
Supp. Fig. 2B
MFI = average median fluorescence intensity
MM = multiple myeloma cell lines, non-MM = non-myeloma B-cell malignancy cell lines
	Gene	Tissue	MFI
	BCMA	MM	7827
	BCMA	MM	3131
	BCMA	MM	12558
	BCMA	MM	9295
	BCMA	non-MM	1776
	BCMA	non-MM	818
	BCMA	non-MM	4046
	BCMA	non-MM	1406
	BCMA	non-MM	1369
	CCR10	MM	20408
	CCR10	MM	4867
	CCR10	MM	11585
	CCR10	MM	11254
	CCR10	non-MM	2995
	CCR10	non-MM	1073
	CCR10	non-MM	3275
	CCR10	non-MM	3897
	CCR10	non-MM	2210

[truncated: 8 more sheets: Supp. Fig. 2D, Supp. Fig. 5A-B, Supp. Fig. 6F, Supp. Fig. 7A-B, Supp. Fig. 7I, Supp. Fig. 7J, Supp. Fig. 8B, Supp. Fig. 10B]
